# Supplementary material for: Time-restricted feeding alters lipid and amino acid metabolite rhythmicity without perturbing clock gene expression
Source: Nat Commun. 2020 Sep 16;11:4643. doi: 10.1038/s41467-020-18412-w (PMC7495469; doi:10.1038/s41467-020-18412-w)
Supplement: Supplementary file 3 — Supplementary Data 1 [file 41467_2020_18412_MOESM3_ESM.xlsx]

## Sheet: muscle metabolites EXF
Feature	RAIN.pVal	RAIN.FDR	RAIN.period	MESOR	Amplitude	Acrophase
1-(1-enyl-stearoyl)-2-arachidonoyl-GPE (P-18:0/20:4)*	0.00241518	0.0216488	24	1.48004e+08	1.10919e+07	19.3659
1-methylhistidine	0.00656714	0.0453917	24	7.82911e+06	1.36106e+06	1.17358
2-oxoarginine*	0.00604349	0.0438153	24	421766	87832.7	22.5876
3-hydroxybutyrate (BHBA)	4.53646e-06	0.000159748	24	2.21487e+06	1.02869e+06	5.86668
3-hydroxybutyrylcarnitine (2)	1.71527e-07	1.20804e-05	24	2.73551e+06	1.13921e+06	2.6477
5-dodecenoylcarnitine (C12:1)	0.000100948	0.00184324	24	1.06823e+06	292650	0.638534
adenine	2.35435e-05	0.00068276	24	1.80615e+06	233098	22.3272
alpha-ketoglutarate	0.00357155	0.0293463	24	4.37888e+07	1.30819e+07	3.09136
arachidoylcarnitine (C20)*	4.55953e-10	7.49283e-08	24	604761	298804	6.15307
cytidine 5'-diphosphocholine	4.1677e-05	0.00106676	24	2.01826e+06	550470	19.8388
dihomo-linoleate (20:2n6)	0.00164934	0.0159436	24	698465	335176	5.32189
dimethylarginine (SDMA + ADMA)	0.00283614	0.0244076	24	1.4014e+07	2.08191e+06	23.2532
eicosenoate (20:1)	0.000243797	0.003756	24	1.20723e+06	659457	5.5596
eicosenoylcarnitine (C20:1)*	1.43575e-08	1.17971e-06	24	1.44718e+06	701901	5.52087
glycine	0.000634907	0.00711385	24	7.62398e+07	8.79213e+06	22.8013
glycochenodeoxycholate	0.000679488	0.00744416	24	469679	136574	12.6216
guanosine	8.30887e-05	0.00168504	24	159075	52583.8	2.65809
lignoceroylcarnitine (C24)*	7.25605e-05	0.00155532	24	653426	147795	7.58026
linolenate [alpha or gamma; (18:3n3 or 6)]	0.000596834	0.00711385	24	2.25053e+06	938128	4.42638
linolenoylcarnitine (C18:3)*	0.000148115	0.00243402	24	4.75442e+06	1.58582e+06	1.70576
lysine	0.00012577	0.00217407	24	1.73378e+08	2.87306e+07	0.439232
myristoleoylcarnitine (C14:1)*	4.32761e-05	0.00106676	24	6.76257e+06	1.83163e+06	3.44413
N-oleoyltaurine	0.00237631	0.0216488	24	225282	108024	5.58498
N6-acetyllysine	0.00661954	0.0453917	24	159247	22822.1	0.16643
oleate/vaccenate (18:1)	0.000221164	0.00351722	24	6.54376e+07	3.78299e+07	5.49216
oleoyl-oleoyl-glycerol (18:1/18:1) [1]*	0.000452638	0.00587655	24	1.61736e+07	5.42528e+06	5.92625
oleoyl-oleoyl-glycerol (18:1/18:1) [2]*	0.00219754	0.0204413	24	1.88794e+07	4.70833e+06	6.08931
oleoylcarnitine (C18:1)	2.789e-05	0.000763875	24	1.10439e+08	2.89912e+07	3.85328
palmitoleoylcarnitine (C16:1)*	2.53658e-07	1.56317e-05	24	1.37053e+07	5.30409e+06	3.54082
phosphoethanolamine	0.0058456	0.0430132	24	4.681e+06	639009	19.8605
pyrraline	1.71116e-06	6.48926e-05	24	597417	192982	17.3983
ribulonate/xylulonate*	0.00653245	0.0453917	24	5.42526e+06	512501	20.9055
S-methylcysteine sulfoxide	0.00110293	0.0108749	24	8.38167e+06	2.00806e+06	21.1304
theobromine	8.54481e-05	0.00168504	24	5.67527e+06	2.55145e+06	4.63774
trans-urocanate	0.000972213	0.00978166	24	672565	332696	18.1556
UDP-galactose	0.0045243	0.0348512	24	645531	101141	2.92263
UDP-glucose	0.000323755	0.00469445	24	715958	158104	5.19472
urea	0.000955392	0.00978166	24	1.33911e+08	1.11453e+07	19.9297
uridine	8.53289e-10	1.05168e-07	24	1.75352e+06	637230	2.08051
valine	0.000771083	0.00808817	24	1.22021e+08	1.37259e+07	21.6618
xanthine	7.17172e-07	3.53566e-05	24	941162	424731	4.47621
3-hydroxyisobutyrate	0.0068288	0.0454946	12	2.25651e+06	691832	5.23912
butyrylcarnitine (C4)	0.00488442	0.0364851	12	7.1795e+06	2.78779e+06	1.18062
cytidine	5.42167e-06	0.000178192	12	133187	72527.4	0.872058
decanoylcarnitine (C10)	0.00420204	0.0328826	12	4.90077e+06	1.71163e+06	1.09067
glycosyl-N-palmitoyl-sphingosine (d18:1/16:0)	0.0066331	0.0453917	12	1.78806e+06	726305	6.58972
hexanoylcarnitine (C6)	7.25037e-05	0.00155532	12	2.30517e+06	970760	1.2448
isobutyrylcarnitine (C4)	0.000485086	0.00597868	12	9.91235e+06	6.13893e+06	6.47333
isovalerylcarnitine (C5)	0.000464879	0.00587655	12	8.66719e+06	4.94287e+06	6.35755
lactosyl-N-nervonoyl-sphingosine (d18:1/24:1)*	1.14262e-06	4.69427e-05	12	2.64212e+06	3.91355e+06	6.64716
lactosyl-N-palmitoyl-sphingosine (d18:1/16:0)	1.07833e-10	2.65808e-08	12	5.45095e+06	1.02573e+07	6.74425
leucine	0.00396836	0.0320722	12	1.63889e+08	2.71582e+07	11.3257
N-acetyltaurine	0.000625591	0.00711385	12	1.87619e+06	534232	0.876892
octanoylcarnitine (C8)	0.000127887	0.00217407	12	5.40717e+06	2.5472e+06	1.27372
orotate	0.00182113	0.0172657	12	470083	185780	6.31727
thioproline	0.000608684	0.00711385	12	1.48794e+06	712835	6.72227

## Sheet: muscle metabolites TRF
Feature	RAIN.pVal	RAIN.FDR	RAIN.period	MESOR	Amplitude	Acrophase
2-methylbutyrylcarnitine (C5)	0.000146796	0.00278348	24	5.94494e+06	1.74123e+06	15.7301
3-hydroxyisobutyrate	9.67453e-07	5.29949e-05	24	2.26119e+06	804930	13.6917
3-methylhistidine	2.35308e-13	1.16007e-10	24	2.47666e+07	1.3332e+07	19.7302
4-vinylphenol sulfate	0.000180579	0.00296752	24	136628	51027.2	11.8533
5-methylthioadenosine (MTA)	0.000372621	0.00510283	24	2.77002e+06	489081	23.1025
5-methyluridine (ribothymidine)	0.00236993	0.0220448	24	146160	20661.2	23.0571
argininosuccinate	0.00472653	0.0332883	24	1.04209e+06	271732	3.52915
chenodeoxycholate	8.17752e-06	0.000310117	24	278306	185618	19.84
cholate	1.66475e-07	1.0259e-05	24	169319	204911	19.6997
cytidine	1.87722e-06	9.25469e-05	24	143965	56029.9	23.3149
deoxycholate	0.000576851	0.00710239	24	290712	157394	18.5071
glycerol	0.00683137	0.044314	24	573769	115835	12.2143
glycochenodeoxycholate	3.24209e-05	0.000761119	24	355855	207878	13.5336
isobutyrylcarnitine (C4)	0.000179829	0.00296752	24	1.21493e+07	6.21885e+06	13.1571
isovalerylcarnitine (C5)	9.23872e-06	0.000325335	24	9.89202e+06	5.23076e+06	13.319
lysine	0.00268576	0.02452	24	1.55387e+08	1.99555e+07	0.459671
mannose-6-phosphate	0.00409113	0.0310297	24	1.0331e+06	301457	17.8926
methionine sulfoxide	9.64314e-05	0.00190163	24	1.19989e+06	374427	19.7316
N-acetylalanine	0.000237785	0.00366338	24	504596	77545.8	23.536
N-acetylglutamine	0.00490577	0.034064	24	4.03877e+06	604439	21.3083
N-acetyltaurine	0.000616214	0.00723318	24	1.69252e+06	374161	20.8717
pyrraline	8.17722e-12	1.34379e-09	24	453094	191988	16.44
S-adenosylmethionine (SAM)	0.00135953	0.0140323	24	345997	74546.6	23.3451
S-methylcysteine sulfoxide	0.00020006	0.00318159	24	7.83742e+06	1.73409e+06	19.9634
theobromine	2.27509e-08	1.86936e-06	24	5.25681e+06	2.01882e+06	4.46961
tiglylcarnitine (C5:1-DC)	0.00015688	0.00286452	24	3.79744e+06	1.13409e+06	18.0093
trans-4-hydroxyproline	8.79452e-08	6.19386e-06	24	6.03611e+07	1.78505e+07	19.38
tryptophan	0.00338121	0.0274276	24	1.91911e+07	3.13222e+06	22.5095
urea	0.000531021	0.00688929	24	1.32925e+08	2.08233e+07	17.7042
uridine	8.21686e-10	1.01273e-07	24	1.82284e+06	924390	0.522244
xanthine	1.30108e-08	1.28287e-06	24	966501	499208	2.60817
3-hydroxybutyrate (BHBA)	0.00436965	0.03264	12	2.29201e+06	774544	5.95045
3-methyl-2-oxovalerate	0.00219483	0.0208087	12	2.05463e+06	774066	6.7317
4-methyl-2-oxopentanoate	0.000414192	0.00551883	12	3.2831e+06	1.22973e+06	6.53361
6-phosphogluconate	0.00133984	0.0140323	12	247348	118849	7.03992
diacylglycerol (12:0/18:1, 14:0/16:1, 16:0/14:1) [1]*	0.00448693	0.0330157	12	1.42921e+06	389185	6.76707
diacylglycerol (14:0/18:1, 16:0/16:1) [1]*	0.00622532	0.0409211	12	4.2322e+06	1.02137e+06	6.44668
glycosyl-N-palmitoyl-sphingosine (d18:1/16:0)	2.77697e-05	0.000720551	12	1.69686e+06	1.01267e+06	6.5048
indolelactate	0.00362987	0.0288633	12	195642	60672	6.68083
lactosyl-N-nervonoyl-sphingosine (d18:1/24:1)*	1.13962e-05	0.000353955	12	2.53418e+06	3.60786e+06	6.44553
lactosyl-N-palmitoyl-sphingosine (d18:1/16:0)	5.05025e-12	1.24489e-09	12	4.62151e+06	1.13526e+07	6.64724
N-acetylmethionine	0.00469652	0.0332883	12	200926	47951.1	7.18665
oleoyl-linoleoyl-glycerol (18:1/18:2) [1]	0.00117509	0.0131663	12	1.07581e+07	3.14662e+06	6.30633
oleoyl-linoleoyl-glycerol (18:1/18:2) [2]	0.00321414	0.0274276	12	1.93623e+07	5.33085e+06	6.80188
oleoyl-oleoyl-glycerol (18:1/18:1) [2]*	0.000267898	0.00388452	12	1.94409e+07	6.83374e+06	6.69581
orotate	1.17127e-05	0.000353955	12	381464	259799	6.45655
palmitoleoyl-linoleoyl-glycerol (16:1/18:2) [1]*	0.000551282	0.00696877	12	935214	286646	6.82583
palmitoyl-oleoyl-glycerol (16:0/18:1) [1]*	0.00190328	0.0187663	12	2.43763e+07	7.0135e+06	6.36275
palmitoyl-palmitoyl-glycerol (16:0/16:0) [1]*	0.00386154	0.0298032	12	4.85915e+06	1.33584e+06	6.20042
sulfate*	0.00509912	0.0349148	12	2.82406e+06	1.06611e+06	6.24668
thioproline	2.66809e-06	0.000119579	12	1.38879e+06	788154	6.16181

## Sheet: muscle transcripts EXF
Feature	RAIN.pVal	RAIN.FDR	RAIN.period	MESOR	Amplitude	Acrophase	Symbol
ENSG00000127054	0.000230523	0.00297689	24	35.7771	1.92471	1.40991	INTS11
ENSG00000224051	0.00013986	0.00203828	24	25.0293	3.47564	0.672844	CPTP
ENSG00000162591	0.00702252	0.0382255	24	4.34668	0.705965	3.33581	MEGF6
ENSG00000196581	0.000325302	0.00391357	24	1.08543	0.42006	14.0234	AJAP1
ENSG00000049246	1.49907e-13	2.49079e-10	24	20.0939	10.575	2.09623	PER3
ENSG00000171612	1.64379e-10	4.63797e-08	24	4.16087	2.43178	6.39489	SLC25A33
ENSG00000162493	0.00689461	0.0377248	24	16.2445	2.46385	10.7922	PDPN
ENSG00000219481	0.00749879	0.0401069	24	2.97385	0.686781	18.4486	NBPF1
ENSG00000215908	0.00291312	0.0202336	24	8.97759	1.37797	16.568	CROCCP2
ENSG00000040487	0.00143244	0.0119137	24	2.80304	0.439359	9.96305	SLC66A1
ENSG00000162552	0.00516825	0.030572	24	2.7854	0.562354	19.015	WNT4
ENSG00000125945	0.00187408	0.014719	24	18.4286	3.03711	18.5008	ZNF436
ENSG00000158006	0.0019623	0.0151807	24	7.92792	1.05367	21.2238	PAFAH2
ENSG00000158022	4.83221e-06	0.000153095	24	127.895	43.2299	5.09908	TRIM63
ENSG00000117682	0.000103407	0.00164681	24	6.93868	0.559687	12.7458	DHDDS
ENSG00000142751	0.000373848	0.00438129	24	7.62202	0.692888	10.3087	GPN2
ENSG00000130766	0.000193765	0.0026175	24	3.57688	0.668897	9.102	SESN2
ENSG00000060688	1.92276e-05	0.000454325	24	14.8349	1.48363	12.4357	SNRNP40
ENSG00000160055	0.000844695	0.00806614	24	1.33972	0.291444	9.34705	TMEM234
ENSG00000121903	0.000116832	0.001803	24	2.1797	0.472114	18.9426	ZSCAN20
ENSG00000183431	0.000153974	0.00218871	24	15.4334	1.55315	12.8608	SF3A3
ENSG00000043514	0.00105651	0.00945846	24	5.72317	0.709075	10.578	TRIT1
ENSG00000117000	0.00613153	0.0346134	24	32.6207	2.59311	6.68366	RLF
ENSG00000117394	0.000149057	0.00213301	24	0.761836	0.325745	10.1982	SLC2A1
ENSG00000117408	0.00105243	0.00944094	24	116.273	8.24673	20.3765	IPO13
ENSG00000132773	0.000421462	0.00479281	24	2.43658	0.360552	9.30733	TOE1
ENSG00000070759	0.00659918	0.0364821	24	7.67243	1.0158	0.1594	TESK2
ENSG00000117859	3.66313e-06	0.000123375	24	52.0257	5.43217	9.681	OSBPL9
ENSG00000198841	0.00136001	0.0114256	24	1.99362	0.369531	8.07744	KTI12
ENSG00000157077	0.00901024	0.0460017	24	62.2976	4.8558	22.4801	ZFYVE9
ENSG00000162385	0.000411531	0.00470385	24	4.87157	0.453154	9.40489	MAGOH
ENSG00000162396	0.00197763	0.0152756	24	3.61173	0.651158	19.6706	PARS2
ENSG00000162402	0.000400925	0.00461542	24	232.514	26.7452	23.1742	USP24
ENSG00000177606	0.00222467	0.0165841	24	77.9384	17.7415	2.08624	JUN
ENSG00000088035	0.00573644	0.0330226	24	4.7219	0.446825	19.8559	ALG6
ENSG00000116678	0.0025204	0.0182342	24	3.87231	0.697961	3.24112	LEPR
ENSG00000116761	0.000982521	0.00900283	24	0.988245	0.249557	6.10981	CTH
ENSG00000184005	5.59066e-06	0.000171327	24	1.96595	0.741241	8.12739	ST6GALNAC3
ENSG00000235927	2.06014e-08	2.01355e-06	24	1.5261	0.657276	4.43101	NEXN-AS1
ENSG00000162616	0.00371398	0.023981	24	74.7886	8.32372	2.51048	DNAJB4
ENSG00000171492	2.44576e-06	8.92048e-05	24	3.86959	0.740784	9.4566	LRRC8D
ENSG00000069702	0.00112222	0.00990868	24	18.154	2.45381	4.37168	TGFBR3
ENSG00000189195	6.55328e-06	0.000194297	24	3.1569	0.603855	5.35404	KIAA1107
ENSG00000117525	2.76249e-06	9.7501e-05	24	1.55137	0.545329	5.07828	F3
ENSG00000188641	0.00124805	0.0107076	24	15.9027	1.22601	5.80355	DPYD
ENSG00000162688	0.0052123	0.0307411	24	1812.66	166.94	23.2186	AGL
ENSG00000162695	0.000102845	0.00163959	24	7.68974	1.87381	8.8746	SLC30A7
ENSG00000233184	0.00778861	0.0413164	24	1.94277	0.325189	21.256	LOC102606465
ENSG00000162636	0.00724872	0.039185	24	3.85043	0.504766	7.9109	FAM102B
ENSG00000181754	7.44893e-05	0.00128479	24	23.3605	4.45189	19.5305	AMIGO1
ENSG00000007341	0.00893918	0.0457014	24	7.59408	0.578303	13.1019	ST7L
ENSG00000175984	0.00955449	0.0481719	24	53.9095	5.09609	20.8442	DENND2C
ENSG00000116815	0.00398081	0.025267	24	3.86008	0.635558	9.02437	CD58
ENSG00000198162	0.000717938	0.00715737	24	40.4256	3.11428	13.2905	MAN1A2
ENSG00000155761	0.00893224	0.0456815	24	1.58329	0.280444	7.54645	SPAG17
ENSG00000186141	8.90563e-05	0.00146668	24	9.4258	0.91775	10.6066	POLR3C
ENSG00000143127	0.0042137	0.0262003	24	0.476319	0.129291	8.15554	ITGA10
ENSG00000270629	0.00314156	0.0212537	24	0.9863	0.176286	8.22492	NBPF14
ENSG00000269713	0.00193486	0.0150228	24	1.19892	0.202299	9.42895	NBPF9
ENSG00000159208	1.36842e-14	3.41056e-11	24	3.94187	4.01906	0.715259	CIART
ENSG00000163131	0.000140024	0.00203828	24	13.7192	3.65126	9.00363	CTSS
ENSG00000143412	0.00505525	0.030154	24	1.50324	0.165426	1.75308	ANXA9
ENSG00000143363	0.00708264	0.0384163	24	24.3311	1.35897	20.3685	PRUNE1
ENSG00000143545	0.00962331	0.0484372	24	2.90609	0.367781	13.4721	RAB13
ENSG00000163348	0.000979793	0.00898333	24	7.46492	1.10638	17.5751	PYGO2
ENSG00000160685	2.68018e-05	0.000591141	24	19.5686	3.38703	15.8966	ZBTB7B
ENSG00000143622	0.00368504	0.0238245	24	10.7205	0.965971	9.16831	RIT1
ENSG00000116584	0.00444092	0.0271947	24	16.4647	3.04452	16.0982	ARHGEF2
ENSG00000198400	4.57395e-08	3.79994e-06	24	0.952178	0.454316	16.078	NTRK1
ENSG00000158710	0.00384221	0.0246488	24	17.7566	3.03171	8.43605	TAGLN2
ENSG00000117091	0.00304551	0.0208147	24	1.16407	0.345266	10.0307	CD48
ENSG00000081721	0.00467064	0.0283001	24	4.03427	0.395494	10.6335	DUSP12
ENSG00000185630	8.0529e-05	0.00135918	24	53.7622	8.45569	20.2471	PBX1
ENSG00000143157	3.01818e-08	2.68654e-06	24	14.5476	2.04562	14.8725	POGK
ENSG00000152382	0.00378435	0.0243089	24	10.7161	1.36918	17.2558	TADA1
ENSG00000117479	2.99006e-10	6.99859e-08	24	57.1994	25.956	4.35381	SLC19A2
ENSG00000120334	0.00102956	0.00929473	24	2.65215	0.402539	10.091	CENPL
ENSG00000185278	0.000730556	0.00724933	24	19.0266	1.84864	22.0056	ZBTB37
ENSG00000135870	2.07546e-08	2.01535e-06	24	45.4125	5.34468	7.26565	RC3H1
ENSG00000116260	0.000644439	0.00659852	24	26.108	4.0581	9.258	QSOX1
ENSG00000135823	0.00976759	0.0489553	24	7.53394	0.717622	7.93061	STX6
ENSG00000135821	2.23342e-07	1.35047e-05	24	558.781	277.553	4.96306	GLUL
ENSG00000162704	0.00352931	0.0231277	24	13.4452	2.14678	9.17428	ARPC5
ENSG00000157181	0.00915932	0.0465404	24	14.5413	0.976486	8.66904	ODR4
ENSG00000177888	0.000335535	0.00400316	24	19.8957	2.00394	21.9082	ZBTB41
ENSG00000143858	0.00786798	0.0415899	24	0.576752	0.137865	17.4933	SYT2
ENSG00000143842	0.00443113	0.0271459	24	5.37937	0.68822	5.34583	SOX13
ENSG00000158615	5.6694e-06	0.000172717	24	37.3605	5.09787	8.19808	PPP1R15B
ENSG00000198625	0.00195529	0.01515	24	32.5874	2.08827	10.6536	MDM4
ENSG00000158715	2.77019e-06	9.7501e-05	24	3.67473	1.32546	23.1102	SLC45A3
ENSG00000276600	0.000366329	0.00429991	24	1.30305	0.318781	16.5367	RAB7B
ENSG00000162894	0.00892867	0.0456815	24	0.492812	0.157299	10.7319	FCMR
ENSG00000180667	0.000127015	0.00190319	24	12.4226	1.98282	6.05976	YOD1
ENSG00000203709	4.00986e-08	3.42754e-06	24	25.5671	8.94509	4.31657
ENSG00000196878	2.31362e-11	1.02738e-08	24	11.625	5.33094	18.313	LAMB3
ENSG00000123689	1.48534e-05	0.000373307	24	276.047	102.763	16.7004	G0S2
ENSG00000066027	0.000143421	0.00207821	24	55.9514	5.0972	16.0268	PPP2R5A
ENSG00000162769	0.00407816	0.025654	24	1.82506	0.462177	8.58302	FLVCR1
ENSG00000174606	0.000142316	0.00206421	24	19.7074	1.71755	18.363	ANGEL2
ENSG00000136636	0.00977508	0.0489553	24	22.5979	1.25214	10.2233	KCTD3
ENSG00000228106	0.00576043	0.0331135	24	0.833232	0.159221	9.67629
ENSG00000154309	0.00494015	0.0295855	24	6.54276	1.18576	17.8869	DISP1
ENSG00000143753	0.00734882	0.0395588	24	13.6392	1.19051	10.4075	DEGS1
ENSG00000143751	0.00300739	0.0206243	24	20.7892	1.64524	9.98441	SDE2
ENSG00000081692	0.000872162	0.00825463	24	4.64893	0.414752	13.1509	JMJD4
ENSG00000143793	0.00125148	0.0107308	24	2.61112	0.33555	16.1392	C1orf35
ENSG00000154429	0.000379449	0.00443303	24	5.67151	0.873078	17.5347	CCSAP
ENSG00000143632	0.0019088	0.0148992	24	30032	2074.6	0.739971	ACTA1
ENSG00000135801	0.000304	0.00369948	24	12.6724	1.51955	9.35837	TAF5L
ENSG00000143643	0.000346103	0.00410439	24	9.89848	1.06741	16.359	TTC13
ENSG00000182118	0.000236387	0.00302907	24	2.80409	0.489289	9.38451	FAM89A
ENSG00000143633	0.00152935	0.0125521	24	3.77185	0.534759	15.626	C1orf131
ENSG00000116903	0.00963049	0.048457	24	19.3307	2.32525	6.18827	EXOC8
ENSG00000010072	4.62596e-05	0.000889147	24	7.2425	0.906111	8.78269	SPRTN
ENSG00000231768	0.00789801	0.041675	24	0.486419	0.170549	5.24249	LINC01354
ENSG00000168264	1.14462e-06	4.96133e-05	24	41.2913	11.146	2.68632	IRF2BP2
ENSG00000121644	0.00814963	0.0425969	24	58.7233	3.57741	22.8119	DESI2
ENSG00000188295	0.00570559	0.0329808	24	1.95413	0.277878	11.6393	ZNF669
ENSG00000162711	0.00341494	0.0226361	24	1.89613	0.550281	7.989	NLRP3
ENSG00000172059	0.000672682	0.00681524	24	10.4172	1.85296	11.7866	KLF11
ENSG00000205795	8.41094e-05	0.00139908	24	0.434345	0.197624	5.98754	CYS1
ENSG00000169016	8.70061e-05	0.00144085	24	18.6945	2.08075	10.6414	E2F6
ENSG00000151779	0.000648456	0.00662815	24	77.3638	5.52718	0.980857	NBAS
ENSG00000170745	0.00519456	0.0306791	24	78.3224	7.34552	4.68864	KCNS3
ENSG00000118965	1.11168e-05	0.000295801	24	5.64237	0.924456	9.08239	WDR35
ENSG00000143878	1.1203e-08	1.22285e-06	24	46.7303	12.9388	5.77732	RHOB
ENSG00000119771	2.75669e-10	6.64897e-08	24	6.4015	2.67485	12.0203	KLHL29
ENSG00000119778	0.0021093	0.0160114	24	16.0622	1.15841	10.0548	ATAD2B
ENSG00000115226	0.00746767	0.0399837	24	1.70603	0.573102	9.18925	FNDC4
ENSG00000213626	0.00378116	0.0242989	24	6.34906	1.40905	9.38452	LBH
ENSG00000276517	0.00251423	0.018202	24	0.708709	0.162616	9.91594
ENSG00000150938	0.00511601	0.0303832	24	57.2574	9.24274	7.88656	CRIM1
ENSG00000163171	0.000155583	0.00220739	24	32.8938	6.11993	13.6992	CDC42EP3
ENSG00000143889	0.000714589	0.00714303	24	21.6233	1.18649	4.88048	HNRNPLL
ENSG00000152147	0.00545315	0.0317796	24	4.47992	0.511068	14.7795	GEMIN6
ENSG00000115904	0.000922565	0.00859566	24	32.7248	3.40438	22.94	SOS1
ENSG00000011566	1.5754e-06	6.38442e-05	24	55.2942	4.52516	16.8426	MAP4K3
ENSG00000143924	0.000289844	0.00355942	24	8.26396	1.88699	9.04797	EML4
ENSG00000171132	3.0415e-09	4.2908e-07	24	10.9396	2.41005	22.193	PRKCE
ENSG00000143933	0.000683583	0.00690119	24	196.382	31.7103	14.852	CALM2
ENSG00000275052	0.000407764	0.00467257	24	41.3683	2.26816	13.3441	PPP4R3B
ENSG00000162927	0.00207725	0.0158324	24	5.61593	0.661092	21.7411	PUS10
ENSG00000082898	0.00319829	0.0214954	24	90.7077	6.84296	0.598092	XPO1
ENSG00000143952	7.33492e-06	0.000210127	24	18.6865	1.47933	12.8779	VPS54
ENSG00000119862	2.39193e-09	3.61302e-07	24	59.573	16.5369	2.89636	LGALSL
ENSG00000198369	0.00505765	0.0301563	24	3.14742	0.494622	6.39191	SPRED2
ENSG00000143995	0.0088553	0.0453811	24	5.15286	0.823447	19.616	MEIS1
ENSG00000159399	0.00283144	0.0198227	24	11.7009	4.80294	7.51855	HK2
ENSG00000115486	7.17809e-05	0.00126054	24	15.001	1.18622	7.47957	GGCX
ENSG00000132313	0.00415841	0.0259753	24	68.2186	7.33859	18.3099	MRPL35
ENSG00000153561	0.00120429	0.0104218	24	236.972	16.3517	21.3809	RMND5A
ENSG00000135956	0.00542779	0.0317059	24	13.0625	1.05752	14.8583	TMEM127
ENSG00000114988	0.00314775	0.0212621	24	12.9913	1.91647	21.856	LMAN2L
ENSG00000075568	0.00201276	0.0154194	24	37.379	3.76231	1.5414	TMEM131
ENSG00000135945	0.00349991	0.0229854	24	32.8863	1.7147	7.88557	REV1
ENSG00000170485	9.57025e-13	8.94459e-10	24	2.93514	1.33812	16.6728	NPAS2
ENSG00000204634	2.97422e-09	4.23586e-07	24	40.9946	8.0057	6.84723	TBC1D8
ENSG00000172965	0.00152348	0.0125108	24	2.11765	0.600843	9.25394	MIR4435-2HG
ENSG00000188177	0.00437605	0.0269298	24	40.0007	4.34697	21.7742	ZC3H6
ENSG00000163064	3.85092e-05	0.000775525	24	5.43364	1.15828	18.4266	EN1
ENSG00000115107	2.00082e-05	0.000469182	24	34.795	5.12109	22.5501	STEAP3
ENSG00000088179	6.15618e-07	3.05364e-05	24	107.104	11.9879	22.4519	PTPN4
ENSG00000144233	0.00283277	0.0198228	24	11.0563	1.04417	9.57632	AMMECR1L
ENSG00000152102	0.000480631	0.0052926	24	74.1495	7.78419	19.2808	FAM168B
ENSG00000121988	0.00634572	0.0354876	24	7.55156	0.88045	18.619	ZRANB3
ENSG00000115221	1.76141e-06	6.89534e-05	24	126.556	19.9866	2.9746	ITGB6
ENSG00000285155	0.000386503	0.00450138	24	23.9764	3.61136	3.1933
ENSG00000136560	0.00477195	0.0288206	24	38.8081	3.37279	11.3591	TANK
ENSG00000115267	0.00609124	0.0344373	24	3.20125	0.408368	1.63676	IFIH1
ENSG00000182263	3.15759e-05	0.000663664	24	1.96462	0.737789	21.922	FIGN
ENSG00000172845	0.000101207	0.00162213	24	65.3934	3.29055	12.6554	SP3
ENSG00000018510	0.00437784	0.0269298	24	34.0836	2.21818	20.066	AGPS
ENSG00000155636	0.000585877	0.00615685	24	3.45153	0.206055	15.1682	RBM45
ENSG00000079156	3.69735e-06	0.000123969	24	64.2969	13.5909	15.8858	OSBPL6
ENSG00000270574	0.00792009	0.0417326	24	2.11074	0.352364	7.24923
ENSG00000162999	0.000595181	0.00622402	24	6.86297	1.02323	23.8855	DUSP19
ENSG00000003436	0.00493827	0.0295855	24	16.9686	3.58521	7.79797	TFPI
ENSG00000151689	0.00191688	0.0149297	24	7.96366	0.819231	13.7682	INPP1
ENSG00000189362	0.0075026	0.0401122	24	1.49299	0.223523	8.66108	NEMP2
ENSG00000178074	0.000110741	0.00173405	24	20.2688	1.6566	12.9434	C2orf69
ENSG00000082153	0.00395229	0.0251637	24	32.8872	4.37326	9.4556	BZW1
ENSG00000003402	0.00173422	0.0138756	24	94.0027	8.68753	11.4365	CFLAR
ENSG00000155760	1.55099e-06	6.30259e-05	24	20.9354	5.00656	22.7823	FZD7
ENSG00000119004	0.00199013	0.015335	24	7.78025	0.665215	7.66734	CYP20A1
ENSG00000138413	6.87559e-06	0.000200816	24	22.8587	3.36538	20.982	IDH1
ENSG00000197713	0.00558714	0.0324467	24	8.24516	0.60836	13.6512	RPE
ENSG00000138375	0.00136754	0.0114824	24	6.40155	0.504814	22.601	SMARCAL1
ENSG00000115461	0.00210532	0.0159974	24	532.147	55.745	21.8629	IGFBP5
ENSG00000079308	0.0023758	0.0174327	24	143.985	14.732	17.7567	TNS1
ENSG00000144580	0.00011643	0.00179864	24	17.8202	1.63338	13.3231	CNOT9
ENSG00000115568	0.000927471	0.00860918	24	9.34654	1.42113	18.0128	ZNF142
ENSG00000135912	0.00561585	0.0325628	24	3.27019	0.4274	8.09905	TTLL4
ENSG00000127824	2.72234e-06	9.69282e-05	24	185.019	33.3758	18.5124	TUBA4A
ENSG00000152049	0.00850747	0.0440362	24	0.676565	0.162984	7.92748	KCNE4
ENSG00000124019	1.22939e-07	8.75439e-06	24	1.25227	0.608187	14.7478	FAM124B
ENSG00000235070	7.1671e-06	0.000207305	24	2.19762	1.05772	3.26923
ENSG00000169047	6.07465e-09	7.26722e-07	24	48.4829	17.7212	22.6796	IRS1
ENSG00000144476	0.00310466	0.0210697	24	12.8566	1.91957	8.34123	ACKR3
ENSG00000132326	2.66998e-11	1.0987e-08	24	14.5385	8.30862	3.55103	PER2
ENSG00000196220	1.56392e-08	1.59094e-06	24	2.92149	0.808617	21.2321	SRGAP3
ENSG00000206573	0.00644255	0.0359145	24	8.79869	1.11944	9.90919	THUMPD3-AS1
ENSG00000241553	0.00580066	0.0332709	24	15.4384	1.31373	9.38138	ARPC4
ENSG00000144711	0.00255476	0.018382	24	33.0943	4.53889	1.26168	IQSEC1
ENSG00000144596	0.000461326	0.00513676	24	29.9654	4.9888	23.1993	GRIP2
ENSG00000154781	0.000334447	0.00399467	24	7.76508	0.543309	11.2834	CCDC174
ENSG00000131375	0.000284831	0.00351432	24	34.27	2.15162	6.72387	CAPN7
ENSG00000144566	1.92663e-05	0.000454428	24	17.8589	2.28011	9.23545	RAB5A
ENSG00000132967	0.00746149	0.0399837	24	4.55404	0.339273	16.8033
ENSG00000197885	0.00388372	0.0248512	24	24.1031	2.21143	21.0076	NKIRAS1
ENSG00000174738	4.18945e-17	1.63428e-13	24	120.215	43.789	23.847	NR1D2
ENSG00000151090	4.77104e-10	9.77343e-08	24	44.5001	7.49153	22.5944	THRB
ENSG00000163512	0.000644519	0.00659852	24	12.9745	0.962257	10.6284	AZI2
ENSG00000153560	6.234e-06	0.000186074	24	17.5249	1.43778	14.2286	UBP1
ENSG00000163539	0.00149411	0.0123237	24	128.976	10.0718	0.402388	CLASP2
ENSG00000114739	6.10908e-10	1.11409e-07	24	30.2307	9.10734	0.667898	ACVR2B
ENSG00000168026	0.000329854	0.00396195	24	0.52496	0.142895	8.33075	TTC21A
ENSG00000169981	1.33351e-05	0.000343816	24	6.2489	0.931088	11.0599	ZNF35
ENSG00000163818	0.00704472	0.0382662	24	3.33448	0.405412	8.23918	LZTFL1
ENSG00000163827	0.00175354	0.0140077	24	242.459	24.4296	5.72325	LRRC2
ENSG00000268324	0.00233777	0.0172597	24	0.497794	0.17039	4.27665	LRRC2-AS1
ENSG00000114648	1.90752e-05	0.000452432	24	11.2216	1.48072	14.0214	KLHL18
ENSG00000280173	0.00582429	0.033332	24	0.493115	0.140584	16.2642
ENSG00000164051	0.00761195	0.0406097	24	8.07529	0.858655	19.4516	CCDC51
ENSG00000145022	0.000418519	0.00476659	24	5.5832	0.657457	11.8973	TCTA
ENSG00000185614	0.000524015	0.00567175	24	5.23185	1.42206	17.0391	INKA1
ENSG00000188338	8.11112e-07	3.81427e-05	24	7.26422	2.15552	6.50672	SLC38A3
ENSG00000010319	0.004106	0.0257663	24	5.25058	1.21143	2.31834	SEMA3G
ENSG00000163933	0.00145473	0.0120654	24	3.40215	0.35159	11.1721	RFT1
ENSG00000272886	0.00129066	0.0109537	24	15.1617	1.31043	18.0643	DCP1A
ENSG00000157500	0.00270534	0.0191682	24	154.72	13.8536	1.57369	APPL1
ENSG00000239388	0.000746755	0.00735153	24	34.8734	9.06918	3.11011	ASB14
ENSG00000168309	1.12142e-06	4.8749e-05	24	5.23103	1.79113	6.76732	FAM107A
ENSG00000163632	0.00146505	0.0121285	24	0.73377	0.140306	22.3152	C3orf49
ENSG00000114541	0.00705793	0.038324	24	6.76721	1.4296	6.5117	FRMD4B
ENSG00000121440	2.43005e-07	1.42505e-05	24	58.8079	12.1295	0.187671	PDZRN3
ENSG00000206538	0.00248523	0.0180671	24	8.17217	1.3432	12.6452	VGLL3
ENSG00000154174	0.00585938	0.0334629	24	151.955	11.6069	21.3375	TOMM70
ENSG00000198919	0.00182002	0.0143963	24	27.298	2.1555	23.1724	DZIP3
ENSG00000176542	0.000314178	0.00380422	24	46.4512	7.79409	22.8407	USF3
ENSG00000184307	0.00394563	0.0251505	24	0.94247	0.185539	19.7672	ZDHHC23
ENSG00000144847	0.000159409	0.00224463	24	3.04509	0.743848	16.4985	IGSF11
ENSG00000163389	0.000134588	0.00198484	24	2.95437	0.582641	12.2334	POGLUT1
ENSG00000144843	0.00160599	0.0130309	24	6.83993	0.970591	15.8266	ADPRH
ENSG00000082701	0.000121788	0.00184891	24	41.983	4.78683	19.2572	GSK3B
ENSG00000163428	2.77418e-05	0.000605622	24	21.5379	2.62466	14.9766	LRRC58
ENSG00000114030	0.00987469	0.0492832	24	89.9888	7.16402	19.1771	KPNA1
ENSG00000163848	0.00251443	0.018202	24	54.8554	5.73677	20.9213	ZNF148
ENSG00000163884	1.43761e-08	1.50335e-06	24	8.82837	6.43285	3.02317	KLF15
ENSG00000187715	0.000389206	0.00451527	24	122.822	13.0109	23.5874	KBTBD12
ENSG00000172765	0.000683935	0.00690119	24	46.9462	3.25295	3.6568	TMCC1
ENSG00000017260	7.04172e-05	0.00124618	24	47.9625	4.41158	22.9828	ATP2C1
ENSG00000240854	0.00302706	0.0207455	24	0.74422	0.135019	16.3281
ENSG00000154928	2.91883e-05	0.000624439	24	5.62096	1.07305	2.93105	EPHB1
ENSG00000174611	0.00156881	0.0127848	24	15.8037	2.35031	22.5958	KY
ENSG00000168917	0.00412652	0.0258409	24	0.96547	0.207468	8.82472	SLC35G2
ENSG00000158092	1.19969e-05	0.000315293	24	24.8332	3.3159	17.5386	NCK1
ENSG00000158186	0.00164897	0.0133003	24	56.8692	8.68424	14.2448	MRAS
ENSG00000175040	0.00171046	0.0137149	24	1.49061	0.44183	7.73337	CHST2
ENSG00000181744	0.00752863	0.040237	24	9.83334	1.60436	16.105	DIPK2A
ENSG00000071794	0.00954084	0.0481214	24	28.5837	2.89343	22.6178	HLTF
ENSG00000198829	0.000936692	0.00864648	24	0.395227	0.196226	10.8688	SUCNR1
ENSG00000174953	0.000545748	0.00584978	24	32.7813	2.79531	9.66019	DHX36
ENSG00000163590	0.000221997	0.00289681	24	52.4258	9.05304	19.9686	PPM1L
ENSG00000136603	0.000100344	0.00161003	24	74.1653	10.709	6.36718	SKIL
ENSG00000163728	0.00115407	0.0101101	24	9.32581	0.942501	9.06906	TTC14
ENSG00000176597	0.00405299	0.0255624	24	17.6539	4.23711	7.90781	B3GNT5
ENSG00000182580	0.000882333	0.00833507	24	0.460834	0.236079	14.533	EPHB3
ENSG00000283175	0.0029425	0.0203446	24	2.25524	0.734355	0.468695	LOC101929130
ENSG00000073282	9.97403e-05	0.00160206	24	18.2573	4.41025	11.3341	TP63
ENSG00000152492	0.00789761	0.041675	24	42.0224	2.89283	9.93357	CCDC50
ENSG00000174013	0.00410334	0.0257604	24	25.7893	2.47533	17.6443	FBXO45
ENSG00000119231	1.14686e-09	1.94887e-07	24	34.0315	3.10631	10.2258	SENP5
ENSG00000075711	0.000196845	0.00264239	24	29.9904	2.30244	16.9356	DLG1
ENSG00000145016	8.19075e-08	6.21749e-06	24	10.6276	1.60955	16.1456	RUBCN
ENSG00000169026	0.00994608	0.0494561	24	1.71474	0.325723	7.69866	SLC49A3
ENSG00000174137	0.00295816	0.0203948	24	0.550212	0.11202	0.623649	FAM53A
ENSG00000249784	0.00582355	0.033332	24	1.02303	0.282738	13.532	SCARNA22
ENSG00000175920	0.00141686	0.0118169	24	15.6289	2.11115	14.2922	DOK7
ENSG00000247708	0.00522548	0.0307766	24	1.5478	0.214544	17.5435	STX18-AS1
ENSG00000132405	0.00218504	0.0164032	24	25.7783	1.63508	3.18347	TBC1D14
ENSG00000170801	0.00518571	0.0306456	24	15.2284	2.29571	8.41488	HTRA3
ENSG00000168421	0.00429577	0.026567	24	0.427221	0.182908	10.8438	RHOH
ENSG00000183783	0.000112099	0.00174981	24	1.81535	0.442684	14.1756	KCTD8
ENSG00000163069	0.00892869	0.0456815	24	155.698	7.46289	0.843784	SGCB
ENSG00000134851	0.00543828	0.0317548	24	15.5082	1.95269	10.0053	TMEM165
ENSG00000134852	2.46539e-13	3.68674e-10	24	53.4999	10.6676	19.1372	CLOCK
ENSG00000174780	4.38858e-07	2.31502e-05	24	34.012	3.91557	10.8755	SRP72
ENSG00000084093	0.00218009	0.0163825	24	34.1163	3.1471	19.1437	REST
ENSG00000145241	0.00113657	0.0100036	24	10.5392	1.12378	6.77889	CENPC
ENSG00000169116	0.00780663	0.0413386	24	28.5211	4.0701	0.658371	PARM1
ENSG00000138767	0.000743555	0.0073442	24	19.9406	1.42944	11.48	CNOT6L
ENSG00000163297	0.00410333	0.0257604	24	15.6149	2.38926	8.48039	ANTXR2
ENSG00000172493	0.00199506	0.0153378	24	125.146	9.38585	19.9948	AFF1
ENSG00000163644	0.00568603	0.0329187	24	23.5908	3.42005	3.4536	PPM1K
ENSG00000138642	0.000779439	0.00758155	24	2.34178	0.381353	3.38387	HERC6
ENSG00000177432	0.000449557	0.00503195	24	1.90889	0.415289	12.7777	NAP1L5
ENSG00000164024	0.00959826	0.0483274	24	30.4345	1.19872	20.5953	METAP1
ENSG00000196616	4.97717e-05	0.000945726	24	26.3264	10.6677	1.03183	ADH1B
ENSG00000145358	0.000300629	0.00366688	24	329.474	109.794	20.2857	DDIT4L
ENSG00000005059	0.00142759	0.0118949	24	1.96638	0.517761	6.98495	MCUB
ENSG00000174720	0.00767228	0.0408151	24	22.0209	1.83701	16.6982	LARP7
ENSG00000145390	3.23159e-06	0.000111606	24	135.04	15.0429	6.43039	USP53
ENSG00000138688	0.000920477	0.00858691	24	148.429	18.539	2.98371	KIAA1109
ENSG00000196159	0.000650985	0.00663236	24	24.6292	4.25752	19.4179	FAT4
ENSG00000164066	0.00698507	0.0381361	24	4.45132	0.490701	9.79409	INTU
ENSG00000077684	4.91987e-06	0.000155543	24	32.82	6.83059	18.199	JADE1
ENSG00000109381	0.00318743	0.021461	24	50.3259	3.13634	4.86971	ELF2
ENSG00000170153	6.64623e-06	0.000196031	24	29.0124	5.80235	4.11777	RNF150
ENSG00000170185	8.04211e-06	0.000225209	24	135.86	17.3174	5.22033	USP38
ENSG00000109458	3.1994e-10	7.24907e-08	24	25.0212	6.95608	3.75514	GAB1
ENSG00000170365	1.66527e-06	6.60544e-05	24	8.90589	1.37424	14.3168	SMAD1
ENSG00000151612	0.000713815	0.00714006	24	7.50224	0.799017	17.5285	ZNF827
ENSG00000164169	0.000205362	0.0027444	24	5.882	0.576249	18.2767	PRMT9
ENSG00000151623	1.5319e-05	0.00038169	24	28.8842	6.30085	1.00759	NR3C2
ENSG00000164142	0.00216419	0.0163275	24	51.3473	5.0932	1.92384	FAM160A1
ENSG00000109572	0.000493335	0.00541257	24	57.8002	6.97365	0.656802	CLCN3
ENSG00000109576	0.00286203	0.0199808	24	0.797756	0.154409	9.54958	AADAT
ENSG00000185028	0.000108338	0.00170516	24	29.7915	6.9143	22.2161	LRRC14B
ENSG00000145495	0.0070356	0.0382444	24	149.55	11.9646	0.660315	MARCHF6
ENSG00000113384	0.000621456	0.00643577	24	27.9006	3.173	9.01142	GOLPH3
ENSG00000150712	0.0010323	0.00929938	24	9.55936	0.824092	13.1191	MTMR12
ENSG00000145604	0.000343596	0.00408112	24	5.98463	0.828004	19.3124	SKP2
ENSG00000113594	0.00051547	0.00560199	24	110.552	11.4354	0.97316	LIFR
ENSG00000164327	4.06751e-05	0.000806705	24	47.1329	5.83177	9.22718	RICTOR
ENSG00000205765	0.000193147	0.00261732	24	4.90393	0.784915	22.9291	C5orf51
ENSG00000172262	0.000124504	0.00187684	24	17.5693	1.66581	15.2676	ZNF131
ENSG00000272335	0.000660318	0.00671271	24	9.33949	1.48746	22.6959
ENSG00000247796	0.00180373	0.0143321	24	0.568847	0.167258	20.3853	LOC257396
ENSG00000276214	0.000514616	0.00560097	24	0.453469	0.142008	5.36176
ENSG00000113595	0.00836177	0.043508	24	34.7063	2.86614	22.7659	TRIM23
ENSG00000112851	0.00207003	0.0158177	24	125.407	9.01232	4.33989	ERBIN
ENSG00000145675	2.17502e-06	8.21344e-05	24	102.194	15.5456	18.5756	PIK3R1
ENSG00000145740	2.38763e-07	1.41113e-05	24	15.4071	1.71572	12.3936	SLC30A5
ENSG00000049883	0.00426754	0.0264471	24	16.9926	1.35043	23.021	PTCD2
ENSG00000178175	0.00656493	0.03636	24	2.47216	0.436941	20.5386	ZNF366
ENSG00000164331	4.50631e-09	5.80925e-07	24	6.47589	1.50889	16.7918	ANKRA2
ENSG00000164338	0.000617546	0.00641304	24	16.7121	1.70686	14.2869	UTP15
ENSG00000171617	0.00332049	0.0222069	24	6.11771	2.05167	19.0322	ENC1
ENSG00000176928	8.15394e-05	0.00137159	24	3.06209	0.477933	12.3361	GCNT4
ENSG00000113163	0.00260128	0.0186123	24	33.1234	3.54465	22.3159	CERT1
ENSG00000177034	0.00146416	0.0121285	24	21.2132	2.31844	15.2979	MTX3
ENSG00000131732	0.0072149	0.0390487	24	6.8738	0.807704	15.9294	ZCCHC9
ENSG00000134480	2.83178e-05	0.00061106	24	18.2933	2.72233	7.95707	CCNH
ENSG00000113369	6.73865e-08	5.36009e-06	24	61.0851	18.8066	6.64375	ARRDC3
ENSG00000175449	0.000547121	0.00585509	24	3.79616	0.703555	0.469715	RFESD
ENSG00000164292	0.000419378	0.00477274	24	75.0056	6.28178	17.4723	RHOBTB3
ENSG00000173221	0.0033783	0.0224629	24	36.7303	9.10204	12.7471	GLRX
ENSG00000181751	6.45106e-05	0.00116228	24	8.50042	1.20049	18.5739	C5orf30
ENSG00000112874	0.000744529	0.00734897	24	26.3271	2.8082	23.7344	NUDT12
ENSG00000145743	0.00260621	0.0186378	24	85.1104	6.00708	22.9842	FBXL17
ENSG00000112893	0.00314687	0.0212621	24	39.6978	4.33154	21.2834	MAN2A1
ENSG00000186952	0.00810686	0.0424772	24	0.705064	0.118209	11.3499	TMEM232
ENSG00000246859	0.00998092	0.0495041	24	3.43002	0.765375	0.771875	STARD4-AS1
ENSG00000134986	0.000810661	0.00780092	24	52.5136	8.64197	5.18263	NREP
ENSG00000153037	3.51084e-05	0.000723156	24	8.83644	0.785519	10.8402	SRP19
ENSG00000172795	0.00977535	0.0489553	24	38.0976	3.82276	20.6018	DCP2
ENSG00000092421	0.00293316	0.0203255	24	4.75005	0.879129	20.8619	SEMA6A
ENSG00000260686	0.00294289	0.0203446	24	1.17404	0.210963	21.4379
ENSG00000168916	0.00432487	0.0267053	24	7.94128	1.66817	17.6989	ZNF608
ENSG00000164244	3.56244e-05	0.000728765	24	14.2468	2.33136	20.7356	PRRC1
ENSG00000205279	0.0045026	0.0274824	24	12.5275	4.19008	1.97277	CTXN3
ENSG00000064651	4.39659e-07	2.31502e-05	24	62.5245	13.6638	2.1702	SLC12A2
ENSG00000217128	3.11651e-05	0.000658252	24	44.3158	4.90163	2.12579	FNIP1
ENSG00000131435	0.0083334	0.0433905	24	1.50063	0.406422	9.09242	PDLIM4
ENSG00000081059	0.00195856	0.0151628	24	1.69935	0.293823	8.96566	TCF7
ENSG00000043143	1.7829e-06	6.94286e-05	24	11.2236	2.53843	16.8106	JADE2
ENSG00000113658	0.00105691	0.00945846	24	53.2852	2.67392	17.7177	SMAD5
ENSG00000078795	0.00270345	0.0191682	24	1.47559	0.298817	19.7516	PKD2L2
ENSG00000171604	0.000606591	0.00632795	24	66.7188	8.21182	18.3657	CXXC5
ENSG00000158458	1.03458e-14	3.09423e-11	24	1.44539	0.928501	15.431	NRG2
ENSG00000245146	0.00700375	0.0381962	24	0.907868	0.0986734	1.92864
ENSG00000185129	1.70183e-05	0.000416516	24	47.6674	7.77722	21.4348	PURA
ENSG00000182700	0.00034306	0.00407799	24	7.57826	1.33906	21.4214	IGIP
ENSG00000176087	0.0081107	0.0424823	24	29.3834	1.79053	17.1247	SLC35A4
ENSG00000170458	0.000520656	0.00564604	24	11.2159	3.32948	9.00024	CD14
ENSG00000131504	0.00585979	0.0334629	24	36.1686	6.97066	10.381	DIAPH1
ENSG00000253406	0.00189205	0.0148135	24	0.563109	0.140746	9.95956
ENSG00000113716	0.00112552	0.00991809	24	16.5939	2.18484	9.92254	HMGXB3
ENSG00000164591	0.000524165	0.00567175	24	178.847	18.2315	0.355179	MYOZ3
ENSG00000086589	0.00123692	0.0106365	24	18.6356	1.25311	16.7893	RBM22
ENSG00000256235	4.31304e-05	0.000841999	24	4.07179	1.11381	9.10147	SMIM3
ENSG00000123643	0.000566251	0.00599272	24	5.34594	1.55395	12.2646	SLC36A1
ENSG00000086570	2.79425e-06	9.80873e-05	24	1.26361	0.593194	14.3602	FAT2
ENSG00000164576	0.00864115	0.0445533	24	26.8539	2.1421	20.6308	SAP30L
ENSG00000164332	0.000201477	0.00269731	24	7.29885	0.8088	11.7664	UBLCP1
ENSG00000135083	0.000895564	0.00841452	24	0.497917	0.154796	10.4495	CCNJL
ENSG00000221886	0.00272918	0.0192692	24	3.01996	0.648981	22.2017	ZBED8
ENSG00000120129	1.28545e-05	0.000334834	24	40.3417	20.6711	4.01127	DUSP1
ENSG00000164463	0.000789253	0.00766216	24	29.7064	3.48651	3.41247	CREBRF
ENSG00000113739	0.000258978	0.00326757	24	1.54866	0.386502	13.2952	STC2
ENSG00000175414	9.61421e-06	0.000262356	24	4.95757	0.990553	21.0412	ARL10
ENSG00000087206	0.000700284	0.0070396	24	13.1085	1.07756	11.4348	UIMC1
ENSG00000169223	0.00663149	0.0366279	24	18.5466	0.995158	9.06945	LMAN2
ENSG00000146067	0.00164794	0.0133003	24	12.5777	1.45887	15.7901	FAM193B
ENSG00000198939	0.00703163	0.0382367	24	2.35478	0.365207	19.0248	ZFP2
ENSG00000183718	0.00566885	0.0328319	24	3.24573	0.490723	17.7264	TRIM52
ENSG00000145945	0.00486247	0.0292139	24	13.1654	1.38127	22.597	FAM50B
ENSG00000124782	2.0659e-07	1.29262e-05	24	35.6474	7.76063	19.831	RREB1
ENSG00000205269	0.00822052	0.0429105	24	37.2962	3.06108	20.6556	TMEM170B
ENSG00000008083	0.00523441	0.0308171	24	14.2942	2.05471	4.57762	JARID2
ENSG00000124766	0.00352915	0.0231277	24	7.18014	2.19527	13.8608	SOX4
ENSG00000112294	0.004033	0.0255008	24	75.5261	8.11665	23.2474	ALDH5A1
ENSG00000112763	0.00135161	0.0113614	24	7.0013	0.704281	14.8823	BTN2A1
ENSG00000137338	0.00167384	0.0134718	24	1.93301	0.258765	13.7658	PGBD1
ENSG00000189298	0.00400752	0.0253719	24	2.6515	0.40456	20.301	ZKSCAN3
ENSG00000204713	0.000438183	0.00493418	24	14.6206	1.74026	13.5567	TRIM27
ENSG00000198563	0.00302944	0.0207496	24	9.68641	1.3425	8.29976	DDX39B
ENSG00000204371	0.000158303	0.00223537	24	5.81588	1.29558	19.6016	EHMT2
ENSG00000223865	0.00397509	0.0252499	24	10.4037	1.52032	10.5682	HLA-DPB1
ENSG00000204231	0.0025667	0.0184176	24	24.6316	1.58874	23.5863	RXRB
ENSG00000112473	0.00171653	0.0137561	24	11.545	1.41324	15.279	SLC39A7
ENSG00000161896	0.00229275	0.0170074	24	69.095	10.6604	14.4629	IP6K3
ENSG00000096060	5.89723e-05	0.00108873	24	71.4639	31.1035	9.12088	FKBP5
ENSG00000112062	0.000230878	0.0029789	24	49.6083	4.3196	20.2864	MAPK14
ENSG00000065491	2.71847e-11	1.0987e-08	24	6.91774	1.50753	14.0829	TBC1D22B
ENSG00000124615	0.00561543	0.0325628	24	17.6528	1.85209	4.52403	MOCS1
ENSG00000124701	0.000606888	0.00632795	24	478.079	55.3307	2.36214	APOBEC2
ENSG00000112561	0.00029767	0.0036397	24	32.1909	4.65515	4.81031	TFEB
ENSG00000124659	0.00532728	0.0312279	24	16.3452	1.93853	14.3576	TBCC
ENSG00000172348	4.67455e-05	0.000895048	24	61.6387	7.18599	16.762	RCAN2
ENSG00000069122	0.00252489	0.0182402	24	27.1019	4.13016	3.67934	ADGRF5
ENSG00000170915	0.00536946	0.0314143	24	0.869765	0.163859	4.89197	PAQR8
ENSG00000124743	0.000773842	0.00754221	24	546.903	91.5106	21.7888	KLHL31
ENSG00000235050	0.00606552	0.0343445	24	3.7674	0.765291	3.14156
ENSG00000112200	7.28529e-05	0.00126532	24	26.7353	2.10833	10.1664	ZNF451
ENSG00000119900	0.000208416	0.00276544	24	38.0849	4.25896	12.3684	OGFRL1
ENSG00000229852	0.00222203	0.0165727	24	0.517447	0.0757778	15.7919
ENSG00000156508	0.00631328	0.0353194	24	203.96	28.1062	10.2728	EEF1A1
ENSG00000198833	0.00212142	0.0160789	24	20.2552	2.18208	11.0101	UBE2J1
ENSG00000112182	0.00025923	0.00326757	24	9.00454	1.86235	11.7379	BACH2
ENSG00000112234	3.54988e-06	0.000120648	24	30.2143	4.25741	3.68497	FBXL4
ENSG00000118689	2.20925e-06	8.27999e-05	24	36.5153	10.8273	3.92303	FOXO3
ENSG00000080546	9.52007e-07	4.301e-05	24	147.137	35.2114	2.80938	SESN1
ENSG00000255389	0.00822112	0.0429105	24	0.718558	0.127833	1.41257
ENSG00000153975	1.5951e-05	0.000393616	24	3.90643	0.425621	11.576	ZUP1
ENSG00000255330	0.00219558	0.0164493	24	0.564674	0.149793	23.5918	SOGA3
ENSG00000189367	7.9434e-07	3.74718e-05	24	4.11438	1.27977	1.14368	KIAA0408
ENSG00000118523	9.10285e-05	0.00149423	24	5.30055	2.95273	7.18317	CCN2
ENSG00000112319	1.33705e-07	9.3431e-06	24	60.5215	8.69294	12.1779	EYA4
ENSG00000237596	0.00760914	0.0406093	24	0.501982	0.0947283	14.116	LOC644135
ENSG00000091831	3.59823e-05	0.000734078	24	12.0162	2.54275	0.247311	ESR1
ENSG00000146426	0.00125703	0.01076	24	6.73843	0.794386	12.7602	TIAM2
ENSG00000120437	0.00354121	0.0231752	24	2.27275	0.328315	1.89443	ACAT2
ENSG00000112592	4.1201e-06	0.000134711	24	4.8303	0.712491	11.8501	TBP
ENSG00000164828	0.00935599	0.0473788	24	128.677	6.06242	22.2013	SUN1
ENSG00000146587	0.00140038	0.0117117	24	15.7372	2.53517	16.251	RBAK
ENSG00000164631	0.00811771	0.0424823	24	15.8206	1.09619	12.4536	ZNF12
ENSG00000187953	0.00065071	0.00663236	24	1.64232	0.263766	12.308	PMS2CL
ENSG00000048052	5.09964e-07	2.64792e-05	24	38.1777	10.1894	0.423976	HDAC9
ENSG00000105889	0.00541558	0.031647	24	1.24976	0.248435	0.6032	STEAP1B
ENSG00000188732	0.000468926	0.00519816	24	0.661441	0.195696	5.89352	FAM221A
ENSG00000273237	0.00449742	0.0274656	24	1.48661	0.271949	19.268
ENSG00000005073	0.000404072	0.0046445	24	3.10312	0.759166	18.2018	HOXA11
ENSG00000106086	0.00164172	0.0132632	24	4.81128	0.526058	17.8501	PLEKHA8
ENSG00000106100	0.00630343	0.0353039	24	3.53617	0.355526	13.0844	NOD1
ENSG00000241644	0.00911588	0.046367	24	9.71994	1.35754	3.02728	INMT
ENSG00000105778	0.000126645	0.00189956	24	17.9307	1.75568	11.4049	AVL9
ENSG00000122547	0.00877056	0.045031	24	35.3772	3.45238	15.208	EEPD1
ENSG00000136250	0.00287004	0.0200274	24	1.71315	0.551099	10.5673	AOAH
ENSG00000006451	6.05657e-07	3.0291e-05	24	15.7908	2.1174	22.1357	RALA
ENSG00000065883	0.000131401	0.00195132	24	32.8549	2.95524	16.3252	CDK13
ENSG00000122641	0.00356283	0.0232381	24	1.74162	0.552242	6.24062	INHBA
ENSG00000136279	2.20775e-05	0.000505584	24	18.9726	2.31471	11.4903	DBNL
ENSG00000164742	0.00395594	0.0251733	24	19.7591	3.36439	20.5389	ADCY1
ENSG00000132436	0.00337011	0.0224447	24	8.62158	0.940687	21.5743	FIGNL1
ENSG00000132434	1.22386e-06	5.19932e-05	24	11.7951	1.5912	12.5853	LANCL2
ENSG00000214652	0.00364366	0.0235994	24	1.22233	0.214548	17.2221	ZNF727
ENSG00000196247	0.00189904	0.0148526	24	3.19977	0.385532	10.1426	ZNF107
ENSG00000158321	1.61025e-09	2.64612e-07	24	5.89954	2.16995	17.7024	AUTS2
ENSG00000225648	2.66333e-07	1.5437e-05	24	8.32569	1.67412	10.2149	SBDSP1
ENSG00000127948	0.00405299	0.0255624	24	11.2816	1.30975	8.54164	POR
ENSG00000187257	0.00219752	0.0164556	24	18.2466	1.56719	16.1242	RSBN1L
ENSG00000006576	0.000768298	0.00751415	24	282.877	22.482	5.89949	PHTF2
ENSG00000157259	0.000661991	0.00672514	24	7.93253	0.859253	8.795	GATAD1
ENSG00000127993	4.01551e-05	0.000800638	24	8.07203	0.999948	10.0945	RBM48
ENSG00000004948	0.00868861	0.0447008	24	0.727765	0.170136	19.2368	CALCR
ENSG00000105825	0.00245019	0.0178298	24	1.68884	0.580951	10.3143	TFPI2
ENSG00000005981	1.62173e-06	6.50139e-05	24	48.1665	9.58367	4.02009	ASB4
ENSG00000004799	3.216e-05	0.000672616	24	401.755	412.508	6.61231	PDK4
ENSG00000106236	5.71871e-07	2.8989e-05	24	1.55614	0.90144	8.04393	NPTX2
ENSG00000198742	1.80378e-05	0.000436469	24	12.1548	1.73893	8.94403	SMURF1
ENSG00000160908	1.20992e-05	0.000317422	24	9.71496	0.870231	8.82207	ZNF394
ENSG00000066923	0.00677084	0.0371837	24	4.45592	0.506379	8.08511	STAG3
ENSG00000196411	0.0053945	0.0315484	24	6.03649	0.888223	2.47936	EPHB4
ENSG00000087085	0.00180833	0.0143489	24	64.9445	9.98868	3.54983	ACHE
ENSG00000105856	1.10156e-09	1.89342e-07	24	59.3299	11.9842	6.7729	HBP1
ENSG00000154415	0.00051223	0.00558301	24	690.855	81.4061	23.0281	PPP1R3A
ENSG00000071243	9.39639e-05	0.00152566	24	7.6571	0.803909	7.27819	ING3
ENSG00000146809	2.62233e-05	0.00058268	24	40.8259	8.01841	2.50253	ASB15
ENSG00000170807	6.01502e-05	0.00110502	24	712.604	107.674	6.51403	LMOD2
ENSG00000135253	0.00838001	0.0435877	24	0.584189	0.304623	7.32141	KCP
ENSG00000128607	0.00391222	0.0249801	24	47.271	3.84712	22.3742	KLHDC10
ENSG00000266265	0.0100442	0.049785	24	0.408991	0.0710292	9.6918	KLF14
ENSG00000205060	1.80248e-05	0.000436469	24	5.05952	1.07995	16.5867	SLC35B4
ENSG00000122783	2.02316e-10	5.37499e-08	24	15.5466	2.5149	14.1469	CYREN
ENSG00000105875	6.65324e-07	3.25139e-05	24	5.88773	0.860341	14.8066	WDR91
ENSG00000164707	0.00082689	0.00793061	24	0.879123	0.226939	19.114	SLC13A4
ENSG00000064393	0.00995646	0.0494561	24	61.5524	7.44374	21.0927	HIPK2
ENSG00000059377	0.00134672	0.0113394	24	2.51295	0.730321	8.38523	TBXAS1
ENSG00000157764	9.21184e-06	0.000254159	24	19.1227	1.86068	9.07409	BRAF
ENSG00000106462	0.00113933	0.0100152	24	3.20187	0.716864	9.17066	EZH2
ENSG00000204947	0.000435482	0.00490746	24	2.50088	0.501249	18.7082	ZNF425
ENSG00000197024	0.000566752	0.00599378	24	10.4624	0.728674	14.5072	ZNF398
ENSG00000133624	0.00639284	0.0356977	24	4.5607	0.455347	15.6302	ZNF767P
ENSG00000106479	0.000557595	0.00593472	24	4.00689	0.571441	19.7026	ZNF862
ENSG00000146926	0.00383103	0.0245877	24	30.7041	2.89055	23.4866	ASB10
ENSG00000198223	0.00191215	0.0149006	24	1.54053	0.414728	7.17135	CSF2RA
ENSG00000130021	0.00592696	0.0337579	24	10.8597	0.768284	19.4593	PUDP
ENSG00000282840	0.00354983	0.0232112	24	0.688541	0.172306	0.807285
ENSG00000169933	9.93605e-07	4.44861e-05	24	0.713473	0.317703	18.4671	FRMPD4
ENSG00000101916	0.00100095	0.00909924	24	1.31491	0.428814	11.1043	TLR8
ENSG00000131831	0.00137166	0.0115105	24	3.36626	0.683381	8.28121	RAI2
ENSG00000173698	0.00271806	0.019227	24	0.86069	0.330295	8.69173	ADGRG2
ENSG00000177189	0.00153755	0.0126125	24	208.595	19.863	0.0417103	RPS6KA3
ENSG00000147036	0.00353926	0.0231725	24	0.741994	0.174433	19.5758	LANCL3
ENSG00000185753	0.00236385	0.0173535	24	4.05784	0.53696	14.1471	CXorf38
ENSG00000230844	0.00238092	0.0174531	24	3.05026	0.58168	10.658	ZNF674-AS1
ENSG00000126759	0.000279556	0.0034664	24	1.57293	0.692211	9.11569	CFP
ENSG00000197779	0.000275288	0.0034277	24	3.54094	0.470296	12.1502	ZNF81
ENSG00000234390	0.00356113	0.0232381	24	0.448773	0.113517	18.2813	USP27X-AS1
ENSG00000171365	0.000495342	0.00543061	24	7.60883	1.36564	12.1604	CLCN5
ENSG00000184083	0.00362055	0.0235092	24	5.18273	0.465416	20.7859	FAM120C
ENSG00000204271	5.99005e-05	0.00110179	24	3.49665	0.614226	15.6526	SPIN3
ENSG00000198205	0.00517134	0.0305782	24	7.50028	1.19733	19.3199	ZXDA
ENSG00000228158	0.00122625	0.0105691	24	1.01147	0.21797	1.69959
ENSG00000225470	0.00464952	0.0282294	24	2.18383	0.303849	12.2275	JPX
ENSG00000102362	0.00644367	0.0359145	24	1.25621	0.120027	9.56218	SYTL4
ENSG00000196440	6.96482e-05	0.00123549	24	2.52423	0.415823	13.3997	ARMCX4
ENSG00000196507	0.008066	0.0423224	24	2.14713	0.271354	15.1541	TCEAL3
ENSG00000157514	0.000918469	0.00857888	24	74.9974	15.3249	4.12312	TSC22D3
ENSG00000101843	0.00182701	0.0144327	24	14.3081	1.59639	17.8478	PSMD10
ENSG00000101844	0.00156979	0.0127858	24	24.1636	2.0567	16.3763	ATG4A
ENSG00000101935	1.26168e-06	5.31471e-05	24	2.74887	0.419841	13.5196	AMMECR1
ENSG00000175556	5.27796e-05	0.00099154	24	8.71447	2.62396	12.457	LONRF3
ENSG00000101966	0.00856538	0.0442136	24	45.071	3.20728	18.9956	XIAP
ENSG00000203950	0.000258499	0.00326486	24	0.976888	0.146111	9.38975	RTL8A
ENSG00000186376	0.000122513	0.00185056	24	8.39119	1.12828	21.2191	ZNF75D
ENSG00000173275	4.55076e-05	0.000878091	24	6.28516	1.00877	19.7019	ZNF449
ENSG00000213397	0.00257409	0.0184619	24	0.579635	0.158599	6.63252	HAUS7
ENSG00000235802	0.000446929	0.00500839	24	0.540806	0.130601	21.0563
ENSG00000177854	0.00432528	0.0267053	24	2.33558	0.38196	22.306	TMEM187
ENSG00000160219	0.00183198	0.0144643	24	2.32092	0.304234	11.7015	GAB3
ENSG00000173281	1.4197e-05	0.000361058	24	260.165	67.8288	17.7029	PPP1R3B
ENSG00000129422	2.86697e-05	0.000615986	24	122.074	11.9851	2.43094	MTUS1
ENSG00000147439	2.60532e-05	0.000580545	24	1.99836	0.607619	8.86808	BIN3
ENSG00000008853	0.000251241	0.00318936	24	14.4379	2.17234	12.343	RHOBTB2
ENSG00000104228	0.00496519	0.0297117	24	8.01319	0.918111	14.3583	TRIM35
ENSG00000104290	0.000333947	0.00399188	24	7.43546	1.27178	16.9511	FZD3
ENSG00000104299	0.00199352	0.015335	24	6.44951	0.396483	18.3761	INTS9
ENSG00000120875	0.000179412	0.00247275	24	1.08306	0.438159	8.57904	DUSP4
ENSG00000183154	2.30964e-05	0.000523309	24	1.11185	0.25682	19.914	LOC102723701
ENSG00000147475	2.68277e-07	1.54896e-05	24	27.4314	3.06934	22.5192	ERLIN2
ENSG00000147526	0.000169704	0.0023607	24	33.7706	4.84252	5.91755	TACC1
ENSG00000169490	0.000416525	0.0047543	24	10.2064	1.4454	13.3347	TM2D2
ENSG00000168333	0.000207045	0.00275458	24	229.646	55.4721	1.46178	PPDPFL
ENSG00000228801	0.00619945	0.0349046	24	14.0016	1.59289	23.2019	LOC102724330
ENSG00000023287	0.000213002	0.00281133	24	136.7	11.0428	5.84522	RB1CC1
ENSG00000205268	0.00343369	0.0226799	24	45.5194	3.92321	8.24086	PDE7A
ENSG00000179041	0.00014507	0.00208523	24	6.38657	1.11177	12.677	RRS1
ENSG00000178860	0.00580882	0.0332944	24	1.12305	0.32972	8.97702	MSC
ENSG00000091656	0.000184867	0.00252465	24	17.4293	3.31632	20.5533	ZFHX4
ENSG00000164683	0.00110938	0.00981641	24	3.31314	0.63081	6.59637	HEY1
ENSG00000104312	0.000580731	0.00611567	24	1.30692	0.386704	9.30243	RIPK2
ENSG00000123119	0.000989521	0.00905588	24	0.654101	0.194271	7.15821	NECAB1
ENSG00000079102	2.81799e-05	0.000609086	24	5.80092	1.15961	20.1832	RUNX1T1
ENSG00000279331	0.00946699	0.0478437	24	0.619877	0.0875769	22.26	RBM12B-AS1
ENSG00000164951	1.73388e-09	2.80971e-07	24	110.058	45.261	23.5471	PDP1
ENSG00000164944	0.00133349	0.0112598	24	32.0711	2.46559	13.4933	VIRMA
ENSG00000175895	0.00362324	0.0235164	24	17.2847	2.00089	13.2857	PLEKHF2
ENSG00000261087	1.77834e-06	6.94286e-05	24	2.81917	0.60315	20.5706
ENSG00000155097	0.000991493	0.00906058	24	21.5498	1.48797	7.24665	ATP6V1C1
ENSG00000154188	2.21766e-06	8.29071e-05	24	45.9878	10.4053	2.00448	ANGPT1
ENSG00000147679	5.53435e-06	0.000170481	24	11.1334	1.59623	6.75078	UTP23
ENSG00000164758	0.00740738	0.0398024	24	4.07614	0.418721	3.38867	MED30
ENSG00000136999	0.000235563	0.00302183	24	3.68074	1.54965	7.34709	CCN3
ENSG00000175946	0.00608608	0.0344348	24	16.5125	3.72793	23.2913	KLHL38
ENSG00000176853	0.00268368	0.019074	24	8.30495	1.20423	9.37379	FAM91A1
ENSG00000164983	2.41584e-05	0.000543256	24	63.4443	4.45523	0.853669	TMEM65
ENSG00000183665	6.45148e-07	3.17354e-05	24	7.43527	1.17846	12.6598	TRMT12
ENSG00000170873	0.00231701	0.0171443	24	16.5865	1.78213	18.788	MTSS1
ENSG00000008513	3.20874e-05	0.000672037	24	77.293	9.31388	7.95784	ST3GAL1
ENSG00000171045	0.00288056	0.020082	24	4.78284	0.580639	3.02944	TSNARE1
ENSG00000182759	7.29971e-05	0.00126636	24	30.8476	6.52431	17.7774	MAFA
ENSG00000179886	7.91877e-05	0.00134565	24	5.875	0.886212	18.8765	TIGD5
ENSG00000104524	0.00489895	0.0293859	24	1.30607	0.210162	9.13878	PYCR3
ENSG00000235173	0.00211371	0.0160367	24	8.81962	0.9242	19.9345	HGH1
ENSG00000196150	0.0043045	0.0266099	24	9.94405	0.999012	18.6699	ZNF250
ENSG00000182307	2.23825e-05	0.000510226	24	21.9353	2.09054	9.81048	C8orf33
ENSG00000107249	0.00469744	0.0284165	24	2.13823	0.759454	6.88913	GLIS3
ENSG00000120158	0.000933426	0.00863231	24	22.1956	2.19634	9.52365	RCL1
ENSG00000107036	8.32276e-05	0.0013875	24	29.4791	2.60922	10.2738	RIC1
ENSG00000099219	0.000523271	0.00567028	24	17.0769	2.32517	21.878	ERMP1
ENSG00000107077	0.00221154	0.0165109	24	11.3384	0.992755	11.3469	KDM4C
ENSG00000147862	4.09547e-05	0.000810658	24	87.1318	9.01159	23.1822	NFIB
ENSG00000120162	5.72449e-05	0.0010634	24	3.60738	0.819809	6.45793	MOB3B
ENSG00000188133	5.40597e-13	6.73674e-10	24	0.574671	0.516405	15.6542	TMEM215
ENSG00000137074	0.00319471	0.021481	24	7.15168	0.550592	10.954	APTX
ENSG00000086102	5.78139e-05	0.00106873	24	30.037	2.86776	14.0107	NFX1
ENSG00000147905	0.000236699	0.00303047	24	8.48396	0.866902	10.6237	ZCCHC7
ENSG00000234160	0.0079137	0.0417283	24	0.963407	0.122432	22.6643
ENSG00000277778	0.00917299	0.046594	24	1.65976	0.227176	10.2371	PGM5P2
ENSG00000119138	1.01278e-07	7.46061e-06	24	92.2815	28.3023	4.33741	KLF9
ENSG00000196781	1.40899e-05	0.000358946	24	45.8342	10.8553	0.399535	TLE1
ENSG00000165118	0.00996501	0.0494743	24	6.02181	0.53668	20.7081	C9orf64
ENSG00000178966	0.000598008	0.00624484	24	2.41654	0.562623	21.8781	RMI1
ENSG00000213694	9.94615e-05	0.0015993	24	1.98302	0.902047	10.0749	S1PR3
ENSG00000130222	6.54933e-05	0.00117856	24	28.6327	14.9911	3.71464	GADD45G
ENSG00000196305	0.00677723	0.0372051	24	156.075	7.62217	3.18886	IARS1
ENSG00000182150	0.00218188	0.0163876	24	20.2223	1.0205	9.94415	ERCC6L2
ENSG00000136932	1.79213e-06	6.94286e-05	24	5.84804	0.700122	7.43292	TRMO
ENSG00000106799	0.00206343	0.0157753	24	31.9177	1.92449	11.3896	TGFBR1
ENSG00000119523	0.00318437	0.0214597	24	7.45136	0.864816	9.24634	ALG2
ENSG00000136870	9.2315e-08	6.90239e-06	24	17.2934	2.65212	14.1081	ZNF189
ENSG00000136826	0.000465618	0.00517684	24	4.52927	1.34496	3.15927	KLF4
ENSG00000070159	0.00296626	0.0204222	24	80.5221	7.23438	3.22865	PTPN3
ENSG00000241978	0.000861058	0.0081754	24	0.533449	0.120313	6.66744	PALM2AKAP2
ENSG00000136868	0.00325701	0.0218116	24	6.34792	0.715475	11.8179	SLC31A1
ENSG00000119401	0.000265413	0.0033269	24	21.3754	3.75077	18.1438	TRIM32
ENSG00000148200	0.00200232	0.0153789	24	1.02883	0.148556	4.03592	NR6A1
ENSG00000136935	0.00305801	0.0208715	24	14.299	1.03268	19.6778	GOLGA1
ENSG00000173611	0.0073545	0.0395751	24	9.23942	0.728838	21.0418	SCAI
ENSG00000196814	0.000556873	0.00593126	24	22.8281	3.56768	23.4023	MVB12B
ENSG00000136828	0.00955958	0.0481813	24	6.97957	0.615042	0.980395	RALGPS1
ENSG00000196152	0.00240767	0.0175803	24	5.02448	0.446373	12.2143	ZNF79
ENSG00000148356	0.000205563	0.00274464	24	9.28619	1.05275	23.9224	LRSAM1
ENSG00000167130	8.29492e-07	3.85224e-05	24	2.78828	0.799199	19.7608	DOLPP1
ENSG00000136827	0.000304043	0.00369948	24	8.87256	0.873349	10.9316	TOR1A
ENSG00000126882	3.02896e-05	0.000644311	24	43.8135	7.18835	23.054	FAM78A
ENSG00000160563	0.00186409	0.0146636	24	4.39556	0.60943	13.0384	MED27
ENSG00000148297	0.0051533	0.0305087	24	7.00205	0.508696	20.988	MED22
ENSG00000275329	0.0036439	0.0235994	24	0.999306	0.214394	20.5627
ENSG00000148384	0.00973841	0.0488521	24	4.67085	0.389065	17.4959	INPP5E
ENSG00000127191	0.00432994	0.0267066	24	4.21074	0.622676	20.1077	TRAF2
ENSG00000188229	0.00337649	0.0224608	24	58.8384	10.6845	18.2126	TUBB4B
ENSG00000130592	0.000543905	0.00583888	24	17.6382	2.64156	11.1419	LSP1
ENSG00000005801	0.000561678	0.00595162	24	10.7488	1.01161	9.92238	ZNF195
ENSG00000129744	0.00556055	0.0323173	24	21.2862	3.37208	3.51081	ART1
ENSG00000129749	0.00671256	0.0369314	24	27.5736	3.64425	3.55204	CHRNA10
ENSG00000132274	8.34794e-07	3.86487e-05	24	10.008	2.3361	6.80337	TRIM22
ENSG00000166387	0.00258318	0.0185093	24	13.0142	1.68717	4.30056	PPFIBP2
ENSG00000175352	0.00216008	0.0163058	24	0.453463	0.222095	7.46954	NRIP3
ENSG00000187079	0.00100637	0.00913739	24	206.863	24.9076	1.86587	TEAD1
ENSG00000133794	4.47694e-20	6.69482e-16	24	11.9535	8.36174	15.4576	ARNTL
ENSG00000011405	9.67551e-05	0.00156419	24	21.8914	2.07265	9.50685	PIK3C2A
ENSG00000151117	1.34388e-05	0.000345892	24	1.17754	0.318294	7.81736	TMEM86A
ENSG00000166833	0.00813224	0.0425208	24	3.01889	0.548552	1.77331	NAV2
ENSG00000176102	0.00146487	0.0121285	24	7.46974	0.582082	22.4322	CSTF3
ENSG00000110422	0.00299491	0.0205628	24	522.502	31.7262	4.97529	HIPK3
ENSG00000166016	8.89183e-11	2.95485e-08	24	14.1734	3.96194	19.9465	ABTB2
ENSG00000135362	0.00659701	0.0364821	24	1.30219	0.383829	12.4678	PRR5L
ENSG00000151348	0.00273123	0.0192745	24	21.3162	1.99491	9.47594	EXT2
ENSG00000175274	0.00249022	0.0180946	24	2.70977	0.392361	13.505	TP53I11
ENSG00000254519	0.00201077	0.0154122	24	0.568701	0.14623	9.62163	LOC100507384
ENSG00000157613	2.43515e-05	0.000545956	24	0.647474	0.297192	14.9898	CREB3L1
ENSG00000175224	0.00207596	0.0158306	24	13.9595	1.05782	9.66925	ATG13
ENSG00000165912	0.00102779	0.0092924	24	136.389	14.2361	17.9692	PACSIN3
ENSG00000134817	0.00483185	0.0290532	24	9.64815	1.76342	17.949	APLNR
ENSG00000110042	0.00576385	0.0331135	24	2.62566	0.665753	8.50974	DTX4
ENSG00000110077	0.0019918	0.015335	24	5.83271	1.49974	9.84414	MS4A6A
ENSG00000166927	0.00852617	0.0440873	24	2.58885	0.627645	9.3048	MS4A7
ENSG00000110108	0.00609054	0.0344373	24	35.1737	2.65128	19.7291	TMEM109
ENSG00000011347	0.00526566	0.0309767	24	1.14644	0.141006	18.8036	SYT7
ENSG00000134780	5.54549e-05	0.00103659	24	2.61486	0.731034	16.8413	DAGLA
ENSG00000221968	0.00316823	0.0213702	24	7.02094	1.26826	9.92238	FADS3
ENSG00000255717	0.00209753	0.0159463	24	11.0141	1.81013	8.22493	SNHG1
ENSG00000167771	0.00442092	0.0271166	24	1.55154	0.388749	19.6323	RCOR2
ENSG00000110583	0.000556763	0.00593126	24	7.10156	0.864404	9.66253	NAA40
ENSG00000173486	0.0046201	0.0280736	24	4.28455	0.457374	17.8663	FKBP2
ENSG00000068976	0.00242189	0.0176582	24	4838.45	451.534	23.9019	PYGM
ENSG00000133895	0.00988779	0.0493038	24	2.3227	0.326366	17.3505	MEN1
ENSG00000175376	0.000226725	0.0029431	24	10.004	0.751484	15.9169	EIF1AD
ENSG00000171067	0.000549151	0.00586991	24	5.90537	0.705584	11.9113	C11orf24
ENSG00000168040	0.00967888	0.0486351	24	2.03661	0.261724	17.5605	FADD
ENSG00000054967	2.2427e-07	1.35047e-05	24	9.71362	3.44596	7.27447	RELT
ENSG00000175564	0.000357243	0.00420978	24	148.429	33.5346	7.892	UCP3
ENSG00000214517	0.0041846	0.0260897	24	12.292	1.49613	15.4984	PPME1
ENSG00000137491	0.000616946	0.00641127	24	7.25883	1.45932	10.0276	SLCO2B1
ENSG00000137507	0.00131915	0.0111512	24	7.16265	1.81756	10.3267	LRRC32
ENSG00000188997	0.000634253	0.00652313	24	3.16471	0.571754	20.4908	KCTD21
ENSG00000165494	0.000552842	0.00590514	24	50.0572	4.47798	18.1735	PCF11
ENSG00000073921	0.0006278	0.00646565	24	84.402	8.39012	8.94619	PICALM
ENSG00000280385	0.00279391	0.0196335	24	4.05109	0.813296	17.5105
ENSG00000254911	0.00883797	0.0453079	24	2.80721	0.375236	10.4355	SCARNA9
ENSG00000166025	3.55021e-05	0.000727259	24	221.13	45.5467	19.6128	AMOTL1
ENSG00000263465	2.36521e-08	2.22448e-06	24	20.0188	2.1423	14.3471	SRSF8
ENSG00000137672	1.87215e-05	0.000447937	24	0.410147	0.164858	9.70446	TRPC6
ENSG00000170903	0.000913759	0.00855091	24	20.2157	1.93003	14.8847	MSANTD4
ENSG00000166266	0.00179473	0.0142757	24	214.759	15.9765	23.2254	CUL5
ENSG00000149289	0.00129197	0.0109586	24	44.872	4.45151	17.6806	ZC3H12C
ENSG00000170145	0.0047139	0.0284944	24	37.3548	6.59643	14.3509	SIK2
ENSG00000150764	0.000524874	0.00567532	24	37.2994	5.22436	2.18793	DIXDC1
ENSG00000109906	5.53166e-10	1.07191e-07	24	40.454	10.0014	5.82404	ZBTB16
ENSG00000076043	0.000183769	0.00251426	24	14.7269	1.17347	11.3102	REXO2
ENSG00000160584	0.00170875	0.0137085	24	24.7774	2.1661	14.7582	SIK3
ENSG00000110344	0.000793368	0.00768893	24	33.7613	3.14677	6.31496	UBE4A
ENSG00000186174	2.05936e-05	0.000478937	24	6.28162	1.25813	21.0963	BCL9L
ENSG00000186166	0.00207483	0.0158301	24	4.60079	0.587367	10.8508	CCDC84
ENSG00000134910	2.80162e-05	0.000609086	24	19.0951	1.89247	22.1317	STT3A
ENSG00000110080	0.00126163	0.0107808	24	2.71223	0.567134	9.98111	ST3GAL4
ENSG00000173848	8.72189e-05	0.00144278	24	23.6919	2.42682	9.45561	NET1
ENSG00000134470	0.000339675	0.00404741	24	3.27654	0.499021	9.15823	IL15RA
ENSG00000134453	0.00231689	0.0171443	24	39.0607	1.94331	15.5127	RBM17
ENSG00000065675	0.00404062	0.0255274	24	112.104	16.4656	1.68312	PRKCQ
ENSG00000237943	0.00821682	0.0429105	24	28.9657	4.83969	7.66465	PRKCQ-AS1
ENSG00000148429	5.41922e-06	0.000168131	24	2.48267	0.351808	13.5169	USP6NL
ENSG00000065809	0.00998094	0.0495041	24	3.67841	0.659139	8.67133	FAM107B
ENSG00000148484	0.000734154	0.00727531	24	14.5993	1.21509	22.2238	RSU1
ENSG00000120594	0.00145318	0.0120593	24	25.3192	2.60001	9.68494	PLXDC2
ENSG00000165312	0.000476281	0.00525631	24	21.107	20.0151	3.37309	OTUD1
ENSG00000279029	1.38026e-05	0.000353432	24	0.705809	0.213603	6.39069
ENSG00000185875	1.03996e-06	4.60107e-05	24	6.6879	1.40736	22.6537	THNSL1
ENSG00000120539	0.000279834	0.00346697	24	1.66731	0.281219	10.69	MASTL
ENSG00000150054	0.000109813	0.00172311	24	29.3413	3.82904	3.46998	MPP7
ENSG00000108100	0.00482653	0.029033	24	38.4747	2.43248	12.777	CCNY
ENSG00000177283	7.74752e-05	0.00132407	24	4.37514	0.858481	14.8485	FZD8
ENSG00000165406	0.0065839	0.0364246	24	17.419	1.24375	6.45704	MARCHF8
ENSG00000128815	0.00459588	0.0279604	24	4.75185	0.961196	7.01616	WDFY4
ENSG00000204152	0.000737327	0.00729583	24	9.68573	0.855624	9.60475	TIMM23B
ENSG00000072401	5.59378e-10	1.07191e-07	24	121.972	28.5495	3.87004	UBE2D1
ENSG00000165449	2.67156e-10	6.64897e-08	24	1.33151	0.933466	15.5956	SLC16A9
ENSG00000108091	3.77853e-05	0.000764603	24	21.9007	2.67011	15.9845	CCDC6
ENSG00000151150	0.0027096	0.019183	24	66.0733	6.27869	5.46043	ANK3
ENSG00000072422	0.00242049	0.0176566	24	163.324	23.6068	3.54946	RHOBTB1
ENSG00000150347	2.66811e-06	9.54545e-05	24	30.1459	15.5347	2.76364	ARID5B
ENSG00000260400	2.18809e-05	0.000504547	24	1.12292	0.416696	19.9798
ENSG00000060339	0.000944519	0.00870261	24	20.5495	1.25714	14.118	CCAR1
ENSG00000166224	5.02502e-09	6.31463e-07	24	12.4141	2.45878	4.36114	SGPL1
ENSG00000107731	0.00308144	0.0209644	24	1.69611	0.402916	22.1587	UNC5B
ENSG00000122863	3.88861e-05	0.000780541	24	14.204	5.74376	9.58235	CHST3
ENSG00000138303	1.72493e-05	0.000421481	24	19.2012	1.87189	18.0022	ASCC1
ENSG00000168209	0.00120163	0.0104049	24	12.6596	3.01377	3.87999	DDIT4
ENSG00000148719	0.00217324	0.0163525	24	26.8592	1.25682	9.67872	DNAJB12
ENSG00000148660	0.000180787	0.0024871	24	150.823	10.2482	0.622171	CAMK2G
ENSG00000227896	0.000404597	0.00464696	24	0.859536	0.16194	16.7027
ENSG00000272734	1.66294e-08	1.68025e-06	24	1.25569	0.544895	1.16158
ENSG00000152779	0.000893643	0.0084145	24	0.82178	0.188603	5.76077	SLC16A12
ENSG00000119938	0.000477111	0.00525883	24	996.933	243.95	18.0702	PPP1R3C
ENSG00000107443	0.00908613	0.0462786	24	6.10525	0.600479	9.96441	CCNJ
ENSG00000165886	0.00850294	0.044028	24	15.5392	2.26093	14.336	UBTD1
ENSG00000155256	0.00187036	0.0146975	24	5.35567	0.771567	8.48201	ZFYVE27
ENSG00000023839	0.00630289	0.0353039	24	1.11703	0.223699	19.74	ABCC2
ENSG00000213341	0.00988219	0.0492923	24	27.6011	1.47486	10.7011	CHUK
ENSG00000107816	0.000534439	0.00574981	24	20.8071	2.4887	18.4593	LZTS2
ENSG00000227128	0.00790852	0.0417157	24	3.63276	0.424184	22.8367
ENSG00000120049	0.00303627	0.0207705	24	0.613649	0.200096	23.2529	KCNIP2
ENSG00000107859	0.000433427	0.00489167	24	5.63323	1.05563	2.13288	PITX3
ENSG00000107882	0.00010554	0.00167011	24	3.30171	0.616107	18.7625	SUFU
ENSG00000166272	0.00103744	0.0093345	24	31.5584	3.81814	3.68258	WBP1L
ENSG00000119927	0.00014516	0.00208523	24	32.9879	5.72398	22.6889	GPAM
ENSG00000224023	0.00418545	0.0260897	24	0.662055	0.11312	22.48	EDRF1-DT
ENSG00000197905	8.26444e-07	3.85224e-05	24	60.067	7.20909	18.2507	TEAD4
ENSG00000250899	1.77837e-10	4.92476e-08	24	20.5134	5.86311	17.8837
ENSG00000010295	0.00269842	0.0191436	24	14.154	2.62986	18.002	IFFO1
ENSG00000111671	0.0060638	0.0343445	24	1.20647	0.132533	16.5702	SPSB2
ENSG00000111684	0.000178213	0.00246076	24	6.89351	0.904321	14.8466	LPCAT3
ENSG00000171860	0.00251473	0.018202	24	1.53202	0.387267	9.06907	C3AR1
ENSG00000139112	5.66714e-05	0.00105669	24	47.6289	12.3412	9.0979	GABARAPL1
ENSG00000070018	1.24118e-06	5.25798e-05	24	66.9809	8.62825	20.9426	LRP6
ENSG00000111266	2.2963e-07	1.37355e-05	24	25.0891	3.00003	14.6647	DUSP16
ENSG00000123095	1.04428e-08	1.15675e-06	24	33.9495	11.5116	23.365	BHLHE41
ENSG00000064763	0.000468883	0.00519816	24	4.8211	0.351825	5.37143	FAR2
ENSG00000139132	0.00905635	0.0461584	24	46.5677	6.21019	0.193783	FGD4
ENSG00000129317	0.00919783	0.0466885	24	9.30105	0.594072	15.0605	PUS7L
ENSG00000134294	5.21536e-09	6.49921e-07	24	243.101	96.2616	2.52788	SLC38A2
ENSG00000275481	0.00375434	0.0241576	24	0.656655	0.140299	1.86351
ENSG00000139211	0.00344681	0.0227565	24	0.806183	0.195108	9.60422	AMIGO2
ENSG00000111424	7.5697e-05	0.00129962	24	1.34778	0.45964	9.85362	VDR
ENSG00000167552	6.1458e-05	0.00112215	24	14.169	2.82269	8.44271	TUBA1A
ENSG00000186666	0.000143691	0.00208011	24	1.95185	0.364132	17.0309	BCDIN3D
ENSG00000161813	0.00238237	0.0174551	24	79.2573	6.21883	18.9079	LARP4
ENSG00000185432	0.0037377	0.0240817	24	48.3778	8.74132	23.7044	METTL7A
ENSG00000183283	0.00415385	0.0259745	24	41.0189	2.20851	9.70338	DAZAP2
ENSG00000139631	0.00809885	0.0424501	24	2.48917	0.307184	8.42629	CSAD
ENSG00000172819	0.00141097	0.0117746	24	2.86969	0.465616	18.7168	RARG
ENSG00000037965	0.00178804	0.0142453	24	3.28469	0.484381	20.6972	HOXC8
ENSG00000094916	9.17381e-06	0.000253577	24	28.2524	5.39295	19.0528	CBX5
ENSG00000123342	4.04224e-05	0.000803826	24	0.784409	0.324087	7.99811	MMP19
ENSG00000139645	0.00114691	0.0100651	24	17.2638	3.13681	18.3661	ANKRD52
ENSG00000221949	0.00240485	0.0175768	24	1.03004	0.139038	8.57559	LINC01465
ENSG00000174206	0.00811384	0.0424823	24	5.78533	0.363352	18.507	C12orf66
ENSG00000184575	0.000996458	0.00908535	24	27.9009	2.13981	17.6435	XPOT
ENSG00000250280	0.00128982	0.0109529	24	0.551666	0.186054	17.6448
ENSG00000090376	2.26646e-06	8.45204e-05	24	5.81522	1.28714	6.56516	IRAK3
ENSG00000111530	0.00787929	0.0416202	24	43.2652	2.43794	14.4764	CAND1
ENSG00000135679	5.99227e-07	3.00699e-05	24	74.6483	10.5767	16.0276	MDM2
ENSG00000135678	0.00527041	0.0309878	24	1.79473	0.415485	5.32975	CPM
ENSG00000127325	1.66447e-06	6.60544e-05	24	32.7061	6.90055	10.5738	BEST3
ENSG00000111596	0.00125776	0.01076	24	34.9399	1.76652	9.5327	CNOT2
ENSG00000127324	2.32143e-06	8.59274e-05	24	21.5844	6.75075	6.43974	TSPAN8
ENSG00000139292	5.15278e-10	1.0274e-07	24	7.46877	3.86955	5.21646	LGR5
ENSG00000139278	0.00100892	0.00914505	24	3.24761	0.848466	9.04402	GLIPR1
ENSG00000091039	1.9937e-06	7.62502e-05	24	38.3334	5.19532	12.6027	OSBPL8
ENSG00000111046	0.00342962	0.0226631	24	184.009	35.1641	4.32424	MYF6
ENSG00000057704	0.00317596	0.0214127	24	37.4987	3.88989	15.4459	TMCC3
ENSG00000059758	2.71166e-05	0.000594578	24	15.5863	2.70427	9.72439	CDK17
ENSG00000111647	0.00509866	0.0303042	24	40.7136	3.19807	13.205	UHRF1BP1L
ENSG00000185480	0.000219931	0.00287486	24	0.55582	0.113636	11.6205	PARPBP
ENSG00000139372	0.00969601	0.0487048	24	7.55982	0.617997	10.2766	TDG
ENSG00000136044	8.23098e-05	0.00137834	24	8.82178	0.995454	4.80272	APPL2
ENSG00000074590	0.000154843	0.00219897	24	28.5343	5.2189	17.8953	NUAK1
ENSG00000013503	0.000105528	0.00167011	24	8.91109	1.24889	20.0595	POLR3B
ENSG00000111785	0.00854626	0.0441606	24	12.8086	0.902899	23.417	RIC8B
ENSG00000120832	0.00134969	0.0113516	24	9.08931	1.08344	14.974	MTERF2
ENSG00000008405	1.23717e-05	0.000324003	24	10.8466	2.8768	11.0491	CRY1
ENSG00000110880	1.91161e-06	7.32981e-05	24	25.9781	4.89738	11.844	CORO1C
ENSG00000139438	0.00415481	0.0259745	24	1.46675	0.286832	15.7796	FAM222A
ENSG00000198324	0.00267521	0.0190228	24	3.31316	0.377197	23.9541	PHETA1
ENSG00000135144	0.00713198	0.0386419	24	0.785412	0.224152	12.3397	DTX1
ENSG00000135090	0.000932906	0.00863231	24	13.2764	1.3975	14.4541	TAOK3
ENSG00000122966	0.00262953	0.0187605	24	0.568026	0.178877	12.1216	CIT
ENSG00000089163	0.00260735	0.0186378	24	3.66497	0.471883	21.1924	SIRT4
ENSG00000088986	0.000907876	0.00851184	24	14.2587	2.57582	20.111	DYNLL1
ENSG00000110917	0.000238768	0.00304135	24	111.907	20.4952	1.06738	MLEC
ENSG00000139719	0.00400674	0.0253719	24	6.45793	0.557244	10.0643	VPS33A
ENSG00000257097	2.85825e-05	0.000615883	24	0.647525	0.232504	5.84941
ENSG00000130921	0.00161901	0.0131152	24	5.84341	0.765381	18.2339	C12orf65
ENSG00000198393	0.000276608	0.00344126	24	4.97688	0.632771	8.86513	ZNF26
ENSG00000172458	0.00615307	0.0347006	24	80.4577	13.8683	0.83374	IL17D
ENSG00000150457	0.0059608	0.0339056	24	17.8881	1.90436	11.2353	LATS2
ENSG00000152484	0.00957162	0.0482258	24	19.164	2.13152	7.15627	USP12
ENSG00000152520	0.000152186	0.00217363	24	8.53716	0.985089	7.7966	PAN3
ENSG00000132965	0.00137909	0.0115599	24	1.82218	0.779022	6.41258	ALOX5AP
ENSG00000187676	6.71863e-05	0.00120324	24	11.5851	1.89162	21.6413	B3GLCT
ENSG00000073910	0.00255624	0.018382	24	55.1477	8.28443	1.65775	FRY
ENSG00000172915	0.000904344	0.00848937	24	18.2651	2.53076	0.181982	NBEA
ENSG00000180660	1.25404e-07	8.8457e-06	24	4.97315	1.02425	16.2185	MAB21L1
ENSG00000188811	0.00292077	0.0202773	24	14.3615	1.20641	0.57238	NHLRC3
ENSG00000150907	2.32897e-08	2.21766e-06	24	32.7149	7.32456	9.65328	FOXO1
ENSG00000102760	9.11287e-05	0.00149423	24	6.78876	1.30251	7.95358	RGCC
ENSG00000174032	0.000124975	0.00187826	24	52.207	10.1387	1.34256	SLC25A30
ENSG00000136156	0.00653494	0.0363061	24	113.821	7.00266	9.37973	ITM2B
ENSG00000139679	0.00342804	0.0226627	24	9.578	1.67194	14.4691	LPAR6
ENSG00000102531	0.000193519	0.0026175	24	33.1474	1.83815	6.18572	FNDC3A
ENSG00000176124	0.00296759	0.0204222	24	3.12611	0.502273	17.1306	DLEU1
ENSG00000136111	0.00020587	0.00274629	24	182.869	22.0059	1.4857	TBC1D4
ENSG00000229246	0.00121949	0.010529	24	0.655221	0.180502	16.911
ENSG00000185352	0.00520517	0.0307175	24	0.432197	0.318586	19.4444	HS6ST3
ENSG00000139793	0.00441803	0.0271101	24	119.235	4.88204	23.4053	MBNL2
ENSG00000250878	0.00575961	0.0331135	24	11.7981	5.77223	6.5373	METTL21EP
ENSG00000174405	0.00558064	0.0324215	24	11.1623	0.979909	10.5508	LIG4
ENSG00000139826	0.00100082	0.00909924	24	12.7298	1.02532	11.5881	ABHD13
ENSG00000185950	1.22563e-08	1.32812e-06	24	5.89659	3.30035	3.91921	IRS2
ENSG00000126216	2.13416e-05	0.000494027	24	8.80334	0.797434	13.7021	TUBGCP3
ENSG00000100461	0.00846145	0.0438714	24	18.4828	1.58509	10.752	RBM23
ENSG00000129535	0.000774194	0.00754221	24	1.8089	0.333802	10.5975	NRL
ENSG00000100918	1.08066e-05	0.000289602	24	0.816559	0.299704	8.86703	REC8
ENSG00000092330	0.000920325	0.00858691	24	23.5427	3.28857	7.9272	TINF2
ENSG00000129518	0.0091012	0.0463364	24	14.1257	1.46596	9.9474	EAPP
ENSG00000100906	1.44841e-06	5.98797e-05	24	33.07	12.0115	2.61728	NFKBIA
ENSG00000092208	0.0079199	0.0417326	24	7.39196	0.813149	17.2698	GEMIN2
ENSG00000179476	0.000297419	0.00363962	24	3.39252	0.564362	23.1724	C14orf28
ENSG00000179454	0.00126709	0.0108089	24	26.6314	2.94156	22.9465	KLHL28
ENSG00000129534	0.00654811	0.0363072	24	4.52734	0.419206	8.91654	MIS18BP1
ENSG00000100483	0.00779459	0.0413188	24	3.80599	0.507143	9.29159	VCPKMT
ENSG00000012983	0.000259588	0.00326757	24	14.9898	1.24915	9.77293	MAP4K5
ENSG00000139926	2.67156e-05	0.000590112	24	18.7741	2.80911	7.90211	FRMD6
ENSG00000180998	0.00738876	0.0397265	24	0.644966	0.149146	10.7616	GPR137C
ENSG00000198554	0.00187873	0.0147478	24	1.70547	0.213257	13.0733	WDHD1
ENSG00000180008	0.00014012	0.00203828	24	19.1838	2.22284	11.306	SOCS4
ENSG00000139946	1.85569e-05	0.000445144	24	3.781	0.908296	6.30968	PELI2
ENSG00000139977	0.00342591	0.0226586	24	86.2811	6.05767	22.9357	NAA30
ENSG00000258952	0.00115596	0.0101148	24	2.23917	0.367104	21.4841
ENSG00000100625	0.00684221	0.0374909	24	43.6711	5.44022	21.5045	SIX4
ENSG00000182107	0.00107157	0.00956669	24	1.21169	0.192323	11.878	TMEM30B
ENSG00000140006	0.000473616	0.00523463	24	8.98944	0.858874	18.2814	WDR89
ENSG00000126821	0.00213986	0.016194	24	5.59352	0.621648	11.5141	SGPP1
ENSG00000140009	0.000623133	0.00643637	24	1.45312	0.248841	16.3144	ESR2
ENSG00000125952	2.23508e-05	0.000510226	24	15.4331	1.81922	9.08608	MAX
ENSG00000081181	0.001923	0.0149462	24	5.06705	2.14073	2.53378	ARG2
ENSG00000081177	0.000756457	0.00742749	24	14.6282	2.24786	20.3689	EXD2
ENSG00000100650	5.23066e-08	4.29776e-06	24	54.3636	12.1392	7.96761	SRSF5
ENSG00000006432	0.00103054	0.00929473	24	1.89177	0.408994	11.7793	MAP3K9
ENSG00000119599	0.00168174	0.0135208	24	5.52335	0.589965	15.615	DCAF4
ENSG00000080815	0.000192	0.00260542	24	21.7094	1.60152	10.0415	PSEN1
ENSG00000170468	0.000113911	0.00176874	24	2.76108	0.435087	15.3733	RIOX1
ENSG00000198208	4.37149e-17	1.63428e-13	24	10.7208	2.18005	17.2905	RPS6KL1
ENSG00000259319	0.000395749	0.00457344	24	6.21388	0.733071	15.4012
ENSG00000140044	3.5319e-05	0.0007245	24	9.55789	1.2643	11.9181	JDP2
ENSG00000273729	0.00992584	0.0494347	24	0.461335	0.130874	11.9481
ENSG00000165417	0.000193703	0.0026175	24	38.7132	3.22308	22.7125	GTF2A1
ENSG00000100722	0.0015729	0.0128041	24	21.6107	1.22258	19.2423	ZC3H14
ENSG00000100764	0.00725322	0.0391852	24	14.9111	1.56804	14.801	PSMC1
ENSG00000119714	0.00657336	0.0363888	24	0.919197	0.295387	8.0512	GPR68
ENSG00000165934	0.00394463	0.0251505	24	65.9498	5.93284	20.2568	CPSF2
ENSG00000011114	0.00804078	0.0422049	24	25.6343	1.69457	21.1485	BTBD7
ENSG00000258584	0.00158126	0.0128652	24	0.530396	0.221967	15.9498	FAM181A-AS1
ENSG00000066629	2.28893e-06	8.50112e-05	24	64.1155	7.03756	1.50631	EML1
ENSG00000078304	0.000895808	0.00841452	24	89.7536	3.22314	21.4556	PPP2R5C
ENSG00000166170	0.000400184	0.004614	24	28.3549	2.02464	15.572	BAG5
ENSG00000184916	0.000692311	0.00697629	24	14.5833	2.61963	20.6013	JAG2
ENSG00000134152	0.00153855	0.0126138	24	12.2377	1.43922	8.5325	KATNBL1
ENSG00000104081	0.000247077	0.0031445	24	1.64074	0.438109	11.4613	BMF
ENSG00000259330	0.000228691	0.00296347	24	11.1418	1.24503	13.1776	INAFM2
ENSG00000128965	0.000349813	0.00413526	24	0.382039	0.269228	10.9005	CHAC1
ENSG00000137804	0.00987708	0.0492832	24	9.13743	1.19273	14.567	NUSAP1
ENSG00000188089	0.00824564	0.0430235	24	0.705376	0.260282	20.7162	PLA2G4E
ENSG00000103978	0.00123078	0.010602	24	24.8234	2.67598	7.69396	TMEM87A
ENSG00000092531	0.00296905	0.0204228	24	21.4317	1.76498	10.2614	SNAP23
ENSG00000259932	0.0060114	0.0341156	24	3.0042	0.807144	13.9728
ENSG00000137872	0.000147132	0.00210749	24	24.4468	4.12831	22.6393	SEMA6D
ENSG00000104043	0.00971498	0.0487509	24	2.879	0.417598	9.2571	ATP8B4
ENSG00000128833	0.0028179	0.0197569	24	2.90514	0.410767	21.9902	MYO5C
ENSG00000047346	0.00630973	0.0353128	24	32.8771	5.79682	7.42489	FAM214A
ENSG00000260916	0.00636992	0.0355963	24	7.25214	0.590037	9.58532	CCPG1
ENSG00000171016	2.21343e-05	0.000506111	24	85.0704	10.6407	2.73428	PYGO1
ENSG00000069869	0.000470561	0.00520856	24	204.521	26.1726	7.06762	NEDD4
ENSG00000128923	3.48127e-06	0.000119128	24	17.8598	2.84534	23.341	MINDY2
ENSG00000259481	0.00198616	0.0153323	24	0.65754	0.158141	22.8413
ENSG00000140455	3.81201e-10	8.38306e-08	24	9.77171	2.05092	9.21138	USP3
ENSG00000197361	2.96757e-05	0.000633054	24	1.9479	0.510201	18.8327	FBXL22
ENSG00000103710	0.00291058	0.0202336	24	18.4773	2.6168	2.53872	RASL12
ENSG00000138617	6.16691e-07	3.05364e-05	24	2.48525	0.501881	17.6115	PARP16
ENSG00000074696	9.7041e-09	1.08295e-06	24	8.51376	1.62414	16.0293	HACD3
ENSG00000138614	0.00998092	0.0495041	24	11.1696	0.801574	12.5104	INTS14
ENSG00000103769	2.46311e-07	1.4388e-05	24	45.0843	4.93652	19.2162	RAB11A
ENSG00000033800	0.000143848	0.00208037	24	20.9533	1.48297	7.87932	PIAS1
ENSG00000103647	0.00346702	0.0228597	24	1.16167	0.31994	8.99606	CORO2B
ENSG00000066933	0.00227056	0.0168925	24	63.6776	4.50371	13.4764	MYO9A
ENSG00000067141	1.06176e-06	4.66566e-05	24	51.781	9.0938	20.9351	NEO1
ENSG00000179335	0.00868452	0.0447008	24	18.4786	1.03485	22.6407	CLK3
ENSG00000178718	0.00278956	0.0196121	24	0.569208	0.118769	13.1438	RPP25
ENSG00000278600	3.96638e-05	0.000792959	24	0.93962	0.295972	10.4038
ENSG00000170776	4.14242e-05	0.000816149	24	103.062	14.0797	6.48138	AKAP13
ENSG00000183655	1.44118e-11	7.82431e-09	24	7.09481	1.99963	18.1089	KLHL25
ENSG00000260477	0.00163818	0.0132489	24	0.761092	0.17746	7.76752	LINC01584
ENSG00000185043	0.00361229	0.0234759	24	10.6385	0.950385	8.46145	CIB1
ENSG00000140577	0.00108478	0.00966155	24	10.9259	0.957315	12.5456	CRTC3
ENSG00000140564	0.000850007	0.00809747	24	20.6557	2.28032	7.7033	FURIN
ENSG00000185442	0.00540423	0.031593	24	5.35402	1.10927	18.474	FAM174B
ENSG00000272888	1.72142e-06	6.8036e-05	24	17.0738	2.5235	8.04689
ENSG00000185551	0.00204009	0.0156048	24	7.952	1.31947	20.2949	NR2F2
ENSG00000140479	7.33178e-05	0.00126898	24	7.09356	1.36582	7.47527	PCSK6
ENSG00000197774	0.00150484	0.0123985	24	2.74265	0.31393	15.1301	EME2
ENSG00000065054	0.00166531	0.0134176	24	13.0012	2.23312	23.9401	SLC9A3R2
ENSG00000122390	0.000327534	0.00393725	24	9.16445	1.08455	6.89544	NAA60
ENSG00000262246	0.000508579	0.00554725	24	1.28669	0.256363	9.92698	CORO7
ENSG00000168140	0.000724624	0.0072144	24	1.7013	0.552901	8.81428	VASN
ENSG00000118898	3.83715e-07	2.08236e-05	24	3.76376	1.6391	1.05432	PPL
ENSG00000122299	0.00088693	0.0083732	24	18.494	2.70077	8.98105	ZC3H7A
ENSG00000175595	8.3597e-06	0.000233229	24	8.85055	1.51929	18.6666	ERCC4
ENSG00000186260	0.000215221	0.00283209	24	22.7775	3.70437	23.5438	MRTFB
ENSG00000180747	0.00411439	0.0257973	24	4.63349	0.842279	6.93574	SMG1P3
ENSG00000185716	0.00407952	0.025654	24	12.5762	0.823252	10.3171	MOSMO
ENSG00000166847	0.00664458	0.0366502	24	23.4395	1.40403	14.3776	DCTN5
ENSG00000262155	0.00521534	0.0307411	24	0.542998	0.105514	2.41413	LINC02175
ENSG00000185905	0.00235707	0.017328	24	1.08839	0.414621	9.46945	C16orf54
ENSG00000280789	0.000507814	0.00554296	24	2.74478	0.41541	22.4044	PAGR1
ENSG00000185947	1.22123e-06	5.19932e-05	24	9.7389	2.17849	9.37739	ZNF267
ENSG00000069329	0.0089441	0.0457109	24	41.7858	2.31161	3.59694	VPS35
ENSG00000155330	0.00367097	0.0237438	24	18.8713	1.82132	19.7492	C16orf87
ENSG00000129636	0.00179164	0.0142587	24	36.4518	2.66123	23.1096	ITFG1
ENSG00000279722	8.28977e-05	0.00138664	24	4.23811	0.634545	20.5303
ENSG00000187193	0.000119179	0.00183166	24	88.9191	40.7293	8.0442	MT1X
ENSG00000051108	6.85235e-05	0.00122133	24	65.3402	7.29307	5.7236	HERPUD1
ENSG00000005194	0.000996995	0.00908535	24	22.4729	2.69652	15.7656	CIAPIN1
ENSG00000070770	0.00902157	0.0460439	24	10.1718	0.729158	7.89499	CSNK2A2
ENSG00000172840	6.66648e-06	0.000196241	24	2.17661	0.48196	0.16605	PDP2
ENSG00000172828	0.00092529	0.00859962	24	6.58572	1.3382	15.3534	CES3
ENSG00000168701	0.000153813	0.0021885	24	4.02949	0.544156	10.0828	TMEM208
ENSG00000276075	0.00110921	0.00981641	24	1.2106	0.204308	1.8681
ENSG00000261884	0.00264883	0.0188622	24	0.616623	0.144887	13.169
ENSG00000167261	3.19714e-05	0.000670548	24	2.54886	0.720609	10.8817	DPEP2
ENSG00000182810	7.90881e-05	0.00134549	24	7.49249	1.03161	11.7287	DDX28
ENSG00000072736	0.000162156	0.0022792	24	37.4354	2.75072	20.0311	NFATC3
ENSG00000103064	0.000432161	0.00488476	24	8.35007	1.54637	12.1383	SLC7A6
ENSG00000040199	0.00375238	0.0241554	24	4.54955	0.586751	10.4013	PHLPP2
ENSG00000102967	0.00106325	0.0095095	24	7.07181	0.607168	19.9679	DHODH
ENSG00000166473	0.00734728	0.0395588	24	0.623315	0.186813	22.7013	PKD1L2
ENSG00000103160	7.3237e-07	3.51021e-05	24	27.7625	2.74442	22.7606	HSDL1
ENSG00000103257	0.000809064	0.00779056	24	8.73373	2.13314	8.55562	SLC7A5
ENSG00000185669	0.000114021	0.00176874	24	8.18128	2.80444	2.18251	SNAI3
ENSG00000129993	2.67432e-08	2.44635e-06	24	1.89677	0.639495	18.0122	CBFA2T3
ENSG00000259881	0.00195898	0.0151628	24	4.39103	0.842517	19.4511	LOC101927793
ENSG00000183688	0.000151892	0.00217151	24	10.6189	2.11608	12.693	RFLNB
ENSG00000171861	0.00031518	0.00381326	24	9.61806	0.626545	16.6803	MRM3
ENSG00000167193	4.83784e-05	0.000921594	24	37.892	3.19727	11.9556	CRK
ENSG00000186594	3.84468e-07	2.08236e-05	24	41.2427	11.5087	9.6886	MIR22HG
ENSG00000262050	0.000999483	0.00909694	24	0.681868	0.144581	20.6162	LOC105371592
ENSG00000132359	0.0096478	0.0485115	24	1.41788	0.257992	9.40054	RAP1GAP2
ENSG00000213977	0.00235264	0.0173136	24	1.67487	0.279694	8.954	TAX1BP3
ENSG00000004660	0.00108718	0.00967715	24	1.88324	0.445824	2.04253	CAMKK1
ENSG00000179314	0.00843309	0.0437421	24	15.0798	2.12518	0.118995	WSCD1
ENSG00000040633	6.09145e-05	0.00111359	24	8.51527	0.870771	14.611	PHF23
ENSG00000129255	0.000706794	0.00709356	24	8.01276	0.889672	9.82234	MPDU1
ENSG00000179094	2.73879e-10	6.64897e-08	24	21.9715	16.4495	1.70546	PER1
ENSG00000109099	0.000545703	0.00584978	24	26.1579	4.98604	13.033	PMP22
ENSG00000108557	0.00141099	0.0117746	24	4.08152	0.692927	19.124	RAI1
ENSG00000072134	0.00333448	0.0222806	24	11.7127	0.898966	2.33111	EPN2
ENSG00000109016	0.000852266	0.00811253	24	33.9191	3.45084	17.0232	DHRS7B
ENSG00000178307	0.00244771	0.0178204	24	33.3097	2.9581	14.5978	TMEM11
ENSG00000141068	0.000469527	0.00520097	24	20.1151	3.26452	21.2441	KSR1
ENSG00000076351	0.00151934	0.0124937	24	1.42123	0.271917	19.43	SLC46A1
ENSG00000109113	0.00160479	0.0130283	24	3.49892	0.432462	11.2203	RAB34
ENSG00000109118	0.00278517	0.0195905	24	6.95312	0.514509	14.6125	PHF12
ENSG00000108587	7.21675e-05	0.00126083	24	17.403	1.13326	13.2946	GOSR1
ENSG00000010244	6.93682e-08	5.48853e-06	24	62.4793	7.8655	8.95638	ZNF207
ENSG00000279762	0.00985069	0.0492158	24	0.661677	0.189469	8.75597
ENSG00000092871	2.25814e-05	0.000512417	24	6.65438	1.10556	11.0158	RFFL
ENSG00000108733	0.000121697	0.00184891	24	7.8437	1.23448	19.8761	PEX12
ENSG00000277161	0.00877216	0.045031	24	4.69932	0.590762	12.4586	PIGW
ENSG00000278311	0.000845572	0.00806936	24	18.8584	1.17864	12.8588	GGNBP2
ENSG00000274211	8.17858e-05	0.00137341	24	28.6816	3.60139	16.4113	SOCS7
ENSG00000273559	4.1545e-06	0.00013488	24	5.84285	0.950668	10.0444	CWC25
ENSG00000172057	0.00534475	0.031282	24	23.0971	1.3178	16.8657	ORMDL3
ENSG00000126368	1.81783e-17	1.35919e-13	24	7.74437	5.90297	20.93	NR1D1
ENSG00000188895	6.87168e-06	0.000200816	24	32.9265	3.31176	19.2838	MSL1
ENSG00000108349	0.00978887	0.0489956	24	33.1989	1.41874	17.4171	CASC3
ENSG00000108774	0.004359	0.0268359	24	4.59242	0.516409	10.6373	RAB5C
ENSG00000033627	0.00573711	0.0330226	24	28.4547	2.71035	8.13604	ATP6V0A1
ENSG00000131462	1.40092e-07	9.69876e-06	24	9.30019	1.41675	19.0373	TUBG1
ENSG00000068137	3.66193e-06	0.000123375	24	28.5454	8.29539	16.6882	PLEKHH3
ENSG00000108312	0.000824117	0.00791005	24	30.4166	4.20143	18.0395	UBTF
ENSG00000181513	0.00121371	0.0104852	24	3.14414	0.274937	20.9478	ACBD4
ENSG00000198740	0.00934644	0.0473465	24	29.7145	2.33156	20.1879	ZNF652
ENSG00000064300	0.00250474	0.018156	24	1.67499	0.570186	14.1451	NGFR
ENSG00000279089	0.000138109	0.00202876	24	0.569613	0.130584	8.71736
ENSG00000108924	7.83831e-08	6.01098e-06	24	10.3264	2.72485	1.85722	HLF
ENSG00000263089	0.00404616	0.0255516	24	0.502751	0.0825114	20.1393
ENSG00000108389	0.00684433	0.0374909	24	10.0758	1.27957	1.40736	MTMR4
ENSG00000167434	1.88084e-05	0.000448581	24	2.53169	1.03973	2.07581	CA4
ENSG00000170836	8.13896e-05	0.00137061	24	5.40216	0.702165	7.01584	PPM1D
ENSG00000108506	6.0805e-05	0.00111295	24	10.4674	1.34919	19.0377	INTS2
ENSG00000108510	0.000362902	0.00426638	24	147.044	9.42132	7.70831	MED13
ENSG00000198909	0.00384702	0.0246691	24	28.0468	2.16596	8.14835	MAP3K3
ENSG00000136490	0.000771901	0.00753549	24	2.02937	0.628864	10.0699	LIMD2
ENSG00000136478	0.00219457	0.0164493	24	93.3286	6.83284	18.4566	TEX2
ENSG00000108654	5.66714e-05	0.00105669	24	132.881	28.5405	9.75947	DDX5
ENSG00000108854	0.000695774	0.00700175	24	17.3441	1.47487	8.24731	SMURF2
ENSG00000214176	0.0013292	0.0112299	24	4.03081	0.752841	8.33299
ENSG00000186665	0.000104515	0.00166268	24	2.97337	0.441079	12.7543	C17orf58
ENSG00000182481	0.00721151	0.0390445	24	5.5023	1.10153	9.80478	KPNA2
ENSG00000108950	7.1481e-05	0.00125904	24	3.92025	1.08078	11.0811	FAM20A
ENSG00000108984	0.000311471	0.00378063	24	204.582	32.8135	21.9066	MAP2K6
ENSG00000133195	0.0041845	0.0260897	24	2.34004	0.258719	19.8775	SLC39A11
ENSG00000133193	1.06392e-06	4.66566e-05	24	9.82703	1.17903	15.789	FAM104A
ENSG00000170412	3.91357e-06	0.000129477	24	47.758	9.49587	19.4304	GPRC5C
ENSG00000125457	0.000121151	0.00184867	24	10.6815	1.11229	16.6408	MIF4GD
ENSG00000262049	0.000431623	0.00488237	24	0.966915	0.297035	9.60493
ENSG00000187531	0.00481628	0.028983	24	1.97017	0.328239	9.7319	SIRT7
ENSG00000141580	0.00146609	0.0121285	24	23.3406	1.46245	11.3634	WDR45B
ENSG00000177337	0.00298715	0.020519	24	0.820267	0.292712	8.05754
ENSG00000088756	0.00503382	0.0300382	24	11.5124	2.13633	22.7398	ARHGAP28
ENSG00000206422	0.00074589	0.00735153	24	8.30639	1.39273	19.619	LRRC30
ENSG00000101745	0.000713667	0.00714006	24	41.104	3.73287	3.94694	ANKRD12
ENSG00000273284	0.00690639	0.0377617	24	0.650976	0.176985	8.39244
ENSG00000154845	0.000838007	0.00801251	24	30.044	2.21385	10.7583	PPP4R1
ENSG00000154856	0.00307972	0.0209623	24	2.81418	0.838543	5.17551	APCDD1
ENSG00000255112	7.27518e-05	0.00126503	24	52.3954	8.82884	12.8981	CHMP1B
ENSG00000101624	0.00679041	0.0372638	24	3.35496	0.470214	8.42328	CEP76
ENSG00000267136	0.000801504	0.0077427	24	0.922816	0.187552	5.61298
ENSG00000067900	0.00953872	0.0481214	24	24.6067	1.44063	11.3585	ROCK1
ENSG00000141452	0.00373342	0.0240645	24	7.06618	0.6882	7.8262	RMC1
ENSG00000134504	0.00652052	0.0362887	24	1.84255	0.30745	16.0211	KCTD1
ENSG00000171885	0.000169487	0.0023607	24	198.626	44.8282	1.47733	AQP4
ENSG00000154080	0.00104411	0.00937758	24	0.728588	0.168453	10.9479	CHST9
ENSG00000134758	0.000587842	0.00616883	24	8.11301	1.08619	8.86105	RNF138
ENSG00000166974	0.00046411	0.00516392	24	50.9232	8.34598	17.2077	MAPRE2
ENSG00000075643	0.00651553	0.0362744	24	0.740054	0.175445	11.1781	MOCOS
ENSG00000141622	0.000156879	0.00221809	24	1.38218	0.331379	22.7074	RNF165
ENSG00000101638	0.00123689	0.0106365	24	2.9339	0.631265	21.7864	ST8SIA5
ENSG00000267322	0.000115875	0.00179564	24	2.70721	0.495896	12.4107	SCARNA17
ENSG00000141682	0.00151643	0.0124803	24	2.86669	1.25757	11.7542	PMAIP1
ENSG00000141664	0.00184032	0.0145089	24	24.9139	2.34676	10.2559	ZCCHC2
ENSG00000171791	1.28748e-05	0.000334834	24	70.6109	11.9649	1.40022	BCL2
ENSG00000171451	5.03351e-05	0.000955218	24	3.2044	0.732294	14.8976	DSEL
ENSG00000170677	5.13239e-07	2.6557e-05	24	62.207	8.03003	16.9765	SOCS6
ENSG00000179981	0.00511107	0.0303659	24	10.9623	1.92614	19.3293	TSHZ1
ENSG00000265778	0.00230886	0.0171093	24	0.559488	0.1204	13.2298	LOC101927989
ENSG00000197971	0.00396965	0.0252283	24	73.8937	6.27748	4.49762	MBP
ENSG00000275178	5.70618e-07	2.8989e-05	24	0.579657	0.239516	1.48899
ENSG00000101266	0.000803337	0.00775539	24	85.3318	5.18564	22.7961	CSNK2A1
ENSG00000125775	0.00093057	0.00862696	24	0.571103	0.212506	9.83026	SDCBP2
ENSG00000088854	5.591e-06	0.000171327	24	36.5575	8.15204	5.24396	C20orf194
ENSG00000088826	0.00232423	0.0171807	24	1.66249	0.337791	10.0045	SMOX
ENSG00000101265	0.0012577	0.01076	24	8.9883	2.42162	9.41357	RASSF2
ENSG00000125845	0.00466881	0.0283001	24	1.99365	0.589621	7.3112	BMP2
ENSG00000132640	0.00329748	0.0220728	24	31.1684	2.12611	23.3638	BTBD3
ENSG00000125848	1.67934e-08	1.68543e-06	24	5.09557	1.90722	2.98895	FLRT3
ENSG00000089006	0.00843107	0.0437421	24	58.6576	3.02651	1.95111	SNX5
ENSG00000125871	0.000158737	0.00223727	24	10.3302	1.23163	23.3294	MGME1
ENSG00000149474	0.000450836	0.00504249	24	24.7816	2.70336	22.2401	KAT14
ENSG00000125821	0.00673204	0.037025	24	7.20341	0.571099	16.3364	DTD1
ENSG00000100994	0.00668998	0.0368242	24	9.90226	0.892075	13.2802	PYGB
ENSG00000170191	4.25518e-05	0.000836162	24	3.76303	0.464844	12.8065	NANP
ENSG00000101350	0.000578192	0.00609322	24	5.92577	0.645728	9.89315	KIF3B
ENSG00000131061	0.00386327	0.0247521	24	1.47083	0.319947	3.85856	ZNF341
ENSG00000131043	0.00255213	0.0183748	24	10.0944	0.943361	8.65565	AAR2
ENSG00000101079	2.37267e-07	1.40797e-05	24	14.3791	2.73448	20.4923	NDRG3
ENSG00000149636	0.00432991	0.0267066	24	2.87153	0.406206	10.7006	DSN1
ENSG00000080839	1.73256e-07	1.11981e-05	24	21.2449	3.43696	0.0364543	RBL1
ENSG00000166619	0.000156931	0.00221809	24	107.708	12.1332	21.7592	BLCAP
ENSG00000196756	0.000770765	0.00753335	24	1.98777	0.459037	9.40272	SNHG17
ENSG00000124193	8.21835e-05	0.00137777	24	36.331	4.90333	9.21075	SRSF6
ENSG00000132824	0.00778698	0.0413164	24	74.244	3.46414	5.8622	SERINC3
ENSG00000196839	0.00964652	0.0485115	24	2.79942	0.392126	8.50536	ADA
ENSG00000132801	0.00312742	0.0211809	24	2.26204	0.4142	18.4367	ZSWIM3
ENSG00000062598	1.45069e-05	0.000367066	24	22.3008	2.95275	19.9545	ELMO2
ENSG00000172315	0.007944	0.0417885	24	9.02041	0.921233	11.0145	TP53RK
ENSG00000240849	0.00533343	0.0312279	24	9.09083	0.774694	18.6371	TMEM189
ENSG00000172216	5.671e-06	0.000172717	24	44.7681	12.5432	4.7653	CEBPB
ENSG00000101096	0.00438806	0.0269815	24	4.6803	0.657081	4.17976	NFATC2
ENSG00000101146	0.0058341	0.0333626	24	8.85137	0.503224	9.60676	RAE1
ENSG00000132819	0.000120968	0.00184785	24	131.467	15.9843	3.13431	RBM38
ENSG00000132825	2.77103e-06	9.7501e-05	24	15.1868	3.656	17.2185	PPP1R3D
ENSG00000130699	0.00913102	0.0464282	24	4.80417	0.440297	21.1678	TAF4
ENSG00000149657	0.00165062	0.0133064	24	31.3983	3.11772	21.1705	LSM14B
ENSG00000130703	0.00220622	0.0164794	24	12.2892	1.04541	17.0831	OSBPL2
ENSG00000226094	0.0032184	0.0216176	24	3.83305	0.624293	15.6874
ENSG00000264490	1.44594e-05	0.000366484	24	2.07141	0.710672	13.8164
ENSG00000101191	0.00772062	0.0410431	24	34.3158	2.78037	14.3393	DIDO1
ENSG00000101210	7.7758e-05	0.00132739	24	1500.85	133.517	0.619952	EEF1A2
ENSG00000026036	0.0094973	0.0479806	24	1.02982	0.168438	9.56799	RTEL1-TNFRSF6B
ENSG00000197114	0.00520135	0.030707	24	1.22738	0.174038	8.6141	ZGPAT
ENSG00000198276	0.000958481	0.00880954	24	35.5823	2.77557	4.00801	UCKL1
ENSG00000141933	0.000558599	0.00593695	24	1.76394	0.269307	12.5242	TPGS1
ENSG00000115266	3.57885e-05	0.000731123	24	0.565844	0.165951	11.5008	APC2
ENSG00000261526	0.000931116	0.00862696	24	0.652328	0.14532	10.876
ENSG00000176619	0.00699356	0.0381546	24	14.9714	2.14421	20.7407	LMNB2
ENSG00000172000	0.00289486	0.0201629	24	2.6516	0.860118	19.6591	ZNF556
ENSG00000178951	0.00415463	0.0259745	24	14.2064	1.13158	13.5357	ZBTB7A
ENSG00000141985	0.0048073	0.0289522	24	4.89482	0.493478	11.4843	SH3GL1
ENSG00000087903	0.000169704	0.0023607	24	1.0656	0.251391	6.06817	RFX2
ENSG00000167785	0.00775435	0.0411785	24	8.23163	0.754608	13.1843	ZNF558
ENSG00000080573	2.8558e-09	4.10631e-07	24	9.46394	4.07535	15.8693	COL5A3
ENSG00000214212	9.7633e-05	0.00157498	24	1.35383	0.348363	6.56108	C19orf38
ENSG00000187266	0.000955191	0.00879011	24	0.743627	0.145979	0.12146	EPOR
ENSG00000196646	0.0003139	0.00380394	24	4.32476	0.620286	9.26639	ZNF136
ENSG00000267519	0.00162984	0.0131886	24	4.29022	0.754489	8.15407
ENSG00000160961	0.000644673	0.00659852	24	7.25172	0.616795	10.2224	ZNF333
ENSG00000105135	0.00570197	0.0329727	24	9.04836	1.09594	16.7472	ILVBL
ENSG00000105127	0.000607236	0.00632795	24	17.4554	1.66868	13.5063	AKAP8
ENSG00000130299	1.46439e-05	0.000369906	24	4.18912	0.635401	21.7331	GTPBP3
ENSG00000130304	0.00010183	0.00162689	24	10.7845	1.88602	1.11849	SLC27A1
ENSG00000105643	1.73175e-07	1.11981e-05	24	52.5043	22.2779	4.58556	ARRDC2
ENSG00000273654	0.00112455	0.00991536	24	0.61799	0.18427	2.53148
ENSG00000254858	0.00455989	0.0277867	24	3.27371	0.389971	17.2544	MPV17L2
ENSG00000006016	0.00624715	0.0351071	24	7.25483	0.933452	14.5941	CRLF1
ENSG00000188171	0.000271907	0.00339124	24	4.28348	0.590494	18.8627	ZNF626
ENSG00000196705	0.00553354	0.0321854	24	12.0334	1.05134	13.8821	ZNF431
ENSG00000284428	0.00572983	0.0330186	24	0.517342	0.123426	9.14924
ENSG00000153879	0.00424983	0.0263811	24	77.721	6.1159	17.7107	CEBPG
ENSG00000126261	0.00785611	0.0415712	24	111.017	9.62317	13.5135	UBA2
ENSG00000168661	1.31239e-06	5.48198e-05	24	3.51181	0.702571	15.777	ZNF30
ENSG00000180884	2.20507e-05	0.000505584	24	2.75907	0.70562	17.3632	ZNF792
ENSG00000161265	0.00127428	0.0108549	24	2.36696	0.401933	8.30376	U2AF1L4
ENSG00000130755	0.00255746	0.018382	24	2.565	0.728504	8.11197	GMFG
ENSG00000167565	0.00654402	0.0363061	24	9.4999	0.930848	17.254	SERTAD3
ENSG00000159885	7.35384e-06	0.000210266	24	1.05575	0.307081	9.35775	ZNF222
ENSG00000104879	0.00669061	0.0368242	24	26454.5	2131.86	2.62485	CKM
ENSG00000279407	0.00172014	0.0137777	24	0.535594	0.126082	0.790997
ENSG00000104967	0.00467766	0.0283312	24	0.473896	0.142092	21.3662	NOVA2
ENSG00000124440	0.00227263	0.0168995	24	0.853574	0.189563	1.92878	HIF3A
ENSG00000105281	0.00294816	0.0203446	24	2.16143	0.539113	6.85921	SLC1A5
ENSG00000105516	1.19559e-10	3.72477e-08	24	9.1168	5.29263	23.3335	DBP
ENSG00000176909	0.000250514	0.00318516	24	11.3273	2.35033	19.2494	MAMSTR
ENSG00000087074	0.000138512	0.00203069	24	19.3758	4.7169	4.18515	PPP1R15A
ENSG00000104848	0.00789396	0.041675	24	29.4166	4.76631	2.37172	KCNA7
ENSG00000169136	0.00425374	0.0263925	24	3.96883	0.619399	13.2548	ATF5
ENSG00000142528	0.00286203	0.0199808	24	5.0098	0.585568	11.8103	ZNF473
ENSG00000062822	0.00981108	0.0490849	24	3.33211	0.408652	1.94207	POLD1
ENSG00000167747	4.76247e-06	0.000151206	24	3.96256	0.814904	9.60046	C19orf48
ENSG00000167554	0.000483493	0.00531629	24	0.520962	0.137091	21.1091	ZNF610
ENSG00000239998	0.000388129	0.00450862	24	0.704567	0.310918	10.5651	LILRA2
ENSG00000104974	0.00078958	0.00766216	24	0.50086	0.198028	8.09858	LILRA1
ENSG00000198440	6.39347e-05	0.00115469	24	3.99902	0.713355	10.27	ZNF583
ENSG00000171606	5.77829e-11	2.10753e-08	24	10.2691	3.19092	8.89028	ZNF274
ENSG00000268912	0.00682617	0.0374325	24	1.34669	0.175592	21.0606
ENSG00000183878	0.00184581	0.0145428	24	18.9439	1.26049	9.02862	UTY
ENSG00000243156	0.0085234	0.0440873	24	15.4851	1.82954	1.60223	MICAL3
ENSG00000280007	5.2926e-07	2.72916e-05	24	4.33704	1.72842	15.2728
ENSG00000100075	0.000386933	0.00450288	24	2.89655	0.446148	13.3156	SLC25A1
ENSG00000215012	0.000109927	0.00172311	24	7.23105	1.26913	18.4089	RTL10
ENSG00000099901	0.00342591	0.0226586	24	13.9095	1.03316	10.5344	RANBP1
ENSG00000185252	0.000347259	0.00411483	24	5.51909	0.753399	21.5592	ZNF74
ENSG00000128228	0.00352925	0.0231277	24	1.19007	0.270816	14.4799	SDF2L1
ENSG00000128294	0.00207401	0.0158301	24	20.8929	1.80231	3.64204	TPST2
ENSG00000100330	5.70691e-05	0.00106146	24	14.0412	1.71547	23.5922	MTMR3
ENSG00000184792	0.000255928	0.00323786	24	2.25176	0.318254	20.6754	OSBP2
ENSG00000100100	1.03256e-07	7.53215e-06	24	9.3991	2.90903	2.77785	PIK3IP1
ENSG00000184708	0.00283943	0.0198601	24	11.9382	1.04929	19.0691	EIF4ENIF1
ENSG00000183530	0.00599469	0.0340466	24	13.3368	0.826245	13.5804	PRR14L
ENSG00000100234	0.000348977	0.00412864	24	65.8995	11.9799	7.4364	TIMP3
ENSG00000100302	0.000238458	0.00304135	24	3.46406	0.858446	1.14093	RASD2
ENSG00000279738	0.00103732	0.0093345	24	1.19173	0.249878	10.1536
ENSG00000100324	0.000517792	0.00561906	24	12.5379	1.27808	21.0548	TAB1
ENSG00000100335	5.14954e-05	0.000971074	24	14.4075	1.62587	14.8028	MIEF1
ENSG00000167074	1.67832e-11	8.65437e-09	24	36.8592	13.273	1.30993	TEF
ENSG00000100416	0.00727312	0.0392785	24	10.1487	0.816878	14.4025	TRMU
ENSG00000100422	1.46756e-12	1.29093e-09	24	19.8957	3.22061	13.7465	CERK
ENSG00000100429	0.000332223	0.00398082	24	0.826682	0.163051	15.2239	HDAC10
ENSG00000155313	0.00941351	0.0475894	24	162.81	8.96826	4.9529	USP25
ENSG00000156273	0.000216301	0.00283733	24	49.3843	7.09478	7.97139	BACH1
ENSG00000159259	0.00501421	0.0299451	24	17.5863	2.56546	17.6375	CHAF1B
ENSG00000183527	0.00281754	0.0197569	24	9.97814	1.36827	10.8025	PSMG1
ENSG00000160255	0.00695096	0.0379637	24	9.20048	1.77034	9.2317	ITGB2
ENSG00000183250	0.00701971	0.0382255	24	0.632932	0.13464	13.4753	LINC01547
ENSG00000271254	0.00280721	0.0197085	24	1.34812	0.426734	18.5793	LOC102724250
ENSG00000186827	2.19725e-05	0.000505385	12	0.627673	0.375858	6.07515	TNFRSF4
ENSG00000162576	3.06775e-05	0.000650711	12	9.78879	2.76736	1.39649	MXRA8
ENSG00000162585	0.000942921	0.00869324	12	5.98538	0.588658	11.9956	FAAP20
ENSG00000116273	6.99361e-06	0.000203073	12	7.24705	3.10054	6.19903	PHF13
ENSG00000116285	8.67563e-05	0.00143831	12	11.4447	4.89262	6.244	ERRFI1
ENSG00000028137	4.70997e-08	3.89132e-06	12	11.8252	8.4539	6.49561	TNFRSF1B
ENSG00000142634	6.19074e-06	0.000185524	12	4.29438	2.93211	6.6972	EFHD2
ENSG00000142627	0.00106728	0.00953411	12	2.54359	1.46906	6.27562	EPHA2
ENSG00000159339	6.22782e-06	0.000186074	12	0.503096	0.519694	5.84114	PADI4
ENSG00000179051	0.00573173	0.0330186	12	6.03856	1.75337	6.29295	RCC2
ENSG00000053372	0.000515002	0.00560097	12	14.9301	2.71312	7.51323	MRTO4
ENSG00000117298	0.00364884	0.0236211	12	12.2165	2.99761	6.21392	ECE1
ENSG00000162551	6.56145e-06	0.000194297	12	1.15159	1.40984	6.96334	ALPL
ENSG00000179163	2.06518e-05	0.000479544	12	12.8455	1.91875	1.8088	FUCA1
ENSG00000175087	0.00803517	0.0422049	12	14.176	2.78575	0.755984	PDIK1L
ENSG00000197245	1.67542e-07	1.09887e-05	12	1.45453	0.831247	6.03596	FAM110D
ENSG00000130695	0.00825075	0.0430351	12	103.443	15.241	1.72152	CEP85
ENSG00000117676	0.000105334	0.00167011	12	2.93187	1.60522	6.56175	RPS6KA1
ENSG00000204160	1.20414e-06	5.15952e-05	12	6.34734	3.01405	6.62483	ZDHHC18
ENSG00000000938	8.23851e-07	3.85224e-05	12	3.29079	3.81642	6.67142	FGR
ENSG00000117758	0.000130868	0.00194533	12	19.6003	5.89935	6.9893	STX12
ENSG00000130775	4.35404e-07	2.30888e-05	12	4.43651	4.04295	6.50907	THEMIS2
ENSG00000169403	0.000140063	0.00203828	12	2.83767	2.62745	6.82732	PTAFR
ENSG00000242125	0.000223595	0.00291512	12	6.41784	2.79824	7.28062	SNHG3
ENSG00000197989	0.00210897	0.0160114	12	2.7298	1.07747	7.2427	SNHG12
ENSG00000198492	0.00864906	0.0445533	12	30.0406	3.12545	6.22754	YTHDF2
ENSG00000162511	8.31628e-05	0.0013875	12	9.83774	8.00455	6.84495	LAPTM5
ENSG00000084652	0.000458124	0.00511634	12	25.369	6.09745	6.313	TXLNA
ENSG00000084623	0.000627687	0.00646565	12	112.471	12.4349	7.52309	EIF3I
ENSG00000116497	0.00107348	0.00957238	12	8.97663	1.69635	7.58873	S100PBP
ENSG00000116514	1.58682e-06	6.41332e-05	12	11.3147	2.94406	6.594	RNF19B
ENSG00000225313	1.74912e-06	6.88218e-05	12	1.13753	0.852882	6.54109
ENSG00000134686	0.00128496	0.0109302	12	38.3049	6.94572	6.76243	PHC2
ENSG00000163866	0.00418945	0.0261015	12	26.5094	3.80281	8.18332	SMIM12
ENSG00000119535	1.93994e-08	1.92118e-06	12	11.8264	19.9045	6.63928	CSF3R
ENSG00000163874	7.52159e-05	0.00129285	12	3.99236	3.66731	6.49878	ZC3H12A
ENSG00000134697	0.0033491	0.0223582	12	22.429	3.84339	7.19696	GNL2
ENSG00000174574	0.000388331	0.00450862	12	24.0422	4.30124	6.67911	AKIRIN1
ENSG00000131236	0.00643536	0.035895	12	15.7555	2.8986	6.57219	CAP1
ENSG00000117385	0.00512841	0.0304326	12	2.72499	0.458762	0.583951	P3H1
ENSG00000117395	0.00767178	0.0408151	12	12.1815	1.12468	7.58649	EBNA1BP2
ENSG00000173846	1.53423e-07	1.02883e-05	12	3.04136	2.89763	6.2677	PLK3
ENSG00000222009	7.44538e-06	0.000211268	12	0.601056	0.328162	6.32678	BTBD19
ENSG00000142961	8.67089e-07	3.98967e-05	12	20.46	7.72836	6.43963	MOB3C
ENSG00000162377	0.000986086	0.00902996	12	20.825	2.41462	8.41803	COA7
ENSG00000162383	0.00116656	0.0101837	12	3.5576	1.82283	1.27485	SLC1A7
ENSG00000058799	5.8111e-06	0.000175909	12	12.4743	1.97574	8.1931	YIPF1
ENSG00000184588	0.000136121	0.0020035	12	112.826	167.779	6.85644	PDE4B
ENSG00000152760	0.000647206	0.00661991	12	0.817791	0.577016	6.12406	TCTEX1D1
ENSG00000198160	0.00220376	0.0164693	12	21.6548	2.28194	7.53338	MIER1
ENSG00000116717	5.69971e-07	2.8989e-05	12	13.9171	25.0851	6.76489	GADD45A
ENSG00000036549	0.00444981	0.027238	12	45.2004	3.24887	8.58129	ZZZ3
ENSG00000117228	0.000799319	0.00773157	12	6.62935	2.97817	5.57104	GBP1
ENSG00000154451	0.00468704	0.028365	12	1.98197	1.39423	6.60528	GBP5
ENSG00000097046	2.24528e-05	0.000510272	12	0.536697	0.604849	6.74943	CDC7
ENSG00000067334	0.00466432	0.0282962	12	41.3055	7.76943	7.15961	DNTTIP2
ENSG00000117600	4.12244e-07	2.20957e-05	12	0.622655	0.353305	1.3967	PLPPR4
ENSG00000156875	0.000497345	0.00544856	12	1.20307	0.347185	6.38455	MFSD14A
ENSG00000162692	4.29887e-05	0.00084143	12	3.25852	2.93349	6.06139	VCAM1
ENSG00000170989	0.00272232	0.019248	12	13.0548	4.24521	5.77645	S1PR1
ENSG00000215717	4.22214e-10	9.0197e-08	12	26.6298	5.03544	7.59897	TMEM167B
ENSG00000065135	0.000547373	0.00585509	12	19.7728	3.39324	6.41673	GNAI3
ENSG00000116337	7.08682e-05	0.0012512	12	3.48047	1.93488	6.49337	AMPD2
ENSG00000184371	4.13478e-06	0.000134711	12	7.43674	5.53558	6.33831	CSF1
ENSG00000143119	6.55884e-05	0.00117886	12	5.6623	5.46951	7.02304	CD53
ENSG00000231437	0.00780108	0.0413239	12	0.7657	0.382831	7.12356	LINC01750
ENSG00000116774	0.00188768	0.0147947	12	4.5847	1.02672	1.3138	OLFML3
ENSG00000134198	0.0089563	0.0457576	12	1.41231	0.38836	2.1821	TSPAN2
ENSG00000143061	3.16299e-06	0.000109743	12	2.85331	1.38098	1.73334	IGSF3
ENSG00000131788	0.00276843	0.0194819	12	3.89409	0.496604	1.06493	PIAS3
ENSG00000203804	3.65023e-09	4.91762e-07	12	1.66374	1.34494	6.50685	ADAMTSL4-AS1
ENSG00000197622	0.000145095	0.00208523	12	14.6557	5.09351	6.42843	CDC42SE1
ENSG00000163220	3.44058e-06	0.000118006	12	27.2249	45.9349	6.83121	S100A9
ENSG00000163221	7.99985e-05	0.00135406	12	0.648899	0.694916	6.64943	S100A12
ENSG00000143546	5.50981e-06	0.000170235	12	9.96419	16.1631	6.79654	S100A8
ENSG00000143570	0.00235923	0.017328	12	27.9045	4.81697	6.80783	SLC39A1
ENSG00000228013	4.65232e-05	0.000891934	12	1.17727	0.892331	6.58044	IL6R-AS1
ENSG00000160712	0.000830993	0.00795562	12	40.658	18.7788	7.15328	IL6R
ENSG00000169231	0.00307901	0.0209623	12	2.65836	0.508341	1.79905	THBS3
ENSG00000132680	0.00622481	0.0350205	12	15.464	1.12821	8.36816	KHDC4
ENSG00000196189	0.00449739	0.0274656	12	2.23929	0.714192	7.00041	SEMA4A
ENSG00000160785	0.000188469	0.00256448	12	12.7365	2.16606	6.36814	SLC25A44
ENSG00000198715	0.00407111	0.0256321	12	1.56138	0.376444	0.341306	GLMP
ENSG00000143320	0.000122217	0.00184891	12	0.908022	0.448121	0.918945	CRABP2
ENSG00000117036	0.0083951	0.0436207	12	14.13	1.85644	6.39063	ETV3
ENSG00000163563	2.46208e-05	0.000551166	12	4.72384	4.46251	6.63179	MNDA
ENSG00000163565	2.90086e-06	0.000101118	12	10.7419	7.92357	6.47146	IFI16
ENSG00000213088	0.000194295	0.00262228	12	3.89016	3.01868	6.59097	ACKR1
ENSG00000117090	5.37214e-07	2.76065e-05	12	0.571124	1.94438	6.72358	SLAMF1
ENSG00000158769	0.0065455	0.0363061	12	3.35598	1.27186	6.13176	F11R
ENSG00000186517	0.00264702	0.0188583	12	3.59254	1.49211	6.47791	ARHGAP30
ENSG00000143256	0.00318705	0.021461	12	14.214	1.97273	7.49024	PFDN2
ENSG00000158859	8.636e-12	5.6149e-09	12	5.12384	22.1529	6.23707	ADAMTS4
ENSG00000143226	1.626e-06	6.50139e-05	12	5.79008	6.16233	6.68647	FCGR2A
ENSG00000173110	4.14125e-09	5.4323e-07	12	0.846091	1.20669	6.49195	HSPA6
ENSG00000162747	0.000331977	0.00398082	12	4.08282	5.28061	6.71234	FCGR3B
ENSG00000162745	0.00158657	0.0129013	12	3.15261	1.13997	1.99689	OLFML2B
ENSG00000117143	1.90146e-05	0.000452058	12	49.8476	13.4812	6.72322	UAP1
ENSG00000162733	0.00110451	0.00978608	12	20.8511	4.24564	1.4295	DDR2
ENSG00000198734	3.90981e-06	0.000129477	12	1.04166	0.693202	6.47904	F5
ENSG00000188404	1.80037e-05	0.000436469	12	3.39944	3.96857	6.73749	SELL
ENSG00000007908	1.76303e-11	8.78814e-09	12	0.664102	3.17149	6.36774	SELE
ENSG00000000457	0.00111072	0.00982237	12	10.4487	0.928493	7.58852	SCYL3
ENSG00000117533	0.00200911	0.0154073	12	14.2885	1.98535	7.50329	VAMP4
ENSG00000230630	0.00120819	0.0104435	12	1.99658	0.53688	0.505452
ENSG00000235750	1.69543e-07	1.10714e-05	12	15.7232	12.2777	6.33954	KIAA0040
ENSG00000242193	0.00479541	0.0289039	12	3.99485	0.496299	1.51625	CRYZL2P
ENSG00000186283	8.55236e-05	0.00141944	12	14.877	11.0268	6.83503	TOR3A
ENSG00000143322	5.74723e-05	0.0010663	12	13.8176	4.28832	6.26149	ABL2
ENSG00000143333	2.68646e-11	1.0987e-08	12	3.83708	19.4261	6.36959	RGS16
ENSG00000116701	1.3529e-06	5.63547e-05	12	8.41145	10.6194	6.66491	NCF2
ENSG00000279838	7.92809e-05	0.00134571	12	1.2274	0.432559	5.43695
ENSG00000116679	2.64475e-08	2.44133e-06	12	62.1328	19.7839	6.51802	IVNS1ABP
ENSG00000143341	0.000368821	0.00432577	12	13.9875	4.63013	1.28716	HMCN1
ENSG00000073756	4.06764e-12	3.37931e-09	12	2.34477	9.12868	6.37964	PTGS2
ENSG00000116741	8.91909e-08	6.73617e-06	12	11.0277	15.3823	6.43793	RGS2
ENSG00000081237	0.000855873	0.00813134	12	17.8456	11.4641	6.64822	PTPRC
ENSG00000116852	0.00103005	0.00929473	12	1.32647	0.682641	6.27362	KIF21B
ENSG00000143851	0.000633508	0.00651995	12	0.83804	0.51077	6.56036	PTPN7
ENSG00000133048	0.000210541	0.00278973	12	1.23563	1.93329	7.0644	CHI3L1
ENSG00000182004	0.00290057	0.0201838	12	12.9541	1.43907	8.20268	SNRPE
ENSG00000163545	2.40482e-05	0.000541591	12	1.13582	0.75361	6.45796	NUAK2
ENSG00000266094	6.30821e-07	3.1133e-05	12	16.5731	31.2653	6.87867	RASSF5
ENSG00000143479	0.0076697	0.0408151	12	0.949513	0.451244	6.20033	DYRK3
ENSG00000196352	1.96682e-05	0.000463177	12	39.7435	12.4868	6.70756	CD55
ENSG00000203710	0.00493088	0.0295536	12	2.42568	1.60904	6.90969	CR1
ENSG00000174059	0.000117986	0.00181893	12	14.1169	4.86036	1.30774	CD34
ENSG00000009790	0.000182292	0.00249989	12	1.25815	0.654237	6.40582	TRAF3IP3
ENSG00000162772	0.000181484	0.00249212	12	13.2866	19.6374	6.23449	ATF3
ENSG00000123685	0.00012156	0.00184891	12	0.570502	0.472347	6.60928	BATF3
ENSG00000143507	8.58178e-07	3.96086e-05	12	25.831	9.34118	1.48839	DUSP10
ENSG00000163041	0.00530716	0.0311595	12	5.33679	0.91353	6.43752	H3-3A
ENSG00000116574	4.66271e-06	0.00014867	12	55.0826	46.5559	6.95318	RHOU
ENSG00000135763	0.00602614	0.0341733	12	11.818	3.61339	6.71725	URB2
ENSG00000135744	3.38293e-05	0.000703593	12	23.217	9.61265	6.541	AGT
ENSG00000054267	0.0029476	0.0203446	12	17.1756	2.9864	6.49419	ARID4B
ENSG00000116962	0.00990703	0.0493764	12	12.5954	2.53388	1.42372	NID1
ENSG00000116977	0.00676565	0.0371719	12	7.86244	2.22895	6.91185	LGALS8
ENSG00000035687	0.0015471	0.0126561	12	5.87969	0.692204	7.63807	ADSS2
ENSG00000151693	0.0042017	0.0261365	12	2.43109	0.585271	2.13042	ASAP2
ENSG00000151694	0.000156673	0.00221809	12	13.3645	2.61644	6.24559	ADAM17
ENSG00000134317	3.8874e-05	0.000780541	12	0.685098	0.509079	5.91998	GRHL1
ENSG00000115761	0.00245469	0.0178538	12	17.6401	2.3913	7.05459	NOL10
ENSG00000115137	0.00117277	0.01022	12	9.9575	1.50238	6.02463	DNAJC27
ENSG00000171174	0.000231608	0.00298317	12	4.99621	0.843711	6.00334	RBKS
ENSG00000075426	1.56134e-08	1.59094e-06	12	54.3069	51.8698	6.36893	FOSL2
ENSG00000163811	0.00347693	0.0229049	12	40.3277	7.16775	7.05089	WDR43
ENSG00000091106	0.000668302	0.00678005	12	1.54268	0.590111	6.89903	NLRC4
ENSG00000115816	9.20159e-05	0.00150219	12	47.5543	7.2728	7.21145	CEBPZ
ENSG00000115828	0.00737008	0.0396447	12	1.3172	0.622781	6.51365	QPCT
ENSG00000138061	0.00100721	0.00913946	12	10.504	9.01706	7.0817	CYP1B1
ENSG00000115875	0.00841903	0.0436995	12	33.3723	6.34479	6.96219	SRSF7
ENSG00000162878	0.00793038	0.0417427	12	62.8908	11.4713	5.69717	PKDCC
ENSG00000152518	0.00514762	0.0305087	12	14.8794	3.72794	5.85017	ZFP36L2
ENSG00000162924	7.98037e-06	0.0002239	12	5.5311	1.62061	6.19231	REL
ENSG00000197329	0.000888054	0.00837852	12	9.87177	3.20862	6.3515	PELI1
ENSG00000225889	5.91626e-05	0.00109042	12	0.404615	0.353311	6.25589
ENSG00000115946	0.00107348	0.00957238	12	13.5589	3.15276	7.52459	PNO1
ENSG00000115956	1.11346e-07	7.96681e-06	12	6.84036	7.69267	6.68944	PLEK
ENSG00000059728	3.7196e-06	0.000124436	12	14.1869	12.0617	6.85437	MXD1
ENSG00000115998	0.00274378	0.019354	12	5.05794	0.557035	7.81562	C2orf42
ENSG00000187605	0.00569988	0.0329727	12	4.34175	1.44691	6.79687	TET3
ENSG00000168906	7.19873e-05	0.00126054	12	71.1429	24.1181	6.7429	MAT2A
ENSG00000222041	0.000364938	0.00428694	12	1.06011	0.720223	6.24859	CYTOR
ENSG00000274286	0.000447117	0.00500839	12	0.911418	0.352562	0.976437	ADRA2B
ENSG00000158050	4.41987e-08	3.69244e-06	12	1.26973	1.29413	6.52085	DUSP2
ENSG00000196843	0.000991853	0.00906058	12	13.7389	7.42492	6.31414	ARID5A
ENSG00000168758	2.63385e-05	0.000584371	12	6.58907	2.46546	6.19407	SEMA4C
ENSG00000144218	0.000406359	0.00466362	12	2.40374	1.13725	0.983395	AFF3
ENSG00000163162	1.56247e-07	1.03386e-05	12	17.5151	11.6934	6.70578	RNF149
ENSG00000115590	2.53927e-09	3.72276e-07	12	1.66602	4.10781	6.70822	IL1R2
ENSG00000115594	3.44511e-05	0.000712673	12	18.6093	13.065	6.60051	IL1R1
ENSG00000115602	4.76649e-05	0.00091032	12	1.71302	1.89398	6.57868	IL1RL1
ENSG00000115604	1.1966e-06	5.14299e-05	12	1.16909	0.618248	6.25339	IL18R1
ENSG00000115607	5.18838e-05	0.000975937	12	0.955884	1.19974	6.71512	IL18RAP
ENSG00000169756	0.00582379	0.033332	12	76.4424	12.9949	6.86824	LIMS1
ENSG00000259863	0.0018192	0.0143963	12	1.07135	0.392755	6.20258
ENSG00000144136	4.15805e-06	0.00013488	12	11.3987	5.10378	6.54408	SLC20A1
ENSG00000125538	2.05469e-11	9.91154e-09	12	2.10583	7.80336	6.48361	IL1B
ENSG00000136689	7.68073e-09	8.8352e-07	12	1.6276	3.98476	6.8074	IL1RN
ENSG00000115091	0.00181997	0.0143963	12	48.3229	7.45117	6.17388	ACTR3
ENSG00000088205	0.00953244	0.0481214	12	23.7891	2.6191	6.41591	DDX18
ENSG00000163083	1.53656e-05	0.00038169	12	1.03667	0.981527	5.96168	INHBB
ENSG00000074047	0.00146639	0.0121285	12	0.530696	0.204368	1.82932	GLI2
ENSG00000136710	0.000588749	0.00617403	12	7.028	1.19694	1.09211	CCDC115
ENSG00000136718	0.000407046	0.00466792	12	32.3483	3.25096	8.61602	IMP4
ENSG00000121966	0.000924243	0.00859962	12	3.1349	2.40612	7.06318	CXCR4
ENSG00000150540	2.69111e-05	0.000591309	12	3.9606	1.13658	0.292635	HNMT
ENSG00000115919	0.000767703	0.00751415	12	0.720572	0.466962	6.78965	KYNU
ENSG00000075884	0.00938488	0.0474768	12	2.33892	1.11991	6.76443	ARHGAP15
ENSG00000123610	1.35857e-08	1.44958e-06	12	2.78115	4.00535	6.29269	TNFAIP6
ENSG00000115165	1.21144e-06	5.17596e-05	12	2.10469	2.10736	6.77221	CYTIP
ENSG00000078098	0.00303183	0.0207496	12	5.20906	1.39158	1.24521	FAP
ENSG00000115271	2.43851e-06	8.91578e-05	12	5.85841	4.2029	6.63645	GCA
ENSG00000169432	2.84674e-07	1.62482e-05	12	2.18476	1.15368	0.480809	SCN9A
ENSG00000071967	0.00119502	0.0103596	12	31.1307	7.21293	0.935027	CYBRD1
ENSG00000170144	0.00253651	0.0183065	12	23.1768	4.09075	6.71724	HNRNPA3
ENSG00000196659	0.000910776	0.00853367	12	0.814344	0.287799	0.0366214	TTC30B
ENSG00000163002	0.00855705	0.0441858	12	7.40346	0.870211	7.90438	NUP35
ENSG00000144369	0.00615859	0.0347006	12	2.26958	0.622444	1.56737	FAM171B
ENSG00000173559	4.7819e-09	6.06005e-07	12	14.7106	23.5964	6.64467	NABP1
ENSG00000081320	0.00113421	0.00998882	12	10.9881	3.34139	6.53869	STK17B
ENSG00000138411	0.00578293	0.0332096	12	3.23909	0.94418	1.82711	HECW2
ENSG00000115520	0.000144257	0.00208426	12	14.8348	4.94843	6.52807	COQ10B
ENSG00000144381	0.00918266	0.0466273	12	87.2518	16.2171	7.14423	HSPD1
ENSG00000115541	0.00234559	0.0172703	12	20.48	3.59089	7.63547	HSPE1
ENSG00000055044	0.000187313	0.00255107	12	21.0522	5.53614	6.74785	NOP58
ENSG00000183671	7.86941e-05	0.00134031	12	0.620648	0.351191	0.865434	GPR1
ENSG00000163251	7.23872e-05	0.00126163	12	4.96683	2.54517	6.63337	FZD5
ENSG00000231672	0.00093549	0.00864071	12	0.747867	0.208069	1.37331
ENSG00000180871	2.81193e-05	0.000609086	12	3.54663	5.18758	6.77433	CXCR2
ENSG00000163464	4.4876e-07	2.35465e-05	12	2.5633	4.23467	6.76354	CXCR1
ENSG00000018280	5.0162e-10	1.01368e-07	12	6.20164	11.0185	6.59792	SLC11A1
ENSG00000144567	0.00684124	0.0374909	12	14.2206	1.35191	0.589308	RETREG2
ENSG00000173744	0.00215637	0.016286	12	37.4644	3.91021	6.75765	AGFG1
ENSG00000135899	0.00155121	0.0126689	12	3.59159	1.42172	6.39152	SP110
ENSG00000079263	0.000235364	0.00302183	12	0.413862	0.372934	6.46518	SP140
ENSG00000162804	0.000167606	0.00234461	12	10.4414	3.31447	6.24446	SNED1
ENSG00000134121	0.00874107	0.0449035	12	0.664835	0.359418	11.9783	CHL1
ENSG00000072756	0.000915352	0.00855624	12	7.91686	1.02255	7.66398	TRNT1
ENSG00000134107	1.48207e-08	1.53909e-06	12	59.1547	46.0804	6.24125	BHLHE40
ENSG00000114026	0.000430439	0.00487267	12	2.84819	0.461447	0.342284	OGG1
ENSG00000134070	0.00787231	0.0415981	12	4.82849	1.36558	6.9142	IRAK2
ENSG00000091317	1.18098e-05	0.000311472	12	11.1411	5.40459	6.39987	CMTM6
ENSG00000172936	6.91038e-06	0.000201438	12	2.7319	2.01262	6.77463	MYD88
ENSG00000144655	2.93515e-07	1.66258e-05	12	13.8727	17.1658	6.25974	CSRNP1
ENSG00000284669	6.4661e-12	4.63255e-09	12	1.08767	2.23722	6.48501
ENSG00000114812	0.00274939	0.0193788	12	0.551481	0.242784	0.906881	VIPR1
ENSG00000011198	5.98003e-06	0.000180293	12	30.9975	9.00305	6.97315	ABHD5
ENSG00000163815	0.000116217	0.00179722	12	5.17916	1.72672	1.10907	CLEC3B
ENSG00000163823	4.35404e-07	2.30888e-05	12	3.87199	5.18086	6.72653	CCR1
ENSG00000121797	1.43007e-07	9.80976e-06	12	0.733002	0.517378	6.67195	CCRL2
ENSG00000160796	4.54315e-06	0.000145478	12	9.97019	5.41605	6.68976	NBEAL2
ENSG00000178467	7.31871e-05	0.00126818	12	8.48639	1.19517	1.45598	P4HTM
ENSG00000182179	0.00309201	0.0210077	12	6.5643	1.10636	1.27822	UBA7
ENSG00000243477	0.000390671	0.00452524	12	2.08588	0.388105	0.382504	NAA80
ENSG00000114737	3.89809e-09	5.20464e-07	12	9.52466	16.8648	6.49502	CISH
ENSG00000163932	0.00629103	0.0352703	12	1.66404	0.708972	5.84534	PRKCD
ENSG00000114251	0.000189625	0.00257787	12	6.81956	2.2871	0.765411	WNT5A
ENSG00000163638	2.62458e-08	2.43777e-06	12	19.7563	16.3406	6.21453	ADAMTS9
ENSG00000241158	1.15598e-05	0.000305415	12	1.22234	1.06849	6.33215	ADAMTS9-AS1
ENSG00000163421	4.28724e-10	9.02978e-08	12	1.60428	4.26071	6.61643	PROK2
ENSG00000163602	0.00263403	0.0187747	12	9.19853	1.97606	5.61188	RYBP
ENSG00000255423	0.00430774	0.026619	12	0.599297	0.153145	5.97265	EBLN2
ENSG00000169379	0.00131065	0.0110919	12	2.15097	0.679651	6.829	ARL13B
ENSG00000144802	1.36107e-10	3.99087e-08	12	8.85537	9.4628	6.32893	NFKBIZ
ENSG00000091972	0.00699243	0.0381546	12	1.34107	0.403083	6.11043	CD200
ENSG00000114573	0.00122182	0.010543	12	23.9454	2.87842	2.19127	ATP6V1A
ENSG00000151576	0.000253683	0.00321489	12	3.94982	1.06736	6.56335	QTRT2
ENSG00000121577	0.00182144	0.0143963	12	50.0945	12.7076	6.75632	POPDC2
ENSG00000180353	1.83551e-05	0.000442714	12	4.66402	2.90964	6.54651	HCLS1
ENSG00000160124	0.00017638	0.00244221	12	10.8048	1.54944	8.00038	CCDC58
ENSG00000196981	6.42337e-05	0.00115869	12	3.02013	0.563979	11.9229	WDR5B
ENSG00000004399	0.00354899	0.0232112	12	10.9362	3.09857	0.905748	PLXND1
ENSG00000144867	8.9323e-05	0.00146946	12	23.3442	3.66957	8.25827	SRPRB
ENSG00000158163	0.0024956	0.0180985	12	0.996975	0.341738	6.87894	DZIP1L
ENSG00000155903	0.00020031	0.00268408	12	7.1168	1.69458	6.66826	RASA2
ENSG00000181804	0.000215333	0.00283209	12	3.66962	1.00465	0.272496	SLC9A9
ENSG00000188313	1.07342e-07	7.75458e-06	12	8.30568	7.38359	6.69226	PLSCR1
ENSG00000144891	0.00213267	0.016156	12	3.76127	1.05471	0.884554	AGTR1
ENSG00000163751	0.00356327	0.0232381	12	1.914	0.825642	0.162172	CPA3
ENSG00000163755	0.00423679	0.0263175	12	3.76321	0.61278	0.692883	HPS3
ENSG00000169908	0.000664656	0.00674764	12	33.5496	12.2364	5.71858	TM4SF1
ENSG00000181631	0.000170024	0.00236295	12	1.41772	1.24979	6.55348	P2RY13
ENSG00000169282	6.87712e-05	0.00122313	12	4.23764	0.90222	0.847172	KCNAB1
ENSG00000163659	0.000152749	0.00217958	12	20.459	8.0563	6.31435	TIPARP
ENSG00000163660	4.4673e-10	9.27833e-08	12	30.921	27.5764	6.30847	CCNL1
ENSG00000163661	6.52438e-06	0.000193967	12	1.97814	4.84478	6.81467	PTX3
ENSG00000168779	0.00194287	0.0150694	12	0.761566	0.282533	0.831333	SHOX2
ENSG00000075651	1.55496e-05	0.000385394	12	3.14736	1.11794	0.697982	PLD1
ENSG00000172578	0.00473608	0.0286155	12	1.29315	0.519529	6.43649	KLHL6
ENSG00000177383	0.00401655	0.0254183	12	14.9298	1.67934	1.714	MAGEF1
ENSG00000136527	0.0014019	0.0117117	12	43.4459	6.37118	5.98523	TRA2B
ENSG00000196083	3.50826e-06	0.000119778	12	4.24594	3.91702	6.77942	IL1RAP
ENSG00000114279	0.000361682	0.00425539	12	1.46808	0.447261	1.83531	FGF12
ENSG00000114315	8.32319e-11	2.82875e-08	12	16.9943	15.3355	5.55087	HES1
ENSG00000133657	0.00104952	0.00942047	12	43.03	15.0878	6.77121	ATP13A3
ENSG00000041802	0.00509343	0.0302852	12	24.4191	3.68569	6.7455	LSG1
ENSG00000185112	1.8495e-07	1.17192e-05	12	3.47942	1.40369	6.03899	FAM43A
ENSG00000123933	0.000530777	0.00573086	12	25.1153	4.15187	1.22513	MXD4
ENSG00000163132	3.60724e-05	0.000734913	12	1.06468	0.612714	5.6905	MSX1
ENSG00000109501	0.000627687	0.00646565	12	4.7224	0.8117	1.99517	WFS1
ENSG00000163993	0.000533395	0.00574981	12	0.562531	0.889342	6.79443	S100P
ENSG00000109519	0.000113018	0.00175866	12	37.6201	5.65965	7.25906	GRPEL1
ENSG00000047365	0.00310537	0.0210697	12	6.33556	3.39435	6.8374	ARAP2
ENSG00000181826	0.00282217	0.0197764	12	11.8728	2.42214	6.9065	RELL1
ENSG00000174125	0.000843149	0.00805651	12	4.07098	2.77005	6.96921	TLR1
ENSG00000163694	1.85709e-06	7.15744e-05	12	3.15404	2.79718	6.6209	RBM47
ENSG00000128059	0.00484388	0.0291139	12	5.27217	0.795062	6.86101	PPAT
ENSG00000128050	0.000596894	0.00623756	12	16.5836	2.46193	7.55715	PAICS
ENSG00000171476	0.000926848	0.00860875	12	13.0317	2.09123	8.08316	HOPX
ENSG00000173597	4.0641e-05	0.000806705	12	0.567659	0.687735	6.55497	SULT1B1
ENSG00000132467	1.88507e-05	0.000448876	12	5.99594	1.96768	6.69759	UTP3
ENSG00000169429	8.32319e-11	2.82875e-08	12	8.52067	55.2418	6.71068	CXCL8
ENSG00000163739	1.98896e-09	3.09822e-07	12	1.06215	2.72323	6.64804	CXCL1
ENSG00000163734	7.35414e-08	5.69813e-06	12	0.371097	0.518929	6.42359	CXCL3
ENSG00000081041	3.59266e-10	8.01861e-08	12	3.60926	9.28957	6.22048	CXCL2
ENSG00000169245	6.2389e-05	0.00113504	12	2.36042	3.53106	6.68577	CXCL10
ENSG00000152784	2.3038e-08	2.2084e-06	12	1.98048	1.1104	6.36608	PRDM8
ENSG00000173083	6.03127e-05	0.00110579	12	0.676515	0.728387	6.65864	HPSE
ENSG00000145332	0.000124773	0.00187826	12	42.6199	4.7867	8.48874	KLHL8
ENSG00000138640	0.0014019	0.0117117	12	25.9886	4.82227	7.76889	FAM13A
ENSG00000164032	0.00188768	0.0147947	12	41.4929	5.97684	7.54233	H2AZ1
ENSG00000109320	0.00995145	0.0494561	12	23.4415	3.27109	6.10194	NFKB1
ENSG00000109332	0.00300799	0.0206243	12	260.303	33.4599	7.17956	UBE2D3
ENSG00000164038	2.60884e-05	0.000580545	12	2.26071	2.10044	6.6241	SLC9B2
ENSG00000164023	0.00219191	0.0164382	12	17.0971	11.5042	6.28269	SGMS2
ENSG00000245293	0.000434487	0.00489994	12	0.673129	0.472556	6.10707	LOC101929595
ENSG00000109534	0.0098467	0.0492158	12	0.877526	0.207919	7.24764	GAR1
ENSG00000145365	0.000750548	0.00738401	12	4.35303	1.21154	6.92103	TIFA
ENSG00000138735	0.00417958	0.0260858	12	42.8029	7.66108	2.18989	PDE5A
ENSG00000164056	0.00970357	0.04871	12	29.0967	7.58002	6.98625	SPRY1
ENSG00000151012	0.00293306	0.0203255	12	0.387558	0.3339	7.07041	SLC7A11
ENSG00000151014	0.000197498	0.00264877	12	10.2633	4.06011	6.34445	NOCT
ENSG00000109686	0.000439539	0.00493748	12	29.6065	3.48571	0.62708	SH3D19
ENSG00000109670	3.53163e-05	0.0007245	12	56.4027	7.08623	2.17114	FBXW7
ENSG00000170006	2.6523e-06	9.53425e-05	12	3.48803	3.99053	6.58608	TMEM154
ENSG00000137460	0.0012577	0.01076	12	0.491205	0.263918	0.933741	FHDC1
ENSG00000137462	9.79463e-06	0.000265342	12	3.46733	3.28926	6.61834	TLR2
ENSG00000145423	0.00706802	0.0383649	12	0.418805	0.294793	0.751883	SFRP2
ENSG00000181381	0.000118356	0.00182276	12	9.88102	4.70813	6.8324	DDX60L
ENSG00000164106	0.00012156	0.00184891	12	0.428156	0.164565	11.942	SCRG1
ENSG00000251139	0.000101474	0.00162294	12	0.529146	0.398034	6.13105
ENSG00000168491	0.00728323	0.0393002	12	2.86378	0.81244	1.21965	CCDC110
ENSG00000113504	0.00995145	0.0494561	12	4.20667	0.986158	6.00659	SLC12A7
ENSG00000153395	0.00208528	0.0158777	12	3.65544	1.30103	6.13932	LPCAT1
ENSG00000154153	8.82963e-05	0.00145624	12	144.608	42.2495	1.94739	RETREG1
ENSG00000176788	1.29228e-05	0.000335223	12	1.85142	1.98515	6.65087	BASP1
ENSG00000113387	0.00338511	0.0224782	12	130.133	10.0894	8.62765	SUB1
ENSG00000151388	0.000504482	0.00551061	12	1.60724	0.56417	0.252859	ADAMTS12
ENSG00000113460	0.00054292	0.00583249	12	8.26025	2.01446	7.05002	BRIX1
ENSG00000079215	0.00466827	0.0283001	12	20.2437	5.71674	7.18382	SLC1A3
ENSG00000279400	0.000298491	0.00364379	12	0.593722	0.417117	5.99321
ENSG00000145623	1.85066e-05	0.000444933	12	6.48992	6.45468	6.79605	OSMR
ENSG00000082074	0.00111692	0.00987141	12	3.71758	2.52171	6.87113	FYB1
ENSG00000171522	7.40079e-06	0.000211205	12	8.74169	4.45446	6.02551	PTGER4
ENSG00000164294	6.52573e-07	3.19953e-05	12	1.75525	1.04549	0.670451	GPX8
ENSG00000134352	0.00336711	0.0224384	12	198.966	27.3256	6.62939	IL6ST
ENSG00000145632	1.84061e-05	0.000443227	12	14.0781	5.88584	6.36439	PLK2
ENSG00000113448	0.00601632	0.0341305	12	315.315	59.2525	7.53371	PDE4D
ENSG00000130449	6.00539e-06	0.000180693	12	3.16622	1.58487	6.59939	ZSWIM6
ENSG00000049192	0.00255015	0.0183694	12	0.500194	0.20195	0.549947	ADAMTS6
ENSG00000085231	0.00560694	0.0325364	12	15.9553	2.4999	7.68199	AK6
ENSG00000131711	0.000348669	0.00412826	12	19.6191	3.7463	2.09509	MAP1B
ENSG00000248323	4.21747e-09	5.48417e-07	12	2.04555	5.56927	6.73987	LUCAT1
ENSG00000153922	2.4112e-06	8.856e-05	12	23.8376	11.259	6.33879	CHD1
ENSG00000164211	2.7182e-05	0.000595137	12	2.30306	1.27788	6.32452	STARD4
ENSG00000129596	0.000460851	0.00513676	12	2.21524	0.790471	0.64567	CDO1
ENSG00000172901	9.75366e-05	0.00157498	12	0.871805	0.42054	0.3571	LVRN
ENSG00000113368	2.24867e-07	1.35047e-05	12	3.57163	7.09342	6.86375	LMNB1
ENSG00000197208	5.94363e-08	4.77855e-06	12	3.41707	3.42383	6.64816	SLC22A4
ENSG00000197375	0.00012916	0.00192377	12	9.82717	4.05933	6.75466	SLC22A5
ENSG00000238160	0.00021522	0.00283209	12	0.446889	0.297198	6.96911
ENSG00000125347	1.00348e-11	6.00241e-09	12	9.50526	12.0021	6.27018	IRF1
ENSG00000250159	7.65203e-05	0.00131075	12	1.32665	0.484348	0.392281
ENSG00000120738	7.30082e-10	1.30779e-07	12	9.3689	31.9244	6.19918	EGR1
ENSG00000120705	0.00261777	0.0186944	12	107.858	13.4969	6.76095	ETF1
ENSG00000146006	0.00244105	0.0177806	12	0.591423	0.267961	5.42675	LRRTM2
ENSG00000250069	0.00759093	0.0405265	12	0.380413	0.277308	6.10515
ENSG00000213523	0.000400028	0.004614	12	23.0473	2.6567	7.47449	SRA1
ENSG00000178913	0.00363605	0.0235689	12	120.589	15.0439	7.03633	TAF7
ENSG00000248449	0.00864906	0.0445533	12	0.85074	0.415355	7.12463	PCDHGB8P
ENSG00000246422	0.00527328	0.0309878	12	0.577335	0.287127	6.21809	DIAPH1-AS1
ENSG00000187678	0.0029476	0.0203446	12	3.06288	1.05897	5.19015	SPRY4
ENSG00000145819	2.86591e-06	0.000100367	12	16.3371	5.85676	6.5552	ARHGAP26
ENSG00000145817	0.00615859	0.0347006	12	14.7229	1.96962	0.57132	YIPF5
ENSG00000169252	0.000193228	0.00261732	12	14.4395	6.23268	6.45863	ADRB2
ENSG00000230551	0.000324723	0.00390975	12	6.76647	2.45494	6.58217
ENSG00000182578	0.00507046	0.0302086	12	9.21272	2.42316	0.378223	CSF1R
ENSG00000211445	0.000429435	0.00486866	12	27.5721	4.99916	8.0081	GPX3
ENSG00000164330	0.00478674	0.0288749	12	6.18317	1.28885	0.389453	EBF1
ENSG00000043462	9.59197e-09	1.07848e-06	12	4.7304	5.23981	6.53011	LCP2
ENSG00000072786	0.000683071	0.00690119	12	6.8256	2.73403	6.46005	STK10
ENSG00000113749	4.13482e-06	0.000134711	12	1.05638	1.27269	6.76928	HRH2
ENSG00000213347	2.20095e-06	8.26959e-05	12	0.94949	0.479155	6.12478	MXD3
ENSG00000169220	0.00118816	0.0103061	12	8.11204	2.03869	7.72109	RGS14
ENSG00000146094	2.808e-08	2.5449e-06	12	2.11038	1.98279	6.52841	DOK3
ENSG00000247679	0.00359772	0.0234016	12	0.640981	0.140787	11.9835
ENSG00000213316	0.00255015	0.0183694	12	0.597088	0.207002	1.09536	LTC4S
ENSG00000131459	7.42784e-06	0.000211268	12	5.36794	3.8222	6.30543	GFPT2
ENSG00000137265	0.000211577	0.00279746	12	0.67276	0.401832	5.61202	IRF4
ENSG00000021355	2.66818e-06	9.54545e-05	12	43.8316	69.1876	6.793	SERPINB1
ENSG00000170542	5.17122e-06	0.000162118	12	3.63193	2.4622	6.43918	SERPINB9
ENSG00000137275	3.15988e-05	0.000663664	12	6.74336	1.70483	6.56813	RIPK1
ENSG00000168994	0.00285675	0.0199626	12	5.2046	2.50057	5.93674	PXDC1
ENSG00000219607	0.00417958	0.0260858	12	0.569751	0.25653	1.50454	PPP1R3G
ENSG00000095951	0.00415747	0.0259753	12	9.94086	2.74064	6.70737	HIVEP1
ENSG00000112137	5.62332e-08	4.54546e-06	12	1.9641	1.7092	6.54828	PHACTR1
ENSG00000112149	0.00114174	0.0100256	12	1.872	1.06196	6.49461	CD83
ENSG00000112183	0.000439797	0.00493748	12	234.823	34.7269	1.62692	RBM24
ENSG00000010704	0.000571494	0.0060354	12	1.85732	0.391808	0.648163	HFE
ENSG00000204592	0.000515002	0.00560097	12	101.761	30.0947	6.16291	HLA-E
ENSG00000146112	5.47325e-06	0.000169455	12	7.38015	5.14553	6.73241	PPP1R18
ENSG00000137312	0.000119782	0.00183715	12	79.5779	10.0271	7.65038	FLOT1
ENSG00000137331	4.7819e-09	6.06005e-07	12	5.06034	9.61738	6.5335	IER3
ENSG00000234745	0.0092788	0.0470676	12	73.6947	17.4192	6.05345	HLA-B
ENSG00000204482	5.48053e-05	0.00102573	12	1.55255	1.09752	6.49361	LST1
ENSG00000204388	0.00629103	0.0352703	12	30.3526	21.6791	6.13119	HSPA1B
ENSG00000213654	0.000195407	0.00262614	12	1.33704	0.871777	6.19422	GPSM3
ENSG00000168394	0.00506634	0.0301961	12	14.3448	6.19307	6.49086	TAP1
ENSG00000204256	0.00143508	0.0119223	12	47.7719	6.22937	6.60895	BRD2
ENSG00000156711	6.33903e-06	0.000188832	12	1.00619	0.777642	6.72956	MAPK13
ENSG00000112081	0.000612962	0.00637795	12	68.319	12.1681	6.92052	SRSF3
ENSG00000124762	0.000725393	0.00721725	12	26.8817	36.8252	6.52511	CDKN1A
ENSG00000137193	9.38407e-06	0.000257959	12	13.9814	12.8209	6.39015	PIM1
ENSG00000001167	0.00841627	0.0436995	12	7.2072	1.69022	6.8328	NFYA
ENSG00000112195	6.89882e-07	3.33867e-05	12	0.591144	0.921547	6.54178	TREML2
ENSG00000124731	1.81784e-10	4.94255e-08	12	2.19912	6.49773	6.65122	TREM1
ENSG00000124496	0.00208638	0.0158777	12	1.61266	0.400017	1.51276	TRERF1
ENSG00000171453	0.00196495	0.0151933	12	5.63339	1.749	7.12418	POLR1C
ENSG00000112715	6.69828e-07	3.26274e-05	12	77.1854	19.4782	5.34232	VEGFA
ENSG00000146232	3.24837e-06	0.000111926	12	2.23262	1.76417	6.31103	NFKBIE
ENSG00000096093	0.000133329	0.00197211	12	2.19652	0.603244	0.677467	EFHC1
ENSG00000012660	4.35129e-05	0.00084836	12	8.55963	3.70029	6.27472	ELOVL5
ENSG00000164430	4.04201e-05	0.000803826	12	0.988934	0.481332	6.47123	CGAS
ENSG00000156535	0.00710582	0.0385281	12	3.239	0.780423	1.42487	CD109
ENSG00000135338	0.0010921	0.00970943	12	2.21476	0.584361	0.865553	LCA5
ENSG00000112837	9.59966e-05	0.00155529	12	1.56036	0.602012	0.406346	TBX18
ENSG00000135299	0.00314243	0.0212537	12	4.23106	0.515962	1.88891	ANKRD6
ENSG00000178409	0.00746208	0.0399837	12	2.40805	0.580624	7.15868	BEND3
ENSG00000123505	0.00199028	0.015335	12	66.92	21.8543	6.95754	AMD1
ENSG00000009413	0.00312466	0.0211718	12	47.6966	4.23779	7.06601	REV3L
ENSG00000056972	0.000122217	0.00184891	12	4.30628	1.10582	6.20811	TRAF3IP2
ENSG00000178033	2.04493e-06	7.801e-05	12	4.15255	2.08607	0.85428	CALHM5
ENSG00000152661	3.23632e-07	1.79244e-05	12	16.233	10.8959	5.95909	GJA1
ENSG00000111912	0.000776281	0.00755762	12	8.26507	2.25516	6.45026	NCOA7
ENSG00000093134	2.11174e-09	3.25556e-07	12	0.636343	1.1623	6.35786	VNN3
ENSG00000112303	1.04398e-05	0.000280785	12	3.19256	4.29034	6.72515	VNN2
ENSG00000118515	1.05777e-06	4.66566e-05	12	161.774	95.7206	6.52484	SGK1
ENSG00000027697	9.19959e-05	0.00150219	12	40.6832	13.5286	7.05475	IFNGR1
ENSG00000226571	0.000292795	0.00359184	12	0.423315	0.214655	11.2722
ENSG00000164442	0.00197599	0.0152708	12	16.8205	5.72809	11.4584	CITED2
ENSG00000112414	2.01137e-05	0.000470705	12	1.24524	0.524241	1.60177	ADGRG6
ENSG00000135521	0.00351146	0.023041	12	6.40179	1.1108	7.53328	LTV1
ENSG00000135604	2.99647e-08	2.68319e-06	12	1.50244	1.19148	6.22455	STX11
ENSG00000131013	0.000737682	0.00729583	12	9.74016	1.02855	6.08187	PPIL4
ENSG00000120278	0.000282357	0.00348668	12	5.15074	3.11372	5.59406	PLEKHG1
ENSG00000131016	0.00151526	0.0124776	12	23.8591	8.52808	5.57824	AKAP12
ENSG00000131018	0.006508	0.036246	12	145.532	20.5985	2.35281	SYNE1
ENSG00000112029	0.00143508	0.0119223	12	1.03075	0.408768	6.582	FBXO5
ENSG00000112031	0.000164569	0.00230805	12	9.04706	1.57044	6.46681	MTRF1L
ENSG00000074706	0.00177884	0.0141871	12	0.58533	0.305008	6.21276	IPCEF1
ENSG00000164691	2.39051e-05	0.00053918	12	1.96913	1.64627	6.37042	TAGAP
ENSG00000112096	0.000181404	0.00249212	12	576.527	158.491	7.06092	SOD2
ENSG00000249852	6.7468e-06	0.000198215	12	0.644323	0.890853	6.80439
ENSG00000196204	0.00995145	0.0494561	12	4.52646	0.433639	11.8431	RNF216P1
ENSG00000075624	0.000477212	0.00525883	12	224.69	64.4465	6.29614	ACTB
ENSG00000106511	3.4913e-07	1.92653e-05	12	4.17532	1.98974	0.684428	MEOX2
ENSG00000237070	3.51746e-06	0.000119818	12	0.514959	0.288902	0.308122	LOC105375166
ENSG00000136244	3.62471e-13	4.92763e-10	12	1.02236	4.97157	6.31006	IL6
ENSG00000255690	7.70802e-06	0.000217879	12	4.1197	2.81816	1.35233	TRIL
ENSG00000136193	6.85193e-05	0.00122133	12	2.37472	0.917051	0.837482	SCRN1
ENSG00000122642	0.00388326	0.0248512	12	17.4213	2.29452	1.65517	FKBP9
ENSG00000164543	0.00612548	0.0345923	12	14.7883	4.42911	7.17135	STK17A
ENSG00000136286	0.00021581	0.00283338	12	2.08129	1.21322	6.31556	MYO1G
ENSG00000232956	0.00357086	0.0232674	12	4.93722	2.49321	6.78077	SNHG15
ENSG00000122679	0.000937563	0.00864918	12	4.33811	1.78424	6.80745	RAMP3
ENSG00000183696	0.000281903	0.00348668	12	4.75569	1.95116	6.82128	UPP1
ENSG00000086730	3.40458e-05	0.000706719	12	2.32012	1.49245	6.61991	LAT2
ENSG00000049541	0.00124156	0.010667	12	10.099	1.40288	7.6611	RFC2
ENSG00000127947	0.000139224	0.00203515	12	12.2812	3.12504	6.73142	PTPN12
ENSG00000229436	0.00433086	0.0267066	12	0.468665	0.172655	0.167025
ENSG00000019991	5.77384e-05	0.00106873	12	1.98595	1.01706	6.33161	HGF
ENSG00000228113	1.54539e-09	2.56776e-07	12	0.546448	0.429052	6.14983
ENSG00000127954	7.19691e-06	0.000207766	12	25.6155	14.9142	6.62198	STEAP4
ENSG00000157240	0.0038921	0.0248941	12	5.18949	0.958869	0.757028	FZD1
ENSG00000105810	0.000905634	0.00849614	12	7.56482	1.80867	1.44227	CDK6
ENSG00000130429	0.0092173	0.0467714	12	1.58035	0.467801	6.98433	ARPC1B
ENSG00000221838	0.00256124	0.0183873	12	3.55629	0.444896	1.57447	AP4M1
ENSG00000085514	2.89732e-05	0.000621614	12	0.959801	0.839635	6.65718	PILRA
ENSG00000106366	0.000111226	0.00173801	12	1.71457	2.76056	6.01403	SERPINE1
ENSG00000128606	0.00471413	0.0284944	12	1.13004	0.477838	1.34011	LRRC17
ENSG00000105835	1.55938e-07	1.03386e-05	12	117.005	101.046	6.79449	NAMPT
ENSG00000253276	6.11517e-06	0.000183627	12	7.56929	10.5287	6.58957	CCDC71L
ENSG00000135241	0.00300699	0.0206243	12	55.9736	12.17	7.18196	PNPLA8
ENSG00000105974	0.000619956	0.00642468	12	46.4314	11.9181	1.5165	CAV1
ENSG00000106344	0.0065455	0.0363061	12	9.71423	1.63063	6.86576	RBM28
ENSG00000285106	6.7785e-07	3.29109e-05	12	1.61826	1.24534	6.56132
ENSG00000233559	6.75881e-05	0.00120754	12	1.14632	0.692247	6.32227
ENSG00000226380	2.11944e-07	1.31511e-05	12	2.45899	2.68013	6.4038
ENSG00000271204	2.74759e-06	9.7501e-05	12	1.37903	0.855337	6.19177
ENSG00000273319	6.25488e-09	7.42345e-07	12	1.4158	1.05159	6.19464
ENSG00000231721	0.00762826	0.040659	12	11.4306	3.20546	6.80744	LINC-PINT
ENSG00000257335	2.68291e-08	2.44635e-06	12	2.33607	4.02428	6.46826	MGAM
ENSG00000258227	2.50794e-08	2.34398e-06	12	0.316045	0.591184	7.21561	CLEC5A
ENSG00000159840	0.00487669	0.0292641	12	14.075	5.51488	6.33912	ZYX
ENSG00000198420	0.00189194	0.0148135	12	8.53679	1.19483	2.00173	TCAF1
ENSG00000164867	3.46774e-05	0.000715263	12	1.88861	1.38205	6.1914	NOS3
ENSG00000186480	7.22124e-08	5.65374e-06	12	12.2677	6.21602	6.42596	INSIG1
ENSG00000182162	4.01053e-05	0.000800638	12	1.95438	0.925454	6.30526	P2RY8
ENSG00000011201	0.000111047	0.00173702	12	28.6299	4.69202	2.24728	ANOS1
ENSG00000130066	4.13884e-08	3.49673e-06	12	25.5111	27.7197	6.58584	SAT1
ENSG00000174010	9.58456e-06	0.000262356	12	14.9914	4.98121	6.10211	KLHL15
ENSG00000004848	5.1369e-05	0.000969914	12	5.67142	1.43206	1.16968	ARX
ENSG00000198814	6.27517e-08	5.01812e-06	12	3.00461	3.49336	6.84138	GK
ENSG00000238123	0.00622707	0.0350205	12	0.615218	0.183044	7.76559
ENSG00000171659	2.24217e-05	0.000510272	12	1.38813	0.739561	0.732052	GPR34
ENSG00000270069	1.43007e-07	9.80976e-06	12	0.449461	0.647827	6.52182
ENSG00000102265	0.00147655	0.0122058	12	9.13248	7.7279	6.81788	TIMP1
ENSG00000015285	0.000948278	0.00873187	12	0.925476	0.619559	6.48775	WAS
ENSG00000102096	6.73002e-05	0.00120384	12	1.60633	0.713612	6.59919	PIM2
ENSG00000273820	0.00319284	0.0214781	12	0.896348	0.31244	5.42307	USP27X
ENSG00000274536	7.01915e-07	3.38595e-05	12	1.54267	2.32514	6.61122
ENSG00000089472	0.00874107	0.0449035	12	0.482712	0.210435	1.77983	HEPH
ENSG00000158813	0.000854763	0.00812595	12	1.54378	0.601974	1.47855	EDA
ENSG00000131263	0.000850142	0.00809747	12	48.8138	12.6358	6.18907	RLIM
ENSG00000174740	0.000830993	0.00795562	12	0.523109	0.221524	0.0787535	PABPC5
ENSG00000133138	0.0013936	0.0116685	12	1.11231	0.340793	1.01583	TBC1D8B
ENSG00000077274	0.000177214	0.00244923	12	1.97837	1.10822	1.52455	CAPN6
ENSG00000102024	0.00188768	0.0147947	12	23.9339	5.32344	1.93092	PLS3
ENSG00000125675	6.18672e-05	0.00112825	12	0.582267	0.258294	1.83437	GRIA3
ENSG00000122122	0.000236901	0.00303047	12	1.87251	1.32801	7.07198	SASH3
ENSG00000156697	0.000734634	0.00727531	12	6.40358	1.04376	6.74822	UTP14A
ENSG00000102034	0.00192279	0.0149462	12	1.70572	0.815759	6.48456	ELF4
ENSG00000225125	5.92095e-05	0.00109042	12	0.494399	0.200086	11.4737
ENSG00000147274	0.00116921	0.0101974	12	71.8375	8.46686	7.87667	RBMX
ENSG00000155966	0.00234559	0.0172703	12	0.465812	0.380664	6.77194	AFF2
ENSG00000130032	0.00703887	0.0382483	12	0.785764	0.298873	0.844994	PRRG3
ENSG00000130826	0.00406901	0.0256321	12	17.382	2.40139	7.49883	DKC1
ENSG00000173295	3.08553e-05	0.000653555	12	0.491662	0.49811	6.42679	FAM86B3P
ENSG00000104626	0.000116217	0.00179722	12	4.16641	1.27511	6.49179	ERI1
ENSG00000171056	2.00964e-08	1.97711e-06	12	1.74128	0.948334	5.97153	SOX7
ENSG00000104613	7.19873e-05	0.00126054	12	30.9972	8.25322	7.52184	INTS10
ENSG00000147416	0.000230356	0.00297689	12	46.4232	5.87935	6.36378	ATP6V1B2
ENSG00000168546	0.000211577	0.00279746	12	0.957099	0.415473	0.370323	GFRA2
ENSG00000104635	6.65647e-05	0.00119497	12	17.6692	19.5329	6.68275	SLC39A14
ENSG00000179388	7.35414e-08	5.69813e-06	12	1.02572	2.63545	6.44812	EGR3
ENSG00000120889	1.8575e-05	0.000445144	12	7.37499	4.2768	6.45036	TNFRSF10B
ENSG00000173535	2.15821e-07	1.3227e-05	12	1.34894	2.14439	6.6886	TNFRSF10C
ENSG00000173530	5.73443e-10	1.07191e-07	12	1.77444	1.62207	6.43322	TNFRSF10D
ENSG00000104689	2.74944e-05	0.000601098	12	1.28847	0.733285	6.16604	TNFRSF10A
ENSG00000159167	8.45405e-06	0.000235285	12	0.38895	0.441775	6.25083	STC1
ENSG00000147459	7.31163e-06	0.000210127	12	10.1345	5.30688	6.58234	DOCK5
ENSG00000221818	0.00478674	0.0288749	12	5.15706	1.12036	0.533377	EBF2
ENSG00000198042	0.000107755	0.00169797	12	17.8234	4.3167	7.2256	MAK16
ENSG00000164808	0.00349404	0.0229569	12	11.7609	2.39779	6.74748	SPIDR
ENSG00000221869	1.82049e-05	0.0004398	12	23.3408	28.7705	6.51998	CEBPD
ENSG00000164736	0.000153658	0.00218838	12	2.06524	1.03709	5.85045	SOX17
ENSG00000137574	0.000957253	0.00880367	12	12.6164	2.01321	6.65046	TGS1
ENSG00000254087	4.28792e-06	0.000138492	12	5.87763	4.79903	6.75654	LYN
ENSG00000137575	0.00797348	0.0419105	12	32.5859	5.94306	6.1065	SDCBP
ENSG00000121039	2.80428e-07	1.60671e-05	12	13.2436	6.11387	6.31755	RDH10
ENSG00000250295	5.77527e-09	7.02141e-07	12	0.365384	0.395446	6.27391	RDH10-AS1
ENSG00000104343	2.49348e-06	9.03841e-05	12	39.386	6.09201	7.87985	UBE2W
ENSG00000154582	0.00138149	0.0115736	12	42.8045	9.01435	7.50713	ELOC
ENSG00000076641	0.00572815	0.0330186	12	5.4608	1.78973	6.68392	PAG1
ENSG00000185015	0.00209713	0.0159463	12	0.799827	0.599237	6.74074	CA13
ENSG00000156103	0.00544723	0.0317796	12	0.904437	0.453459	1.23306	MMP16
ENSG00000164920	0.000277145	0.00344507	12	1.04439	0.342577	0.455857	OSR2
ENSG00000034677	2.18972e-05	0.000504547	12	58.585	12.351	6.65917	RNF19A
ENSG00000155090	5.7693e-11	2.10753e-08	12	104.778	92.2279	6.3546	KLF10
ENSG00000253669	3.14264e-08	2.78077e-06	12	0.703545	1.41465	6.46623
ENSG00000164934	3.30858e-05	0.000689088	12	13.5091	2.76616	7.31667	DCAF13
ENSG00000170961	1.11102e-05	0.000295801	12	2.28599	1.60125	6.02637	HAS2
ENSG00000173334	0.000118932	0.00182973	12	56.6078	23.7565	6.0317	TRIB1
ENSG00000136997	3.19709e-07	1.7773e-05	12	15.3355	44.6513	6.4229	MYC
ENSG00000165071	7.22246e-06	0.000208102	12	2.53815	2.44772	6.66201	TMEM71
ENSG00000129292	0.00375933	0.024169	12	44.4236	4.89106	5.79369	PHF20L1
ENSG00000155926	1.53423e-07	1.02883e-05	12	5.24841	7.53813	6.70262	SLA
ENSG00000104419	4.36449e-06	0.000140358	12	15.8749	5.53741	6.05567	NDRG1
ENSG00000131773	2.91436e-05	0.000624375	12	23.7253	4.6638	7.60272	KHDRBS3
ENSG00000105339	7.03427e-06	0.000203858	12	6.95323	3.35249	6.44422	DENND3
ENSG00000271959	1.4737e-06	6.05799e-05	12	1.96069	1.80445	6.36681
ENSG00000147789	0.00360457	0.023436	12	11.517	1.17842	10.1185	ZNF7
ENSG00000107099	0.00999937	0.0495791	12	6.7269	2.75191	6.39206	DOCK8
ENSG00000080608	0.000700476	0.0070396	12	7.31525	1.62442	6.75574	PUM3
ENSG00000153707	0.00259106	0.018548	12	3.62525	0.91476	1.66301	PTPRD
ENSG00000153714	0.00200911	0.0154073	12	1.109	0.48854	0.521306	LURAP1L
ENSG00000164946	0.000556202	0.00593126	12	3.37323	1.04096	0.710544	FREM1
ENSG00000137145	0.00812109	0.0424823	12	38.9023	2.32137	1.95919	DENND4C
ENSG00000197579	0.000376843	0.00440602	12	13.5541	2.12928	6.54739	TOPORS
ENSG00000086062	0.00054292	0.00583249	12	11.9994	2.88046	6.40307	B4GALT1
ENSG00000273597	0.00340312	0.0225677	12	0.498368	0.136388	5.92199
ENSG00000122707	0.00239005	0.0174857	12	3.73174	0.892817	1.2087	RECK
ENSG00000175768	0.0069431	0.0379346	12	7.24506	1.06241	8.35218	TOMM5
ENSG00000119139	0.000179349	0.00247275	12	0.633173	0.526389	6.10372	TJP2
ENSG00000204706	4.59759e-06	0.000146907	12	0.766019	0.551567	0.952911	MAMDC2-AS1
ENSG00000165072	6.9139e-05	0.00122792	12	5.94264	2.60333	1.48601	MAMDC2
ENSG00000135048	2.76347e-06	9.7501e-05	12	17.6567	12.5422	6.37928	CEMIP2
ENSG00000107362	0.00291189	0.0202336	12	19.8358	6.01736	6.82945	ABHD17B
ENSG00000119121	5.6945e-06	0.00017308	12	0.546	0.515495	6.407	TRPM6
ENSG00000187210	0.00010715	0.00169021	12	1.17295	0.362436	0.670549	GCNT1
ENSG00000083223	0.000169115	0.00235909	12	19.9271	3.33096	6.26877	TUT7
ENSG00000135047	3.53612e-08	3.07437e-06	12	34.3484	22.8345	6.77339	CTSL
ENSG00000165030	0.000252174	0.00319848	12	23.8727	21.9041	6.46062	NFIL3
ENSG00000106823	0.00411844	0.0258011	12	5.24512	1.54774	1.40364	ECM2
ENSG00000127084	0.000490847	0.00538923	12	2.62898	1.4457	6.62313	FGD3
ENSG00000119508	9.56002e-06	0.000262313	12	5.74392	6.90041	5.96776	NR4A3
ENSG00000228366	0.00340312	0.0225677	12	0.808734	0.247365	1.16627
ENSG00000148154	1.59896e-06	6.44496e-05	12	15.484	14.989	6.45175	UGCG
ENSG00000106948	0.00124189	0.010667	12	5.10253	2.35946	6.64554	AKNA
ENSG00000106952	0.00408311	0.0256657	12	0.634261	0.452223	7.14371	TNFSF8
ENSG00000041982	0.00435514	0.0268232	12	8.46958	13.2123	6.36697	TNC
ENSG00000182752	0.00213579	0.0161714	12	1.54524	0.602862	6.23911	PAPPA
ENSG00000136869	0.000854138	0.00812518	12	16.4131	4.14375	6.26395	TLR4
ENSG00000148175	0.0018611	0.0146478	12	72.6319	23.3033	6.39576	STOM
ENSG00000204136	0.000546095	0.00584978	12	2.12635	0.75469	0.918707	GGTA1P
ENSG00000095303	0.0022028	0.0164693	12	2.16039	0.617817	0.683791	PTGS1
ENSG00000171169	0.000389837	0.00451909	12	4.81116	0.673835	5.52995	NAIF1
ENSG00000148339	0.000214581	0.00282966	12	20.2932	7.89069	4.4824	SLC25A25
ENSG00000106976	0.000254763	0.00322585	12	2.5005	1.28284	0.782538	DNM1
ENSG00000167123	0.000318995	0.00385008	12	2.32863	0.908187	1.16112	CERCAM
ENSG00000197694	0.00192279	0.0149462	12	37.4797	7.13564	2.11185	SPTAN1
ENSG00000188483	1.51013e-06	6.18696e-05	12	1.02281	0.493987	6.51114	IER5L
ENSG00000160271	2.35381e-07	1.40234e-05	12	5.43171	3.44037	6.412	RALGDS
ENSG00000130635	0.00987007	0.0492811	12	14.1767	4.66648	1.58081	COL5A1
ENSG00000085265	4.45614e-05	0.000865417	12	3.28458	3.14917	6.59657	FCN1
ENSG00000148400	9.29165e-05	0.00151194	12	13.1111	5.08635	6.08486	NOTCH1
ENSG00000197355	4.13036e-05	0.000815482	12	1.08156	0.326378	0.580113	UAP1L1
ENSG00000174885	6.79031e-06	0.000199102	12	0.448695	0.490808	6.4919	NLRP6
ENSG00000142102	0.000592416	0.00620377	12	3.57384	1.40701	6.47027	PGGHG
ENSG00000185201	2.18843e-06	8.24327e-05	12	6.84887	4.19012	6.75293	IFITM2
ENSG00000185885	0.00342113	0.022647	12	7.72614	1.89341	6.85612	IFITM1
ENSG00000142089	0.00442614	0.0271265	12	12.9045	3.93279	6.82617	IFITM3
ENSG00000185507	1.53656e-05	0.00038169	12	6.26824	3.04189	6.67839	IRF7
ENSG00000214063	0.00117961	0.0102558	12	6.79524	1.14545	1.18785	TSPAN4
ENSG00000110619	0.00289036	0.0201409	12	13.296	2.26993	6.72054	CARS1
ENSG00000177105	0.00615636	0.0347006	12	4.94052	1.08728	6.99524	RHOG
ENSG00000170955	0.00841903	0.0436995	12	6.87356	1.3208	0.644806	CAVIN3
ENSG00000183801	0.000194509	0.0026228	12	1.66516	0.695462	1.0357	OLFML1
ENSG00000184014	0.000233081	0.00299699	12	36.847	5.41199	6.47915	DENND5A
ENSG00000166471	0.000680576	0.00688588	12	14.1399	1.94367	6.34369	TMEM41B
ENSG00000148926	0.00154684	0.0126561	12	4.1439	1.83367	6.53182	ADM
ENSG00000129152	2.6928e-05	0.000591309	12	17.8884	5.71034	5.91567	MYOD1
ENSG00000134339	0.000806303	0.00776898	12	1.09962	2.07941	6.97596	SAA2
ENSG00000110768	8.36761e-05	0.00139342	12	24.0091	3.28239	7.79272	GTF2H1
ENSG00000179119	0.000330736	0.00396937	12	17.393	3.14575	7.04264	SPTY2D1
ENSG00000255308	0.000130477	0.00194144	12	0.448661	0.502392	6.36042
ENSG00000148943	0.00012916	0.00192377	12	43.5059	5.31949	7.44427	LIN7C
ENSG00000149100	0.00579281	0.0332409	12	59.6554	5.25961	8.45047	EIF3M
ENSG00000026508	0.000720526	0.00717838	12	18.7115	11.5812	6.73129	CD44
ENSG00000179431	0.000144628	0.00208523	12	0.728391	0.732007	6.56925	FJX1
ENSG00000187479	5.77732e-06	0.000175241	12	3.49773	7.47219	6.42765	C11orf96
ENSG00000066336	1.7702e-05	0.000431133	12	2.36444	1.75696	6.59916	SPI1
ENSG00000149534	0.00625792	0.035128	12	0.79026	0.34639	0.883668	MS4A2
ENSG00000167994	0.00169353	0.013601	12	2.55579	0.55451	5.77323	RAB3IL1
ENSG00000167995	9.33924e-07	4.25789e-05	12	2.09559	1.69458	6.74585	BEST1
ENSG00000149489	3.44565e-05	0.000712673	12	0.990028	0.700304	6.69266	ROM1
ENSG00000149541	0.000623235	0.00643637	12	4.14792	2.02145	6.69653	B3GAT3
ENSG00000214756	0.00395276	0.0251637	12	1.96247	0.509039	7.92677	CSKMT
ENSG00000149781	0.00128888	0.0109511	12	4.41106	1.99805	6.71025	FERMT3
ENSG00000168071	0.0024956	0.0180985	12	2.5243	0.987716	5.98209	CCDC88B
ENSG00000168062	0.00275178	0.019383	12	2.5277	0.566263	6.06366	BATF2
ENSG00000149798	4.46658e-06	0.000143333	12	3.95319	1.59558	5.82878	CDC42EP2
ENSG00000126391	0.000836281	0.00800112	12	6.12889	2.90202	6.47809	FRMD8
ENSG00000245532	9.14384e-05	0.00149767	12	352.683	128.701	6.24971	NEAT1
ENSG00000173039	0.000991139	0.00906058	12	13.5321	2.36473	6.73439	RELA
ENSG00000172803	1.43883e-05	0.000365301	12	0.416945	0.255084	6.04115	SNX32
ENSG00000175592	9.15732e-10	1.59231e-07	12	0.32716	0.787148	6.49527	FOSL1
ENSG00000174807	0.00113723	0.0100036	12	4.32287	2.35445	0.97783	CD248
ENSG00000110719	0.000803939	0.0077562	12	6.16765	2.17814	6.40415	TCIRG1
ENSG00000110092	0.000230371	0.00297689	12	2.88981	0.921232	1.58602	CCND1
ENSG00000168010	3.52617e-05	0.0007245	12	5.30368	2.35156	6.12302	ATG16L2
ENSG00000175591	0.00746786	0.0399837	12	27.4047	5.1695	6.31316	P2RY2
ENSG00000062282	5.84489e-06	0.000176575	12	4.01454	3.0333	6.7362	DGAT2
ENSG00000166012	0.00217172	0.0163525	12	22.4604	5.12305	7.1195	TAF1D
ENSG00000110318	3.03366e-05	0.000644395	12	0.997457	0.405492	0.928098	CEP126
ENSG00000023445	0.000756196	0.00742749	12	9.58771	3.17865	6.33476	BIRC3
ENSG00000149968	2.18691e-08	2.10988e-06	12	0.349848	0.882965	6.50392	MMP3
ENSG00000170962	0.00235707	0.017328	12	4.51587	1.47645	1.03855	PDGFD
ENSG00000196954	9.99777e-07	4.46289e-05	12	7.605	5.56541	6.6858	CASP4
ENSG00000137752	0.00478674	0.0288749	12	2.73607	1.11352	6.67169	CASP1
ENSG00000204381	0.00237733	0.0174353	12	3.39011	2.1855	7.10084	LAYN
ENSG00000137713	0.000322704	0.00388857	12	8.64679	2.12434	5.88985	PPP2R1B
ENSG00000166741	9.24031e-05	0.00150687	12	19.8799	29.1005	6.66911	NNMT
ENSG00000076053	0.000307069	0.00373326	12	8.46541	1.97998	7.12952	RBM7
ENSG00000109917	0.000932206	0.00863171	12	15.9938	3.00619	7.16645	ZPR1
ENSG00000160593	0.000400028	0.004614	12	4.02853	2.96058	6.29396	JAML
ENSG00000160588	0.00147961	0.0122244	12	0.824063	0.630645	6.44095	MPZL3
ENSG00000137642	5.54059e-06	0.000170481	12	19.3506	16.7848	6.53492	SORL1
ENSG00000154127	0.00220376	0.0164693	12	4.67906	3.42741	6.90521	UBASH3B
ENSG00000154144	0.00295646	0.0203925	12	17.2564	1.04583	9.00511	TBRG1
ENSG00000154134	0.000113204	0.00175972	12	0.857059	0.277364	1.92943	ROBO3
ENSG00000110060	0.000208125	0.00276471	12	8.10837	1.83239	7.5486	PUS3
ENSG00000064309	0.00315923	0.0213191	12	2.37033	0.86267	1.06364	CDON
ENSG00000120457	0.000561969	0.00595162	12	0.438974	0.227412	0.130413	KCNJ5
ENSG00000067082	0.000623235	0.00643637	12	28.0257	16.8318	6.43452	KLF6
ENSG00000057608	0.00242741	0.0176898	12	95.1392	8.96057	8.44081	GDI2
ENSG00000170525	4.31725e-06	0.000139138	12	122.804	144.268	6.72397	PFKFB3
ENSG00000165997	1.74776e-07	1.12172e-05	12	21.5934	8.05652	6.18755	ARL5B
ENSG00000099256	0.00192279	0.0149462	12	0.733225	0.181762	0.681584	PRTFDC1
ENSG00000077420	0.00702383	0.0382255	12	1.81931	0.938923	6.56612	APBB1IP
ENSG00000107968	2.6523e-06	9.53425e-05	12	4.32313	3.23131	6.7339	MAP3K8
ENSG00000095794	5.20296e-06	0.000162432	12	16.0805	4.41994	6.58222	CREM
ENSG00000229644	0.00599303	0.0340466	12	2.75898	2.16335	6.77741
ENSG00000165507	2.49762e-09	3.69796e-07	12	17.2652	13.1018	6.48028	DEPP1
ENSG00000012779	0.000374677	0.00438413	12	2.98652	1.9389	6.82563	ALOX5
ENSG00000122877	2.04878e-10	5.37499e-08	12	0.762047	1.64574	6.12494	EGR2
ENSG00000148572	9.64563e-05	0.00156105	12	14.3549	6.08362	7.1559	NRBF2
ENSG00000171988	3.63507e-06	0.000122984	12	71.666	27.7884	6.57526	JMJD1C
ENSG00000165732	0.000265414	0.0033269	12	56.2847	22.7293	6.6077	DDX21
ENSG00000122862	2.14528e-07	1.3227e-05	12	31.2518	41.4635	6.91982	SRGN
ENSG00000156521	0.000182552	0.00249989	12	4.37353	0.667477	11.9613	TYSND1
ENSG00000079332	0.00362614	0.0235251	12	79.9126	5.03416	7.33677	SAR1A
ENSG00000122861	6.0726e-10	1.11409e-07	12	19.6444	32.858	6.27262	PLAU
ENSG00000222047	5.45326e-12	4.29201e-09	12	0.577752	0.722743	6.09434	C10orf55
ENSG00000108179	0.000194708	0.00262312	12	52.1756	12.0818	6.96739	PPIF
ENSG00000138135	3.08788e-11	1.21516e-08	12	0.585749	1.41523	6.32828	CH25H
ENSG00000173145	0.00860306	0.0443927	12	22.1998	2.07952	7.37613	NOC3L
ENSG00000155254	3.5928e-06	0.000121829	12	1.86338	1.00436	0.915774	MARVELD1
ENSG00000166024	1.08257e-05	0.000289602	12	8.30464	0.977607	8.58972	R3HCC1L
ENSG00000155287	4.50857e-05	0.00087333	12	11.8541	2.82226	7.51148	SLC25A28
ENSG00000198018	0.00337106	0.0224447	12	1.41312	0.384308	6.07989	ENTPD7
ENSG00000148840	0.000279185	0.0034664	12	9.92232	6.36271	6.56817	PPRC1
ENSG00000077150	4.5872e-05	0.000882845	12	8.45945	4.24323	6.18057	NFKB2
ENSG00000148841	1.08421e-06	4.74073e-05	12	5.26638	3.54693	6.26505	ITPRIP
ENSG00000148700	0.000779753	0.00758155	12	18.3081	4.3037	0.898962	ADD3
ENSG00000138166	9.42959e-07	4.28602e-05	12	1.03622	1.2615	6.22487	DUSP5
ENSG00000197142	0.0083951	0.0436207	12	2.95489	0.823672	6.49148	ACSL5
ENSG00000169129	0.00184053	0.0145089	12	1.77071	0.632036	1.5314	AFAP1L2
ENSG00000165646	0.00582748	0.0333375	12	0.474828	0.179762	0.380698	SLC18A2
ENSG00000229847	0.00702383	0.0382255	12	2.01435	0.604723	0.413834	EMX2OS
ENSG00000197771	0.00754248	0.0402966	12	39.99	4.66086	7.03286	MCMBP
ENSG00000166033	7.84663e-06	0.000220561	12	8.69817	2.41686	1.29341	HTRA1
ENSG00000107949	0.000728336	0.0072369	12	29.412	3.08844	7.80212	BCCIP
ENSG00000132334	1.38776e-07	9.65236e-06	12	7.57684	6.33387	6.44636	PTPRE
ENSG00000108001	0.000876282	0.00828313	12	6.64664	1.24821	1.3126	EBF3
ENSG00000151651	6.02953e-09	7.26722e-07	12	5.84228	10.3701	6.64962	ADAM8
ENSG00000047621	3.28299e-05	0.000685668	12	24.4494	4.10092	7.69969	C12orf4
ENSG00000130037	0.00669005	0.0368242	12	1.28607	0.625558	1.3259	KCNA5
ENSG00000008323	3.13304e-06	0.000108957	12	0.638278	0.511441	6.29542	PLEKHG6
ENSG00000067182	4.2115e-05	0.000828667	12	41.7344	20.1476	6.7865	TNFRSF1A
ENSG00000111321	0.000676596	0.00685025	12	10.4698	2.8045	6.66645	LTBR
ENSG00000126749	0.000432779	0.00488805	12	7.91847	0.882786	7.74166	EMG1
ENSG00000059804	1.14404e-11	6.57997e-09	12	8.3628	16.0753	6.49262	SLC2A3
ENSG00000089818	0.00336687	0.0224384	12	9.82824	1.24556	6.24347	NECAP1
ENSG00000257027	7.44088e-06	0.000211268	12	0.929344	0.327487	11.7898
ENSG00000110848	0.00021849	0.00285853	12	0.454816	0.382821	6.62684	CD69
ENSG00000110852	0.00458412	0.0279116	12	11.6227	6.03047	7.34236	CLEC2B
ENSG00000150048	0.00173771	0.0138961	12	1.04745	0.302017	6.13287	CLEC1A
ENSG00000172243	2.6928e-05	0.000591309	12	2.57328	2.44874	6.56465	CLEC7A
ENSG00000178878	8.31628e-05	0.0013875	12	11.2021	8.46925	5.69101	APOLD1
ENSG00000013588	5.32584e-10	1.04793e-07	12	0.548125	1.01875	5.7581	GPRC5A
ENSG00000134531	0.00407262	0.0256321	12	23.0802	8.07337	5.39426	EMP1
ENSG00000121361	0.000430439	0.00487267	12	2.86271	0.876721	11.8175	KCNJ8
ENSG00000064115	0.000592416	0.00620377	12	11.9702	1.08644	0.371066	TM7SF3
ENSG00000139146	0.00199049	0.015335	12	1.89055	0.779744	6.56545	SINHCAF
ENSG00000276900	0.00653887	0.0363061	12	1.13263	0.369557	5.15165
ENSG00000174718	1.39228e-05	0.000355292	12	24.8434	6.89433	6.34092	RESF1
ENSG00000175548	0.000532659	0.00574703	12	6.52622	1.24518	1.49425	ALG10B
ENSG00000139117	0.00221561	0.016533	12	3.14788	1.195	6.54337	CPNE8
ENSG00000173208	0.00101793	0.00921433	12	0.422201	0.217344	0.151363	ABCD2
ENSG00000139218	0.00351042	0.023041	12	88.6452	5.69164	7.87566	SCAF11
ENSG00000174243	0.000134042	0.00198069	12	42.3471	7.69454	7.28794	DDX23
ENSG00000135503	2.50502e-05	0.000559941	12	13.68	3.12752	6.63379	ACVR1B
ENSG00000123358	0.000613314	0.00637795	12	16.7492	7.42125	3.9831	NR4A1
ENSG00000185591	0.00847815	0.0439149	12	44.0393	6.01697	6.96162	SP1
ENSG00000139625	0.00261589	0.0186899	12	1.79707	0.387462	0.252654	MAP3K12
ENSG00000161638	0.000168497	0.00235266	12	14.4509	5.66811	6.2537	ITGA5
ENSG00000123374	0.000119782	0.00183715	12	4.24233	1.74407	6.81307	CDK2
ENSG00000123329	0.000350781	0.00414343	12	2.35412	1.49237	6.30213	ARHGAP9
ENSG00000166987	0.00629103	0.0352703	12	2.84773	0.554405	5.80879	MBD6
ENSG00000196935	0.00195495	0.01515	12	2.98023	1.68784	6.78196	SRGAP1
ENSG00000111490	1.62857e-05	0.000400554	12	0.486977	0.540055	7.11493	TBC1D30
ENSG00000139233	0.000158514	0.00223625	12	7.62717	0.824799	8.22954	LLPH
ENSG00000127311	7.54089e-07	3.60276e-05	12	2.46649	3.03999	6.63066	HELB
ENSG00000127314	0.00104131	0.00935967	12	11.9611	2.53777	6.85987	RAP1B
ENSG00000090382	6.25193e-05	0.00113504	12	11.2438	9.79226	6.54037	LYZ
ENSG00000135643	0.000165478	0.002317	12	1.86657	0.638747	1.33949	KCNMB4
ENSG00000133858	0.00680978	0.0373564	12	13.5888	1.83304	6.70797	ZFC3H1
ENSG00000139291	0.00868967	0.0447008	12	37.9612	3.7934	1.09155	TMEM19
ENSG00000139289	0.000109075	0.00171335	12	3.66182	3.14786	6.69649	PHLDA1
ENSG00000067798	0.00297896	0.0204816	12	4.17274	0.874326	11.6979	NAV3
ENSG00000198774	0.00371802	0.0239859	12	3.42181	0.910036	1.00741	RASSF9
ENSG00000139318	0.000623995	0.00643976	12	7.70742	3.76435	6.15308	DUSP6
ENSG00000139329	0.00653887	0.0363061	12	23.6581	7.90343	1.15443	LUM
ENSG00000133639	0.00137265	0.0115124	12	17.4726	5.8256	6.70881	BTG1
ENSG00000205056	0.00932789	0.0472845	12	0.551619	0.17399	11.6489
ENSG00000177889	0.00665164	0.0366502	12	50.413	4.04438	8.11632	UBE2N
ENSG00000120833	2.81193e-05	0.000609086	12	3.0028	2.24109	6.40999	SOCS2
ENSG00000084110	1.90352e-06	7.31755e-05	12	0.676035	1.12277	6.49921	HAL
ENSG00000171310	0.00411679	0.0258011	12	1.59781	0.851872	6.91486	CHST11
ENSG00000136010	0.00498354	0.0297976	12	1.77089	0.522914	0.838703	ALDH1L2
ENSG00000183160	0.000144628	0.00208523	12	0.605432	0.419108	1.21561	TMEM119
ENSG00000189046	0.00492559	0.0295338	12	4.66922	1.39325	6.77465	ALKBH2
ENSG00000151176	0.00883695	0.0453079	12	8.48562	0.980354	2.21262	PLBD2
ENSG00000111737	0.00661626	0.036563	12	8.45383	1.75814	6.36144	RAB35
ENSG00000135114	7.94012e-07	3.74718e-05	12	0.451542	0.356752	6.44111	OASL
ENSG00000256304	0.00010579	0.00167156	12	0.836661	0.364354	5.82485
ENSG00000182782	2.92228e-08	2.63252e-06	12	0.403379	0.932601	6.49232	HCAR2
ENSG00000280138	6.95295e-06	0.000202285	12	1.43289	0.72628	6.48101
ENSG00000150977	0.0033491	0.0223582	12	1.66504	0.465986	6.61207	RILPL2
ENSG00000132341	0.00797348	0.0419105	12	111.002	10.4208	7.68719	RAN
ENSG00000177192	0.001504	0.0123984	12	2.43482	0.855965	7.09218	PUS1
ENSG00000247077	0.00311503	0.0211161	12	28.2025	2.30106	7.90062	PGAM5
ENSG00000182957	0.000293345	0.00359564	12	3.87787	1.45547	6.18984	SPATA13
ENSG00000139496	0.00235923	0.017328	12	60.44	3.57301	7.36544	NUP58
ENSG00000102755	0.00501215	0.0299448	12	26.9916	9.36168	5.53512	FLT1
ENSG00000102802	0.000994038	0.00907499	12	7.23383	3.111	5.53279	MEDAG
ENSG00000279314	0.00605502	0.034311	12	0.511919	0.590852	7.01049
ENSG00000102804	7.37109e-05	0.0012743	12	153.551	51.257	6.95184	TSC22D1
ENSG00000136167	7.43464e-05	0.00128381	12	20.6121	16.4886	6.71763	LCP1
ENSG00000102445	3.17748e-07	1.77589e-05	12	2.66529	3.35058	6.46977	RUBCNL
ENSG00000152213	0.000996496	0.00908535	12	0.453089	0.307439	6.36438	ARL11
ENSG00000083520	1.65956e-05	0.000407506	12	23.842	4.25199	6.21244	DIS3
ENSG00000136160	0.00580249	0.0332709	12	4.63591	1.88991	6.30998	EDNRB
ENSG00000215417	0.00028553	0.00352004	12	2.03968	1.72055	6.56676	MIR17HG
ENSG00000065150	0.00118149	0.0102661	12	238.875	15.2213	8.38685	IPO5
ENSG00000125245	0.00495797	0.0296803	12	0.893175	0.49299	6.36157	GPR18
ENSG00000169508	0.0027281	0.0192692	12	1.5332	0.749093	5.90035	GPR183
ENSG00000134901	0.00828102	0.0431629	12	0.643965	0.152101	11.9892	POGLUT2
ENSG00000102524	0.000335693	0.00400316	12	1.51488	0.920137	6.88439	TNFSF13B
[truncated: 384 more rows]

## Sheet: muscle transcripts TRF
Feature	RAIN.pVal	RAIN.FDR	RAIN.period	MESOR	Amplitude	Acrophase	Symbol
ENSG00000228794	4.50785e-07	1.62827e-05	24	15.3943	1.88054	10.4465	LINC01128
ENSG00000187583	0.00924147	0.036882	24	0.428203	0.159308	16.7932	PLEKHN1
ENSG00000187642	1.87417e-05	0.000319935	24	209.823	49.2321	16.6259	PERM1
ENSG00000157881	0.00129294	0.00822057	24	26.7837	1.71446	20.3082	PANK4
ENSG00000196581	1.92732e-08	1.3355e-06	24	0.994425	0.510587	12.6606	AJAP1
ENSG00000007923	0.00194074	0.0112183	24	16.8365	1.66214	20.1451	DNAJC11
ENSG00000049246	4.96661e-21	1.85677e-17	24	20.3914	11.8631	3.11585	PER3
ENSG00000116285	8.1445e-06	0.000167298	24	11.6093	4.00237	9.57404	ERRFI1
ENSG00000049239	3.92091e-05	0.000565413	24	62.2748	11.5046	5.89949	H6PD
ENSG00000171621	2.23939e-05	0.000367191	24	11.2783	7.26076	6.67636	SPSB1
ENSG00000284693	0.00390797	0.0190254	24	0.931122	0.1408	0.250415	LINC02606
ENSG00000171612	6.09701e-13	2.94112e-10	24	4.04503	2.41005	5.43281	SLC25A33
ENSG00000188807	0.000806302	0.00571985	24	19.1135	1.61759	15.1421	TMEM201
ENSG00000178585	0.00268853	0.0143587	24	25.071	3.98242	16.181	CTNNBIP1
ENSG00000173614	4.67785e-05	0.000644724	24	35.0266	6.49386	19.3442	NMNAT1
ENSG00000142655	0.00832757	0.0342682	24	8.17243	0.543959	20.5826	PEX14
ENSG00000130940	0.00050147	0.00394684	24	14.1287	2.30498	14.7106	CASZ1
ENSG00000120942	0.000474882	0.00378538	24	12.2103	1.18225	14.4143	UBIAD1
ENSG00000162494	2.72626e-05	0.000430501	24	14.5342	5.4814	16.4724	LRRC38
ENSG00000162493	3.15499e-05	0.000480445	24	15.5523	2.88667	11.4924	PDPN
ENSG00000116138	0.00169767	0.0101224	24	30.0009	2.47752	19.9027	DNAJC16
ENSG00000162458	0.000225923	0.00216152	24	1.31631	0.48135	8.66637	FBLIM1
ENSG00000037637	1.90995e-05	0.000324561	24	25.6658	2.97176	14.0211	FBXO42
ENSG00000080947	0.00033783	0.00293058	24	1.141	0.284547	20.1501	CROCCP3
ENSG00000219481	0.00132528	0.00839048	24	2.93208	0.78844	18.7322	NBPF1
ENSG00000159363	0.00244054	0.0133342	24	7.1411	0.593694	17.4787	ATP13A2
ENSG00000117154	0.00105529	0.00702303	24	0.542977	0.253645	17.04	IGSF21
ENSG00000040487	0.000168767	0.00173692	24	3.05055	0.431311	11.4266	SLC66A1
ENSG00000162542	0.00902102	0.036283	24	2.0309	0.278652	19.3864	TMCO4
ENSG00000169914	6.49218e-05	0.000830489	24	8.5053	1.1518	15.9186	OTUD3
ENSG00000162545	0.0037101	0.0183114	24	1.23977	0.233	11.2224	CAMK2N1
ENSG00000090432	1.00773e-06	3.08172e-05	24	22.4746	3.91157	17.2534	MUL1
ENSG00000184677	8.02575e-05	0.000985362	24	19.3002	2.97013	20.6847	ZBTB40
ENSG00000125944	0.00796033	0.0330572	24	40.127	3.5798	11.454	HNRNPR
ENSG00000125945	0.0125099	0.0465125	24	17.655	2.77125	13.2857	ZNF436
ENSG00000057757	0.007997	0.0331818	24	34.4425	1.91487	16.5015	PITHD1
ENSG00000011009	0.00918085	0.0367087	24	10.0646	0.634729	18.3383	LYPLA2
ENSG00000117308	8.68986e-05	0.00103959	24	2.01145	0.545637	18.1504	GALE
ENSG00000117602	0.00336199	0.0169906	24	1.30177	0.253467	21.4856	RCAN3
ENSG00000169504	0.00824122	0.0339689	24	50.4345	7.17902	8.24792	CLIC4
ENSG00000117614	0.0037101	0.0183114	24	23.5328	2.30583	4.71658	SYF2
ENSG00000284602	0.000896162	0.00620625	24	0.900907	0.201721	20.0837
ENSG00000117616	0.0023023	0.0127325	24	14.7338	2.20193	22.3303	RSRP1
ENSG00000204178	0.00255599	0.0138305	24	38.2241	4.61395	2.65871	MACO1
ENSG00000158006	0.000111412	0.00126216	24	7.57957	1.41624	20.6563	PAFAH2
ENSG00000158014	0.00900182	0.0362156	24	0.415455	0.143433	6.74352	SLC30A2
ENSG00000158022	5.03616e-08	2.90775e-06	24	143.796	65.7673	4.32044	TRIM63
ENSG00000130695	4.56069e-07	1.6355e-05	24	102.832	16.7399	1.55449	CEP85
ENSG00000117713	0.012011	0.0450609	24	15.5514	2.21305	10.6129	ARID1A
ENSG00000060642	0.00181395	0.0106627	24	4.19347	0.526911	20.9114	PIGV
ENSG00000142751	0.00122177	0.00786627	24	7.68232	0.706693	10.7835	GPN2
ENSG00000126705	8.52189e-05	0.00103021	24	16.9283	3.46227	15.4943	AHDC1
ENSG00000009780	5.86926e-05	0.000767882	24	19.5669	2.58251	7.59213	FAM76A
ENSG00000117758	0.00220851	0.012374	24	19.0028	2.78512	9.46022	STX12
ENSG00000158161	1.71816e-07	7.75839e-06	24	10.6177	0.907921	16.5275	EYA3
ENSG00000130766	1.71915e-07	7.75839e-06	24	3.76874	1.26989	10.6897	SESN2
ENSG00000242125	0.00141386	0.00882423	24	6.04776	1.47308	9.13521	SNHG3
ENSG00000198492	4.20889e-05	0.000596586	24	29.9755	3.68228	11.2051	YTHDF2
ENSG00000162517	0.00022459	0.00215566	24	10.8887	1.03968	10.8571	PEF1
ENSG00000160051	0.000541654	0.00420555	24	0.770674	0.144874	21.7517	IQCC
ENSG00000162521	0.000958411	0.00652645	24	50.011	2.25283	15.8489	RBBP4
ENSG00000162520	7.1714e-05	0.000897415	24	64.4992	8.4953	17.938	SYNC
ENSG00000116497	5.11669e-05	0.000691192	24	8.91366	1.2344	12.1053	S100PBP
ENSG00000121903	0.00657545	0.0285758	24	2.25793	0.400253	17.7707	ZSCAN20
ENSG00000196449	0.00463307	0.0215835	24	3.79057	0.672815	8.20623	YRDC
ENSG00000174574	1.04304e-08	8.29663e-07	24	25.0515	6.19547	12.5866	AKIRIN1
ENSG00000243970	0.00482765	0.0223023	24	1.26648	0.215691	16.2257	PPIEL
ENSG00000084073	0.00748276	0.0316043	24	16.5615	1.39882	15.2857	ZMPSTE24
ENSG00000117010	0.0055255	0.0248806	24	2.39718	0.541825	16.9359	ZNF684
ENSG00000179862	5.67632e-07	1.95585e-05	24	12.9582	3.09514	16.6935	CITED4
ENSG00000204060	0.00789935	0.0329241	24	0.496958	0.182728	14.8602	FOXO6
ENSG00000164010	0.00832083	0.0342499	24	2.5919	0.263777	1.02947	ERMAP
ENSG00000132773	0.0090517	0.0363478	24	2.49117	0.122009	7.23366	TOE1
ENSG00000070759	4.4909e-08	2.61493e-06	24	7.25323	1.77991	0.278251	TESK2
ENSG00000132763	6.20771e-05	0.000800949	24	8.27521	1.32707	18.6694	MMACHC
ENSG00000159592	0.0097425	0.0384607	24	89.6333	3.4145	4.73245	GPBP1L1
ENSG00000159596	0.00731235	0.031065	24	9.31024	0.768171	2.48678	TMEM69
ENSG00000086015	0.00329826	0.0167307	24	131.014	9.47563	16.2446	MAST2
ENSG00000132128	0.00403484	0.019495	24	29.3859	1.33768	13.5543	LRRC41
ENSG00000079277	0.0105924	0.0410572	24	13.6569	0.691654	10.3878	MKNK1
ENSG00000186377	0.00181814	0.0106769	24	3.291	0.524696	19.2616	CYP4X1
ENSG00000123473	6.55595e-05	0.000837214	24	0.700688	0.177831	2.37924	STIL
ENSG00000117859	2.64716e-11	7.19739e-09	24	51.9137	8.70509	5.4848	OSBPL9
ENSG00000162377	1.70769e-08	1.2171e-06	24	21.1779	3.33548	15.3341	COA7
ENSG00000215883	0.00460817	0.0214876	24	4.70674	0.323171	1.77212	CYB5RL
ENSG00000162396	0.0038904	0.0189564	24	3.36823	0.489849	17.5663	PARS2
ENSG00000162407	0.00754609	0.0317603	24	31.8964	5.87453	12.7446	PLPP3
ENSG00000177606	4.79099e-05	0.000657288	24	78.034	17.7409	6.49298	JUN
ENSG00000232453	0.0131357	0.0483689	24	0.698404	0.111349	22.7091	LINC02777
ENSG00000162607	0.00375365	0.0184767	24	23.8387	1.60121	12.2511	USP1
ENSG00000203965	0.000814746	0.00576062	24	2.57716	0.572043	2.31267	EFCAB7
ENSG00000185483	0.000897601	0.00621135	24	1.99319	0.373576	17.7604	ROR1
ENSG00000116761	7.34321e-09	6.28929e-07	24	0.865275	0.418817	6.00194	CTH
ENSG00000235927	5.21336e-06	0.000116882	24	1.3626	0.4704	4.02123	NEXN-AS1
ENSG00000203943	2.81269e-09	2.98305e-07	24	2.00642	0.75995	1.5474	SAMD13
ENSG00000117151	0.0075765	0.0318524	24	5.26624	0.545875	7.18487	CTBS
ENSG00000097096	0.0019097	0.0110731	24	4.68853	0.769545	14.7668	SYDE2
ENSG00000117174	0.00513497	0.0234468	24	8.85286	0.526308	16.1881	ZNHIT6
ENSG00000153936	0.00187058	0.0109055	24	9.80731	0.959828	18.8922	HS2ST1
ENSG00000237505	0.00851078	0.0347747	24	3.5318	0.921131	23.6099	PKN2-AS1
ENSG00000137947	1.61229e-05	0.000284747	24	12.3163	1.81518	5.41966	GTF2B
ENSG00000213516	0.000119952	0.00133564	24	9.05443	2.01198	8.43097	RBMXL1
ENSG00000197147	6.18084e-06	0.000134735	24	7.51483	2.55723	10.0722	LRRC8B
ENSG00000171492	7.1345e-05	0.000895797	24	4.08786	0.715434	7.43032	LRRC8D
ENSG00000069702	0.00027081	0.00247083	24	17.4435	1.92967	2.81222	TGFBR3
ENSG00000189195	3.76249e-11	9.87093e-09	24	3.68122	1.12189	4.12794	KIAA1107
ENSG00000122484	0.0105966	0.0410628	24	25.6907	1.14219	21.1786	RPAP2
ENSG00000122483	0.0125424	0.04661	24	6.42234	0.575046	6.21998	CCDC18
ENSG00000223745	0.0114439	0.0434128	24	1.70509	0.228557	21.1727
ENSG00000023909	0.000111045	0.00125896	24	29.9253	8.83834	8.48999	GCLM
ENSG00000117525	1.08766e-05	0.000210141	24	1.59067	0.640425	4.55234	F3
ENSG00000117519	0.0109913	0.0421772	24	12.3161	1.60478	8.24348	CNN3
ENSG00000099260	0.00503061	0.0231044	24	91.2903	13.7258	15.9233	PALMD
ENSG00000156875	0.00137358	0.00861963	24	1.23828	0.228272	7.12284	MFSD14A
ENSG00000079335	2.95955e-05	0.000459575	24	3.1043	0.692221	18.4688	CDC14A
ENSG00000162692	0.00322557	0.0164065	24	3.31211	1.5019	8.11973	VCAM1
ENSG00000162695	0.000560816	0.00431401	24	7.88832	1.69899	8.27029	SLC30A7
ENSG00000117543	0.00337275	0.0170335	24	9.55749	1.02916	20.3643	DPH5
ENSG00000233184	5.62082e-05	0.000743181	24	1.87965	0.394359	20.9218	LOC102606465
ENSG00000170989	0.00892253	0.0359991	24	12.9865	3.38109	8.43911	S1PR1
ENSG00000185946	0.000162879	0.00168794	24	13.0618	1.11729	20.9145	RNPC3
ENSG00000162650	1.62375e-05	0.00028634	24	4.80568	1.0614	15.5257	ATXN7L2
ENSG00000174151	0.000433579	0.00354496	24	2.79662	0.413451	15.475	CYB561D1
ENSG00000181754	3.3141e-07	1.29397e-05	24	23.9939	7.75197	17.3387	AMIGO1
ENSG00000258634	0.00885825	0.0358599	24	1.6916	0.288437	17.3293
ENSG00000162775	0.00245708	0.013405	24	19.9433	3.02247	12.0696	RBM15
ENSG00000273373	0.00270746	0.0144134	24	0.965208	0.231215	17.7072
ENSG00000121931	0.00949644	0.0377305	24	14.5626	1.14244	6.97646	LRIF1
ENSG00000134255	0.000212563	0.00206541	24	8.11758	0.829539	21.1354	CEPT1
ENSG00000197852	4.08711e-06	9.74779e-05	24	0.731053	0.336111	15.6462	INKA2
ENSG00000171385	0.00632541	0.027702	24	7.94385	1.74158	14.404	KCND3
ENSG00000155380	0.00284944	0.0150196	24	105.178	14.6596	16.8876	SLC16A1
ENSG00000198799	0.00850642	0.0347745	24	11.2818	0.920805	17.3246	LRIG2
ENSG00000134262	0.011828	0.0446429	24	5.67123	0.671801	18.687	AP4B1
ENSG00000163349	0.000132283	0.00144603	24	77.3846	6.62182	15.9496	HIPK1
ENSG00000175984	3.29426e-06	8.16954e-05	24	54.5618	12.6416	23.4918	DENND2C
ENSG00000116748	0.00287278	0.0151222	24	365.897	39.7547	3.63154	AMPD1
ENSG00000116830	0.00641854	0.0280242	24	4.80914	0.570153	4.94761	TTF2
ENSG00000134253	9.8842e-05	0.00114758	24	13.2183	2.26942	20.5858	TRIM45
ENSG00000155761	8.57994e-05	0.00103222	24	1.3622	0.281624	7.78117	SPAG17
ENSG00000265808	0.00413758	0.0198503	24	11.5088	0.845022	11.7964	SEC22B
ENSG00000265491	0.004309	0.0205082	24	153.868	13.4368	6.95636	RNF115
ENSG00000198483	0.000250284	0.00234068	24	6.59839	0.983518	18.1532	ANKRD35
ENSG00000265241	0.00254325	0.0137746	24	34.9293	4.16308	12.9982	RBM8A
ENSG00000159208	1.59339e-17	2.97844e-14	24	3.53105	5.56875	1.78316	CIART
ENSG00000143457	0.0047655	0.0220629	24	11.0719	1.46037	0.342158	GOLPH3L
ENSG00000143409	4.05572e-09	3.96401e-07	24	9.93994	1.40888	4.00868	MINDY1
ENSG00000213190	0.00298693	0.015554	24	3.71912	0.643401	6.55836	MLLT11
ENSG00000143458	0.00155637	0.00948025	24	12.9528	1.1631	22.3397	GABPB2
ENSG00000143398	1.03135e-08	8.26827e-07	24	28.5338	4.02341	12.0376	PIP5K1A
ENSG00000272654	0.00906446	0.0363795	24	0.564387	0.130355	18.0378
ENSG00000228013	0.00345509	0.0173613	24	1.20066	0.401423	7.76538	IL6R-AS1
ENSG00000160710	0.00449815	0.0211128	24	32.907	4.058	11.8426	ADAR
ENSG00000143603	4.2479e-06	0.000100352	24	23.257	3.85528	18.2345	KCNN3
ENSG00000163348	2.44738e-07	1.01945e-05	24	7.61292	1.38051	15.4605	PYGO2
ENSG00000160685	6.87546e-15	5.41135e-12	24	19.6069	7.87895	14.9441	ZBTB7B
ENSG00000176444	0.0118597	0.0446726	24	5.47761	0.463312	15.9581	CLK2
ENSG00000116584	2.27606e-07	9.61474e-06	24	16.6451	4.744	14.8738	ARHGEF2
ENSG00000160789	0.00928911	0.0370326	24	123.955	18.4483	12.5749	LMNA
ENSG00000160785	0.000209666	0.00204257	24	13.0393	1.72105	13.2431	SLC25A44
ENSG00000198715	0.00019362	0.00192258	24	1.60111	0.325551	2.60388	GLMP
ENSG00000143321	0.00948089	0.0376967	24	120.733	5.11305	15.5658	HDGF
ENSG00000198400	1.88211e-10	3.90904e-08	24	1.0311	0.446702	15.8515	NTRK1
ENSG00000158710	0.00481493	0.0222642	24	17.7087	3.63003	8.14175	TAGLN2
ENSG00000132716	0.000761439	0.00547168	24	68.8625	3.67774	6.6366	DCAF8
ENSG00000228606	0.00306594	0.015837	24	0.915699	0.194787	3.1955	LOC100287049
ENSG00000143258	1.17933e-05	0.000222955	24	6.92029	0.846191	20.5069	USP21
ENSG00000143257	0.00181125	0.0106538	24	1.35656	0.223221	18.1511	NR1I3
ENSG00000081721	0.000838342	0.00589679	24	3.95987	0.441718	8.74461	DUSP12
ENSG00000118217	7.73407e-06	0.000160799	24	25.59	3.72907	10.3021	ATF6
ENSG00000152332	0.000947153	0.00646155	24	127.824	10.8739	16.0898	UHMK1
ENSG00000117143	0.00680489	0.0293681	24	51.3931	6.56214	6.7904	UAP1
ENSG00000185630	0.00365993	0.0181407	24	54.7049	7.07514	19.0743	PBX1
ENSG00000143179	0.000280328	0.00253927	24	10.986	3.94097	10.4528	UCK2
ENSG00000143157	3.13585e-11	8.37383e-09	24	14.6737	3.12055	13.4952	POGK
ENSG00000143190	0.000199949	0.00196256	24	13.9864	2.27975	12.1278	POU2F1
ENSG00000143153	0.000500016	0.00394162	24	225.395	27.454	6.91062	ATP1B1
ENSG00000117479	2.86909e-10	5.10766e-08	24	59.9041	33.2634	3.61388	SLC19A2
ENSG00000007933	0.00111912	0.00734005	24	2.61163	0.721085	5.96249	FMO3
ENSG00000010165	0.0121902	0.0455958	24	11.3993	0.508781	20.0758	EEF1AKNMT
ENSG00000185278	4.9268e-06	0.00011231	24	18.9657	2.37692	20.8343	ZBTB37
ENSG00000135870	2.38708e-07	9.97104e-06	24	44.834	7.17404	8.30838	RC3H1
ENSG00000235750	5.7499e-05	0.000756901	24	14.6146	6.44236	9.08776	KIAA0040
ENSG00000116194	0.00756673	0.0318382	24	26.2537	2.96826	9.89908	ANGPTL1
ENSG00000143322	0.00260548	0.0140253	24	14.3787	3.49228	9.28817	ABL2
ENSG00000116260	0.000299145	0.00267236	24	26.4502	5.50528	12.7618	QSOX1
ENSG00000135823	3.20973e-05	0.000485322	24	7.89639	1.54701	8.43729	STX6
ENSG00000162783	0.000141584	0.00152078	24	19.1968	14.93	6.02721	IER5
ENSG00000135821	0.000145891	0.00155278	24	456.347	195.334	5.75295	GLUL
ENSG00000279838	0.00947732	0.0376925	24	1.23065	0.226835	9.27336
ENSG00000116747	1.26698e-05	0.000236831	24	39.9879	3.63207	14.4974	RO60
ENSG00000134376	0.00434794	0.0206541	24	0.894673	0.207659	22.8799	CRB1
ENSG00000213047	0.0102972	0.0401941	24	38.7896	2.03616	22.3675	DENND1B
ENSG00000117153	0.000247752	0.00232135	24	18.239	1.5091	22.1228	KLHL12
ENSG00000159388	0.00406111	0.0195837	24	121.593	102.675	5.80962	BTG2
ENSG00000143842	0.000156157	0.00162873	24	5.5568	1.15919	5.43074	SOX13
ENSG00000143850	0.00149222	0.0092171	24	4.29709	1.01577	13.9608	PLEKHA6
ENSG00000133059	0.00498439	0.0229273	24	19.4402	1.92831	11.9239	DSTYK
ENSG00000133065	0.00890374	0.0359664	24	45.9846	4.91214	13.7659	SLC41A1
ENSG00000123836	0.00137316	0.00861963	24	35.1933	12.0545	7.19172	PFKFB2
ENSG00000180667	0.00264959	0.0142065	24	12.8852	1.75184	7.38595	YOD1
ENSG00000203709	0.000285754	0.0025711	24	26.2556	7.55729	3.8235
ENSG00000076356	0.00845249	0.0346392	24	18.5159	3.45363	12.453	PLXNA2
ENSG00000196878	1.02962e-11	3.14221e-09	24	12.0485	9.81708	16.7407	LAMB3
ENSG00000123689	2.3314e-10	4.35797e-08	24	293.803	187.014	15.1533	G0S2
ENSG00000082497	0.00882166	0.0357408	24	0.53723	0.236101	17.6458	SERTAD4
ENSG00000170385	1.82795e-10	3.90502e-08	24	5.12983	1.40798	2.84786	SLC30A1
ENSG00000123684	0.000675255	0.00496449	24	56.1258	4.36156	14.8981	LPGAT1
ENSG00000143493	0.00169396	0.0101207	24	9.20811	0.634692	18.3499	INTS7
ENSG00000066027	1.29868e-08	9.90841e-07	24	57.8779	7.67345	15.2528	PPP2R5A
ENSG00000117707	5.17894e-07	1.81514e-05	24	14.1008	4.07556	22.4101	PROX1
ENSG00000152104	0.00026923	0.00246402	24	83.6489	12.195	12.0485	PTPN14
ENSG00000154309	1.14821e-05	0.00021875	24	6.02914	1.65223	17.5872	DISP1
ENSG00000181450	0.00537543	0.0243736	24	6.58611	0.569921	13.7851	ZNF678
ENSG00000181873	0.00508398	0.0232779	24	15.7174	0.754936	10.5076	IBA57
ENSG00000135763	6.3086e-08	3.46834e-06	24	12.2919	4.1621	11.6449	URB2
ENSG00000119280	2.6511e-05	0.000421302	24	21.393	4.3265	10.9003	C1orf198
ENSG00000143643	1.60273e-05	0.000283635	24	9.9241	1.33889	16.5619	TTC13
ENSG00000173409	0.000952242	0.00648739	24	14.0148	1.70806	19.8982	ARV1
ENSG00000116903	0.0030787	0.0158809	24	19.3704	1.95084	8.12724	EXOC8
ENSG00000010072	4.02471e-05	0.000576489	24	7.49424	0.813319	9.43777	SPRTN
ENSG00000212916	0.000134124	0.00146081	24	5.86329	1.51151	16.0353	MAP10
ENSG00000168264	6.05402e-06	0.00013255	24	43.1307	11.3762	3.24521	IRF2BP2
ENSG00000153207	4.94914e-05	0.000676503	24	41.5464	4.15774	10.9637	AHCTF1
ENSG00000277462	0.010211	0.0399519	24	1.2591	0.228157	6.83696	ZNF670
ENSG00000171161	2.55979e-05	0.000408964	24	45.3942	4.63721	16.4788	ZNF672
ENSG00000171865	0.00979682	0.0386344	24	12.9283	0.558831	13.1388	RNASEH1
ENSG00000151692	7.05975e-05	0.000890147	24	13.1363	2.45847	20.2859	RNF144A
ENSG00000115738	0.00440845	0.020829	24	3.48263	0.919828	5.79848	ID2
ENSG00000172059	0.00239111	0.0131231	24	10.8554	1.49529	13.4927	KLF11
ENSG00000205795	4.19263e-09	4.07121e-07	24	0.501226	0.280817	5.26844	CYS1
ENSG00000169016	1.1486e-06	3.45598e-05	24	18.5549	2.42421	10.3403	E2F6
ENSG00000170745	0.000320642	0.0028106	24	76.2358	9.56041	2.96488	KCNS3
ENSG00000143878	5.75936e-09	5.21972e-07	24	47.6793	20.1062	5.04768	RHOB
ENSG00000119771	2.16697e-10	4.22148e-08	24	5.62332	3.01079	12.2038	KLHL29
ENSG00000119778	0.000661452	0.00489913	24	16.0312	1.44034	10.9223	ATAD2B
ENSG00000163026	0.0108054	0.0416453	24	8.47336	0.834948	20.6654	WDCP
ENSG00000115128	0.0085642	0.0349188	24	22.2942	1.52063	6.30237	SF3B6
ENSG00000224165	0.000186389	0.00187316	24	1.36856	0.304552	1.08421	DNAJC27-AS1
ENSG00000119772	0.00129283	0.00822057	24	33.4619	4.79038	16.445	DNMT3A
ENSG00000138018	1.41698e-05	0.000259367	24	15.7237	2.39612	14.668	SELENOI
ENSG00000138030	0.000137236	0.00148482	24	1.27748	0.249246	21.1175	KHK
ENSG00000084774	0.00017278	0.00176727	24	4.54511	0.570773	19.0923	CAD
ENSG00000115207	0.000534847	0.00416326	24	9.46254	1.13684	11.8358	GTF3C2
ENSG00000163795	0.0079499	0.0330414	24	2.74837	0.334994	13.5104	ZNF513
ENSG00000115226	0.00720347	0.0307247	24	1.91672	0.687957	6.90889	FNDC4
ENSG00000176714	0.00196964	0.0113372	24	2.92261	0.58745	20.1171	CCDC121
ENSG00000163811	2.75872e-06	7.14972e-05	24	41.9472	7.06174	10.0533	WDR43
ENSG00000119801	0.000149675	0.00157956	24	42.9299	4.54307	5.72459	YPEL5
ENSG00000172954	0.000103394	0.00119118	24	7.14932	0.792584	11.6775	LCLAT1
ENSG00000119820	0.00149819	0.00924402	24	52.2769	2.11353	4.72631	YIPF4
ENSG00000018699	0.00172264	0.0102386	24	10.1194	0.85939	6.94954	TTC27
ENSG00000150938	0.000123707	0.00136726	24	64.1843	17.4974	7.98923	CRIM1
ENSG00000008869	9.23905e-07	2.85456e-05	24	12.6231	1.94448	0.546329	HEATR5B
ENSG00000163171	1.57622e-09	1.90087e-07	24	31.8896	8.86752	13.0169	CDC42EP3
ENSG00000143889	1.10823e-08	8.72232e-07	24	21.4092	2.39144	5.32573	HNRNPLL
ENSG00000011566	1.72204e-07	7.75839e-06	24	53.8958	5.47572	16.0596	MAP4K3
ENSG00000162878	0.0104659	0.0406621	24	65.9262	7.61431	14.8907	PKDCC
ENSG00000119878	0.00543726	0.0245943	24	16.1246	1.64863	3.70585	CRIPT
ENSG00000171150	1.61724e-10	3.5565e-08	24	18.4085	2.55129	13.2957	SOCS5
ENSG00000143933	2.75152e-12	9.93007e-10	24	192.327	57.6685	15.0147	CALM2
ENSG00000138081	0.000439801	0.00358017	24	17.5295	1.56553	8.38023	FBXO11
ENSG00000238018	0.00810732	0.0335093	24	0.622781	0.142362	18.0546
ENSG00000162927	0.00177947	0.0104968	24	5.67945	0.573027	0.824038	PUS10
ENSG00000115464	0.0135869	0.0496527	24	97.8304	4.41357	15.0532	USP34
ENSG00000270820	0.00945256	0.0376041	24	0.99033	0.150982	1.93654
ENSG00000082898	0.000476699	0.00379582	24	89.3977	7.85803	2.16605	XPO1
ENSG00000170264	0.000280847	0.00254225	24	1.45117	0.343844	3.10375	FAM161A
ENSG00000197329	0.0111491	0.0425748	24	9.38706	1.90893	7.9016	PELI1
ENSG00000119862	2.66491e-06	6.9427e-05	24	59.5679	9.15427	4.09194	LGALSL
ENSG00000204923	0.00124182	0.00797805	24	3.86717	0.530001	1.8093	FBXO48
ENSG00000115977	2.13824e-05	0.000354005	24	13.5349	2.50623	12.8242	AAK1
ENSG00000116001	0.00344113	0.0173145	24	31.2151	2.1417	20.0751	TIA1
ENSG00000035141	0.000490747	0.00388905	24	13.541	1.65889	19.2008	FAM136A
ENSG00000144040	5.02396e-07	1.77322e-05	24	10.5857	2.19261	13.4387	SFXN5
ENSG00000135631	0.00113958	0.00743185	24	11.8383	1.42237	12.0198	RAB11FIP5
ENSG00000144048	7.80297e-05	0.000961166	24	8.4646	1.02114	2.48047	DUSP11
ENSG00000115289	0.00642946	0.0280637	24	7.3063	0.694476	2.55084	PCGF1
ENSG00000115318	0.000934921	0.00640438	24	1.25089	0.202912	17.9666	LOXL3
ENSG00000159399	0.00166857	0.0100127	24	10.2722	4.61381	9.58041	HK2
ENSG00000034510	0.00411502	0.0197547	24	56.266	9.80815	4.55864	TMSB10
ENSG00000168906	1.49722e-05	0.000270077	24	70.625	14.8203	10.4888	MAT2A
ENSG00000115525	0.000193521	0.00192258	24	25.8749	4.22674	17.2773	ST3GAL5
ENSG00000132313	2.78748e-06	7.21176e-05	24	64.496	11.5997	16.531	MRPL35
ENSG00000115548	0.00151933	0.00932682	24	17.4752	1.23461	3.73775	KDM3A
ENSG00000084090	0.00236355	0.0129943	24	327.859	35.8396	19.394	STARD7
ENSG00000135956	0.0012413	0.00797805	24	12.9724	1.42328	14.6166	TMEM127
ENSG00000198885	0.0102653	0.0401117	24	0.610484	0.100909	18.6546	ITPRIPL1
ENSG00000196843	5.93183e-05	0.000773361	24	14.4798	6.13743	3.99134	ARID5A
ENSG00000114988	0.00575052	0.025708	24	13.4733	1.83393	19.9852	LMAN2L
ENSG00000071073	0.00624652	0.0274979	24	11.3674	0.73336	8.20675	MGAT4A
ENSG00000158411	0.000225383	0.00215896	24	3.91887	0.525328	1.48733	MITD1
ENSG00000170485	8.24085e-16	1.02695e-12	24	3.14429	1.64985	17.3797	NPAS2
ENSG00000204634	6.21225e-10	8.9325e-08	24	42.4664	13.4753	5.53216	TBC1D8
ENSG00000115594	1.65702e-05	0.000290493	24	18.5958	7.99922	10.2887	IL1R1
ENSG00000115616	7.75243e-08	4.08204e-06	24	19.3677	5.7281	19.879	SLC9A2
ENSG00000238273	0.0126556	0.0469606	24	1.25524	0.381257	5.32665
ENSG00000153208	0.0135869	0.0496527	24	1.15518	0.189447	4.4059	MERTK
ENSG00000188177	9.50519e-05	0.00111395	24	38.6006	4.53943	23.666	ZC3H6
ENSG00000125630	0.000303913	0.00270197	24	14.2932	2.07735	13.6013	POLR1B
ENSG00000115091	0.0111362	0.0425582	24	53.0369	5.79736	9.32072	ACTR3
ENSG00000125629	0.00129135	0.00822057	24	7.22965	0.755362	23.2615	INSIG2
ENSG00000163064	0.00314708	0.0161059	24	5.22403	1.04753	16.5454	EN1
ENSG00000115112	0.00225773	0.0125603	24	0.551996	0.234015	12.282	TFCP2L1
ENSG00000074054	0.00233982	0.012878	24	100.333	8.53268	18.2693	CLASP1
ENSG00000236859	0.00141384	0.00882423	24	2.53995	0.344787	2.68873	NIFK-AS1
ENSG00000155438	0.00064461	0.00480533	24	12.0734	1.84285	10.8928	NIFK
ENSG00000136715	0.000275604	0.00250692	24	5.37545	0.765481	16.112	SAP130
ENSG00000136720	0.00230596	0.012748	24	20.0875	1.70318	15.8783	HS6ST1
ENSG00000136710	0.0058796	0.0261911	24	6.8672	0.844413	17.7611	CCDC115
ENSG00000072135	0.00645444	0.0281399	24	3.37694	0.210954	19.4895	PTPN18
ENSG00000152102	2.15417e-08	1.45106e-06	24	77.116	10.0715	16.7753	FAM168B
ENSG00000115762	0.00389026	0.0189564	24	39.657	2.45903	15.3292	PLEKHB2
ENSG00000144224	3.77314e-05	0.00054674	24	70.1899	4.78147	11.5199	UBXN4
ENSG00000168702	0.00116511	0.00757854	24	27.863	8.00194	4.5348	LRP1B
ENSG00000121989	0.000251612	0.00235016	24	19.1864	1.89527	20.4317	ACVR2A
ENSG00000135999	0.000448077	0.00361215	24	17.7004	1.6996	3.87027	EPC2
ENSG00000115963	5.51606e-05	0.000731919	24	14.7506	6.40784	11.4858	RND3
ENSG00000123612	0.0108321	0.0417374	24	2.51961	0.456408	8.34843	ACVR1C
ENSG00000224152	0.00151757	0.00931984	24	3.88686	0.44697	3.88577
ENSG00000136536	0.000299077	0.00267236	24	98.3867	4.98949	10.134	MARCHF7
ENSG00000115221	9.93613e-09	8.07526e-07	24	118.588	18.5912	2.26948	ITGB6
ENSG00000285155	2.56294e-07	1.04636e-05	24	22.7894	2.97903	1.7396
ENSG00000182263	0.00347674	0.0174233	24	2.03672	0.532436	20.4251	FIGN
ENSG00000172292	3.70547e-05	0.000539023	24	12.1071	2.15541	17.3188	CERS6
ENSG00000073737	0.0102085	0.0399519	24	0.504987	0.190601	22.1469	DHRS9
ENSG00000172845	1.88902e-08	1.32002e-06	24	64.924	5.43814	13.2256	SP3
ENSG00000138433	1.01554e-06	3.08667e-05	24	8.18757	1.25788	3.03801	CIR1
ENSG00000116044	0.00063292	0.00474465	24	33.7249	4.61157	7.53081	NFE2L2
ENSG00000018510	0.00837217	0.0344138	24	33.9399	2.36717	18.3971	AGPS
ENSG00000079156	1.95411e-11	5.51355e-09	24	63.1363	17.8888	15.4433	OSBPL6
ENSG00000223960	0.00139282	0.00871959	24	1.66729	0.239394	22.0672	CHROMR
ENSG00000279598	0.00162909	0.00981921	24	5.74337	0.801371	4.3891
ENSG00000270574	0.011377	0.0432024	24	1.98087	0.255615	4.62794
ENSG00000163492	0.00138031	0.00865096	24	24.007	5.69373	6.78311	CCDC141
ENSG00000003436	0.00210018	0.0119188	24	17.2247	3.11962	5.98005	TFPI
ENSG00000138449	0.00196744	0.0113372	24	103.21	14.3035	0.45257	SLC40A1
ENSG00000128694	3.95854e-05	0.00056974	24	11.2599	1.52185	23.1126	OSGEPL1
ENSG00000187699	0.00884866	0.0358307	24	21.3813	4.1285	16.6884	C2orf88
ENSG00000151689	1.08459e-05	0.000209819	24	8.25452	1.27788	16.0791	INPP1
ENSG00000247626	7.30119e-09	6.28929e-07	24	6.58072	2.08439	13.61	MARS2
ENSG00000178074	2.84246e-05	0.00044509	24	21.3452	2.7062	12.6129	C2orf69
ENSG00000082153	0.000199866	0.00196256	24	32.7522	5.07243	10.223	BZW1
ENSG00000115942	4.62793e-05	0.000642582	24	13.1992	1.33523	13.0452	ORC2
ENSG00000155744	2.4542e-05	0.000395902	24	15.2384	1.48321	12.8886	FAM126B
ENSG00000003402	0.000647278	0.00482042	24	94.1248	10.0746	10.5228	CFLAR
ENSG00000055044	0.00113229	0.00739907	24	21.2709	3.18473	10.3465	NOP58
ENSG00000138439	7.15203e-05	0.000896491	24	2.21266	0.579666	0.272763	FAM117B
ENSG00000118246	0.00160835	0.00972161	24	55.152	3.98002	10.7927	FASTKD2
ENSG00000163251	0.000121517	0.00134905	24	4.74505	1.54192	9.80452	FZD5
ENSG00000178385	0.000320588	0.0028106	24	10.152	0.892324	3.196	PLEKHM3
ENSG00000138413	1.09743e-05	0.000211482	24	22.1643	4.09436	19.6666	IDH1
ENSG00000138375	1.12079e-07	5.45936e-06	24	6.3061	1.06075	0.732816	SMARCAL1
ENSG00000079308	8.68742e-07	2.70649e-05	24	137.553	26.6266	15.8916	TNS1
ENSG00000115568	2.69452e-07	1.09494e-05	24	9.33118	2.18858	17.116	ZNF142
ENSG00000074582	0.0021309	0.012052	24	12.4887	0.780792	19.0453	BCS1L
ENSG00000135929	0.000870945	0.00606619	24	26.8136	3.50948	16.9306	CYP27A1
ENSG00000115649	0.00376257	0.0185144	24	20.1615	1.53584	18.5203	CNPPD1
ENSG00000163516	0.00430498	0.0204956	24	8.88377	0.931506	23.9391	ANKZF1
ENSG00000127824	4.05333e-07	1.51913e-05	24	185.922	41.7201	17.6906	TUBA4A
ENSG00000229525	6.70035e-08	3.63033e-06	24	0.529671	0.277857	3.75358
ENSG00000116106	0.000524591	0.00410075	24	5.78964	1.83583	18.4393	EPHA4
ENSG00000123983	0.0030123	0.0156355	24	99.4631	12.0026	14.3238	ACSL3
ENSG00000152049	0.00133543	0.00842974	24	0.720416	0.254218	7.84494	KCNE4
ENSG00000124019	1.04306e-09	1.38034e-07	24	1.1734	0.699644	15.4246	FAM124B
ENSG00000235070	6.44693e-08	3.53141e-06	24	2.54193	1.20527	3.3008
ENSG00000169047	5.41988e-10	8.18676e-08	24	53.4055	20.6541	22.5553	IRS1
ENSG00000173744	0.000194377	0.00192625	24	37.0481	3.90044	11.4173	AGFG1
ENSG00000067066	0.011444	0.0434128	24	18.5603	2.07814	5.38519	SP100
ENSG00000115468	0.00102658	0.00687482	24	3.64591	0.874761	2.59474	EFHD1
ENSG00000077044	3.51744e-05	0.000520275	24	93.2262	30.7624	10.4432	DGKD
ENSG00000144476	0.000210357	0.00204797	24	12.2909	1.6967	5.91268	ACKR3
ENSG00000115648	0.0034456	0.0173253	24	1.82122	0.503891	15.6759	MLPH
ENSG00000279484	0.000918725	0.0063108	24	2.71457	0.849197	15.0045
ENSG00000178752	0.00369758	0.0182875	24	0.692862	0.247276	10.6736	ERFE
ENSG00000132326	1.57858e-08	1.14593e-06	24	16.3294	12.7041	4.95546	PER2
ENSG00000162804	0.00149084	0.00921239	24	11.0051	3.58595	5.93532	SNED1
ENSG00000168397	0.000245262	0.00230358	24	16.9119	1.15398	13.458	ATG4B
ENSG00000144619	0.0104946	0.0407512	24	0.542951	0.123477	9.28539	CNTN4
ENSG00000134109	0.00790599	0.0329321	24	7.01287	0.874218	8.6578	EDEM1
ENSG00000196220	6.89763e-08	3.71033e-06	24	2.53731	0.775509	21.1766	SRGAP3
ENSG00000163719	0.00190337	0.0110504	24	27.5244	1.52994	8.16592	MTMR14
ENSG00000134072	0.00803647	0.0332809	24	0.623159	0.0866762	19.9091	CAMK1
ENSG00000269982	0.0136914	0.0499372	24	2.45487	0.350157	14.5253
ENSG00000134070	0.000377963	0.00319325	24	5.40939	1.22326	6.70299	IRAK2
ENSG00000163528	0.00514051	0.0234649	24	14.0605	1.58113	17.7125	CHCHD4
ENSG00000177463	0.0115985	0.0438932	24	29.3067	1.50922	13.2108	NR2C2
ENSG00000131375	6.1291e-07	2.04941e-05	24	34.6176	3.48748	7.03095	CAPN7
ENSG00000182568	0.010291	0.0401834	24	127.093	6.32978	5.2414	SATB1
ENSG00000144566	0.0122757	0.0458699	24	17.8789	2.00768	9.94786	RAB5A
ENSG00000151789	0.010466	0.0406621	24	2.94976	0.815139	6.94072	ZNF385D
ENSG00000182247	0.000548692	0.00424477	24	5.44563	0.591673	12.3439	UBE2E2
ENSG00000174738	6.97345e-16	9.48008e-13	24	116.158	52.9	0.924444	NR1D2
ENSG00000179796	0.00030773	0.00272457	24	2.86985	1.54669	2.68444	LRRC3B
ENSG00000163512	0.000908611	0.00627013	24	12.8054	0.935021	9.75218	AZI2
ENSG00000144642	0.00126502	0.00809458	24	23.5458	2.85055	6.11694	RBMS3
ENSG00000188167	0.00617403	0.0272591	24	1.11922	0.259232	14.6658	TMPPE
ENSG00000153560	2.74629e-06	7.12987e-05	24	16.6724	1.86221	15.2516	UBP1
ENSG00000172995	8.66729e-05	0.00103855	24	42.2865	10.7974	9.69866	ARPP21
ENSG00000163673	0.000631065	0.00473742	24	0.892671	0.249826	12.6817	DCLK3
ENSG00000178567	0.000990633	0.00668499	24	41.2513	3.96329	16.1437	EPM2AIP1
ENSG00000229589	0.000537011	0.004176	24	4.67395	0.69388	5.19555	ACVR2B-AS1
ENSG00000114739	2.18643e-07	9.32681e-06	24	28.3556	7.61719	1.8262	ACVR2B
ENSG00000157036	0.00285949	0.0150672	24	2.37175	0.302099	18.2235	EXOG
ENSG00000114742	1.45725e-09	1.81598e-07	24	17.5929	2.23765	0.997819	WDR48
ENSG00000114745	5.34215e-05	0.000714549	24	14.4684	1.32907	14.0625	GORASP1
ENSG00000280739	5.19084e-05	0.000698685	24	1.26073	0.244812	23.2931	EIF1B-AS1
ENSG00000177873	0.000726795	0.00526829	24	3.2854	0.691302	16.9014	ZNF619
ENSG00000144647	0.000387658	0.00325272	24	15.8688	1.46575	14.8221	POMGNT2
ENSG00000011198	9.39147e-08	4.72862e-06	24	31.5826	6.59057	11.3132	ABHD5
ENSG00000179152	0.00191993	0.0111152	24	56.0888	4.02703	3.30368	TCAIM
ENSG00000196345	0.00507673	0.023271	24	1.54607	0.23127	21.8974	ZKSCAN7
ENSG00000169981	6.06045e-07	2.04152e-05	24	6.27111	0.842679	11.3207	ZNF35
ENSG00000169964	0.00856078	0.0349188	24	9.38291	1.15296	1.05206	TMEM42
ENSG00000163818	0.00200017	0.0114864	24	3.26082	0.417789	4.96945	LZTFL1
ENSG00000163827	1.39789e-08	1.05046e-06	24	264.604	58.2941	6.99482	LRRC2
ENSG00000114648	0.000101401	0.00117456	24	11.4624	1.29082	14.3266	KLHL18
ENSG00000280173	1.16596e-08	9.08111e-07	24	0.550433	0.210873	13.7822
ENSG00000114650	0.00019085	0.00190901	24	22.8806	1.59294	15.8961	SCAP
ENSG00000225697	2.55097e-07	1.04513e-05	24	7.74671	1.0711	17.8376	SLC26A6
ENSG00000068745	0.000592468	0.00450192	24	8.69611	0.837004	1.04855	IP6K2
ENSG00000172053	4.30622e-05	0.00060693	24	95.305	4.73765	22.1263	QARS1
ENSG00000173402	0.000416287	0.00344502	24	70.2965	10.61	13.9356	DAG1
ENSG00000173540	0.00628701	0.0275949	24	4.85842	0.442977	16.2191	GMPPB
ENSG00000183763	0.000179049	0.0018128	24	0.650034	0.190083	23.6113	TRAIP
ENSG00000164077	5.23686e-06	0.000117058	24	7.35048	1.00023	18.1532	MON1A
ENSG00000188338	6.13946e-08	3.42573e-06	24	7.18788	2.53947	7.12068	SLC38A3
ENSG00000164080	8.08994e-07	2.57398e-05	24	12.3366	1.78619	12.6538	RAD54L2
ENSG00000164081	0.0021429	0.0121001	24	12.9086	1.25753	19.7014	TEX264
ENSG00000041880	0.0103116	0.0402297	24	9.28238	0.989412	17.5963	PARP3
ENSG00000164086	0.00447825	0.0210458	24	7.94959	1.17758	10.0246	DUSP7
ENSG00000023330	0.0104971	0.0407512	24	61.312	5.77127	17.8195	ALAS1
ENSG00000164091	1.44023e-06	4.18197e-05	24	71.3212	6.5882	15.7652	WDR82
ENSG00000016864	0.00709577	0.0303519	24	11.1288	0.54605	18.4418	GLT8D1
ENSG00000213533	0.000239675	0.00226268	24	4.37061	1.10889	0.651683	STIMATE
ENSG00000163935	1.83841e-06	5.10692e-05	24	20.3496	2.60547	14.3077	SFMBT1
ENSG00000163933	0.00554255	0.0249498	24	3.21997	0.302854	13.8388	RFT1
ENSG00000272886	0.000230158	0.00219222	24	15.3892	1.67286	14.7525	DCP1A
ENSG00000113812	0.00436861	0.0207128	24	11.0526	0.981101	17.0881	ACTR8
ENSG00000163946	9.37587e-05	0.00109966	24	26.3754	1.88024	22.8258	TASOR
ENSG00000239388	2.10515e-06	5.7284e-05	24	34.531	10.9302	3.29187	ASB14
ENSG00000174840	0.000198371	0.0019516	24	15.5813	2.70424	11.4432	PDE12
ENSG00000168301	0.00114789	0.00747955	24	5.19703	0.592535	9.1854	KCTD6
ENSG00000168309	3.58489e-09	3.64683e-07	24	5.95525	3.01691	8.08861	FAM107A
ENSG00000144724	0.00399027	0.0193359	24	25.6843	3.38369	17.0179	PTPRG
ENSG00000163378	1.98604e-05	0.000333699	24	23.6063	5.19345	11.3251	EOGT
ENSG00000144747	0.000253379	0.0023565	24	35.9383	3.95634	8.47682	TMF1
ENSG00000163602	0.00367186	0.0181938	24	9.43766	1.60991	8.99285	RYBP
ENSG00000121440	8.2793e-06	0.000169173	24	61.2211	14.4468	0.888203	PDZRN3
ENSG00000278934	3.29707e-05	0.000493538	24	1.45854	0.411305	20.2428
ENSG00000175105	5.44628e-06	0.000121016	24	15.6767	1.59364	12.8423	ZNF654
ENSG00000184500	0.00144806	0.00899267	24	5.30254	0.650688	8.212	PROS1
ENSG00000080819	0.00467478	0.0217343	24	7.76816	0.916342	18.605	CPOX
ENSG00000114439	0.000635098	0.00475338	24	31.6433	2.53943	18.4575	BBX
ENSG00000114446	0.00232035	0.0127991	24	6.35445	0.525664	9.25429	IFT57
ENSG00000144857	0.00212906	0.0120462	24	4.66919	0.909652	20.631	BOC
ENSG00000176542	2.05198e-05	0.000341707	24	47.9732	8.671	22.4172	USF3
ENSG00000114573	0.00145074	0.00900198	24	24.169	1.67779	16.1792	ATP6V1A
ENSG00000184307	0.00094884	0.00647011	24	0.898653	0.24443	19.2221	ZDHHC23
ENSG00000151576	0.00721091	0.0307389	24	3.9434	0.575787	11.3977	QTRT2
ENSG00000163389	0.000492958	0.00390243	24	2.87472	0.422057	11.308	POGLUT1
ENSG00000144843	1.41092e-09	1.77302e-07	24	7.15908	1.48669	15.1995	ADPRH
ENSG00000121577	3.75888e-07	1.4376e-05	24	51.5383	15.4793	12.7113	POPDC2
ENSG00000163428	3.70058e-10	6.21781e-08	24	21.7729	3.10687	14.8323	LRRC58
ENSG00000153767	0.00286949	0.0151146	24	8.62406	1.0049	19.6149	GTF2E1
ENSG00000169087	1.37534e-09	1.74295e-07	24	8.77141	2.0612	1.63743	HSPBAP1
ENSG00000138463	1.2004e-07	5.73508e-06	24	32.1143	4.86117	5.36244	SLC49A4
ENSG00000246022	0.000412905	0.00342082	24	1.82396	0.478795	14.5382	ALDH1L1-AS2
ENSG00000163884	1.48551e-15	1.58674e-12	24	7.01535	6.79518	4.62946	KLF15
ENSG00000183624	0.00373596	0.0184078	24	19.9748	1.50555	15.1809	HMCES
ENSG00000184897	0.00518978	0.0236537	24	18.8011	2.24267	5.06833	H1-10
ENSG00000172765	2.10008e-05	0.000348553	24	46.5376	4.67221	3.72547	TMCC1
ENSG00000163781	0.0040662	0.0195959	24	17.628	1.18383	6.73522	TOPBP1
ENSG00000144867	0.000531178	0.00414142	24	23.0295	2.28723	15.1788	SRPRB
ENSG00000154928	5.2941e-10	8.07836e-08	24	5.63296	1.41879	1.87662	EPHB1
ENSG00000174611	1.05764e-07	5.21979e-06	24	15.9886	4.99447	0.67995	KY
ENSG00000174579	0.00697188	0.029959	24	18.6089	1.39232	14.2432	MSL2
ENSG00000158092	0.00135909	0.00855023	24	24.4032	2.32902	16.6793	NCK1
ENSG00000114098	6.77445e-05	0.000862906	24	65.8542	5.60514	15.8467	ARMC8
ENSG00000158186	2.8875e-05	0.000451199	24	57.4574	13.2785	13.5862	MRAS
ENSG00000158220	0.0101286	0.0397436	24	1.36002	0.300467	11.1541	ESYT3
ENSG00000051382	3.99132e-06	9.57844e-05	24	20.6666	2.4653	12.8604	PIK3CB
ENSG00000175066	0.0112667	0.0428819	24	11.8894	0.619283	16.5676	GK5
ENSG00000181804	0.000411217	0.00340872	24	3.57338	0.638696	22.4421	SLC9A9
ENSG00000181744	1.64345e-05	0.000289123	24	10.0647	2.34805	17.3031	DIPK2A
ENSG00000018408	0.00439145	0.0207816	24	16.0918	2.40566	6.61949	WWTR1
ENSG00000082996	1.44882e-05	0.000263893	24	41.1729	5.24159	4.56415	RNF13
ENSG00000196428	0.000584862	0.00445998	24	18.4922	3.61782	11.665	TSC22D2
ENSG00000120742	0.000632648	0.00474465	24	22.6208	2.91056	8.57263	SERP1
ENSG00000221962	5.02773e-07	1.77322e-05	24	1.78446	0.487725	22.7134	TMEM14EP
ENSG00000174953	0.000636158	0.00475656	24	32.7802	2.76326	9.46692	DHX36
ENSG00000163655	2.71585e-05	0.000429311	24	20.7713	2.11261	16.6656	GMPS
ENSG00000163659	1.66345e-06	4.68459e-05	24	20.2879	7.0995	7.90779	TIPARP
ENSG00000168779	0.000565772	0.00434097	24	0.64761	0.183867	22.9964	SHOX2
ENSG00000151967	0.00266932	0.0142867	24	18.7551	4.50687	5.88718	SCHIP1
ENSG00000163590	5.70512e-06	0.000125647	24	53.5943	11.9838	19.6994	PPM1L
ENSG00000169251	0.0112154	0.0427518	24	34.2082	2.7606	8.09922	NMD3
ENSG00000184378	2.48053e-08	1.63409e-06	24	0.515847	0.279847	8.53656	ACTRT3
ENSG00000085274	0.00875251	0.0355473	24	21.0615	1.27651	7.37551	MYNN
ENSG00000171757	0.00279096	0.0147634	24	0.713073	0.112275	17.4776	LRRC34
ENSG00000136603	0.00139665	0.00873504	24	73.7914	13.1118	9.11207	SKIL
ENSG00000075651	1.45609e-05	0.000264252	24	2.96637	0.737788	23.7393	PLD1
ENSG00000075420	0.0100172	0.0394101	24	46.1522	4.96835	10.0986	FNDC3B
ENSG00000121879	5.41752e-09	4.97016e-07	24	27.4119	3.65322	4.08719	PIK3CA
ENSG00000176597	0.000227617	0.00217355	24	19.2042	6.7927	6.9362	B3GNT5
ENSG00000114796	1.81946e-07	8.05434e-06	24	272.857	44.6154	22.7339	KLHL24
ENSG00000163872	2.75088e-08	1.76058e-06	24	8.83324	1.74344	20.2957	YEATS2
ENSG00000161202	0.00124631	0.00799127	24	23.2554	1.58197	17.3779	DVL3
ENSG00000161204	0.00377734	0.0185717	24	32.8397	2.3948	16.3844	ABCF3
ENSG00000175182	0.0018776	0.0109379	24	8.34304	0.690026	13.7408	FAM131A
ENSG00000156931	0.0048757	0.0225034	24	59.3958	4.91754	2.2606	VPS8
ENSG00000090520	0.00142164	0.00886167	24	5.08859	0.571204	11.2837	DNAJB11
ENSG00000073849	1.05993e-09	1.39037e-07	24	14.2857	4.46969	20.217	ST6GAL1
ENSG00000283175	0.000284838	0.00256749	24	2.11289	0.869606	23.3228	LOC101929130
ENSG00000073282	0.00132789	0.00840344	24	18.9356	3.60526	6.91736	TP63
ENSG00000114315	1.10155e-07	5.40083e-06	24	19.1362	9.8987	10.7568	HES1
ENSG00000163961	0.00181852	0.0106769	24	25.7715	3.03934	17.2113	RNF168
ENSG00000174013	1.32216e-06	3.90852e-05	24	25.6573	3.50072	16.9713	FBXO45
ENSG00000119231	2.20192e-10	4.22148e-08	24	34.7114	3.95284	11.5876	SENP5
ENSG00000075711	0.00745548	0.0315565	24	30.0751	1.59505	18.3181	DLG1
ENSG00000214135	1.06696e-05	0.000207482	24	7.96616	1.2012	17.6979	LOC220729
ENSG00000127418	0.00332938	0.0168714	24	10.4211	0.782417	13.274	FGFRL1
ENSG00000090316	2.78458e-05	0.000437401	24	19.3198	1.77415	15.6548	MAEA
ENSG00000168936	0.00777597	0.0324901	24	21.7658	1.78163	17.9809	TMEM129
ENSG00000063978	0.000984014	0.00665835	24	15.2871	1.38085	12.7346	RNF4
ENSG00000168884	0.0127268	0.0471782	24	18.0214	2.16959	5.68082	TNIP2
ENSG00000175920	9.66675e-08	4.83467e-06	24	15.5692	3.71498	14.4176	DOK7
ENSG00000168826	2.07379e-05	0.000344955	24	2.95809	0.46364	12.4818	ZBTB49
ENSG00000247708	0.008893	0.0359519	24	1.48458	0.184258	22.077	STX18-AS1
ENSG00000132405	1.67003e-05	0.000292089	24	26.2043	2.21687	3.37448	TBC1D14
ENSG00000173011	5.72261e-05	0.000754232	24	50.8468	5.00891	14.4432	TADA2B
ENSG00000109519	0.00037885	0.00319353	24	37.3992	3.54706	11.8462	GRPEL1
ENSG00000196526	0.0106533	0.0412505	24	4.5995	0.74776	9.25385	AFAP1
ENSG00000163995	0.00023627	0.00223902	24	85.1961	9.92534	16.061	ABLIM2
ENSG00000087008	0.00748367	0.0316043	24	6.36831	0.475808	13.6243	ACOX3
ENSG00000071127	0.0011007	0.00724149	24	79.6179	10.4545	13.887	WDR1
ENSG00000178163	0.01122	0.0427585	24	38.9518	3.04863	14.9561	ZNF518B
ENSG00000137449	0.000760245	0.00546835	24	16.5026	1.46908	15.9317	CPEB2
ENSG00000047662	0.000283477	0.00256077	24	5.31188	1.8475	21.6484	FAM184B
ENSG00000152990	1.11328e-07	5.44054e-06	24	37.6886	4.82769	2.94344	ADGRA3
ENSG00000109819	8.27811e-05	0.00100889	24	53.7037	7.92989	13.4437	PPARGC1A
ENSG00000109606	0.00474652	0.0220023	24	48.9393	4.7752	10.8528	DHX15
ENSG00000109618	0.00308206	0.0158873	24	8.20337	0.710228	3.34724	SEPSECS
ENSG00000038210	0.00129835	0.00824088	24	1.75649	0.346315	11.4095	PI4K2B
ENSG00000181826	0.000499447	0.0039392	24	11.887	2.19976	6.99632	RELL1
ENSG00000154277	0.00877392	0.0356052	24	5.62369	1.59887	5.37813	UCHL1
ENSG00000183783	1.24153e-05	0.000232947	24	1.5976	0.401027	16.2705	KCTD8
ENSG00000177752	0.00163884	0.00986604	24	41.2378	3.44464	4.6636	YIPF7
ENSG00000259959	0.0108733	0.0418315	24	1.59197	0.217114	17.9726
ENSG00000163293	0.000732102	0.00529394	24	8.63494	1.75831	14.3544	NIPAL1
ENSG00000163069	0.00537394	0.0243736	24	158.901	8.81931	0.53207	SGCB
ENSG00000109189	0.000141023	0.00151717	24	37.8599	4.5049	18.508	USP46
ENSG00000109220	0.00288289	0.0151585	24	4.60487	0.741816	6.20064	CHIC2
ENSG00000128052	0.000113514	0.00128018	24	9.3665	3.88855	13.1282	KDR
ENSG00000134852	2.41845e-14	1.5069e-11	24	51.7795	10.8835	18.4491	CLOCK
ENSG00000145241	2.1424e-05	0.000354005	24	10.6578	1.39054	6.36959	CENPC
ENSG00000080493	6.15343e-07	2.04941e-05	24	11.8043	3.34662	19.8013	SLC4A4
ENSG00000132466	3.20912e-05	0.000485322	24	73.7627	5.84233	14.9155	ANKRD17
ENSG00000138757	0.00143113	0.00890973	24	186.334	21.5058	13.286	G3BP2
ENSG00000138755	0.00793195	0.0330034	24	0.539112	0.227857	6.40859	CXCL9
ENSG00000138760	0.000444787	0.00359727	24	142.38	14.5526	14.5443	SCARB2
ENSG00000138764	0.000912468	0.00628804	24	7.32461	1.3905	1.4893	CCNG2
ENSG00000138767	1.42708e-06	4.15994e-05	24	19.8677	2.47937	7.01778	CNOT6L
ENSG00000138670	4.65841e-06	0.000107172	24	4.32807	2.28245	4.4213	RASGEF1B
ENSG00000138678	0.00802262	0.033242	24	37.4306	5.07679	7.95112	GPAT3
ENSG00000172493	0.010144	0.0397831	24	124.205	7.27871	19.1074	AFF1
ENSG00000138641	0.0111454	0.0425748	24	20.7828	1.24484	21.9472	HERC3
ENSG00000151247	0.00313418	0.0160619	24	22.5382	2.10312	11.7817	EIF4E
ENSG00000196616	0.000286737	0.00257839	24	22.5516	8.60711	1.46982	ADH1B
ENSG00000248144	0.000306298	0.00271511	24	3.28927	1.53089	0.353199	ADH1C
ENSG00000248713	0.00270931	0.0144181	24	441.394	59.4357	21.1536	C4orf54
ENSG00000145358	2.97422e-06	7.5512e-05	24	339.481	153.944	20.164	DDIT4L
ENSG00000254531	0.00131949	0.0083573	24	1.77131	0.30781	3.06975	FLJ20021
ENSG00000155011	0.000369102	0.00314245	24	2.36929	0.926848	0.960333	DKK2
ENSG00000155016	2.38838e-05	0.000388215	24	6.99664	1.08793	17.5107	CYP2U1
ENSG00000164093	8.59778e-05	0.00103353	24	26.6562	4.17171	0.968628	PITX2
ENSG00000180801	1.93236e-05	0.000327284	24	0.618531	0.325113	11.628	ARSJ
ENSG00000145390	4.46976e-05	0.000625264	24	128.483	13.89	4.06299	USP53
ENSG00000138688	3.22581e-05	0.000486278	24	156.96	19.7528	4.95515	KIAA1109
ENSG00000164070	0.000256426	0.00237879	24	4.7205	1.39717	16.2205	HSPA4L
ENSG00000077684	5.77814e-11	1.4165e-08	24	31.775	6.73716	16.3664	JADE1
ENSG00000189184	0.00458822	0.0214145	24	6.09403	1.08016	18.1897	PCDH18
ENSG00000151014	0.000105815	0.00121253	24	10.5085	2.79249	10.6106	NOCT
ENSG00000109381	1.2848e-07	6.06087e-06	24	50.4314	4.75763	3.14143	ELF2
ENSG00000170153	3.45389e-10	5.93671e-08	24	30.0994	7.91257	5.40682	RNF150
ENSG00000170185	0.000180417	0.00182171	24	142.344	12.2826	6.7491	USP38
ENSG00000109458	5.10737e-22	2.54585e-18	24	25.3796	12.0484	3.01084	GAB1
ENSG00000164162	0.000341381	0.002956	24	7.79695	0.738402	6.83527	ANAPC10
ENSG00000164163	4.30295e-07	1.56942e-05	24	34.9943	5.34796	10.6424	ABCE1
ENSG00000170365	0.00101439	0.00681148	24	8.51396	0.992131	13.5246	SMAD1
ENSG00000151612	3.83611e-09	3.82434e-07	24	7.46268	1.42214	15.2933	ZNF827
ENSG00000109686	0.000243027	0.00228828	24	29.9095	2.24634	0.62199	SH3D19
ENSG00000164144	0.00966099	0.0382176	24	10.7056	0.759065	23.1245	ARFIP1
ENSG00000121210	3.33087e-06	8.24665e-05	24	33.4927	5.6297	21.6033	TMEM131L
ENSG00000052795	0.00770841	0.0322799	24	24.5932	5.39437	7.2686	FNIP2
ENSG00000109572	0.00621399	0.027395	24	60.275	6.67923	1.0671	CLCN3
ENSG00000218336	0.000687234	0.0050303	24	7.04235	1.37193	6.69986	TENM3
ENSG00000168556	0.00133278	0.0084201	24	3.5131	0.611066	14.6382	ING2
ENSG00000173320	1.16452e-09	1.50123e-07	24	6.78091	3.19927	15.9885	STOX2
ENSG00000164305	1.93821e-06	5.34761e-05	24	14.0156	2.52833	9.90673	CASP3
ENSG00000151726	0.00224704	0.0125194	24	453.984	38.2587	7.66024	ACSL1
ENSG00000153404	1.06031e-05	0.000206457	24	0.738629	0.286058	1.46215	PLEKHG4B
ENSG00000171368	1.71682e-12	6.58289e-10	24	9.07369	4.11291	17.0221	TPPP
ENSG00000049656	0.000454589	0.00365283	24	15.0205	1.26506	12.8991	CLPTM1L
ENSG00000112941	4.17748e-05	0.000594387	24	9.59502	1.66408	11.1521	TENT4A
ENSG00000124275	0.000442412	0.00358971	24	32.4807	2.51926	12.1025	MTRR
ENSG00000112902	0.00626971	0.0275352	24	6.76487	1.06005	20.7611	SEMA5A
ENSG00000164236	8.33811e-06	0.000170107	24	3.21624	1.57189	3.99517	ANKRD33B
ENSG00000113384	1.76529e-05	0.00030442	24	27.7806	3.46614	9.42268	GOLPH3
ENSG00000056097	3.15671e-06	7.89388e-05	24	84.3176	4.91813	14.681	ZFR
ENSG00000215158	4.8069e-05	0.000658867	24	1.30655	0.331764	2.78304
ENSG00000039560	1.00841e-05	0.000198156	24	2.19571	0.604235	10.2887	RAI14
ENSG00000145626	0.00651183	0.0283653	24	5.75471	1.30121	18.6075	UGT3A1
ENSG00000145604	0.000880022	0.00612086	24	6.0474	0.805036	19.1003	SKP2
ENSG00000113569	0.00717825	0.0306346	24	16.4018	0.852019	12.9198	NUP155
ENSG00000164318	0.00401125	0.0194124	24	54.6039	6.59786	6.15315	EGFLAM
ENSG00000113594	0.0114689	0.0434743	24	108.309	6.71195	23.8853	LIFR
ENSG00000164327	0.000383232	0.00322501	24	47.3167	7.13374	5.51055	RICTOR
ENSG00000112964	0.000359058	0.00307876	24	91.5906	6.73874	2.4877	GHR
ENSG00000198865	0.000977274	0.00661971	24	1.42142	0.259758	0.126511	CCDC152
ENSG00000250722	5.25335e-09	4.88826e-07	24	53.3384	14.5774	3.39701	SELENOP
ENSG00000172262	0.00021937	0.00211643	24	17.6409	1.38584	16.5419	ZNF131
ENSG00000112972	0.00165974	0.00996777	24	15.623	1.50332	18.3589	HMGCS1
ENSG00000248092	0.00959875	0.0380586	24	63.5399	7.22156	23.0456
ENSG00000272335	0.000138761	0.00149714	24	9.06873	1.03842	19.815
ENSG00000169271	0.00921381	0.0368208	24	59.6335	6.89069	4.24922	HSPB3
ENSG00000178996	1.36801e-05	0.000251937	24	20.0984	1.73592	16.8939	SNX18
ENSG00000177058	7.40929e-05	0.00091949	24	5.83662	0.670496	23.084	SLC38A9
ENSG00000164509	0.00900182	0.0362156	24	0.570427	0.208245	7.82112	IL31RA
ENSG00000134352	0.000445792	0.0036015	24	203.43	24.4249	10.1823	IL6ST
ENSG00000155545	5.56162e-05	0.000736656	24	20.334	2.30613	14.8119	MIER3
ENSG00000145632	1.45307e-08	1.08337e-06	24	13.5923	5.10186	11.817	PLK2
ENSG00000113448	0.00057053	0.00437075	24	325.661	63.1389	11.8497	PDE4D
ENSG00000276214	0.0127464	0.0472181	24	0.404786	0.146187	4.34039
ENSG00000153006	0.00510479	0.0233447	24	13.6966	1.52812	0.40985	SREK1IP1
ENSG00000112851	4.31563e-05	0.000607683	24	132.265	16.1108	5.62994	ERBIN
ENSG00000145675	0.000112412	0.00127156	24	106.088	17.9544	13.4352	PIK3R1
ENSG00000134058	0.000119724	0.0013349	24	7.91467	1.15838	4.56954	CDK7
ENSG00000083312	0.0013451	0.00847915	24	121.489	8.47601	18.0961	TNPO1
ENSG00000157107	1.17952e-08	9.13915e-07	24	16.4941	2.04168	3.79553	FCHO2
ENSG00000164331	1.37127e-07	6.40814e-06	24	6.44766	1.3544	19.8739	ANKRA2
ENSG00000164338	6.11035e-10	8.87127e-08	24	15.8617	2.93462	14.6851	UTP15
ENSG00000171617	0.000420132	0.00346962	24	6.2507	2.31045	18.892	ENC1
ENSG00000176928	1.07439e-08	8.50079e-07	24	2.84856	0.720143	13.8725	GCNT4
ENSG00000132846	0.00143273	0.00891595	24	1.43122	0.210839	18.1718	ZBED3
ENSG00000177034	4.28352e-10	6.96259e-08	24	20.8263	3.8066	15.1834	MTX3
ENSG00000039319	0.0134346	0.0491924	24	40.4341	1.95805	11.34	ZFYVE16
ENSG00000174695	0.00847846	0.0346886	24	38.4549	2.5264	17.3596	TMEM167A
ENSG00000134480	3.63957e-05	0.000530987	24	17.0498	2.2353	10.6611	CCNH
ENSG00000081189	1.29291e-05	0.000241074	24	726.529	101.086	4.16777	MEF2C
ENSG00000153140	0.000385425	0.00323618	24	5.34061	0.648101	20.8693	CETN3
ENSG00000176018	5.87082e-07	1.99982e-05	24	23.0685	2.91163	15.6473	LYSMD3
ENSG00000113369	1.8974e-05	0.000322834	24	60.0338	13.6099	6.8664	ARRDC3
ENSG00000113391	0.00453831	0.021228	24	7.66952	0.7091	8.36099	FAM172A
ENSG00000175449	0.000117118	0.00131131	24	3.82151	0.716468	0.44559	RFESD
ENSG00000164292	6.98295e-05	0.000882697	24	74.6652	5.74047	18.2766	RHOBTB3
ENSG00000118985	0.0111564	0.0425919	24	13.8748	3.71074	7.82543	ELL2
ENSG00000174136	0.000292711	0.00262422	24	10.8667	1.02305	2.50024	RGMB
ENSG00000153922	0.000144216	0.00153823	24	23.9668	6.62016	9.43321	CHD1
ENSG00000145730	0.00243297	0.0133026	24	165.498	13.1416	5.95155	PAM
ENSG00000112874	0.000130713	0.00143411	24	24.1998	2.84036	0.268507	NUDT12
ENSG00000153037	5.40244e-06	0.00012022	24	8.93295	0.938439	9.36391	SRP19
ENSG00000172795	0.0126392	0.0469232	24	39.0966	3.15967	22.4327	DCP2
ENSG00000164219	0.000888002	0.00616203	24	23.3762	1.53377	13.7234	PGGT1B
ENSG00000145780	2.68861e-08	1.7405e-06	24	63.4421	15.0456	13.2467	FEM1C
ENSG00000129596	0.00192339	0.0111287	24	2.08887	0.517782	19.2355	CDO1
ENSG00000151304	0.00037879	0.00319353	24	12.7212	0.9714	8.45468	SRFBP1
ENSG00000168944	0.00142809	0.00889447	24	9.44897	0.749749	11.2589	CEP120
ENSG00000168916	2.48e-07	1.02731e-05	24	7.77473	2.26237	16.817	ZNF608
ENSG00000205279	0.00225927	0.0125642	24	12.2384	4.91079	0.982359	CTXN3
ENSG00000064651	7.36007e-09	6.28929e-07	24	58.6817	15.8554	1.68788	SLC12A2
ENSG00000158985	7.79407e-06	0.00016143	24	21.5305	1.78409	7.16456	CDC42SE2
ENSG00000217128	1.34207e-09	1.71532e-07	24	43.3417	9.13614	1.0886	FNIP1
ENSG00000197375	0.00222165	0.0124104	24	9.67636	2.30986	9.23162	SLC22A5
ENSG00000072364	0.00408978	0.0196714	24	65.7473	9.46442	9.47427	AFF4
ENSG00000043143	3.96986e-12	1.29055e-09	24	10.9763	3.7308	15.3019	JADE2
ENSG00000181904	0.00110708	0.00727063	24	25.4727	2.18068	15.3434	C5orf24
ENSG00000113621	0.0125706	0.0466852	24	33.1306	2.32236	20.7432	TXNDC15
ENSG00000177733	0.0108937	0.0418778	24	27.2583	2.8	11.4849	HNRNPA0
ENSG00000112983	3.95916e-09	3.89508e-07	24	15.094	2.34329	3.32423	BRD8
ENSG00000120705	0.000708698	0.00515963	24	108.306	10.6489	11.1751	ETF1
ENSG00000171604	1.23043e-08	9.48443e-07	24	64.9207	14.5136	14.0291	CXXC5
ENSG00000158458	2.95874e-12	1.02895e-09	24	1.3611	0.872185	15.5839	NRG2
ENSG00000185129	0.000971512	0.00659242	24	47.7728	5.10932	19.1249	PURA
ENSG00000182700	0.00385202	0.018801	24	7.67181	1.00106	18.4325	IGIP
ENSG00000113070	0.0045699	0.02136	24	22.6719	9.02173	7.64524	HBEGF
ENSG00000178913	0.000663059	0.00490618	24	127.718	14.279	9.07044	TAF7
ENSG00000081853	0.0012133	0.00782733	24	0.857233	0.210301	11.7461	PCDHGA2
ENSG00000254245	0.0122664	0.0458465	24	0.550653	0.130961	12.4469	PCDHGA3
ENSG00000240184	0.0015036	0.00926937	24	4.42854	0.70455	13.3405	PCDHGC3
ENSG00000113552	1.62604e-05	0.000286405	24	19.6	1.86145	3.86158	GNPDA1
ENSG00000187678	0.000628669	0.0047218	24	2.9568	0.774842	9.18701	SPRY4
ENSG00000169302	0.000497611	0.00393199	24	0.780759	0.248132	18.9491	STK32A
ENSG00000253406	0.00886988	0.0358972	24	0.525128	0.139344	10.5854
ENSG00000249669	0.00962957	0.0381458	24	5.0773	0.99652	9.19741
ENSG00000113712	0.00223281	0.0124587	24	107.986	13.4986	10.3919	CSNK1A1
ENSG00000155846	5.71249e-11	1.4165e-08	24	15.4964	6.69414	15.9905	PPARGC1B
ENSG00000155850	2.8601e-06	7.32061e-05	24	11.3558	1.57077	13.6095	SLC26A2
ENSG00000113716	2.63947e-05	0.0004199	24	17.2944	2.74065	10.7128	HMGXB3
ENSG00000070614	4.50725e-05	0.000627754	24	31.0365	3.71318	16.1315	NDST1
ENSG00000164591	5.80302e-05	0.000760547	24	176.189	25.0139	1.54488	MYOZ3
ENSG00000086589	0.00290664	0.0152466	24	18.7216	1.20117	15.1797	RBM22
ENSG00000256235	3.36646e-10	5.85373e-08	24	3.83832	1.38643	8.83798	SMIM3
ENSG00000196743	0.000216632	0.00209542	24	11.5733	2.02533	17.7595	GM2A
ENSG00000186335	0.00788636	0.0328869	24	32.7809	4.49983	19.7692	SLC36A2
ENSG00000123643	0.00762056	0.0319986	24	5.51952	1.11145	12.5061	SLC36A1
ENSG00000086570	0.0013346	0.00842804	24	1.22541	0.458848	15.1129	FAT2
ENSG00000177556	0.00881487	0.0357328	24	4.70103	0.444571	1.4685	ATOX1
ENSG00000164574	0.00059505	0.00451465	24	8.32569	1.08165	16.7344	GALNT10
ENSG00000155506	0.0104763	0.0406915	24	60.172	3.57722	16.0686	LARP1
ENSG00000170271	1.12279e-05	0.000215813	24	5.02637	1.38276	0.111518	FAXDC2
ENSG00000155508	9.05253e-08	4.57336e-06	24	13.0918	1.52605	0.629012	CNOT8
ENSG00000170234	0.00892345	0.0359991	24	8.45067	0.772288	18.1696	PWWP2A
ENSG00000170584	0.000243457	0.00228828	24	14.0172	1.5918	1.12361	NUDCD2
ENSG00000038274	0.000337857	0.00293058	24	38.989	3.27902	1.61277	MAT2B
ENSG00000120129	0.00068141	0.00499745	24	40.2823	20.4154	5.50446	DUSP1
ENSG00000113739	7.00221e-06	0.000147897	24	1.53534	0.663604	13.2449	STC2
ENSG00000170085	0.000268374	0.00246213	24	3.33141	0.398507	12.8318	SIMC1
ENSG00000175414	5.33379e-05	0.000714068	24	4.79581	1.02725	20.7162	ARL10
ENSG00000087206	0.0122205	0.0456864	24	13.5776	0.912579	11.7781	UIMC1
ENSG00000165671	0.000277708	0.00252299	24	67.4646	6.21837	16.5836	NSD1
ENSG00000169230	0.000476526	0.00379582	24	3.21849	0.656209	10.5936	PRELID1
ENSG00000247679	0.00282276	0.0148947	24	0.700918	0.11254	18.7931
ENSG00000197451	0.00076067	0.00546878	24	23.3816	2.99521	12.5364	HNRNPAB
ENSG00000113240	9.59818e-05	0.00112369	24	21.2851	2.2779	0.551717	CLK4
ENSG00000176783	0.000520963	0.00407452	24	16.9415	1.18507	15.6372	RUFY1
ENSG00000146054	0.00195897	0.0113014	24	95.1741	10.1766	18.4325	TRIM7
ENSG00000183718	6.32914e-06	0.000137168	24	2.9422	0.452423	15.5331	TRIM52
ENSG00000054598	0.00190503	0.0110504	24	0.845478	0.26019	8.18842	FOXC1
ENSG00000137275	0.0028148	0.0148579	24	7.01947	1.52742	8.53879	RIPK1
ENSG00000260604	0.000975196	0.00661065	24	1.53863	0.559169	5.15297
ENSG00000124782	6.15693e-11	1.48501e-08	24	34.8591	9.38898	17.9815	RREB1
ENSG00000188428	0.0001784	0.00180745	24	7.7968	0.76357	22.6373	BLOC1S5
ENSG00000111859	0.00466033	0.0216902	24	12.5833	3.92935	8.10916	NEDD9
ENSG00000095951	3.27871e-05	0.000491281	24	10.0882	2.36972	12.0089	HIVEP1
ENSG00000008083	0.00264214	0.0141716	24	14.2063	2.15066	4.11766	JARID2
ENSG00000007944	0.000106213	0.00121523	24	42.3845	7.45352	23.3055	MYLIP
ENSG00000124788	0.00172153	0.0102361	24	80.6968	7.17141	10.6194	ATXN1
ENSG00000112242	0.000102264	0.00118089	24	8.75973	1.73794	11.6309	E2F3
ENSG00000124766	0.000296694	0.00265674	24	7.31949	2.18436	13.7927	SOX4
ENSG00000197062	0.00169588	0.0101207	24	8.5421	1.12434	0.291237	ZSCAN26
ENSG00000189298	0.002911	0.0152577	24	2.64523	0.317585	20.5774	ZKSCAN3
ENSG00000204713	4.64971e-07	1.65947e-05	24	14.0609	2.14194	12.8632	TRIM27
ENSG00000234127	1.0044e-06	3.07783e-05	24	6.58974	0.763406	14.0646	TRIM26
ENSG00000204592	0.00957272	0.0379889	24	100.129	23.0054	8.74282	HLA-E
ENSG00000204564	0.000364733	0.00311492	24	6.03158	0.890086	19.1794	C6orf136
ENSG00000137337	0.00192375	0.0111287	24	4.38287	0.578075	12.694	MDC1
ENSG00000196230	0.00645645	0.0281404	24	51.1924	5.35614	16.4832	TUBB
ENSG00000204580	0.000600874	0.004545	24	19.4871	4.80026	8.42998	DDR1
ENSG00000272501	0.00764242	0.0320484	24	5.47214	1.03123	6.82042
ENSG00000204439	0.00415717	0.019906	24	8.36883	0.638338	13.2374	C6orf47
ENSG00000204427	0.000376815	0.00318896	24	2.42626	0.350064	2.00399	ABHD16A
ENSG00000204390	0.00230959	0.0127633	24	3.06434	0.508468	18.3992	HSPA1L
ENSG00000204389	0.00112779	0.00738153	24	46.3517	18.2323	11.5844	HSPA1A
ENSG00000204388	0.000844919	0.00592903	24	31.1104	13.6532	10.8873	HSPA1B
ENSG00000204371	4.38096e-05	0.000614568	24	5.86814	1.22203	18.8624	EHMT2
ENSG00000204305	0.00713424	0.0304741	24	0.794595	0.0858628	7.321	AGER
ENSG00000112473	2.07959e-10	4.20246e-08	24	11.6966	2.27334	15.1279	SLC39A7
ENSG00000064999	3.01813e-06	7.63673e-05	24	9.98997	1.30104	18.6047	ANKS1A
ENSG00000007866	0.00176291	0.0104241	24	11.7221	1.53025	11.0425	TEAD3
ENSG00000096060	2.2649e-07	9.59471e-06	24	66.8844	38.0333	9.84979	FKBP5
ENSG00000112078	8.33456e-07	2.61838e-05	24	57.8028	4.41176	13.7491	KCTD20
ENSG00000124762	0.000246884	0.00231467	24	24.5789	18.5767	11.3946	CDKN1A
ENSG00000065491	8.68081e-15	6.18156e-12	24	6.99336	1.46596	14.3029	TBC1D22B
ENSG00000112167	0.00015711	0.00163723	24	4.61824	0.645226	0.182673	SAYSD1
ENSG00000124701	0.000416526	0.00344509	24	495.333	55.7434	1.06219	APOBEC2
ENSG00000112561	3.43868e-08	2.09886e-06	24	32.5005	5.33423	7.76514	TFEB
ENSG00000112576	0.00310575	0.0159599	24	4.69394	0.738219	4.17795	CCND3
ENSG00000137413	0.00467972	0.0217398	24	15.9644	1.24764	20.6127	TAF8
ENSG00000146223	0.000562207	0.00431942	24	51.6458	3.08232	13.7966	RPL7L1
ENSG00000112658	0.000285495	0.00257031	24	38.6682	3.25793	13.8447	SRF
ENSG00000170734	0.00169588	0.0101207	24	4.28698	0.4749	23.2967	POLH
ENSG00000172432	1.54271e-06	4.43647e-05	24	13.9921	1.31812	6.11084	GTPBP2
ENSG00000112715	8.22574e-08	4.25121e-06	24	78.3909	19.8167	13.2249	VEGFA
ENSG00000112759	0.00364403	0.0180799	24	44.9564	2.98819	20.2282	SLC29A1
ENSG00000172348	0.00373205	0.0183946	24	64.8639	8.02436	15.1537	RCAN2
ENSG00000146233	0.00508247	0.0232779	24	1.61903	0.257064	4.61409	CYP39A1
ENSG00000225613	7.55143e-08	4.01377e-06	24	1.3783	0.919018	16.1012
ENSG00000146151	0.0026253	0.0141016	24	1.21077	0.234023	0.969702	HMGCLL1
ENSG00000112175	0.00378531	0.0185958	24	3.35538	0.661881	22.0077	BMP5
ENSG00000118482	4.17613e-07	1.54962e-05	24	73.2405	11.084	2.27147	PHF3
ENSG00000119900	0.00762196	0.0319986	24	37.3294	3.23521	13.8746	OGFRL1
ENSG00000233844	0.00190484	0.0110504	24	0.912473	0.326978	16.9062	KCNQ5-IT1
ENSG00000119899	0.00550901	0.0248138	24	5.61122	0.57147	14.4867	SLC17A5
ENSG00000118407	0.000389438	0.00326222	24	165.04	23.1359	8.47306	FILIP1
ENSG00000198478	0.000430872	0.00352862	24	5.46371	0.7192	4.26879	SH3BGRL2
ENSG00000112773	0.0125023	0.0465125	24	6.35074	0.731114	15.785	TENT5A
ENSG00000013375	0.00905547	0.0363532	24	10.8591	1.24299	6.95728	PGM3
ENSG00000013392	0.00606351	0.0268663	24	4.43242	0.68856	6.52898	RWDD2A
ENSG00000135317	2.0048e-05	0.000336474	24	14.7468	1.19615	21.6996	SNX14
ENSG00000135316	0.000590524	0.00448943	24	69.5262	9.24178	12.0213	SYNCRIP
ENSG00000154548	0.0110173	0.0422336	24	0.583366	0.162937	13.6222	SRSF12
ENSG00000198833	7.56909e-08	4.01377e-06	24	20.5226	3.37336	11.0759	UBE2J1
ENSG00000112234	3.16184e-12	1.07459e-09	24	33.3754	8.95929	4.37852	FBXL4
ENSG00000132423	0.013135	0.0483689	24	14.199	1.4984	17.1523	COQ3
ENSG00000112237	1.56403e-06	4.47985e-05	24	18.3383	2.33318	7.06754	CCNC
ENSG00000085382	5.90412e-05	0.000770421	24	7.23344	0.664203	6.13411	HACE1
ENSG00000118689	5.85797e-07	1.99982e-05	24	37.1786	12.5144	4.49767	FOXO3
ENSG00000080546	9.81641e-09	8.02156e-07	24	135.395	41.8733	3.45313	SESN1
ENSG00000183137	0.000646211	0.00481487	24	5.74987	0.479386	23.2938	CEP57L1
ENSG00000135535	0.00147779	0.0091507	24	104.226	10.359	8.17392	CD164
ENSG00000123505	4.76403e-09	4.50894e-07	24	65.3017	22.9157	11.1056	AMD1
ENSG00000009413	0.000467936	0.00373999	24	47.5822	2.95693	10.8541	REV3L
ENSG00000056972	0.00574433	0.025688	24	4.26173	0.679626	9.63623	TRAF3IP2
ENSG00000111816	0.00112791	0.00738153	24	8.29027	2.46677	1.09908	FRK
ENSG00000123500	0.00544218	0.0246091	24	0.789205	0.243458	19.3293	COL10A1
ENSG00000196911	8.92772e-05	0.00106125	24	34.0746	2.33682	23.2228	KPNA5
ENSG00000153989	0.00210464	0.0119305	24	5.73516	0.575402	11.7887	NUS1
ENSG00000225549	0.000282326	0.00255408	24	1.38563	0.459056	6.5965
ENSG00000146373	2.61264e-06	6.83032e-05	24	20.8374	2.34528	19.673	RNF217
ENSG00000111907	0.000444462	0.00359658	24	44.8234	6.30432	7.79888	TPD52L1
ENSG00000255330	0.000170868	0.00175251	24	0.52338	0.228556	23.8953	SOGA3
ENSG00000189367	2.33483e-08	1.54491e-06	24	3.66959	1.94065	0.329169	KIAA0408
ENSG00000146376	0.00347368	0.0174138	24	28.8705	3.62956	22.5078	ARHGAP18
ENSG00000198945	0.00120668	0.00779132	24	2.01249	0.295927	17.6448	L3MBTL3
ENSG00000118523	0.000128606	0.00141306	24	5.4637	3.47365	6.85221	CCN2
ENSG00000079950	2.68071e-05	0.000424204	24	38.9804	4.27228	0.71971	STX7
ENSG00000146409	2.16056e-07	9.29899e-06	24	3.66868	1.42371	18.6974	SLC18B1
ENSG00000112319	0.000327663	0.00285874	24	58.8785	8.35059	11.4776	EYA4
ENSG00000024862	6.66858e-12	2.12174e-09	24	5.00383	1.22569	2.64083	CCDC28A
ENSG00000164440	2.04694e-05	0.000341408	24	468.363	71.3639	5.30916	TXLNB
ENSG00000164442	8.35286e-10	1.13553e-07	24	16.5799	7.40194	21.1425	CITED2
ENSG00000010818	0.0133747	0.0490346	24	88.3834	8.07819	7.75856	HIVEP2
ENSG00000189007	0.000365204	0.00311716	24	1.70126	0.271784	18.2177	ADAT2
ENSG00000135521	0.00234494	0.0128967	24	6.63418	0.731212	10.4528	LTV1
ENSG00000235652	0.000310617	0.00274201	24	3.31683	0.573882	1.97548	LOC100507557
ENSG00000131013	0.000914407	0.0062927	24	9.69954	0.979572	6.36427	PPIL4
ENSG00000186625	0.00139301	0.00871959	24	11.8494	1.16515	10.8372	KATNA1
ENSG00000120256	0.00104817	0.00697878	24	4.48534	0.723332	12.4209	LRP11
ENSG00000120254	0.00122197	0.00786627	24	0.567354	0.324228	5.97521	MTHFD1L
ENSG00000078269	0.000305594	0.00271047	24	9.9684	2.36658	13.3233	SYNJ2
ENSG00000112541	0.0109489	0.0420381	24	1.03124	0.182401	8.10498	PDE10A
ENSG00000071242	0.00036431	0.00311308	24	17.8384	2.7488	7.4973	RPS6KA2
ENSG00000197461	5.60938e-08	3.18945e-06	24	18.5429	6.86639	11.8274	PDGFA
ENSG00000122687	0.00747026	0.0315822	24	14.1266	1.1493	17.2437	MRM2
ENSG00000146587	0.000156185	0.00162873	24	15.4984	2.48106	15.8129	RBAK
ENSG00000157954	0.00728943	0.0310221	24	30.1843	1.3259	5.32715	WIPI2
ENSG00000106305	0.00126016	0.00807042	24	40.6469	4.15321	17.1674	AIMP2
ENSG00000008256	3.72303e-05	0.000541051	24	16.0999	2.57894	20.5688	CYTH3
ENSG00000146576	4.64195e-05	0.000642589	24	5.17936	0.527025	11.7388	C7orf26
ENSG00000164631	6.46042e-06	0.000139407	24	15.3744	1.66859	13.4251	ZNF12
ENSG00000187953	1.0126e-06	3.08667e-05	24	1.68884	0.339237	14.7446	PMS2CL
ENSG00000106415	6.17146e-08	3.42681e-06	24	2.88773	0.703362	23.3067	GLCCI1
ENSG00000006468	0.00898208	0.0361769	24	0.776813	0.102587	2.67521	ETV1
ENSG00000106524	0.00310519	0.0159599	24	24.5042	2.62851	17.7747	ANKMY2
ENSG00000048052	9.43171e-14	5.42468e-11	24	37.0645	16.6275	0.201778	HDAC9
ENSG00000105866	0.000154277	0.00161672	24	18.0278	2.50659	7.9006	SP4
ENSG00000164649	3.55256e-10	6.03692e-08	24	3.44245	1.34825	0.412628	CDCA7L
ENSG00000136237	0.00566493	0.0254166	24	6.05165	1.49961	6.93308	RAPGEF5
ENSG00000105889	7.17014e-05	0.000897415	24	1.14112	0.315764	0.789059	STEAP1B
ENSG00000169193	0.00144593	0.00898686	24	13.3555	1.36125	6.45713	CCDC126
ENSG00000106100	6.40466e-05	0.0008214	24	3.37431	0.509051	14.1696	NOD1
ENSG00000106105	0.000167067	0.00172417	24	32.4668	2.24937	13.4037	GARS1
ENSG00000078549	0.000825386	0.00582209	24	0.966566	0.337642	12.9515	ADCYAP1R1
ENSG00000170852	7.76148e-05	0.000958424	24	89.6761	15.5401	4.79967	KBTBD2
ENSG00000271122	0.00134553	0.00847915	24	6.81279	0.633999	2.1303	LOC101930085
ENSG00000122547	1.47586e-05	0.000267515	24	35.4525	7.90825	15.5494	EEPD1
ENSG00000006451	6.68861e-08	3.63033e-06	24	16.1833	2.2518	20.1511	RALA
ENSG00000065883	5.23466e-07	1.82895e-05	24	32.7022	3.38253	14.9339	CDK13
ENSG00000106608	1.79649e-07	7.99545e-06	24	34.234	5.85146	14.362	URGCP
ENSG00000235314	3.40815e-06	8.39628e-05	24	4.1799	0.841723	4.66061
ENSG00000136279	0.00106788	0.00708477	24	19.2162	2.0858	11.7267	DBNL
ENSG00000106636	0.00539743	0.0244511	24	29.0273	1.47046	18.6123	YKT6
ENSG00000136271	0.000192221	0.00191887	24	23.4049	2.13001	11.2677	DDX56
ENSG00000146676	4.40641e-06	0.000102798	24	36.589	3.72424	11.5478	PURB
ENSG00000164742	1.80271e-05	0.000309149	24	19.088	3.40082	18.6933	ADCY1
ENSG00000132436	3.20142e-05	0.000485047	24	8.41068	1.16966	21.1315	FIGNL1
ENSG00000198039	0.000284372	0.00256483	24	9.56379	1.99	5.24932	ZNF273
ENSG00000146757	0.00862482	0.0351311	24	8.46397	0.824953	10.8992	ZNF92
ENSG00000241258	0.00064818	0.00482473	24	11.642	0.748989	14.9654	CRCP
ENSG00000243335	0.00373006	0.0183908	24	3.18481	0.43099	19.8142	KCTD7
ENSG00000106609	1.89762e-05	0.000322834	24	24.3153	2.09839	12.4366	TMEM248
ENSG00000158321	2.82655e-10	5.09256e-08	24	5.56459	2.26762	17.5907	AUTS2
ENSG00000106638	3.09026e-05	0.00047348	24	7.00662	1.01185	10.1182	TBL2
ENSG00000263001	0.00270304	0.0143951	24	32.5785	2.85281	18.5858	GTF2I
ENSG00000274070	0.00231704	0.0127917	24	51.1589	5.56925	5.91153	CASTOR2
ENSG00000005486	0.00188779	0.0109844	24	5.14763	0.489585	14.439	RHBDD2
ENSG00000127948	0.000729826	0.00528259	24	11.2422	1.72496	11.3537	POR
ENSG00000091073	0.00183142	0.0107329	24	2.78622	0.319841	15.804	DTX2
ENSG00000006576	3.16425e-05	0.000480977	24	289.691	28.5671	5.40431	PHTF2
ENSG00000229436	0.0101989	0.0399375	24	0.39011	0.134615	18.8823
ENSG00000127954	4.08001e-05	0.000581625	24	22.4737	8.37893	9.03444	STEAP4
ENSG00000058091	0.000503448	0.00396031	24	14.307	1.34959	18.3147	CDK14
ENSG00000001631	0.0108779	0.041832	24	26.4334	1.37794	2.51345	KRIT1
ENSG00000001629	6.16234e-05	0.00079647	24	32.6351	2.03363	1.76196	ANKIB1
ENSG00000127993	4.57484e-05	0.000635801	24	8.04174	0.822759	3.77171	RBM48
ENSG00000105829	0.00109859	0.00723568	24	6.38568	0.708472	22.871	BET1
ENSG00000005981	1.04224e-12	4.58401e-10	24	51.4644	17.9088	3.58357	ASB4
ENSG00000198742	0.00104306	0.00695402	24	13.0787	1.88653	10.3568	SMURF1
ENSG00000106245	0.010911	0.0419335	24	9.21107	0.911012	4.74771	BUD31
ENSG00000106246	0.00781665	0.0326236	24	3.00462	0.327183	15.7412	PTCD1
ENSG00000160917	0.00450767	0.0211484	24	14.0413	0.647744	17.1671	CPSF4
ENSG00000197343	1.14039e-05	0.000217796	24	30.7152	2.46716	11.3205	ZNF655
ENSG00000066923	5.48368e-06	0.000121666	24	4.82591	1.0799	2.80337	STAG3
ENSG00000146834	0.00543462	0.0245898	24	16.3177	1.51154	14.8381	MEPCE
ENSG00000160813	0.0128196	0.0474516	24	1.74379	0.137259	5.18305	PPP1R35
ENSG00000087087	0.00091642	0.00630075	24	16.3242	1.39082	17.2797	SRRT
ENSG00000106366	0.0119959	0.0450424	24	1.98339	1.44923	5.64909	SERPINE1
ENSG00000106367	4.65671e-05	0.000642996	24	2.95458	0.439199	1.34443	AP1S1
ENSG00000160999	8.55373e-05	0.00103222	24	15.5079	2.32185	19.5356	SH2B2
ENSG00000105808	0.000389201	0.00326222	24	1.01495	0.28792	16.9918	RASA4
ENSG00000161048	0.000256068	0.00237694	24	8.94149	0.872245	20.3053	NAPEPLD
ENSG00000228393	0.00209141	0.0118781	24	0.63008	0.129649	13.3298
ENSG00000091127	4.30312e-05	0.00060693	24	10.1817	1.68099	12.6389	PUS7
ENSG00000105856	1.50274e-17	2.97844e-14	24	62.7069	19.4879	4.97686	HBP1
ENSG00000128590	0.000137374	0.00148482	24	35.3833	7.15232	7.33104	DNAJB9
ENSG00000006652	0.00518471	0.0236378	24	33.4231	6.76477	8.82909	IFRD1
ENSG00000181016	0.00241649	0.0132318	24	81.0762	10.09	4.3353	LSMEM1
ENSG00000146802	2.16372e-06	5.85103e-05	24	12.6854	1.62814	12.1673	TMEM168
ENSG00000164603	0.00743637	0.0314935	24	9.33267	0.770122	23.0147	BMT2
ENSG00000128573	2.2078e-15	1.8559e-12	24	7.49002	2.94209	4.45284	FOXP2
ENSG00000105976	1.92513e-07	8.41768e-06	24	61.6114	20.3016	3.24693	MET
ENSG00000004866	3.59926e-05	0.000527828	24	8.94654	1.23944	0.15074	ST7
ENSG00000184408	0.00321523	0.0163754	24	0.476454	0.159178	2.05547	KCND2
ENSG00000146809	1.23989e-08	9.50837e-07	24	41.7464	8.66736	3.45883	ASB15
ENSG00000170807	2.16768e-10	4.22148e-08	24	745.066	236.448	3.72708	LMOD2
ENSG00000179562	0.0131673	0.0484627	24	8.68857	0.895127	14.7659	GCC1
ENSG00000242902	0.00225534	0.0125517	24	0.851568	0.631184	8.04384	FLNC-AS1
ENSG00000186591	0.000784917	0.00559468	24	71.5906	5.67726	5.45712	UBE2H
ENSG00000128585	4.45171e-10	7.12233e-08	24	45.1928	4.28953	12.6003	MKLN1
ENSG00000205060	4.02325e-06	9.61081e-05	24	4.84174	1.04629	16.5455	SLC35B4
ENSG00000122783	3.9283e-13	1.95813e-10	24	16.3256	2.99179	16.7471	CYREN
ENSG00000105875	1.30103e-05	0.000242286	24	5.83686	0.852289	15.2243	WDR91
ENSG00000122779	1.34629e-05	0.000248856	24	17.1401	1.72556	13.393	TRIM24
ENSG00000064393	0.000196754	0.00194208	24	57.8728	5.69414	17.3216	HIPK2
ENSG00000006459	0.00191273	0.0110864	24	52.6944	4.73909	10.3051	KDM7A
ENSG00000133597	2.16716e-05	0.000356913	24	7.93087	1.03687	18.1532	ADCK2
ENSG00000006530	0.00537346	0.0243736	24	7.8807	0.747448	18.3143	AGK
ENSG00000232533	0.00862251	0.0351311	24	1.18256	0.403442	7.22266
ENSG00000204947	0.0035231	0.0175967	24	2.4426	0.34861	17.2559	ZNF425
ENSG00000181220	8.77098e-05	0.00104761	24	7.17971	0.668521	10.5169	ZNF746
ENSG00000133619	0.00500775	0.0230158	24	4.60246	0.604731	12.8164	KRBA1
ENSG00000106560	0.00852939	0.0348113	24	1.6597	0.260135	19.7229	GIMAP2
ENSG00000164885	0.000832899	0.00586125	24	3.08438	0.422164	19.6052	CDK5
ENSG00000033100	0.000104702	0.00120162	24	6.18637	1.21126	11.4579	CHPF2
ENSG00000184863	3.22004e-05	0.000485898	24	28.3444	2.53447	2.9525	RBM33
ENSG00000182648	0.00896118	0.0361201	24	2.1185	0.410306	1.26585	LINC01006
ENSG00000182162	0.00106344	0.00706787	24	1.76585	0.615907	8.70967	P2RY8
ENSG00000011201	0.00842099	0.0345196	24	30.0504	2.41162	4.41425	ANOS1
ENSG00000123595	0.00119378	0.00772133	24	8.91847	0.808782	2.81862	RAB9A
ENSG00000165195	0.00031646	0.00278442	24	3.21804	0.708721	8.73253	PIGA
ENSG00000102010	0.0117153	0.0442733	24	0.487776	0.151404	11.6899	BMX
ENSG00000186312	0.00193386	0.0111829	24	1.78397	0.21864	2.52801	CA5BP1
ENSG00000008086	3.05538e-05	0.000470063	24	4.86762	0.955144	15.1457	CDKL5
ENSG00000174010	0.00251896	0.0136678	24	15.2875	3.93063	9.27754	KLHL15
ENSG00000130741	0.0118487	0.0446726	24	59.876	3.53213	3.12546	EIF2S3
ENSG00000005889	0.000175183	0.00178941	24	75.8	5.15312	4.14701	ZFX
ENSG00000147036	0.000215323	0.00208562	24	0.674673	0.173801	19.3504	LANCL3
ENSG00000165169	0.00254272	0.0137746	24	9.56495	1.11223	9.5807	DYNLT3
ENSG00000156313	0.0026206	0.0140864	24	2.36983	0.531398	9.41697	RPGR
ENSG00000165175	0.000462071	0.0037017	24	131.895	30.7851	6.88441	MID1IP1
ENSG00000264618	0.0118804	0.0447281	24	1.76931	0.270853	1.68326
ENSG00000183337	0.0125094	0.0465125	24	18.1176	2.94832	10.535	BCOR
ENSG00000185753	0.00346672	0.0173964	24	4.17964	0.376754	16.6099	CXorf38
ENSG00000147050	0.00835716	0.034371	24	13.6896	1.2743	4.57076	KDM6A
ENSG00000147124	0.000265328	0.00244177	24	38.3484	4.72985	17.1293	ZNF41
ENSG00000197779	0.00291459	0.0152661	24	3.50818	0.375251	12.17	ZNF81
ENSG00000068323	5.29046e-05	0.000709538	24	10.7598	1.68085	11.4094	TFE3
ENSG00000012211	0.00207247	0.0118109	24	4.15622	0.357244	17.3689	PRICKLE3
ENSG00000101997	0.00688746	0.0296559	24	9.06811	0.546573	18.6184	CCDC22
ENSG00000049769	5.12558e-05	0.000691768	24	18.374	1.73268	15.4986	PPP1R3F
ENSG00000273820	0.0120821	0.0452821	24	0.94469	0.219698	12.3786	USP27X
ENSG00000126012	0.00195575	0.0112877	24	46.3495	4.15756	10.9309	KDM5C
ENSG00000184083	0.0107761	0.0415538	24	5.1431	0.614735	16.7549	FAM120C
ENSG00000158571	0.00397153	0.01927	24	28.1481	2.1267	1.32592	PFKFB1
ENSG00000102349	0.00922177	0.0368329	24	2.41027	0.351516	20.3096	KLF8
ENSG00000204271	0.000115505	0.00129674	24	3.35419	0.474341	16.9026	SPIN3
ENSG00000198205	0.0105214	0.0408243	24	7.71095	1.49704	18.0226	ZXDA
ENSG00000184675	8.05933e-14	4.82077e-11	24	8.12505	2.35117	12.6994	AMER1
ENSG00000198881	0.0125071	0.0465125	24	22.0892	1.93353	18.2125	ASB12
ENSG00000102043	0.00020014	0.00196256	24	0.699415	0.170934	19.3369	MTMR8
ENSG00000130052	0.00398942	0.0193359	24	9.14579	1.51529	9.84399	STARD8
ENSG00000165240	3.10087e-05	0.000474135	24	10.1118	1.30514	14.1898	ATP7A
ENSG00000126953	0.000316338	0.00278442	24	4.68103	0.707918	13.3798	TIMM8A
ENSG00000241343	0.00294167	0.0153756	24	1.83582	0.335399	9.45515	RPL36A
ENSG00000133138	0.00126317	0.0080862	24	1.05157	0.17938	22.1335	TBC1D8B
ENSG00000157514	8.56716e-13	3.88222e-10	24	77.1113	18.4386	3.57438	TSC22D3
ENSG00000157600	1.57748e-13	8.73689e-11	24	37.947	7.43113	20.2653	TMEM164
ENSG00000175556	2.86831e-07	1.15926e-05	24	9.64626	4.69644	12.7802	LONRF3
ENSG00000005022	0.00107285	0.00710198	24	14.6921	2.13166	12.6611	SLC25A5
ENSG00000233382	0.00765461	0.0320778	24	0.739413	0.151196	21.4122	NKAPP1
ENSG00000158290	3.12132e-05	0.000475803	24	17.5261	1.43534	2.73675	CUL4B
ENSG00000101966	0.000175738	0.00179262	24	44.0571	3.13501	14.9425	XIAP
ENSG00000101972	0.00327806	0.0166509	24	71.1869	5.08068	4.42994	STAG2
ENSG00000188706	0.00987342	0.0389057	24	5.11738	0.754626	7.89769	ZDHHC9
ENSG00000156697	0.0018685	0.0108976	24	6.27767	0.869333	8.62837	UTP14A
ENSG00000165675	0.000995402	0.00670809	24	9.77775	1.30115	0.180594	ENOX2
ENSG00000076716	0.00600612	0.0266594	24	17.5467	1.8096	20.6447	GPC4
ENSG00000212747	3.82629e-05	0.000553306	24	2.8703	0.570016	12.308	RTL8B
ENSG00000173275	8.64436e-06	0.000174872	24	6.29579	1.12123	20.1171	ZNF449
ENSG00000165359	0.0112711	0.0428821	24	2.11012	0.253631	1.52803	INTS6L
ENSG00000063587	1.50354e-08	1.10215e-06	24	5.25117	1.05581	12.3615	ZNF275
ENSG00000213397	0.00841065	0.034515	24	0.585596	0.169606	9.33851	HAUS7
ENSG00000182492	0.0119009	0.0447869	24	1.0269	0.342297	6.46922	BGN
ENSG00000177854	0.00581517	0.0259505	24	2.28021	0.350921	23.0161	TMEM187
ENSG00000126903	3.54309e-07	1.36868e-05	24	5.2813	0.686007	14.9519	SLC10A3
ENSG00000275342	1.8301e-08	1.29091e-06	24	6.13019	1.93407	14.592	PRAG1
ENSG00000173281	3.51179e-06	8.58867e-05	24	260.33	82.798	16.2909	PPP1R3B
ENSG00000254093	3.01064e-05	0.000464339	24	2.52628	0.422182	11.7664	PINX1
ENSG00000079459	0.00855764	0.034917	24	103.601	8.56824	2.14542	FDFT1
ENSG00000003987	0.00153487	0.00937599	24	1.24563	0.208577	13.7474	MTMR7
ENSG00000129422	0.000682636	0.00500399	24	121.464	9.23444	2.19631	MTUS1
ENSG00000175445	0.00700156	0.0300348	24	43.7281	11.5392	7.98936	LPL
ENSG00000275074	0.01184	0.0446726	24	0.519075	0.0854418	19.8771	NUDT18
ENSG00000168476	0.00439145	0.0207816	24	0.639744	0.128815	20.2649	REEP4
ENSG00000168487	0.0113293	0.0430541	24	3.31944	0.494972	7.37491	BMP1
ENSG00000120896	8.76454e-06	0.000176531	24	6.63739	1.10425	2.28629	SORBS3
ENSG00000147439	0.000490649	0.00388905	24	2.26307	0.573652	9.89226	BIN3
ENSG00000008853	5.12603e-10	7.90254e-08	24	15.0281	3.88518	12.5302	RHOBTB2
ENSG00000167034	0.000109212	0.00124478	24	5.01937	1.1493	12.4007	NKX3-1
ENSG00000228451	0.000684442	0.00501338	24	2.74083	0.502186	3.35428	SDAD1P1
ENSG00000104228	8.63e-08	4.40454e-06	24	8.29662	2.30155	11.8238	TRIM35
ENSG00000168077	0.00198321	0.0113978	24	0.728129	0.157516	4.24626	SCARA3
ENSG00000012232	1.13772e-08	8.90756e-07	24	40.7688	5.24887	17.2763	EXTL3
ENSG00000104299	0.000284316	0.00256483	24	6.44756	0.536124	19.4569	INTS9
ENSG00000147421	0.00224453	0.0125101	24	10.2559	0.899808	2.18492	HMBOX1
ENSG00000104695	0.000984014	0.00665835	24	42.1041	3.80459	11.6083	PPP2CB
ENSG00000183779	0.00110474	0.00725848	24	10.0681	1.41444	12.3002	ZNF703
ENSG00000183154	0.000235274	0.00223242	24	0.980892	0.251451	18.3342	LOC102723701
ENSG00000147475	0.00626971	0.0275352	24	26.9557	1.89921	20.8335	ERLIN2
ENSG00000147526	5.21636e-05	0.000700229	24	33.3367	5.20969	6.05672	TACC1
ENSG00000176907	9.09512e-05	0.00107432	24	6.75456	1.92388	3.17717	TCIM
ENSG00000158669	7.63334e-06	0.000159204	24	33.3275	3.9462	11.4258	GPAT4
ENSG00000253389	4.4055e-07	1.60292e-05	24	2.4057	0.788455	3.48444
ENSG00000168575	0.00148172	0.00916741	24	149.939	14.2906	0.915147	SLC20A2
ENSG00000120925	0.00411181	0.0197457	24	18.9449	1.59328	22.5524	RNF170
ENSG00000185900	0.00439298	0.0207822	24	5.11918	0.570216	16.2826	POMK
ENSG00000254198	0.00413312	0.0198353	24	1.2981	0.238021	18.1685
ENSG00000168333	4.4882e-10	7.12233e-08	24	240.1	142.894	1.14796	PPDPFL
ENSG00000168300	0.0134642	0.0492885	24	357.828	27.1027	2.86853	PCMTD1
ENSG00000228801	0.000123231	0.00136503	24	13.861	1.59806	23.1908	LOC102724330
ENSG00000023287	3.41553e-09	3.50977e-07	24	136.424	22.3246	6.75473	RB1CC1
ENSG00000137574	0.00152559	0.00934605	24	13.1069	1.72588	7.8408	TGS1
ENSG00000169122	0.0020707	0.0118053	24	11.8106	1.54203	2.10095	FAM110B
ENSG00000171316	0.000143315	0.00153191	24	38.2644	11.436	12.867	CHD7
ENSG00000185728	2.7379e-05	0.000431438	24	75.862	5.61907	14.9253	YTHDF3
ENSG00000179041	8.36301e-11	1.92401e-08	24	6.51257	1.77558	13.1347	RRS1
ENSG00000104218	0.00218612	0.0122761	24	11.1801	0.784415	4.9491	CSPP1
ENSG00000137573	0.000438609	0.00357242	24	4.31532	1.94609	7.82086	SULF1
ENSG00000091656	0.00984374	0.038799	24	16.4071	2.44437	20.1568	ZFHX4
ENSG00000164683	0.000162339	0.0016835	24	3.77512	1.1274	8.04925	HEY1
ENSG00000164684	0.00209385	0.0118874	24	30.0692	2.89172	6.31209	ZNF704
ENSG00000164823	0.00353072	0.0176229	24	26.7519	2.21897	8.13682	OSGIN2
ENSG00000123119	0.00303028	0.0156853	24	0.647348	0.135447	7.12906	NECAB1
ENSG00000079102	0.000145772	0.00155262	24	5.36172	1.19647	18.6936	RUNX1T1
ENSG00000205133	0.000110076	0.00125177	24	2.77922	0.547847	23.271	TRIQK
ENSG00000183808	3.10709e-06	7.79891e-05	24	8.45943	1.502	19.7023	RBM12B
ENSG00000164938	0.000190989	0.00190912	24	12.8902	2.57442	0.389878	TP53INP1
ENSG00000132561	0.00972554	0.0384344	24	2.89398	0.55612	6.32371	MATN2
ENSG00000245970	0.00777543	0.0324901	24	0.619469	0.147488	5.89243
ENSG00000034677	2.94878e-05	0.000459222	24	60.4081	9.06698	9.80574	RNF19A
ENSG00000261087	0.00699252	0.0300219	24	2.79594	0.486806	15.6751
ENSG00000104517	0.00301035	0.0156355	24	111.5	10.0528	10.9835	UBR5
ENSG00000155090	5.64742e-07	1.9549e-05	24	108.439	48.7241	9.20547	KLF10
ENSG00000155096	5.12511e-06	0.000115896	24	123.041	16.1054	13.6349	AZIN1
ENSG00000169946	0.00240064	0.0131692	24	13.44	0.979009	3.76528	ZFPM2
ENSG00000154188	9.23558e-06	0.000184885	24	44.819	10.777	2.39584	ANGPT1
ENSG00000147679	4.96598e-05	0.000678185	24	10.8923	1.10699	7.45869	UTP23
ENSG00000164754	2.04694e-05	0.000341408	24	71.4735	5.35417	5.93904	RAD21
ENSG00000164758	3.29212e-07	1.29145e-05	24	4.22992	0.626874	3.06265	MED30
ENSG00000136999	0.00195965	0.0113014	24	3.80384	1.45056	7.73039	CCN3
ENSG00000155792	0.000594889	0.00451465	24	185.17	21.6052	12.5703	DEPTOR
ENSG00000254343	0.00804684	0.0333146	24	28.7996	3.3307	13.7485
ENSG00000178764	3.55781e-05	0.000524172	24	21.2444	2.13355	12.5993	ZHX2
ENSG00000156802	7.38023e-07	2.37342e-05	24	3.20284	0.856009	9.033	ATAD2
ENSG00000156804	3.07741e-07	1.23047e-05	24	542.692	178.154	1.88966	FBXO32
ENSG00000183665	1.12666e-07	5.47015e-06	24	7.58263	1.02664	11.8386	TRMT12
ENSG00000253106	0.00333283	0.0168832	24	2.10092	0.218911	16.1226
ENSG00000173334	9.13048e-05	0.00107679	24	59.692	23.3041	8.34726	TRIB1
ENSG00000008513	1.17113e-11	3.37064e-09	24	75.0956	20.2988	10.7904	ST3GAL1
ENSG00000123908	0.00159017	0.00965073	24	53.8685	7.25554	12.8397	AGO2
ENSG00000171045	2.59574e-06	6.82142e-05	24	4.87324	0.663563	3.59762	TSNARE1
ENSG00000234616	0.0018634	0.0108722	24	8.73445	1.39846	17.2773	JRK
ENSG00000130193	0.000114847	0.00129227	24	8.34359	1.58145	17.7772	THEM6
ENSG00000182759	1.10052e-12	4.70206e-10	24	31.1086	9.23872	14.1567	MAFA
ENSG00000179886	3.06838e-06	7.73769e-05	24	5.61306	1.03687	17.1487	TIGD5
ENSG00000183309	0.00624036	0.027487	24	13.8528	1.58522	18.2704	ZNF623
ENSG00000235173	0.000143591	0.00153375	24	8.43381	0.892456	20.4096	HGH1
ENSG00000167700	0.00210179	0.0119234	24	8.66068	0.896959	19.9514	MFSD3
ENSG00000160957	2.5482e-05	0.000408118	24	0.77489	0.169119	19.4656	RECQL4
ENSG00000160959	0.000482432	0.00383331	24	7.61609	0.785258	15.095	LRRC14
ENSG00000198169	0.0028927	0.0151957	24	5.33813	0.646329	17.2287	ZNF251
ENSG00000196150	6.71926e-06	0.000143543	24	9.51304	1.50921	16.3095	ZNF250
ENSG00000107249	0.00772633	0.0323459	24	2.28261	0.598308	6.81645	GLIS3
ENSG00000099219	3.5865e-05	0.000526842	24	16.4243	3.17541	18.9338	ERMP1
ENSG00000137040	7.70198e-06	0.000160411	24	48.1891	5.30831	14.5761	RANBP6
ENSG00000147854	6.25744e-07	2.07022e-05	24	17.7216	1.99833	3.29442	UHRF2
ENSG00000147872	0.000319789	0.00280806	24	117.8	15.2525	10.1154	PLIN2
ENSG00000198642	0.0135494	0.0495397	24	15.7718	0.882422	20.7031	KLHL9
ENSG00000099810	0.00612568	0.0270856	24	11.2063	1.11752	20.08	MTAP
ENSG00000137055	0.00446211	0.0209972	24	42.0605	3.8347	12.2767	PLAA
ENSG00000120162	4.83301e-05	0.000661839	24	3.99354	1.17401	6.55798	MOB3B
ENSG00000147894	0.00826227	0.0340463	24	18.2987	2.94707	6.10185	C9orf72
ENSG00000197579	6.71863e-06	0.000143543	24	14.0911	2.85672	8.51942	TOPORS
ENSG00000086061	6.6421e-06	0.000142505	24	37.7424	10.9049	11.9841	DNAJA1
ENSG00000086062	0.010094	0.0396496	24	11.5123	2.00623	8.8923	B4GALT1
ENSG00000086102	0.00597828	0.0265827	24	30.8039	1.61156	13.1713	NFX1
ENSG00000237984	9.59055e-09	7.88006e-07	24	1.08685	0.262357	13.6688	PTENP1
ENSG00000122756	6.18216e-07	2.0544e-05	24	10.0931	3.57418	15.1688	CNTFR
ENSG00000137094	0.00214402	0.0121001	24	85.6631	19.2064	8.94666	DNAJB5
ENSG00000273597	5.10744e-05	0.000690566	24	0.48712	0.241517	12.1511
ENSG00000279608	0.00867019	0.0352608	24	1.17231	0.223739	10.5393
ENSG00000198853	1.28913e-15	1.4829e-12	24	44.4505	12.0647	14.5948	RUSC2
ENSG00000070610	9.03422e-06	0.000181096	24	36.7921	5.06967	16.1993	GBA2
ENSG00000159899	0.00778765	0.0325221	24	3.89629	0.387543	20.4372	NPR2
ENSG00000198416	1.61441e-06	4.58101e-05	24	1.59435	0.413501	20.8567
ENSG00000276291	0.0103619	0.0403624	24	2.66767	0.288413	21.9822
ENSG00000107242	0.00140444	0.00877643	24	2.07788	0.346308	21.8587	PIP5K1B
ENSG00000165060	0.000329597	0.00286891	24	14.0649	1.25453	19.8692	FXN
ENSG00000107282	5.72522e-06	0.000125904	24	3.35817	0.757149	22.7403	APBA1
ENSG00000188647	4.73542e-05	0.000651458	24	54.5462	3.63553	16.9368	PTAR1
ENSG00000119138	3.21685e-05	0.000485898	24	84.5188	27.2851	5.4766	KLF9
ENSG00000107372	2.36358e-07	9.90056e-06	24	220.161	44.0665	3.67609	ZFAND5
ENSG00000196781	8.46853e-05	0.00102708	24	44.9696	8.43266	0.602767	TLE1
ENSG00000165115	0.00409917	0.019704	24	2.31319	0.290475	11.4562	KIF27
ENSG00000213694	5.14643e-06	0.000116078	24	1.93218	1.08339	10.1576	S1PR3
ENSG00000187764	0.00230095	0.0127297	24	66.5041	3.85862	22.2146	SEMA4D
ENSG00000130222	1.88208e-05	0.000320919	24	29.1705	18.2405	4.27212	GADD45G
ENSG00000148090	0.00134386	0.00847577	24	15.4344	1.40649	5.55337	AUH
ENSG00000165030	6.52507e-06	0.000140397	24	24.2829	14.6249	10.9706	NFIL3
ENSG00000127081	3.91647e-07	1.48271e-05	24	7.30571	0.850713	11.0839	ZNF484
ENSG00000197724	0.000292711	0.00262422	24	35.4858	2.2479	14.5825	PHF2
ENSG00000136932	0.000115429	0.00129674	24	6.01636	0.561385	4.72218	TRMO
ENSG00000106799	5.0405e-09	4.7406e-07	24	31.3054	3.35879	12.5667	TGFBR1
ENSG00000106803	0.0136622	0.0498687	24	6.89052	0.49485	7.90477	SEC61B
ENSG00000136870	4.79229e-07	1.70223e-05	24	16.9887	3.3073	13.6417	ZNF189
ENSG00000165152	0.00169515	0.0101207	24	6.90935	1.29635	17.4925	PGAP4
ENSG00000106692	0.012934	0.0477567	24	14.2922	0.813239	23.2011	FKTN
ENSG00000148143	0.000171596	0.00175721	24	32.6374	5.15343	18.8915	ZNF462
ENSG00000070159	0.008803	0.0357038	24	77.4063	8.2307	4.79143	PTPN3
ENSG00000148153	7.00039e-06	0.000147897	24	13.7694	1.57986	19.5899	INIP
ENSG00000136868	6.11625e-09	5.50979e-07	24	6.54626	1.16733	13.6815	SLC31A1
ENSG00000157657	0.000576943	0.0044152	24	2.62079	0.675531	19.4811	ZNF618
ENSG00000157693	3.99837e-07	1.5023e-05	24	5.4661	0.976367	17.0924	TMEM268
ENSG00000148219	0.000555868	0.00428477	24	5.32058	0.780694	22.6448	ASTN2
ENSG00000119401	4.65051e-05	0.000642733	24	21.3921	3.91362	17.1812	TRIM32
ENSG00000148175	0.0041554	0.0199039	24	72.2504	19.1911	7.74814	STOM
ENSG00000236901	0.00550666	0.0248107	24	1.54932	0.370117	17.5709	MIR600HG
ENSG00000136935	4.29113e-11	1.08762e-08	24	14.2079	2.0879	17.3076	GOLGA1
ENSG00000165219	0.000651758	0.00484354	24	53.1641	4.03112	14.3541	GAPVD1
ENSG00000196814	0.000139134	0.00150008	24	21.968	3.0585	20.9819	MVB12B
ENSG00000169155	1.49921e-05	0.00027011	24	51.4161	8.59495	11.7294	ZBTB43
ENSG00000136859	7.05038e-06	0.000148495	24	36.3557	14.1812	7.75714	ANGPTL2
ENSG00000148356	0.000140199	0.00150939	24	9.1846	0.907898	22.3632	LRSAM1
ENSG00000167106	0.0116443	0.0440275	24	2.10884	0.345035	14.6243	FAM102A
ENSG00000171169	1.24103e-06	3.69687e-05	24	4.79865	0.874483	12.0626	NAIF1
ENSG00000148339	7.98639e-05	0.000981335	24	21.8359	4.24258	8.70221	SLC25A25
ENSG00000234771	0.000283579	0.00256077	24	0.714387	0.187686	16.1459
ENSG00000167114	1.51898e-08	1.10804e-06	24	5.26764	1.22256	16.4539	SLC27A4
ENSG00000095319	0.0061536	0.0271849	24	15.2077	1.92906	11.4039	NUP188
ENSG00000148343	2.17861e-05	0.000358403	24	13.1389	2.18905	17.4863	MIGA2
ENSG00000148331	7.89134e-07	2.51614e-05	24	5.6127	0.778261	12.7179	ASB6
ENSG00000097007	0.0072185	0.0307625	24	27.3584	2.39477	9.1122	ABL1
ENSG00000130714	0.0113527	0.0431322	24	17.0021	0.843949	18.3404	POMT1
ENSG00000107290	0.00449599	0.0211125	24	80.083	6.94863	12.7815	SETX
ENSG00000148297	0.00423506	0.0202271	24	6.9903	0.695185	18.7574	MED22
ENSG00000148248	0.0025062	0.0136134	24	43.7946	3.48221	14.6328	SURF4
ENSG00000196363	0.000702692	0.00512838	24	17.2933	0.895835	15.8204	WDR5
ENSG00000148411	2.83501e-08	1.79638e-06	24	24.7982	5.11036	13.6145	NACC2
ENSG00000165661	0.00208258	0.0118504	24	2.81026	0.456596	9.26072	QSOX2
ENSG00000127191	0.00112356	0.00736275	24	4.01364	0.461091	17.6927	TRAF2
ENSG00000176919	0.00312299	0.0160155	24	0.528075	0.196848	3.74301	C8G
ENSG00000176058	0.00547843	0.0247058	24	3.47143	0.342722	20.4316	TPRN
ENSG00000212864	0.0134089	0.0491342	24	0.611065	0.109004	17.6962	RNF208
ENSG00000188229	5.78665e-16	8.65336e-13	24	63.9955	25.8845	16.3196	TUBB4B
ENSG00000161328	0.00504802	0.0231772	24	1.58323	0.306234	21.0359	LRRC56
ENSG00000283787	0.000198259	0.0019516	24	27.0561	5.23505	17.3315
ENSG00000184281	0.00173688	0.0103128	24	29.5414	2.06498	13.3977	TSSC4
ENSG00000167311	0.0101218	0.0397274	24	4.34581	0.530801	5.14438	ART5
ENSG00000129744	0.000189374	0.00190037	24	21.2437	4.65358	4.92617	ART1
ENSG00000200201	8.04684e-05	0.000987141	24	3.62874	0.77438	5.17139
ENSG00000129749	0.000189763	0.00190068	24	27.2387	5.78164	4.9502	CHRNA10
ENSG00000167323	0.00097425	0.00660723	24	71.0584	5.00608	20.0148	STIM1
ENSG00000167333	0.011905	0.0447869	24	6.0371	0.668062	20.2034	TRIM68
ENSG00000132274	0.000914254	0.0062927	24	9.90874	2.12813	5.93169	TRIM22
ENSG00000051009	0.000117909	0.00131864	24	9.13424	1.21776	8.10409	FAM160A2
ENSG00000132286	0.0074391	0.0314961	24	8.22126	0.623256	12.7052	TIMM10B
ENSG00000166387	1.93375e-06	5.34516e-05	24	13.6473	1.78969	3.89667	PPFIBP2
ENSG00000166394	0.00350367	0.0175123	24	1.85328	0.262567	1.77062	CYB5R2
ENSG00000175348	0.000483679	0.00384118	24	32.6503	2.67349	18.3297	TMEM9B
ENSG00000205339	0.00232469	0.0128103	24	275.199	18.0628	4.51241	IPO7
ENSG00000166483	0.000788038	0.00561425	24	13.0263	3.46207	7.30026	WEE1
ENSG00000246273	0.000524907	0.00410107	24	1.08261	0.160417	3.717	SBF2-AS1
ENSG00000072952	0.00921939	0.0368329	24	4.94302	0.993001	9.81126	MRVI1
ENSG00000198730	0.00173719	0.0103128	24	20.4835	2.17712	10.6793	CTR9
ENSG00000110328	0.000357343	0.0030703	24	2.7496	0.796181	14.3466	GALNT18
ENSG00000133794	1.39691e-22	2.08894e-18	24	11.3643	9.75214	16.3206	ARNTL
ENSG00000110693	0.00188661	0.0109818	24	33.8645	4.06318	6.32278	SOX6
ENSG00000188211	1.23176e-06	3.67661e-05	24	1.46363	0.428898	11.2538	NCR3LG1
ENSG00000187486	0.000674205	0.00495984	24	62.5189	7.39654	16.4226	KCNJ11
ENSG00000110768	0.00245091	0.013386	24	23.9261	1.84836	8.05846	GTF2H1
ENSG00000151117	0.000176244	0.00179534	24	1.25621	0.286579	4.61565	TMEM86A
ENSG00000176971	0.0015229	0.00934103	24	1.44953	0.319389	22.9019	FIBIN
ENSG00000176102	0.00635239	0.0278003	24	7.04263	0.590942	19.6101	CSTF3
ENSG00000110422	0.0039181	0.0190603	24	528.349	37.3933	5.75577	HIPK3
ENSG00000135387	0.00600392	0.0266575	24	90.3724	4.11836	16.9765	CAPRIN1
ENSG00000166016	8.3246e-11	1.92401e-08	24	14.7505	4.52014	18.7794	ABTB2
ENSG00000121691	0.0128365	0.0474913	24	92.5818	4.17233	2.84974	CAT
ENSG00000179431	0.000796672	0.00566497	24	0.821504	0.388349	9.33922	FJX1
ENSG00000254519	0.00341002	0.0171985	24	0.495388	0.105301	6.69912	LOC100507384
ENSG00000175224	0.00747837	0.0315997	24	14.2053	1.17692	8.09488	ATG13
ENSG00000149182	4.59122e-07	1.64251e-05	24	52.6221	6.27298	12.0215	ARFGAP2
ENSG00000134574	0.00152446	0.00934295	24	3.11807	0.405615	12.1824	DDB2
ENSG00000134575	0.000167577	0.00172824	24	7.83618	0.911563	15.8455	ACP2
ENSG00000025434	0.00228067	0.0126456	24	2.21901	0.529334	17.9245	NR1H3
ENSG00000110514	0.00836618	0.0343986	24	20.252	2.24854	17.1025	MADD
ENSG00000134817	0.000542224	0.00420779	24	8.69125	1.73897	17.8742	APLNR
ENSG00000149115	6.29177e-07	2.0724e-05	24	24.9892	7.86968	11.0057	TNKS1BP1
ENSG00000149150	2.18545e-10	4.22148e-08	24	8.54277	2.3228	3.67629	SLC43A1
ENSG00000156599	0.000212805	0.00206627	24	42.0296	2.60515	16.462	ZDHHC5
ENSG00000166900	0.00467964	0.0217398	24	6.70828	0.874795	9.45869	STX3
ENSG00000110077	0.0130768	0.0482127	24	6.22483	0.707906	5.01478	MS4A6A
ENSG00000110108	0.0109448	0.0420381	24	35.3114	3.14832	16.6892	TMEM109
ENSG00000134780	8.18581e-08	4.25037e-06	24	2.55914	0.989055	15.4316	DAGLA
ENSG00000221968	0.0127424	0.0472181	24	7.20931	1.44951	10.8557	FADS3
ENSG00000255508	0.00164914	0.00991604	24	0.771417	0.113733	21.1367	TUT1
ENSG00000149480	0.00276532	0.0146588	24	16.4894	2.757	12.159	MTA2
ENSG00000149489	0.00475678	0.022043	24	1.05832	0.326089	8.03078	ROM1
ENSG00000168000	0.00104204	0.00695291	24	0.991892	0.148351	19.2595	BSCL2
ENSG00000269176	0.00446229	0.0209972	24	0.862362	0.137535	15.2165
ENSG00000168003	5.04369e-06	0.000114278	24	22.2248	4.31916	11.7883	SLC3A2
ENSG00000168005	3.98215e-07	1.49997e-05	24	2.23979	0.513666	14.1907	SPINDOC
ENSG00000167771	0.013325	0.0489247	24	1.50135	0.336885	16.0867	RCOR2
ENSG00000173486	1.51963e-05	0.000272476	24	4.20426	0.512631	18.5343	FKBP2
ENSG00000149782	0.00451069	0.0211484	24	4.88202	0.683478	18.6701	PLCB3
ENSG00000068976	0.00917607	0.0366994	24	4676.17	284.454	20.968	PYGM
ENSG00000133895	0.00342574	0.0172487	24	2.2969	0.327358	18.8929	MEN1
ENSG00000110047	1.74303e-07	7.79496e-06	24	23.6613	6.7086	14.2951	EHD1
ENSG00000068971	8.3827e-06	0.000170783	24	10.5843	1.61413	15.9621	PPP2R5B
ENSG00000255200	0.00489422	0.022575	24	0.834442	0.240932	18.5252
ENSG00000014216	0.0111931	0.0427102	24	44.0193	2.60373	17.0278	CAPN1
ENSG00000126391	0.00044292	0.00359188	24	6.11358	2.08441	8.97976	FRMD8
ENSG00000197136	0.00914963	0.0366328	24	5.64406	0.585553	12.8275	PCNX3
ENSG00000254470	0.000163025	0.00168806	24	5.78813	1.39723	11.3662	AP5B1
ENSG00000175602	0.00243997	0.0133342	24	11.6432	0.92733	2.18378	CCDC85B
ENSG00000175376	3.16434e-08	1.97165e-06	24	9.84335	1.3554	11.532	EIF1AD
ENSG00000173914	0.000326096	0.00285071	24	6.15116	0.730673	23.6703	RBM4B
ENSG00000172663	0.0051204	0.0233875	24	11.6947	0.913457	2.28888	TMEM134
ENSG00000167797	3.06601e-05	0.000471214	24	3.3495	0.450147	19.1958	CDK2AP2
ENSG00000110721	0.00965625	0.0382176	24	1.88323	0.242426	16.1366	CHKA
ENSG00000171067	7.09238e-09	6.16825e-07	24	6.16089	1.51203	12.5493	C11orf24
ENSG00000137522	4.29846e-06	0.000101387	24	14.1563	1.42025	21.3993	RNF121
ENSG00000175591	1.52335e-05	0.00027249	24	28.8644	4.74666	14.2796	P2RY2
ENSG00000260401	7.17524e-10	9.93505e-08	24	8.17209	2.52236	15.6145
ENSG00000171631	0.00682201	0.0294165	24	0.63695	0.143033	13.4313	P2RY6
ENSG00000054967	9.85989e-07	3.03384e-05	24	9.71784	3.58762	10.7693	RELT
ENSG00000054965	0.000444263	0.00359658	24	34.3359	3.1372	17.4221	FAM168A
ENSG00000175567	0.000427242	0.00350378	24	5.25204	0.737151	1.94554	UCP2
ENSG00000214517	7.75165e-08	4.08204e-06	24	12.3493	1.96216	14.0669	PPME1
ENSG00000137491	7.08295e-05	0.000891251	24	6.96984	1.52294	7.20586	SLCO2B1
ENSG00000198382	0.00260527	0.0140253	24	16.6874	1.27695	9.73878	UVRAG
ENSG00000085741	3.12564e-07	1.23981e-05	24	7.77615	1.53317	16.9674	WNT11
ENSG00000179240	0.00365261	0.0181165	24	0.876423	0.199576	17.7298	GVQW3
ENSG00000182704	4.31061e-06	0.000101513	24	1.48474	0.474519	8.81828	TSKU
ENSG00000188997	6.33779e-05	0.000814221	24	3.23132	0.760447	20.4692	KCTD21
ENSG00000149256	0.00749996	0.0316374	24	1.56421	0.21463	18.86	TENM4
ENSG00000165494	0.000374711	0.00317835	24	48.8306	4.20728	11.8302	PCF11
ENSG00000074266	0.00575547	0.0257225	24	7.93456	0.656178	18.8252	EED
ENSG00000280385	7.34058e-08	3.93444e-06	24	4.19626	1.06105	14.3016
ENSG00000254911	0.00511063	0.0233571	24	2.85054	0.3725	1.93341	SCARNA9
ENSG00000166025	2.25346e-09	2.5529e-07	24	219.948	52.2888	20.65	AMOTL1
ENSG00000263465	0.00323255	0.0164364	24	19.7628	1.73506	13.0391	SRSF8
ENSG00000183340	0.000643806	0.00480413	24	4.79194	0.72983	20.8528	JRKL
ENSG00000170903	0.00119915	0.00774604	24	20.2987	2.7598	15.9993	MSANTD4
ENSG00000170290	0.00319889	0.0163096	24	2473.08	253.557	3.64335	SLN
ENSG00000149289	3.10087e-05	0.000474135	24	46.2627	5.32936	13.3146	ZC3H12C
ENSG00000137727	4.1241e-11	1.06331e-08	24	1.83365	0.955747	15.7051	ARHGAP20
ENSG00000196167	0.00461766	0.0215251	24	0.747272	0.193677	20.0389	COLCA1
ENSG00000170145	9.85924e-06	0.000194505	24	39.0657	10.2055	13.1313	SIK2
ENSG00000137713	0.0112725	0.0428821	24	8.99757	1.56432	10.1258	PPP2R1B
ENSG00000086848	0.00164162	0.00987881	24	3.88229	0.404308	15.0821	ALG9
ENSG00000150764	2.07212e-09	2.40205e-07	24	36.3901	10.4615	2.31428	DIXDC1
ENSG00000109906	2.40807e-13	1.24173e-10	24	40.1357	12.8344	6.03763	ZBTB16
ENSG00000182985	7.19495e-07	2.31882e-05	24	7.10344	2.39987	5.7799	CADM1
ENSG00000160584	2.31978e-05	0.000378299	24	25.121	3.13279	14.5628	SIK3
ENSG00000168092	6.08112e-05	0.0007887	24	36.9542	3.60513	12.7068	PAFAH1B2
ENSG00000149591	0.00703657	0.0301504	24	12.663	3.51022	10.1068	TAGLN
ENSG00000110344	4.47793e-06	0.000103804	24	35.3816	5.64783	5.72833	UBE4A
ENSG00000095139	0.00961324	0.0380912	24	36.5443	2.27769	13.8437	ARCN1
ENSG00000186174	0.000143062	0.00153029	24	6.18207	1.16995	14.4293	BCL9L
ENSG00000149428	0.0021741	0.0122278	24	11.2904	1.60406	15.5481	HYOU1
ENSG00000188486	0.00699832	0.0300295	24	4.39113	0.563637	13.775	H2AX
ENSG00000172375	1.45618e-08	1.08337e-06	24	3.86188	0.811447	14.3163	C2CD2L
ENSG00000160703	0.00923966	0.036882	24	27.5985	2.01292	16.4068	NLRX1
ENSG00000134910	6.28476e-09	5.62768e-07	24	18.7333	2.16218	20.7198	STT3A
ENSG00000182934	0.000489345	0.00388205	24	35.6984	3.5706	15.6847	SRPRA
ENSG00000255455	0.000387829	0.00325272	24	2.74363	0.370813	15.5646	LOC103611081
ENSG00000180525	0.00668429	0.0289144	24	1.04026	0.203089	18.1946	PRR26
ENSG00000107937	0.00215826	0.0121653	24	35.1842	3.37655	12.3812	GTPBP4
ENSG00000047056	1.03246e-07	5.12936e-06	24	23.1532	3.93116	13.159	WDR37
ENSG00000173848	3.76724e-10	6.25948e-08	24	24.8303	4.11192	9.45837	NET1
ENSG00000108021	0.00631113	0.0276823	24	58.6046	7.0253	13.7227	TASOR2
ENSG00000065675	6.55307e-07	2.1443e-05	24	108.555	18.7098	2.61064	PRKCQ
ENSG00000237943	4.29218e-09	4.1368e-07	24	30.1407	8.57886	4.92103	PRKCQ-AS1
ENSG00000165630	0.00121466	0.00783273	24	6.64662	0.455518	6.71996	PRPF18
ENSG00000185267	0.00557764	0.0250776	24	12.5454	1.20332	1.41473	CDNF
ENSG00000152455	8.62059e-07	2.69691e-05	24	5.61112	0.878964	13.5306	SUV39H2
ENSG00000107614	0.00310482	0.0159599	24	4.08821	0.361994	1.28374	TRDMT1
ENSG00000279631	1.16415e-05	0.000220923	24	1.57511	0.323492	23.4671
ENSG00000165312	0.00127352	0.00813508	24	23.3256	21.0095	3.68797	OTUD1
ENSG00000120549	6.86655e-06	0.000145946	24	43.5476	5.75108	11.7618	KIAA1217
ENSG00000185875	0.000305058	0.00270732	24	6.57973	1.09693	23.4449	THNSL1
ENSG00000136754	0.000451432	0.00363137	24	18.812	1.19564	2.71843	ABI1
ENSG00000150054	8.39196e-05	0.00102027	24	29.566	4.54877	4.56208	MPP7
ENSG00000099250	0.00217385	0.0122278	24	55.3156	12.1684	15.312	NRP1
ENSG00000177283	2.96305e-05	0.000459642	24	4.08835	0.817146	13.6547	FZD8
ENSG00000075407	0.000307714	0.00272457	24	8.50319	1.01328	13.7307	ZNF37A
ENSG00000196793	0.00176468	0.0104304	24	2.65682	0.284086	17.6278	ZNF239
ENSG00000165406	2.04027e-08	1.39074e-06	24	17.7954	2.76986	5.17214	MARCHF8
ENSG00000107643	0.00377526	0.0185708	24	37.45	1.55249	8.6068	MAPK8
ENSG00000165633	0.000221238	0.00213032	24	4.33629	1.05005	16.1307	VSTM4
ENSG00000198964	0.000120733	0.00134133	24	18.165	1.58094	0.306485	SGMS1
ENSG00000185532	0.00887944	0.0359262	24	157.109	12.2544	7.5611	PRKG1
ENSG00000177613	8.21963e-07	2.59866e-05	24	31.1238	5.1825	15.06	CSTF2T
ENSG00000151151	0.000810086	0.00573852	24	8.70091	1.79555	5.69435	IPMK
ENSG00000072401	8.54302e-15	6.18156e-12	24	125.882	39.9335	3.74845	UBE2D1
ENSG00000148541	2.67596e-12	9.93007e-10	24	16.262	5.82595	23.1792	FAM13C
ENSG00000165449	4.84187e-05	0.000662446	24	1.32857	0.504052	16.7436	SLC16A9
ENSG00000108091	0.00526098	0.0239418	24	22.1279	1.71138	18.0099	CCDC6
ENSG00000151150	4.11153e-06	9.79041e-05	24	68.7633	9.52438	5.64734	ANK3
ENSG00000072422	2.90227e-06	7.38829e-05	24	170.856	44.2209	3.38961	RHOBTB1
ENSG00000150347	2.56831e-05	0.000409888	24	30.4267	14.3141	2.85323	ARID5B
ENSG00000181915	0.000337299	0.00292913	24	18.4039	1.82594	12.5834	ADO
ENSG00000171988	0.00393556	0.0191328	24	73.6127	16.4574	7.93401	JMJD1C
ENSG00000198739	0.00346587	0.0173964	24	2.13272	0.422091	7.85224	LRRTM3
ENSG00000108176	0.00318376	0.0162547	24	5.37704	1.05327	6.36173	DNAJC12
ENSG00000260400	0.000141788	0.00152078	24	1.01316	0.298568	18.5261
ENSG00000197467	0.00476991	0.0220765	24	0.990079	0.240219	15.823	COL13A1
ENSG00000099284	3.94731e-07	1.49061e-05	24	3.97264	0.938512	15.3506	MACROH2A2
ENSG00000166224	2.55013e-07	1.04513e-05	24	12.8768	2.71486	3.99596	SGPL1
ENSG00000122863	4.28548e-08	2.51314e-06	24	14.6479	10.2187	9.72731	CHST3
ENSG00000227540	0.00791814	0.0329735	24	0.43294	0.089762	22.4097	DNAJC9-AS1
ENSG00000166348	5.78201e-05	0.00075979	24	56.4092	9.8526	12.1627	USP54
ENSG00000271848	1.28423e-05	0.000239755	24	0.584654	0.261535	15.6018
ENSG00000196968	1.82902e-06	5.09332e-05	24	5.5529	0.975136	14.7378	FUT11
ENSG00000214655	0.00400052	0.0193793	24	17.4514	1.64343	11.0573	ZSWIM8
ENSG00000185009	0.000101023	0.00117109	24	16.7435	1.51893	15.6542	AP3M1
ENSG00000151208	0.00335487	0.0169603	24	18.3355	3.39736	9.28079	DLG5
ENSG00000272734	2.15593e-09	2.47353e-07	24	1.09915	0.520785	1.01774
ENSG00000138138	0.00153827	0.00939292	24	64.6099	5.10048	18.8559	ATAD1
ENSG00000171862	5.26287e-09	4.88826e-07	24	54.4172	7.73047	13.7997	PTEN
ENSG00000107796	2.01947e-05	0.000338306	24	9.31414	4.23617	11.1018	ACTA2
ENSG00000026103	0.00079771	0.00566966	24	3.44997	0.705686	3.56402	FAS
ENSG00000152779	0.000186338	0.00187316	24	0.860237	0.211411	8.06259	SLC16A12
ENSG00000180628	0.00640991	0.0280038	24	80.1591	4.78647	11.3772	PCGF5
ENSG00000119938	2.14431e-06	5.80905e-05	24	938.802	369.628	17.129	PPP1R3C
ENSG00000107854	0.000909876	0.00627581	24	124.958	13.0125	3.19781	TNKS2
ENSG00000198060	5.37687e-06	0.00011983	24	20.8532	1.89273	12.4759	MARCHF5
ENSG00000152804	1.59637e-05	0.000282846	24	1.28834	0.426368	12.5018	HHEX
ENSG00000138190	4.97894e-07	1.76434e-05	24	62.612	8.23853	4.33564	EXOC6
ENSG00000095587	0.0103958	0.0404419	24	2.43248	0.530967	21.6938	TLL2
ENSG00000077147	0.000555316	0.00428272	24	61.0423	7.11486	12.161	TM9SF3
ENSG00000196233	8.21481e-09	6.90137e-07	24	47.8225	7.04747	15.9858	LCOR
ENSG00000052749	0.00037885	0.00319353	24	25.6978	6.38219	11.5205	RRP12
ENSG00000171314	0.000268918	0.00246402	24	3.05078	0.411401	14.6597	PGAM1
ENSG00000165886	5.79809e-10	8.58462e-08	24	16.2925	4.82077	15.4989	UBTD1
ENSG00000155256	3.82787e-05	0.000553306	24	5.49732	1.1494	8.25815	ZFYVE27
ENSG00000155265	0.0100604	0.0395381	24	1.75697	0.321796	15.9434	GOLGA7B
ENSG00000155287	3.31544e-05	0.000495792	24	12.2209	1.96802	9.44513	SLC25A28
ENSG00000107819	0.00347368	0.0174138	24	2.92794	0.422619	21.1289	SFXN3
ENSG00000138136	0.0107422	0.041466	24	8.46491	1.16916	22.2642	LBX1
ENSG00000227128	0.00706809	0.0302681	24	3.46256	0.382175	0.726611
ENSG00000166169	0.00349425	0.0174818	24	15.1301	1.35978	2.87196	POLL
ENSG00000148840	0.00011075	0.00125752	24	10.3004	3.60267	9.79091	PPRC1
ENSG00000138107	0.000873901	0.00608394	24	95.2435	8.10126	15.6751	ACTR1A
ENSG00000171206	0.00269531	0.0143828	24	34.9521	2.87097	10.6865	TRIM8
ENSG00000166272	0.00012291	0.00136249	24	31.498	5.47908	3.36809	WBP1L
ENSG00000148835	0.000561651	0.00431822	24	3.35599	0.425983	21.6555	TAF5
ENSG00000119950	2.50485e-07	1.03189e-05	24	37.7286	7.03777	5.42407	MXI1
ENSG00000203867	2.78897e-12	9.93007e-10	24	36.2531	17.2368	17.1236	RBM20
ENSG00000196865	0.013129	0.0483689	24	42.8986	2.68603	14.1218	NHLRC2
ENSG00000165813	0.000150784	0.0015879	24	20.592	2.04286	0.866233	CCDC186
ENSG00000151553	0.000103764	0.00119425	24	26.6386	2.32872	2.84062	FAM160B1
ENSG00000165832	0.000299339	0.00267243	24	15.4873	2.34277	17.5472	TRUB1
ENSG00000165650	0.00310108	0.0159579	24	28.0198	2.11625	14.1044	PDZD8
ENSG00000151929	0.000275083	0.00250581	24	114.702	21.9203	11.289	BAG3
ENSG00000189319	0.000161697	0.00167801	24	39.3141	5.59279	16.632	FAM53B
ENSG00000165660	0.0110429	0.0422849	24	25.4654	1.8407	15.0608	ABRAXAS2
ENSG00000019995	0.000423091	0.00348206	24	58.823	6.22363	5.62442	ZRANB1
ENSG00000089876	0.00451138	0.0211484	24	21.3882	1.32685	13.0176	DHX32
ENSG00000171813	0.000599669	0.00454048	24	14.0289	2.08031	17.1402	PWWP2B
ENSG00000203772	0.00773666	0.0323801	24	0.757291	0.108135	20.5993	SPRN
ENSG00000120647	6.09334e-05	0.0007896	24	2.27725	0.394774	1.09487	CCDC77
ENSG00000006831	8.49449e-05	0.00102772	24	44.8908	4.977	2.73646	ADIPOR2
ENSG00000111203	0.00763334	0.0320351	24	4.05382	0.312744	20.051	ITFG2
ENSG00000197905	5.41725e-09	4.97016e-07	24	61.4073	9.06547	17.9823	TEAD4
ENSG00000250899	2.10183e-15	1.8559e-12	24	21.4045	7.29838	17.0421
ENSG00000078237	1.08459e-05	0.000209819	24	7.17062	1.85973	15.3251	TIGAR
ENSG00000111241	0.00194447	0.0112356	24	3.49354	0.789687	13.5271	FGF6
ENSG00000139190	0.000819499	0.00578986	24	1.48399	0.224295	15.9021	VAMP1
ENSG00000010295	0.00300475	0.015618	24	13.6529	2.58211	14.5752	IFFO1
ENSG00000111653	0.00838748	0.0344673	24	8.88981	1.40043	0.645861	ING4
ENSG00000111671	0.00013742	0.00148482	24	1.18174	0.315718	13.403	SPSB2
ENSG00000111684	0.000145185	0.00154746	24	6.73149	0.926835	16.5262	LPCAT3
ENSG00000110852	0.00178402	0.0105156	24	11.4886	3.42522	5.06807	CLEC2B
ENSG00000139112	6.20012e-06	0.000134959	24	52.5825	19.7631	7.64209	GABARAPL1
ENSG00000070018	8.85958e-10	1.19357e-07	24	65.5357	9.79502	19.6574	LRP6
ENSG00000111266	3.16449e-09	3.30921e-07	24	26.2237	5.00324	14.047	DUSP16
ENSG00000111269	1.01804e-05	0.000199786	24	16.2051	1.71864	3.06414	CREBL2
ENSG00000111276	0.00240175	0.0131704	24	52.0934	5.51596	1.68864	CDKN1B
ENSG00000178878	2.44053e-05	0.000394548	24	11.1996	7.67647	6.89369	APOLD1
ENSG00000084463	0.00534779	0.0242704	24	29.9755	1.77277	9.96501	WBP11
ENSG00000111731	9.01294e-05	0.00106629	24	11.6725	0.98925	22.9853	C2CD5
ENSG00000123095	4.22258e-07	1.56298e-05	24	34.6562	9.74274	0.476224	BHLHE41
ENSG00000111790	0.0102367	0.0400242	24	28.4541	0.863918	6.76227	FGFR1OP2
ENSG00000064763	0.0086903	0.0353234	24	4.87521	0.25323	1.3464	FAR2
ENSG00000133704	0.000207075	0.00202259	24	21.0901	1.76076	11.5255	IPO8
ENSG00000139132	2.96017e-10	5.20781e-08	24	46.9141	11.9944	23.902	FGD4
ENSG00000057294	0.00149843	0.00924402	24	10.3293	1.52457	14.1794	PKP2
ENSG00000134294	0.00467562	0.0217343	24	247.021	62.0445	3.75696	SLC38A2
ENSG00000275481	0.00245708	0.013405	24	0.599238	0.166914	23.7419
ENSG00000139209	1.35208e-05	0.000249418	24	17.8608	5.00342	23.3114	SLC38A4
ENSG00000123352	0.00151238	0.00929173	24	5.61003	0.589013	23.8364	SPATS2
ENSG00000187778	2.98956e-06	7.57727e-05	24	44.2358	5.81395	14.4915	MCRS1
ENSG00000167566	2.18919e-07	9.32681e-06	24	8.90286	1.86923	13.8314	NCKAP5L
ENSG00000066117	3.50734e-05	0.000519295	24	7.10392	0.669787	13.6476	SMARCD1
ENSG00000161813	7.31106e-10	1.00302e-07	24	79.638	9.97922	16.5028	LARP4
ENSG00000123268	2.41521e-06	6.40372e-05	24	33.5844	3.30839	15.5332	ATF1
ENSG00000185432	1.09288e-05	0.000210876	24	46.2581	10.1499	23.399	METTL7A
ENSG00000110925	1.19659e-05	0.000225932	24	13.4819	1.65692	13.4889	CSRNP2
ENSG00000139567	1.39321e-07	6.49035e-06	24	14.2666	2.32441	10.7575	ACVRL1
ENSG00000123358	7.5492e-05	0.0009353	24	17.0062	6.36927	9.19799	NR4A1
ENSG00000123395	0.00162614	0.00980538	24	7.6518	0.845191	13.1685	ATG101
ENSG00000167779	0.00104749	0.00697735	24	8.76425	1.5333	18.7319	IGFBP6
ENSG00000182544	0.000707369	0.00515672	24	6.755	0.829205	14.4617	MFSD5
ENSG00000037965	0.00030345	0.00269946	24	3.01084	0.659863	17.8591	HOXC8
ENSG00000260597	8.49082e-05	0.00102772	24	0.528573	0.201648	16.4776
ENSG00000094916	3.61455e-06	8.74627e-05	24	26.9043	4.75268	16.9559	CBX5
ENSG00000135426	0.00436017	0.0206925	24	0.492051	0.135818	23.3488	TESPA1
ENSG00000135482	0.000435066	0.00355508	24	5.10941	0.588205	16.5272	ZC3H10
ENSG00000139645	6.80858e-09	6.02459e-07	24	16.3834	5.74415	15.957	ANKRD52
ENSG00000166881	0.00201045	0.0115277	24	2.49947	0.330445	0.613522	NEMP1
ENSG00000182199	0.00672219	0.0290363	24	20.226	1.16236	3.10333	SHMT2
ENSG00000139263	0.0017205	0.0102341	24	4.47217	0.968726	16.6237	LRIG3
ENSG00000118596	0.00680826	0.0293741	24	10.7743	2.76877	7.36255	SLC16A7
ENSG00000275180	0.00209123	0.0118781	24	0.498576	0.137363	12.5738
ENSG00000111110	0.00787965	0.0328682	24	2.23365	0.490357	18.6874	PPM1H
ENSG00000184575	1.03999e-07	5.14969e-06	24	27.629	3.46607	16.1623	XPOT
ENSG00000090376	3.00213e-05	0.00046378	24	5.74777	1.44118	6.90749	IRAK3
ENSG00000111530	1.25971e-07	5.98022e-06	24	41.7356	3.99945	14.5455	CAND1
ENSG00000127334	5.40944e-05	0.000721613	24	105.547	23.6579	18.4012	DYRK2
ENSG00000111605	0.00197696	0.0113706	24	30.0906	2.8047	14.8322	CPSF6
ENSG00000127328	0.000249583	0.00233558	24	6.50696	1.03032	11.784	RAB3IP
ENSG00000127324	2.3946e-10	4.42084e-08	24	28.011	11.3083	4.92957	TSPAN8
ENSG00000139292	3.52757e-16	5.86125e-13	24	8.30227	6.2545	5.06689	LGR5
ENSG00000121749	2.66317e-05	0.000422412	24	18.4116	2.51911	5.92879	TBC1D15
ENSG00000177425	0.00290634	0.0152466	24	1.80804	0.302078	9.4447	PAWR
ENSG00000139304	0.00150751	0.00927706	24	5.86336	0.852562	23.8764	PTPRQ
ENSG00000133773	0.000109986	0.0012517	24	14.5381	1.90696	6.70176	CCDC59
ENSG00000133639	4.68971e-05	0.000645764	24	17.8622	4.23602	4.15539	BTG1
ENSG00000205056	0.0110436	0.0422849	24	0.594387	0.119095	23.0652
ENSG00000057704	6.77634e-08	3.65824e-06	24	38.8059	9.02625	15.424	TMCC3
ENSG00000120798	0.00221793	0.0124053	24	16.2046	1.42111	18.3889	NR2C1
ENSG00000180263	0.00272926	0.0145088	24	8.37371	0.916536	17.8508	FGD6
ENSG00000059758	0.000104619	0.00120159	24	15.5058	3.14845	8.63232	CDK17
ENSG00000139350	0.001278	0.0081567	24	67.0264	6.26939	3.00032	NEDD1
ENSG00000280088	0.00968382	0.0382796	24	0.979453	0.194509	12.5898
ENSG00000136021	0.00403738	0.0195009	24	47.5416	2.80168	11.872	SCYL2
ENSG00000257514	1.21167e-05	0.000228203	24	1.13854	0.53767	22.8642
ENSG00000075188	0.0118541	0.0446726	24	8.84982	0.871324	2.48837	NUP37
ENSG00000198431	2.66007e-09	2.84133e-07	24	103.044	10.7157	13.0994	TXNRD1
ENSG00000136044	1.36038e-06	3.99669e-05	24	8.96204	1.66472	2.12169	APPL2
ENSG00000074590	1.31254e-06	3.89438e-05	24	29.3236	5.12443	17.0933	NUAK1
ENSG00000136026	1.72708e-07	7.75839e-06	24	10.334	2.0016	15.1341	CKAP4
ENSG00000166046	0.00920263	0.0367859	24	18.3446	1.74704	3.96687	TCP11L2
ENSG00000013503	6.9277e-09	6.09393e-07	24	8.61524	1.44358	19.6744	POLR3B
ENSG00000120832	6.95275e-10	9.71696e-08	24	8.88224	2.30087	15.1825	MTERF2
ENSG00000008405	5.60576e-07	1.94498e-05	24	11.2053	3.57985	11.8925	CRY1
ENSG00000136045	0.00012438	0.00137267	24	14.373	1.32423	4.76429	PWP1
ENSG00000084112	0.000212549	0.00206541	24	25.5396	4.48663	13.4886	SSH1
ENSG00000139438	1.06467e-07	5.2372e-06	24	1.69853	0.683077	17.97	FAM222A
ENSG00000174456	3.25345e-08	2.00559e-06	24	3.38088	0.84059	2.3137	C12orf76
ENSG00000278993	0.00133016	0.00841069	24	0.855412	0.168493	6.72166
ENSG00000204852	0.0101666	0.0398403	24	3.98564	0.394329	6.60152	TCTN1
ENSG00000135144	0.000390846	0.00326737	24	0.73533	0.223536	12.119	DTX1
ENSG00000186815	8.14394e-05	0.000996051	24	19.0413	2.93662	19.8608	TPCN1
ENSG00000123066	0.00159638	0.00968058	24	101.994	7.53268	7.03041	MED13L
ENSG00000111412	0.0136627	0.0498687	24	6.86718	1.37084	7.76373	C12orf49
ENSG00000089250	0.00142039	0.0088576	24	67.2232	6.98363	16.3717	NOS1
ENSG00000111445	0.000381289	0.00321228	24	3.7828	0.342533	23.6965	RFC5
ENSG00000152137	0.00159767	0.00968233	24	468.794	96.124	8.61989	HSPB8
ENSG00000111737	7.01976e-05	0.000886601	24	8.88777	1.43283	11.0586	RAB35
ENSG00000089163	3.99948e-05	0.000575079	24	3.37071	0.830923	21.3102	SIRT4
ENSG00000111786	0.00237809	0.0130646	24	5.2346	0.409227	10.3368	SRSF9
ENSG00000089094	6.61822e-06	0.000142197	24	11.3803	1.43109	16.3259	KDM2B
ENSG00000188735	2.81649e-08	1.79225e-06	24	16.8029	4.07143	17.6412	TMEM120B
ENSG00000110987	0.000617178	0.0046542	24	8.59402	1.27941	4.60619	BCL7A
ENSG00000139719	0.00162536	0.00980494	24	7.0086	0.605988	7.41458	VPS33A
ENSG00000257097	0.0089815	0.0361769	24	0.599893	0.198791	5.94591
ENSG00000033030	0.000461293	0.00369875	24	11.4274	1.02132	5.35234	ZCCHC8
ENSG00000111364	0.00913466	0.0365925	24	3.29159	0.30648	10.2889	DDX55
ENSG00000185344	0.00345698	0.017365	24	16.7948	1.36244	12.1285	ATP6V0A2
ENSG00000073060	0.00294807	0.0154037	24	4.61222	0.527597	0.202966	SCARB1
ENSG00000150991	0.000558528	0.00430306	24	565.17	62.0829	18.6596	UBC
ENSG00000184992	8.1801e-05	0.000999389	24	2.76789	0.553184	17.7185	BRI3BP
ENSG00000139370	0.00146084	0.00905699	24	23.9058	2.73037	6.04127	SLC15A4
ENSG00000279500	0.00153459	0.00937599	24	0.501207	0.151916	2.1385
ENSG00000111452	0.00269117	0.0143676	24	6.87526	1.45869	7.41333	ADGRD1
ENSG00000177169	3.58971e-07	1.37996e-05	24	17.1238	2.89544	7.09826	ULK1
ENSG00000198393	6.25035e-05	0.000805062	24	4.95281	0.895803	8.82517	ZNF26
ENSG00000196387	0.000241003	0.00227379	24	5.80474	0.722989	7.10337	ZNF140
ENSG00000121741	7.04285e-05	0.000888767	24	73.9757	6.54512	16.9719	ZMYM2
ENSG00000102678	0.000422561	0.00347961	24	1.97206	0.952448	12.2102	FGF9
ENSG00000102683	2.28881e-08	1.52798e-06	24	89.546	19.6231	4.89438	SGCG
ENSG00000151835	4.3683e-06	0.000102228	24	161.939	34.6605	19.6898	SACS
ENSG00000180730	1.53452e-05	0.000273834	24	33.87	12.9869	21.3627	SHISA2
ENSG00000132952	0.000420858	0.00346962	24	16.4686	1.5625	13.3152	USPL1
ENSG00000187676	1.8169e-09	2.13936e-07	24	11.9042	4.09195	21.5568	B3GLCT
ENSG00000102710	8.65e-05	0.00103731	24	15.5049	1.04412	23.141	SUPT20H
ENSG00000120685	6.65327e-06	0.00014254	24	4.71517	0.547003	14.277	PROSER1
ENSG00000150907	1.64926e-06	4.6534e-05	24	31.2724	10.4303	9.7606	FOXO1
ENSG00000102738	0.00457224	0.02136	24	15.9467	0.968753	15.9544	MRPS31
ENSG00000102743	0.0105596	0.0409512	24	5.22607	0.783331	18.1127	SLC25A15
ENSG00000207652	0.000115137	0.00129456	24	0.639621	0.195583	17.7986	MIR621
ENSG00000120696	0.00354299	0.0176547	24	9.05566	1.28609	16.9142	KBTBD7
ENSG00000102804	3.02205e-09	3.18252e-07	24	156.849	43.7284	10.1915	TSC22D1
ENSG00000136152	0.0103557	0.0403488	24	18.0793	0.644934	22.3807	COG3
ENSG00000136156	2.98084e-05	0.000461922	24	112.787	7.24623	7.9749	ITM2B
ENSG00000102531	0.0012469	0.00799127	24	33.8775	2.57707	3.17589	FNDC3A
ENSG00000204977	8.73673e-05	0.00104436	24	23.266	2.59382	17.8223	TRIM13
ENSG00000231856	0.00502055	0.0230652	24	1.90337	0.266444	4.18199
ENSG00000083520	2.99439e-05	0.000463541	24	23.8958	4.01912	9.31294	DIS3
ENSG00000083535	0.000927672	0.00636349	24	10.3826	0.818222	8.2933	PIBF1
ENSG00000136111	6.74086e-05	0.000859359	24	184.422	22.3838	4.12099	TBC1D4
ENSG00000136160	0.0020671	0.0117911	24	5.00017	2.16188	8.56562	EDNRB
ENSG00000136158	0.0072915	0.0310221	24	17.9123	2.48914	9.01781	SPRY2
ENSG00000229246	0.000562385	0.00431942	24	0.584848	0.197554	21.1842
ENSG00000102580	0.000384451	0.0032307	24	29.6737	2.82084	11.7385	DNAJC3
ENSG00000228889	6.8514e-05	0.000870483	24	0.771926	0.179986	1.33222	UBAC2-AS1
ENSG00000250878	0.00110811	0.0072742	24	9.81023	5.28978	9.42033	METTL21EP
ENSG00000125266	0.00575938	0.0257322	24	9.65269	1.11006	16.5942	EFNB2
ENSG00000174405	7.74386e-07	2.4744e-05	24	10.9524	1.73235	11.7743	LIG4
ENSG00000255874	0.0033491	0.0169426	24	64.779	9.13905	7.23238	LINC00346
ENSG00000102606	0.00415497	0.0199039	24	38.4284	1.86329	17.6022	ARHGEF7
ENSG00000139835	0.000262507	0.00242317	24	2.70426	0.468984	15.2391	GRTP1
ENSG00000198824	0.000243389	0.00228828	24	3.86613	0.536985	9.21458	CHAMP1
ENSG00000165782	0.00347257	0.0174138	24	9.58156	0.605264	6.8413	PIP4P1
ENSG00000179636	0.00927764	0.0369968	24	0.720593	0.195504	18.8029	TPPP2
ENSG00000165801	0.0114994	0.0435677	24	17.0662	1.8301	17.6914	ARHGEF40
ENSG00000258441	3.35723e-05	0.00050004	24	3.42742	0.804902	13.3121	LINC00641
ENSG00000100888	0.000498586	0.00393566	24	38.587	3.47152	14.6909	CHD8
ENSG00000100461	0.00169066	0.0101088	24	18.5009	1.14697	12.0472	RBM23
ENSG00000215271	1.14831e-05	0.00021875	24	5.39033	0.919286	15.1459	HOMEZ
ENSG00000129473	1.05313e-05	0.000205594	24	10.9591	1.31412	11.1538	BCL2L2
ENSG00000215256	0.00530874	0.0241151	24	5.69296	0.892998	22.1516	DHRS4-AS1
ENSG00000092330	0.000326553	0.00285071	24	23.7361	3.4151	7.65711	TINF2
ENSG00000129465	0.00640991	0.0280038	24	0.858646	0.224246	4.46651	RIPK3
ENSG00000165389	1.50989e-05	0.000271382	24	17.5657	3.89182	12.7505	SPTSSA
ENSG00000129518	6.78936e-05	0.000863651	24	14.6527	2.10546	4.77596	EAPP
ENSG00000198604	4.04522e-05	0.000578329	24	11.2494	2.87837	10.1103	BAZ1A
ENSG00000258738	0.00223765	0.0124765	24	0.504774	0.120506	11.3382	LOC112268124
ENSG00000151327	0.00141465	0.0088255	24	23.3251	5.93376	8.61829	FAM177A1
ENSG00000100890	0.00888669	0.0359458	24	2.43178	0.182955	12.2529	PRORP
ENSG00000100906	0.000642451	0.00479718	24	34.8108	10.3134	4.7976	NFKBIA
ENSG00000150527	6.30576e-08	3.46834e-06	24	62.1395	11.9464	2.42262	MIA2
ENSG00000165355	0.00217752	0.0122416	24	4.88353	0.522645	8.67897	FBXO33
ENSG00000179476	4.13674e-08	2.46458e-06	24	3.30062	0.949913	22.9021	C14orf28
ENSG00000185246	1.34915e-06	3.9715e-05	24	16.224	1.89823	20.9046	PRPF39
ENSG00000129534	0.000862672	0.00602273	24	4.52162	0.518415	4.59719	MIS18BP1
ENSG00000168282	0.00572726	0.0256347	24	0.827294	0.136874	8.09244	MGAT2
ENSG00000151748	0.000175488	0.00179129	24	16.715	2.7603	7.8222	SAV1
ENSG00000139926	4.88364e-06	0.000111667	24	17.0606	2.71981	7.34701	FRMD6
ENSG00000087303	0.00085047	0.0059513	24	5.70282	1.28659	16.765	NID2
ENSG00000087301	1.14812e-07	5.55632e-06	24	8.04228	1.36334	3.65904	TXNDC16
ENSG00000197930	0.0107134	0.0414083	24	12.1253	1.45437	10.2319	ERO1A
ENSG00000168175	2.09261e-05	0.000347698	24	27.6391	4.14152	12.2484	MAPK1IP1L
ENSG00000178974	0.00477524	0.0220944	24	54.2119	3.31922	12.9287	FBXO34
ENSG00000126775	4.04529e-05	0.000578329	24	32.6515	4.66337	2.65779	ATG14
ENSG00000139946	0.000102998	0.00118754	24	3.75083	0.913661	8.02683	PELI2
ENSG00000053770	0.000176806	0.00179983	24	61.482	6.44529	17.1347	AP5M1
ENSG00000165617	0.0119412	0.0448665	24	3.24499	0.565684	3.14843	DACT1
ENSG00000258952	0.00395595	0.0192069	24	2.13558	0.214262	20.914
ENSG00000126778	0.0020471	0.011702	24	73.3725	11.2996	22.4628	SIX1
ENSG00000020426	0.00300017	0.0156051	24	33.2688	1.73057	6.14461	MNAT1
ENSG00000027075	0.00733442	0.0311323	24	10.0214	1.26969	10.9439	PRKCH
ENSG00000023608	0.00203669	0.0116558	24	4.01571	0.531985	0.999426	SNAPC1
ENSG00000140006	8.14611e-05	0.000996051	24	8.7814	0.986062	17.7459	WDR89
ENSG00000126821	2.44008e-05	0.000394548	24	5.64547	0.898331	12.5165	SGPP1
ENSG00000125952	0.0112041	0.0427195	24	15.6351	1.07349	8.29433	MAX
ENSG00000072415	0.000266974	0.0024553	24	37.4166	3.52442	14.8645	MPP5
ENSG00000081181	0.000667796	0.00492903	24	4.00823	2.01777	2.3758	ARG2
ENSG00000081177	3.17135e-05	0.000480977	24	15.6698	2.74759	18.7382	EXD2
ENSG00000100650	1.022e-05	0.000200302	24	53.8551	10.2712	7.50139	SRSF5
ENSG00000258422	0.00363747	0.0180536	24	1.86151	0.158695	3.90558
ENSG00000133997	0.00546811	0.0246742	24	9.25848	0.491849	6.81022	MED6
ENSG00000006432	4.59575e-09	4.37738e-07	24	2.07949	0.767342	12.7622	MAP3K9
ENSG00000165861	0.000865662	0.00603631	24	13.0802	1.05724	2.88605	ZFYVE1
ENSG00000170468	0.00438698	0.0207735	24	2.85633	0.345166	14.1164	RIOX1
ENSG00000198208	1.03395e-08	8.26827e-07	24	10.9695	2.3796	17.5256	RPS6KL1
ENSG00000119630	5.68966e-05	0.000750955	24	4.37923	1.33267	6.67553	PGF
ENSG00000259319	9.6136e-05	0.00112402	24	5.57043	0.873898	16.5987
ENSG00000140044	2.41414e-09	2.65449e-07	24	9.53903	2.62475	11.6744	JDP2
ENSG00000089916	0.00101378	0.00681043	24	60.4613	4.16283	14.3627	GPATCH2L
ENSG00000119669	6.47923e-08	3.53615e-06	24	24.9033	10.1128	12.3595	IRF2BPL
ENSG00000151445	0.0125514	0.0466319	24	8.69381	0.698778	1.19541	VIPAS39
ENSG00000185070	0.000351627	0.00302894	24	31.4399	7.01592	18.1565	FLRT2
ENSG00000100722	0.00199055	0.0114355	24	22.1012	1.33197	15.1358	ZC3H14
ENSG00000258920	0.00357069	0.017778	24	0.504145	0.0840142	22.8639	FOXN3-AS1
ENSG00000100796	0.000665237	0.00491743	24	31.3481	1.68147	13.017	PPP4R3A
ENSG00000258584	0.000671345	0.00495034	24	0.523381	0.236493	13.517	FAM181A-AS1
ENSG00000100697	0.000209507	0.00204236	24	97.3287	7.53189	14.5355	DICER1
ENSG00000168398	0.00779408	0.0325384	24	0.661101	0.231567	7.55259	BDKRB2
ENSG00000196663	0.003485	0.0174472	24	14.3598	1.39201	13.0621	TECPR2
ENSG00000156381	0.000862692	0.00602273	24	75.8772	8.72231	16.7751	ANKRD9
ENSG00000100664	8.17285e-06	0.00016765	24	347.674	36.0234	11.2522	EIF5
ENSG00000260285	0.00396574	0.0192482	24	0.553343	0.158349	19.3392
ENSG00000166170	4.26264e-08	2.50959e-06	24	27.8195	3.21252	14.2919	BAG5
ENSG00000126214	0.00221854	0.0124053	24	20.1763	0.937403	19.7753	KLC1
ENSG00000185100	0.0074661	0.0315822	24	379.024	25.1864	20.4504	ADSS1
ENSG00000142208	0.00175058	0.0103594	24	29.5432	1.65202	12.1413	AKT1
ENSG00000099814	7.10057e-05	0.000892286	24	4.23667	1.09436	11.6047	CEP170B
ENSG00000184916	4.3155e-09	4.1368e-07	24	14.6985	3.55313	16.8957	JAG2
ENSG00000170113	2.36677e-06	6.31994e-05	24	5.0658	0.914069	13.4347	NIPA1
ENSG00000257647	0.000275146	0.00250581	24	1.64326	0.356866	17.1034
ENSG00000257151	2.67235e-05	0.000423329	24	22.3129	4.62112	17.653
ENSG00000206190	0.00226581	0.0125772	24	1.14186	0.318109	8.67883	ATP10A
ENSG00000104067	0.000774155	0.00554026	24	33.0745	4.36711	13.3557	TJP1
ENSG00000261064	0.00302797	0.0156853	24	0.652058	0.101448	1.03212
ENSG00000166923	0.00351018	0.017538	24	2.63102	1.09204	7.2825	GREM1
ENSG00000140199	0.0035844	0.0178373	24	24.8595	3.3587	5.47218	SLC12A6
ENSG00000021776	0.00625142	0.0275074	24	18.7089	1.26896	12.8431	AQR
ENSG00000134138	0.0129458	0.0477886	24	0.468382	0.124113	21.2721	MEIS2
ENSG00000259330	1.51072e-12	5.94509e-10	24	12.1335	2.73036	12.7042	INAFM2
ENSG00000128891	0.00319664	0.0163037	24	4.50478	0.62566	3.00324	CCDC32
ENSG00000166133	0.00271074	0.0144207	24	5.81972	0.709803	15.7605	RPUSD2
ENSG00000245849	0.00860776	0.0350832	24	0.720777	0.125607	2.90234	RAD51-AS1
ENSG00000104129	0.00690036	0.0297029	24	2.78226	0.238196	18.7074	DNAJC17
ENSG00000104142	0.00147995	0.00916024	24	12.564	1.79376	15.6854	VPS18
ENSG00000128917	7.70016e-05	0.000953214	24	3.87251	1.33366	12.0458	DLL4
ENSG00000128965	9.36876e-05	0.00109966	24	0.44313	0.348437	8.93183	CHAC1
ENSG00000092531	0.00117468	0.00762754	24	20.5885	2.0409	8.39663	SNAP23
ENSG00000137814	4.42677e-06	0.000103112	24	13.8829	1.16142	9.80884	HAUS2
ENSG00000168806	6.28349e-07	2.0724e-05	24	4.57808	0.793042	13.3492	LCMT2
ENSG00000138606	0.0107216	0.0414186	24	2.54376	0.30976	9.44412	SHF
ENSG00000260035	0.0043539	0.0206693	24	1.55558	0.428706	9.8594
ENSG00000104164	0.0129146	0.0477086	24	57.82	6.97103	7.68644	BLOC1S6
ENSG00000137872	1.17694e-05	0.000222955	24	25.3775	4.04157	17.7449	SEMA6D
ENSG00000138600	0.00350387	0.0175123	24	203.188	28.8506	6.61696	SPPL2A
ENSG00000047346	0.000516383	0.00404504	24	32.8808	5.12137	5.64905	FAM214A
ENSG00000225973	0.0128896	0.0476515	24	2.15867	0.273441	4.98898	PIGBOS1
ENSG00000260916	0.00255542	0.0138305	24	7.19906	0.734057	5.07689	CCPG1
ENSG00000261652	0.0123877	0.0462075	24	0.881065	0.183926	2.88817	C15orf65
ENSG00000171016	1.89526e-09	2.2142e-07	24	89.4902	16.4796	4.13671	PYGO1
ENSG00000069869	1.67576e-05	0.000292749	24	221.849	39.7388	6.89316	NEDD4
ENSG00000181827	0.00763496	0.0320351	24	18.7559	1.88571	21.0127	RFX7
ENSG00000137871	0.000419901	0.00346962	24	19.3931	2.12572	21.4186	ZNF280D
ENSG00000140262	0.00101212	0.00680235	24	35.4229	2.24089	15.0133	TCF12
ENSG00000128923	0.00115742	0.00753372	24	17.5648	2.39109	18.6816	MINDY2
ENSG00000140299	0.00150658	0.00927516	24	90.7677	4.68515	14.0794	BNIP2
ENSG00000259481	0.000124896	0.00137735	24	0.485335	0.161613	21.4916
ENSG00000140455	0.00109605	0.0072236	24	10.3438	1.91411	8.18887	USP3
ENSG00000197361	0.00329021	0.0166955	24	1.73479	0.48118	19.367	FBXL22
ENSG00000103710	4.99078e-06	0.000113251	24	17.8789	3.0494	2.06133	RASL12
ENSG00000138617	7.77342e-05	0.000959106	24	2.22949	0.412474	17.6736	PARP16
ENSG00000166949	0.00297158	0.0154887	24	51.2984	8.21785	8.40779	SMAD3
ENSG00000033800	0.000265338	0.00244177	24	20.8782	1.70785	6.84517	PIAS1
ENSG00000169018	0.00405043	0.0195387	24	91.5877	6.17311	13.4454	FEM1B
ENSG00000140350	0.00334131	0.0169147	24	27.6816	1.82	15.768	ANP32A
ENSG00000187720	0.000228341	0.00217769	24	4.05405	1.00887	9.70488	THSD4
ENSG00000166192	0.00202135	0.0115769	24	7.50821	1.02284	23.1199	SENP8
ENSG00000213614	2.2535e-05	0.0003691	24	10.272	0.809849	2.8941	HEXA
ENSG00000261423	0.00546214	0.0246621	24	0.705422	0.126853	5.03019	TMEM202-AS1
ENSG00000067141	1.48722e-10	3.36969e-08	24	50.9135	13.9142	19.4752	NEO1
ENSG00000138623	0.00538946	0.0244298	24	1.54456	0.213156	14.3137	SEMA7A
ENSG00000179335	0.00098647	0.00667194	24	18.0172	1.23562	1.49228	CLK3
ENSG00000178761	7.08638e-05	0.000891251	24	12.3887	0.943823	16.6761	FAM219B
ENSG00000169758	0.000497744	0.00393199	24	16.6754	3.54666	19.9664	TMEM266
ENSG00000173517	0.00241791	0.0132348	24	22.3008	1.93724	19.2637	PEAK1
ENSG00000140382	0.000656727	0.00486982	24	23.8548	2.57479	16.187	HMG20A
ENSG00000166411	0.000420189	0.00346962	24	37.7144	4.53509	17.3584	IDH3A
ENSG00000136378	0.00839718	0.0344791	24	0.88605	0.170328	23.2467	ADAMTS7
ENSG00000252690	0.00374654	0.0184477	24	0.496743	0.116471	12.5304
ENSG00000259986	0.0103749	0.0403713	24	0.514047	0.0786352	1.60637
ENSG00000170776	8.90231e-05	0.00106017	24	109.927	19.8467	3.87247	AKAP13
ENSG00000183655	3.05598e-22	2.28496e-18	24	7.30092	3.95453	15.1442	KLHL25
ENSG00000181026	3.49301e-05	0.000517686	24	7.3253	3.13544	11.5445	AEN
ENSG00000140526	4.91599e-06	0.000112235	24	26.4961	10.5953	10.6378	ABHD2
ENSG00000140548	0.000574611	0.00439976	24	20.0769	2.70549	16.4805	ZNF710
ENSG00000140577	2.26694e-06	6.08722e-05	24	11.06	1.8366	13.2149	CRTC3
ENSG00000272888	5.55633e-05	0.000736608	24	16.7144	1.66864	9.88861
ENSG00000182175	0.00261162	0.0140432	24	50.5639	5.88501	16.6092	RGMA
ENSG00000140443	2.47257e-05	0.000398007	24	21.9829	3.31314	5.11725	IGF1R
ENSG00000131873	0.00018568	0.00186854	24	10.493	3.01275	9.43392	CHSY1
ENSG00000007384	0.00795937	0.0330572	24	7.42675	0.897618	15.7627	RHBDF1
ENSG00000103326	4.50854e-05	0.000627754	24	12.5041	2.93309	13.769	CAPN15
ENSG00000007376	0.000189478	0.00190037	24	4.82172	0.478775	19.7584	RPUSD1
ENSG00000103227	0.0135066	0.0494075	24	2.57903	0.236356	19.7256	LMF1
ENSG00000206053	0.0119173	0.0448118	24	13.7545	0.876014	19.1168	JPT2
ENSG00000103024	0.00990982	0.0390388	24	8.00031	0.810306	22.6987	NME3
ENSG00000197774	0.00169696	0.0101222	24	2.64465	0.241806	17.478	EME2
ENSG00000131653	0.000322794	0.0028278	24	13.7905	1.40982	14.6352	TRAF7
ENSG00000182685	8.11351e-09	6.85477e-07	24	1.10507	0.493135	15.7667	BRICD5
ENSG00000184207	0.000204442	0.00199949	24	33.9098	4.46171	18.5282	PGP
ENSG00000162065	0.000553613	0.00427179	24	7.17253	0.816566	17.1552	TBC1D24
ENSG00000140992	0.00356161	0.0177416	24	16.2062	1.23339	16.0097	PDPK1
ENSG00000167977	1.30989e-05	0.00024333	24	9.08625	1.34902	14.0528	KCTD5
ENSG00000059122	0.00476377	0.0220618	24	17.5718	1.88023	17.4706	FLYWCH1
ENSG00000162073	0.00048164	0.00382905	24	6.98639	1.79056	17.3615	PAQR4
ENSG00000167981	7.63017e-06	0.000159204	24	2.72655	0.522278	10.4148	ZNF597
ENSG00000122390	1.74885e-06	4.90617e-05	24	9.05138	1.74467	8.79479	NAA60
ENSG00000213918	0.0103052	0.040215	24	2.55342	0.296489	22.1686	DNASE1
ENSG00000118898	1.4148e-07	6.55013e-06	24	4.01293	1.58565	1.6242	PPL
ENSG00000103184	0.00545522	0.0246525	24	8.549	1.82723	2.16514	SEC14L5
ENSG00000033011	0.00232961	0.0128313	24	2.41849	0.29504	15.4479	ALG1
ENSG00000182831	0.000593042	0.00450398	24	80.9978	8.53282	12.373	C16orf72
ENSG00000184602	0.00127961	0.00816003	24	40.8846	7.55873	13.0863	SNN
ENSG00000153066	5.89531e-05	0.000770421	24	18.0274	3.21238	12.2877	TXNDC11
ENSG00000122299	1.33116e-08	1.01047e-06	24	17.9573	3.90504	9.39997	ZC3H7A
ENSG00000175595	0.00931904	0.0371322	24	8.68882	0.926372	17.6243	ERCC4
ENSG00000186260	0.00380958	0.0186782	24	22.0511	2.95664	23.18	MRTFB
ENSG00000103429	7.76399e-06	0.00016103	24	35.5846	3.27423	4.43935	BFAR
ENSG00000166783	0.00307115	0.0158584	24	36.5236	2.42575	1.55574	MARF1
ENSG00000185716	0.00966558	0.0382176	24	12.5873	0.753711	15.5522	MOSMO
ENSG00000103365	0.000501049	0.0039456	24	37.1434	3.07845	17.2331	GGA2
ENSG00000166847	8.58828e-06	0.000174496	24	22.5817	1.78423	14.3135	DCTN5
ENSG00000122257	0.00108124	0.0071512	24	18.8322	3.77521	7.90985	RBBP6
ENSG00000077235	0.012006	0.0450533	24	61.2502	6.14791	15.3069	GTF3C1
ENSG00000283662	0.00132883	0.0084058	24	3.0741	0.808957	17.2912
ENSG00000246465	0.0118577	0.0446726	24	1.05578	0.301814	17.7836
ENSG00000188322	4.28966e-05	0.000606566	24	6.43055	1.90151	17.578	SBK1
ENSG00000176046	0.00103043	0.00689001	24	8.6014	1.98725	4.14462	NUPR1
ENSG00000178188	1.44348e-05	0.000263242	24	20.6266	2.5039	19.1555	SH2B1
ENSG00000177548	0.000939945	0.00642704	24	4.02249	0.569313	19.3959	RABEP2
ENSG00000103502	0.00977618	0.0385632	24	15.7789	1.08206	6.41773	CDIPT
ENSG00000090238	4.49403e-08	2.61493e-06	24	26.9008	3.95491	5.64068	YPEL3
ENSG00000169221	5.48653e-05	0.000729295	24	14.0239	1.26265	15.7719	TBC1D10B
ENSG00000179918	3.30495e-08	2.0255e-06	24	13.5973	3.59794	11.6703	SEPHS2
ENSG00000169957	0.00119528	0.00772774	24	43.3826	5.2304	17.5464	ZNF768
ENSG00000169955	0.000142631	0.00152704	24	4.19453	0.71327	13.9259	ZNF747
ENSG00000197162	3.38436e-05	0.000503078	24	1.15451	0.221797	18.7237	ZNF785
ENSG00000156853	4.65524e-08	2.69824e-06	24	7.09894	1.39066	10.7537	ZNF689
ENSG00000156860	0.00344399	0.017323	24	8.82694	0.99113	11.2135	FBRS
ENSG00000103549	3.2083e-08	1.99074e-06	24	12.1018	1.2619	13.2979	RNF40
ENSG00000102870	2.60164e-08	1.69891e-06	24	14.6638	3.51804	14.1347	ZNF629
ENSG00000260267	0.0121567	0.0455048	24	2.32111	0.192943	13.276
ENSG00000140691	4.36505e-06	0.000102228	24	6.10054	1.3034	14.4241	ARMC5
ENSG00000140688	0.000243226	0.00228828	24	3.75578	0.392653	19.5934	C16orf58
ENSG00000197302	1.62796e-06	4.602e-05	24	5.27781	0.674683	8.87145	ZNF720
ENSG00000185947	0.000135965	0.00147763	24	9.55455	2.1883	10.0523	ZNF267
ENSG00000069329	1.62568e-07	7.43437e-06	24	41.3019	2.88385	4.19396	VPS35
ENSG00000102935	0.00161468	0.00975199	24	24.4509	1.87809	20.1968	ZNF423
ENSG00000155393	0.00119328	0.00772133	24	20.5385	1.70417	18.2201	HEATR3
ENSG00000177200	3.51496e-06	8.58867e-05	24	75.4387	5.27999	14.8023	CHD9
ENSG00000279722	0.00127858	0.00815697	24	4.24105	0.67161	18.451
ENSG00000167005	0.00678748	0.0293014	24	45.1925	1.57829	9.05897	NUDT21
ENSG00000087263	0.0066804	0.0289059	24	52.5017	5.03014	12.7181	OGFOD1
ENSG00000169715	4.64505e-05	0.000642589	24	6.23718	3.70248	7.37302	MT1E
ENSG00000187193	1.53161e-07	7.04728e-06	24	85.985	63.3502	7.55141	MT1X
ENSG00000102900	0.00161738	0.00976435	24	13.9732	1.02584	14.3752	NUP93
ENSG00000051108	2.70231e-08	1.74183e-06	24	67.9872	12.5856	4.91891	HERPUD1
ENSG00000159579	0.00111058	0.00728722	24	14.8436	0.857565	8.19809	RSPRY1
ENSG00000005194	1.36255e-08	1.02907e-06	24	22.1066	4.15438	15.6606	CIAPIN1
ENSG00000166188	0.00385882	0.018827	24	3.9263	0.450289	14.7512	ZNF319
ENSG00000102996	1.01532e-08	8.20709e-07	24	6.32075	3.86122	17.4685	MMP15
ENSG00000070770	0.000843291	0.00592077	24	10.8801	1.11293	5.5481	CSNK2A2
ENSG00000183723	0.000115818	0.00129928	24	9.46326	1.1233	15.731	CMTM4
ENSG00000172840	0.00338103	0.0170661	24	2.21685	0.229357	4.36422	PDP2
ENSG00000166592	1.95926e-05	0.000330963	24	248.145	157.1	9.6377	RRAD
ENSG00000172828	0.00846192	0.0346684	24	6.35218	1.1049	15.8981	CES3
ENSG00000168701	0.00153098	0.00937136	24	3.8997	0.441031	6.96421	TMEM208
ENSG00000124074	0.00539718	0.0244511	24	2.31791	0.244283	5.52213	ENKD1
ENSG00000168286	0.00017116	0.0017543	24	36.8935	3.80785	16.7675	THAP11
ENSG00000038358	3.63136e-05	0.000530824	24	21.0841	2.93354	14.7072	EDC4
ENSG00000159792	3.62721e-09	3.66495e-07	24	9.22719	1.81775	15.7383	PSKH1
ENSG00000124067	1.74164e-05	0.000301935	24	16.7865	2.91412	17.3544	SLC12A4
ENSG00000167261	0.000225511	0.00215896	24	2.52791	0.667263	13.9503	DPEP2
ENSG00000167264	0.00523296	0.023836	24	4.49749	0.275988	16.1777	DUS2
ENSG00000182810	1.70987e-05	0.000297664	24	7.54658	1.1955	12.9941	DDX28
ENSG00000072736	6.48461e-07	2.12655e-05	24	37.582	3.84876	16.8559	NFATC3
ENSG00000132603	4.33559e-06	0.000101863	24	8.2853	1.68335	9.49591	NIP7
ENSG00000132604	0.00228283	0.0126529	24	9.43072	0.428222	14.9002	TERF2
ENSG00000157349	0.00556612	0.0250388	24	5.46532	0.490039	9.48069	DDX19B
ENSG00000157353	0.00785316	0.0327668	24	7.0142	0.700578	17.1075	FCSK
ENSG00000180917	0.000583452	0.0044515	24	14.7802	1.38354	22.6588	CMTR2
ENSG00000157429	0.000684587	0.00501338	24	0.552846	0.14879	20.8194	ZNF19
ENSG00000040199	8.17986e-07	2.59156e-05	24	4.7001	0.964815	10.9776	PHLPP2
ENSG00000224470	7.35886e-06	0.000154746	24	20.4515	2.4283	12.0469	ATXN1L
ENSG00000182149	0.00108531	0.00716862	24	54.2023	4.40054	12.791	IST1
ENSG00000168411	2.74085e-05	0.000431438	24	3.40104	0.525317	4.88796	RFWD3
ENSG00000103091	1.67764e-07	7.64862e-06	24	13.3061	1.25137	2.31948	WDR59
ENSG00000050820	4.13293e-08	2.46458e-06	24	35.6448	9.71919	10.7206	BCAR1
ENSG00000103111	0.000666904	0.00492488	24	6.05076	1.186	8.0307	MON1B
ENSG00000261609	0.000896449	0.00620625	24	14.2573	2.42557	10.5156	GAN
ENSG00000140961	0.000652003	0.00484354	24	4.23794	1.96402	5.13381	OSGIN1
ENSG00000103196	1.4144e-07	6.55013e-06	24	17.5415	8.6858	10.0021	CRISPLD2
ENSG00000153786	3.60027e-05	0.000527828	24	79.4338	9.02878	18.7001	ZDHHC7
ENSG00000131148	0.00189081	0.0109977	24	12.9237	0.738208	16.7413	EMC8
ENSG00000129993	3.97916e-06	9.56662e-05	24	1.93166	0.758651	18.1491	CBFA2T3
ENSG00000259877	5.68201e-05	0.000750608	24	1.80749	0.392139	0.343542
ENSG00000170100	8.8537e-05	0.00105581	24	9.67301	0.953247	14.5825	ZNF778
ENSG00000177370	0.00233599	0.0128617	24	12.1392	1.33597	17.3697	TIMM22
ENSG00000174238	0.00368061	0.0182311	24	11.3213	1.03472	12.8737	PITPNA
ENSG00000186594	5.50588e-08	3.14255e-06	24	40.9374	16.0791	10.7327	MIR22HG
ENSG00000185924	2.1216e-07	9.20542e-06	24	1.86793	1.07919	15.8806	RTN4RL1
ENSG00000108963	3.25904e-08	2.00559e-06	24	11.322	1.54215	7.51709	DPH1
ENSG00000177374	0.00174494	0.0103383	24	4.91611	0.822089	10.0213	HIC1
ENSG00000262050	0.000159167	0.00165636	24	0.56796	0.203527	18.5052	LOC105371592
ENSG00000040531	0.00100456	0.00675765	24	4.56555	0.53929	6.44653	CTNS
ENSG00000257950	0.00359344	0.0178644	24	0.896612	0.203335	11.274	P2RX5-TAX1BP3
ENSG00000074356	0.000368682	0.00314147	24	15.628	1.44708	13.0952	NCBP3
ENSG00000167740	0.00460817	0.0214876	24	7.63653	0.659838	2.20616	CYB5D2
ENSG00000185722	6.13768e-07	2.04941e-05	24	14.3599	1.85204	1.94184	ANKFY1
ENSG00000132388	5.71701e-07	1.96534e-05	24	205.68	25.9663	5.88492	UBE2G1
ENSG00000188176	6.34091e-10	9.03066e-08	24	203.713	42.2941	14.5161	SMTNL2
ENSG00000185245	5.06059e-05	0.000684851	24	0.547426	0.217328	17.5073	GP1BA
ENSG00000167842	2.44877e-05	0.000395452	24	15.2574	1.9592	9.63598	MIS12
ENSG00000198920	0.004232	0.0202254	24	2.0928	0.220332	3.71528	KIAA0753
ENSG00000040633	2.34327e-07	9.8502e-06	24	8.92655	1.33964	13.5045	PHF23
ENSG00000174282	8.0589e-08	4.21373e-06	24	32.8611	5.33978	15.8453	ZBTB4
ENSG00000233223	0.00185695	0.0108445	24	2.75527	0.375435	2.02452	LOC100996842
ENSG00000129255	0.000120707	0.00134133	24	7.96678	0.880494	10.2944	MPDU1
ENSG00000179859	0.0041047	0.0197242	24	0.657842	0.129516	20.9038	RNF227
ENSG00000179094	2.13628e-13	1.14093e-10	24	21.4005	17.9037	3.62959	PER1
ENSG00000166579	0.00044178	0.00358652	24	20.5369	2.85245	9.84264	NDEL1
ENSG00000170222	0.00302918	0.0156853	24	5.63009	0.892091	4.26253	ADPRM
ENSG00000188803	0.00383175	0.0187377	24	0.523545	0.128627	9.08718	SHISA6
ENSG00000231595	0.000768149	0.00550666	24	0.53805	0.161675	16.846
ENSG00000179598	0.0032131	0.0163709	24	1.33647	0.317052	14.6224	PLD6
ENSG00000141026	1.64534e-05	0.000289123	24	16.8935	3.15655	15.1501	MED9
ENSG00000108557	2.30844e-08	1.53424e-06	24	3.86916	1.09924	15.6436	RAI1
ENSG00000072310	0.000148292	0.0015694	24	23.1987	6.2454	14.9684	SREBF1
ENSG00000141034	0.000123346	0.00136529	24	22.8765	2.43536	18.8581	GID4
ENSG00000177302	0.000168709	0.00173692	24	8.72871	0.823848	10.9241	TOP3A
ENSG00000166484	0.000118473	0.00132212	24	1.94364	0.292905	13.9997	MAPK7
ENSG00000128482	8.04946e-06	0.00016603	24	0.598047	0.198963	16.5932	RNF112
ENSG00000124422	0.0124697	0.0464604	24	144.564	8.7782	16.3596	USP22
ENSG00000109016	0.000236817	0.00224279	24	32.9726	3.14028	16.5218	DHRS7B
ENSG00000184185	2.83417e-06	7.28072e-05	24	99.6901	11.159	18.9883	KCNJ12
ENSG00000109079	0.000497699	0.00393199	24	24.698	1.77438	9.99183	TNFAIP1
ENSG00000109118	0.00018155	0.00183068	24	6.97619	0.749838	12.6886	PHF12
ENSG00000108256	8.11231e-06	0.000166866	24	79.2135	21.4486	12.0481	NUFIP2
ENSG00000160551	0.000366513	0.00312655	24	81.7472	6.98011	17.6482	TAOK1
ENSG00000168792	0.000395289	0.00329496	24	1.67866	0.292785	18.2991	ABHD15
ENSG00000108262	0.000934976	0.00640438	24	11.2478	0.866895	15.5309	GIT1
ENSG00000263370	0.00210996	0.0119562	24	2.25775	0.384562	4.58544
ENSG00000108587	3.21478e-07	1.2651e-05	24	17.7468	1.7475	11.5275	GOSR1
ENSG00000176208	0.0114524	0.0434226	24	1.29561	0.184055	23.7698	ATAD5
ENSG00000185158	5.49208e-06	0.000121672	24	1.78235	0.390724	0.102601	LRRC37B
ENSG00000108666	0.0110477	0.0422849	24	19.0137	1.75935	0.441045	C17orf75
ENSG00000010244	0.00359137	0.0178601	24	62.0503	5.50657	7.50135	ZNF207
ENSG00000176749	0.000456269	0.00366396	24	1.36205	0.279329	14.0086	CDK5R1
ENSG00000092871	0.000155045	0.00162363	24	7.14564	0.947649	10.086	RFFL
ENSG00000267364	0.000236971	0.00224283	24	6.10337	1.55057	5.10004
ENSG00000108733	0.000157235	0.00163739	24	7.46968	1.24317	20.5341	PEX12
ENSG00000276023	1.78367e-05	0.000306234	24	7.47204	2.04983	11.8223	DUSP14
ENSG00000278053	6.2322e-07	2.06644e-05	24	16.2079	1.30105	13.3454	DDX52
ENSG00000274211	5.01729e-05	0.000681473	24	29.3878	4.45053	14.5805	SOCS7
ENSG00000161381	2.55176e-05	0.000408118	24	6.30262	0.871038	2.9702	PLXDC1
ENSG00000108306	0.000348734	0.00300748	24	8.91223	1.12042	2.29461	FBXL20
ENSG00000161395	0.0116	0.0438932	24	5.91129	0.745992	18.2907	PGAP3
ENSG00000108342	5.76858e-08	3.26755e-06	24	2.8402	2.41594	8.36252	CSF3
ENSG00000126351	3.23071e-05	0.000486423	24	61.8513	7.29422	20.8851	THRA
ENSG00000126368	1.0879e-18	2.71141e-15	24	8.11776	6.87361	21.352	NR1D1
ENSG00000188895	0.00062345	0.00469913	24	33.6336	2.81202	16.2396	MSL1
ENSG00000108349	3.26765e-05	0.000490607	24	33.0633	1.87669	16.4234	CASC3
ENSG00000171475	0.0042122	0.0201437	24	5.03178	0.373415	19.5598	WIPF2
ENSG00000131759	3.57223e-06	8.70019e-05	24	13.2406	5.02549	10.9252	RARA
ENSG00000141696	0.00268641	0.0143576	24	2.19652	0.269626	21.1754	P3H4
ENSG00000108773	0.012572	0.0466852	24	8.26054	0.700066	19.5508	KAT2A
ENSG00000177469	0.00186222	0.0108695	24	114.372	13.9482	16.3629	CAVIN1
ENSG00000131462	1.82815e-05	0.000312794	24	9.63998	1.77009	18.364	TUBG1
ENSG00000068137	2.28621e-11	6.33112e-09	24	24.8403	12.0825	15.2911	PLEKHH3
ENSG00000108799	5.13678e-07	1.80742e-05	24	33.3856	4.56544	3.3945	EZH1
ENSG00000198863	1.7445e-05	0.000301935	24	7.70665	1.10569	12.8477	RUNDC1
ENSG00000067596	0.00866734	0.0352588	24	18.5119	1.57636	10.7578	DHX8
ENSG00000108840	0.0111995	0.0427195	24	78.6543	6.01955	17.0832	HDAC5
ENSG00000087152	8.95472e-07	2.77819e-05	24	15.9338	1.4932	15.6404	ATXN7L3
ENSG00000108312	0.000152089	0.00159939	24	31.4258	4.48839	17.381	UBTF
ENSG00000172992	0.0126427	0.0469247	24	4.43654	0.580806	18.9143	DCAKD
ENSG00000136448	0.000529569	0.00413102	24	34.3601	2.74525	12.8611	NMT1
ENSG00000186834	0.000165502	0.00171038	24	21.0889	3.96343	17.6447	HEXIM1
ENSG00000168517	0.000238821	0.00225747	24	4.97867	0.86006	18.0817	HEXIM2
ENSG00000073969	0.00108398	0.00716612	24	15.5155	2.33605	16.6068	NSF
ENSG00000004897	0.000708698	0.00515963	24	65.0172	4.24519	11.303	CDC27
ENSG00000006025	0.00302825	0.0156853	24	9.32367	2.34877	16.7425	OSBPL7
ENSG00000108819	3.6081e-05	0.000527941	24	7.90969	1.55463	15.3585	PPP1R9B
ENSG00000015532	0.00135477	0.00853019	24	6.31784	0.912684	18.5261	XYLT2
ENSG00000279792	3.99415e-08	2.39874e-06	24	0.903222	0.284705	17.6126
ENSG00000108829	8.11742e-07	2.57724e-05	24	13.253	2.59333	11.7821	LRRC59
ENSG00000229980	0.00395516	0.0192069	24	5.08575	0.740041	0.91651	TOB1-AS1
ENSG00000011258	5.42913e-08	3.11062e-06	24	9.90365	1.26123	2.07347	MBTD1
ENSG00000108924	5.33743e-07	1.86051e-05	24	10.2453	2.49899	2.52707	HLF
ENSG00000141179	0.0102078	0.0399519	24	13.7149	1.27022	17.7224	PCTP
ENSG00000136450	0.0054916	0.0247534	24	47.9588	5.2237	12.7426	SRSF1
ENSG00000264364	0.00265057	0.0142067	24	81.5623	5.79447	20.0636	DYNLL2
ENSG00000279207	3.66634e-06	8.85726e-05	24	1.17101	0.352246	16.7082
ENSG00000153982	3.08581e-06	7.76856e-05	24	1.5701	0.585239	20.3736	GDPD1
ENSG00000175155	1.42668e-06	4.15994e-05	24	105.147	19.5739	14.4717	YPEL2
ENSG00000108406	0.000749813	0.00540111	24	32.9679	3.01034	4.41531	DHX40
ENSG00000273702	0.00229853	0.0127257	24	2.22921	0.4811	4.79973
ENSG00000141367	6.13849e-07	2.04941e-05	24	113.701	13.1591	14.1091	CLTC
ENSG00000108443	0.0074918	0.0316191	24	48.5429	3.10115	15.0514	RPS6KB1
ENSG00000167434	7.38175e-05	0.000918028	24	2.55812	0.881702	1.34517	CA4
ENSG00000170836	0.00311305	0.0159865	24	5.54252	0.670329	8.28923	PPM1D
ENSG00000108506	0.00183164	0.0107329	24	9.90893	1.09767	19.1949	INTS2
ENSG00000008283	0.0071915	0.0306824	24	1.68827	0.287628	20.7814	CYB561
ENSG00000136485	0.00175448	0.0103783	24	16.9674	1.44469	19.5158	DCAF7
ENSG00000087191	0.00624519	0.0274979	24	31.7974	1.48171	17.6216	PSMC5
ENSG00000108622	0.0128183	0.0474516	24	3.96171	0.581141	8.26904	ICAM2
ENSG00000136478	1.73111e-15	1.72581e-12	24	91.2154	20.8043	16.1553	TEX2
ENSG00000197170	0.0091115	0.0365389	24	75.3144	6.24039	14.7776	PSMD12
ENSG00000154217	0.00243015	0.0132929	24	3.92488	1.32038	8.25076	PITPNC1
ENSG00000130935	0.00903415	0.0363206	24	30.8424	1.05281	14.6176	NOL11
ENSG00000182481	4.47864e-05	0.000625348	24	6.06127	1.90845	11.5257	KPNA2
ENSG00000108932	0.000447296	0.00361169	24	0.969961	0.462766	10.602	SLC16A6
ENSG00000154262	0.00219427	0.0123172	24	21.7515	3.7684	22.8335	ABCA6
ENSG00000267361	0.000311296	0.00274573	24	0.589625	0.22821	20.744
ENSG00000133193	8.04527e-08	4.21373e-06	24	9.82293	1.51621	13.4329	FAM104A
ENSG00000179604	0.00133121	0.00841372	24	11.4535	4.61769	8.43216	CDC42EP4
ENSG00000141540	7.94201e-05	0.000976684	24	8.45601	1.75237	17.0924	TTYH2
ENSG00000170412	1.01554e-06	3.08667e-05	24	46.4882	9.75649	17.4155	GPRC5C
ENSG00000109062	0.00377913	0.0185717	24	1.26168	0.367859	8.94079	SLC9A3R1
ENSG00000109065	0.00237451	0.0130498	24	5.51074	0.513935	9.92966	NAT9
ENSG00000125447	0.0021545	0.0121487	24	9.18946	0.587408	18.6221	GGA3
ENSG00000125457	0.00318195	0.0162547	24	10.3741	0.956628	17.0016	MIF4GD
ENSG00000125454	0.00667952	0.0289059	24	3.45412	0.346627	19.0198	SLC25A19
ENSG00000177303	0.000662849	0.00490618	24	9.33773	1.4694	15.9277	CASKIN2
ENSG00000108469	0.00490397	0.022613	24	4.08879	0.495248	1.87175	RECQL5
ENSG00000132475	0.001242	0.00797805	24	169.756	33.9196	8.79953	H3-3B
ENSG00000185262	1.83559e-07	8.07337e-06	24	9.05489	2.23145	3.54277	UBALD2
ENSG00000129667	0.0017665	0.010433	24	2.76769	0.389014	4.39102	RHBDF2
ENSG00000070495	0.000328861	0.00286571	24	27.1567	4.7064	12.3594	JMJD6
ENSG00000161547	0.00442559	0.0208968	24	42.9686	3.62306	11.4417	SRSF2
ENSG00000078687	0.00654395	0.0284803	24	18.3075	2.52314	18.2478	TNRC6C
ENSG00000141582	2.2077e-05	0.000362393	24	1.36657	0.309314	10.3346	CBX4
ENSG00000181045	0.00020777	0.00202718	24	2.25415	0.331343	19.1607	SLC26A11
ENSG00000141564	0.00708695	0.0303315	24	28.7125	3.03502	15.2268	RPTOR
ENSG00000262877	0.00751396	0.0316696	24	0.500836	0.133556	19.6865
ENSG00000169710	0.0115755	0.0438228	24	6.26037	1.27464	11.7623	FASN
ENSG00000141526	2.0479e-05	0.000341408	24	48.6107	19.2734	16.0178	SLC16A3
ENSG00000176105	0.000141844	0.00152078	24	21.8277	3.095	9.67776	YES1
ENSG00000177426	0.00259299	0.0139782	24	6.0862	2.24049	7.00916	TGIF1
ENSG00000088756	3.95762e-05	0.00056974	24	11.8748	3.35153	0.431553	ARHGAP28
ENSG00000206422	1.22184e-07	5.81892e-06	24	7.78513	2.15347	20.8336	LRRC30
ENSG00000168502	0.0015113	0.00929173	24	3.28328	0.407927	19.6507	MTCL1
ENSG00000101745	2.49929e-07	1.03189e-05	24	42.356	6.65783	3.93798	ANKRD12
ENSG00000154845	0.000774317	0.00554026	24	30.2213	2.75067	11.5071	PPP4R1
ENSG00000154856	5.2368e-06	0.000117058	24	2.52587	0.795878	3.32469	APCDD1
ENSG00000134265	0.000133334	0.00145433	24	24.1799	1.81358	13.9869	NAPG
ENSG00000176014	0.00752071	0.0316713	24	9.78487	2.74241	8.5223	TUBB6
ENSG00000128789	4.13124e-06	9.8217e-05	24	15.8208	1.69704	5.12155	PSMG2
ENSG00000101654	0.00158647	0.00963608	24	21.744	2.4127	10.3615	RNMT
ENSG00000141449	0.000335465	0.0029149	24	15.6808	1.33431	23.4265	GREB1L
ENSG00000265142	0.00100036	0.00673844	24	365.99	63.792	20.1545	MIR133A1HG
ENSG00000141380	4.48328e-06	0.000103804	24	10.6109	2.16516	10.9764	SS18
ENSG00000134504	1.70601e-08	1.2171e-06	24	1.85553	0.576987	14.3312	KCTD1
ENSG00000171885	0.00925316	0.036909	24	173.611	23.5921	22.9664	AQP4
ENSG00000259985	0.000819656	0.00578986	24	0.525603	0.1166	21.3765
ENSG00000134758	0.000150106	0.00158224	24	8.23074	1.06274	9.22909	RNF138
ENSG00000134769	0.000141844	0.00152078	24	170.582	17.9957	8.84457	DTNA
ENSG00000166974	0.0085259	0.0348065	24	50.6785	5.03079	16.6329	MAPRE2
ENSG00000172466	5.79791e-05	0.000760543	24	88.6757	8.77503	11.64	ZNF24
ENSG00000152242	2.16686e-09	2.47353e-07	24	47.3565	8.7063	17.9501	C18orf25
ENSG00000101638	0.00451228	0.0211484	24	2.65111	0.72808	18.5944	ST8SIA5
ENSG00000274776	0.000329037	0.00286571	24	0.457385	0.150032	17.7484
ENSG00000078043	0.000509814	0.00400553	24	39.7297	2.44226	19.1921	PIAS2
ENSG00000267724	0.00590821	0.0263029	24	0.402203	0.10131	15.5645
ENSG00000134030	0.00976552	0.0385313	24	9.96204	1.05898	16.4058	CTIF
ENSG00000177576	0.00546193	0.0246621	24	1.97138	0.220269	17.9499	C18orf32
ENSG00000049759	1.87154e-05	0.000319852	24	32.3865	4.51006	3.24589	NEDD4L
ENSG00000141682	6.87082e-06	0.000145946	24	2.98334	1.83576	11.3017	PMAIP1
ENSG00000171791	4.8025e-06	0.000110317	24	73.1849	12.296	1.68633	BCL2
ENSG00000170677	3.09402e-08	1.94404e-06	24	62.9866	9.301	15.0452	SOCS6
ENSG00000180011	0.0133752	0.0490346	24	70.3341	4.84815	19.3817	ZADH2
ENSG00000179981	0.000543877	0.00421347	24	10.6603	1.66621	21.3999	TSHZ1
ENSG00000275178	4.52468e-10	7.12233e-08	24	0.648539	0.319313	1.75798
ENSG00000060069	0.000259194	0.00239554	24	6.32612	1.08812	10.2344	CTDP1
ENSG00000101544	0.00183071	0.0107329	24	3.69715	0.7191	8.39501	ADNP2
ENSG00000101298	0.00891849	0.0359991	24	5.49471	0.946048	19.3461	SNPH
ENSG00000125834	2.34497e-07	9.8502e-06	24	6.04374	1.17662	4.66822	STK35
ENSG00000263905	0.00363452	0.0180507	24	0.999705	0.194734	23.9144
ENSG00000215251	0.00363752	0.0180536	24	22.8631	2.57995	15.4543	FASTKD5
ENSG00000088854	1.75238e-14	1.19114e-11	24	39.0596	19.7203	4.8238	C20orf194
ENSG00000088812	0.00609862	0.0269979	24	25.9186	2.35109	18.0712	ATRN
ENSG00000125885	0.00371878	0.0183412	24	11.2501	1.01935	8.89894	MCM8
ENSG00000125845	0.000743046	0.0053627	24	1.92408	0.798434	7.92833	BMP2
ENSG00000149346	0.00581517	0.0259505	24	1.78124	0.204206	22.1244	SLX4IP
ENSG00000125848	3.92697e-09	3.889e-07	24	4.49454	2.64573	2.31038	FLRT3
ENSG00000125871	5.9783e-06	0.000131084	24	10.8343	1.95579	1.02856	MGME1
ENSG00000132664	9.09971e-07	2.81733e-05	24	7.10243	0.961053	10.0937	POLR3F
ENSG00000088970	0.000937254	0.00641451	24	12.1265	1.30736	6.21093	KIZ
ENSG00000088930	0.00353859	0.0176474	24	41.6801	4.35676	6.78801	XRN2
ENSG00000279164	0.0106838	0.041328	24	7.25478	1.60797	7.83599
ENSG00000100994	9.65619e-07	2.97729e-05	24	9.27939	1.44145	14.4655	PYGB
ENSG00000170191	4.55771e-07	1.6355e-05	24	3.74188	0.64316	12.4191	NANP
ENSG00000130684	0.0128367	0.0474913	24	1.4761	0.214294	16.213	ZNF337
ENSG00000101306	0.00879843	0.035695	24	512.911	61.1001	17.5361	MYLK2
ENSG00000101346	8.90449e-05	0.00106017	24	22.1635	1.55177	21.1976	POFUT1
ENSG00000171456	0.000143916	0.00153614	24	23.6085	3.1334	5.79839	ASXL1
ENSG00000101464	0.000544025	0.00421347	24	7.07159	0.678603	2.23042	PIGU
ENSG00000198646	0.00228843	0.0126792	24	7.01412	0.70918	15.8025	NCOA6
ENSG00000088298	0.00445372	0.0209839	24	3.00377	0.373081	4.41454	EDEM2
ENSG00000101079	9.57497e-06	0.000190912	24	14.0333	2.65927	18.4659	NDRG3
ENSG00000080839	0.00369858	0.0182875	24	20.5454	2.25812	23.3927	RBL1
ENSG00000198900	0.00122682	0.00789072	24	8.66779	1.36769	9.60096	TOP1
ENSG00000124193	0.000226309	0.00216252	24	37.4187	5.42146	9.93617	SRSF6
ENSG00000132823	3.1342e-08	1.96104e-06	24	49.8133	9.26667	6.1777	OSER1
ENSG00000223891	0.00354191	0.0176547	24	7.91563	1.14155	4.03925	OSER1-DT
ENSG00000197296	2.3465e-06	6.27719e-05	24	13.0723	2.17611	17.3656	FITM2
[truncated: 1,379 more rows]

## Sheet: serum metabolites EXF
Feature	RAIN.pVal	RAIN.FDR	RAIN.period	MESOR	Amplitude	Acrophase
(N(1) + N(8))-acetylspermidine	0.000776026	0.00315819	24	1.56173e+06	177508	0.270927
1,2-dilinoleoyl-GPC (18:2/18:2)	0.0103994	0.0290094	24	1.82775e+08	1.86946e+07	17.1476
1,2-dilinoleoyl-GPE (18:2/18:2)*	0.000167327	0.00090684	24	637531	207710	16.1762
1,2-dipalmitoyl-GPC (16:0/16:0)	0.00505492	0.0154844	24	5.9503e+07	3.04151e+06	18.7737
1-linoleoyl-2-arachidonoyl-GPE (18:2/20:4)*	0.00795236	0.0229966	24	832843	125661	14.8989
1-linoleoyl-GPE (18:2)*	0.000162443	0.000892862	24	2.07238e+07	3.17614e+06	14.2487
1-linoleoyl-GPG (18:2)*	0.00188232	0.00660427	24	305074	58705.4	14.4399
1-margaroylglycerol (17:0)	0.00132768	0.00497078	24	722350	122131	18.3407
1-methyl-4-imidazoleacetate	3.3602e-07	3.38202e-06	24	4.77248e+06	1.02353e+06	18.0943
1-methylhistidine	6.29025e-11	1.52342e-09	24	359421	102133	21.6186
1-methylnicotinamide	3.85076e-05	0.000242629	24	2.26352e+06	959940	6.35671
1-myristoyl-2-palmitoyl-GPC (14:0/16:0)	0.000133384	0.000754546	24	1.91135e+07	2.77331e+06	20.0666
1-myristoylglycerol (14:0)	1.78493e-07	1.89496e-06	24	2.69569e+06	1.07938e+06	16.5716
1-oleoyl-2-linoleoyl-GPE (18:1/18:2)*	1.62477e-05	0.000117682	24	1.00844e+07	2.20535e+06	15.3793
1-oleoyl-GPE (18:1)	9.80423e-08	1.11739e-06	24	1.58845e+07	3.99614e+06	12.9673
1-oleoyl-GPI (18:1)*	0.0139021	0.0367719	24	6.65704e+06	1.0541e+06	15.6533
1-oleoylglycerol (18:1)	0.0113486	0.0311886	24	5.00768e+07	8.37895e+06	13.4449
1-palmitoyl-2-arachidonoyl-GPI (16:0/20:4)*	0.000837275	0.00334478	24	2.22029e+06	261428	9.16891
1-palmitoyl-2-linoleoyl-GPE (16:0/18:2)	0.00346783	0.0111517	24	9.97511e+06	1.27889e+06	16.6694
1-palmitoyl-2-oleoyl-GPE (16:0/18:1)	0.0194221	0.0485552	24	1.18079e+07	1.32251e+06	15.705
1-palmitoyl-GPG (16:0)*	0.0133463	0.0356668	24	283580	47915.3	17.6133
1-stearoyl-2-arachidonoyl-GPI (18:0/20:4)	6.83239e-05	0.000416937	24	3.59017e+07	3.95231e+06	9.33594
1-stearoyl-2-linoleoyl-GPE (18:0/18:2)*	0.00132321	0.00497078	24	5.98607e+07	8.98102e+06	12.8379
1-stearoyl-2-oleoyl-GPE (18:0/18:1)	0.000142068	0.000792106	24	1.54263e+07	2.62739e+06	14.5046
1-stearoyl-2-oleoyl-GPS (18:0/18:1)	0.00143318	0.00526405	24	574643	90770.5	13.7371
10-heptadecenoate (17:1n7)	8.10771e-05	0.000479655	24	2.5647e+07	6.81672e+06	4.48777
10-undecenoate (11:1n1)	2.82027e-09	4.75155e-08	24	4.02672e+06	1.25493e+06	6.00535
12,13-DiHOME	1.6493e-19	2.13035e-17	24	505248	527613	11.9818
13-HODE + 9-HODE	8.19844e-08	9.77506e-07	24	2.35883e+06	755947	13.9315
13-methylmyristate (i15:0)	0.00257136	0.00862687	24	1.64471e+07	3.72134e+06	17.5531
2,3-dihydroxyisovalerate	5.16312e-15	2.50089e-13	24	225370	139975	13.6617
2-aminoadipate	1.46255e-07	1.59644e-06	24	303900	66036.1	18.853
2-aminobutyrate	0.000155794	0.00086243	24	1.15073e+08	1.14932e+07	15.1569
2-aminoheptanoate	0.00346014	0.0111517	24	1.29305e+06	143397	18.9817
2-aminophenol sulfate	5.84549e-07	5.66282e-06	24	260037	98337.9	17.9173
2-hydroxyhippurate (salicylurate)	3.294e-06	2.77483e-05	24	176281	92504.3	3.01946
2-hydroxyoctanoate	0.000917308	0.00359047	24	514174	73947.7	13.7826
2-methylbutyrylcarnitine (C5)	0.000712451	0.00296854	24	4.18157e+06	492528	19.0479
2-methylbutyrylglycine	0.00119928	0.00455608	24	63244.5	12709.2	20.8486
2-oxoarginine*	3.45004e-05	0.000220974	24	9.67976e+06	2.26552e+06	18.6438
3,7-dimethylurate	0.000413139	0.00187241	24	67117.1	19151.8	3.08811
3-hydroxy-3-methylglutarate	0.002084	0.00711498	24	2.89434e+06	305336	9.21347
3-hydroxybutyrate (BHBA)	8.21263e-07	7.72142e-06	24	1.17385e+07	3.86452e+06	6.85173
3-hydroxybutyroylglycine**	0.0170943	0.0434362	24	782257	161201	7.04072
3-hydroxybutyrylcarnitine (1)	0.000557183	0.00240591	24	1.28309e+06	381682	9.2896
3-hydroxydecanoate	4.95095e-10	1.00973e-08	24	1.00587e+06	466183	6.67891
3-hydroxyisobutyrate	0.000263205	0.00132457	24	1.19881e+07	2.16118e+06	14.8481
3-hydroxylaurate	7.27976e-09	1.15139e-07	24	1.00448e+06	630514	5.89413
3-hydroxyoctanoate	8.3894e-11	1.91229e-09	24	719423	274787	8.31523
3-hydroxyoleate*	8.24252e-05	0.000483936	24	4.858e+06	1.73308e+06	6.8279
3-hydroxysebacate	2.1091e-05	0.000144651	24	148991	40042	11.955
3-methoxytyrosine	0.0142682	0.0374842	24	732995	87458.7	8.00444
3-methylhistidine	1.11128e-16	7.17705e-15	24	9.07171e+06	5.22003e+06	21.0923
3-methylxanthine	3.21832e-06	2.74087e-05	24	1.01288e+06	435462	4.37844
4-ethylphenylsulfate	0.000205206	0.00108187	24	1.25768e+06	307942	15.7582
4-guanidinobutanoate	7.2247e-05	0.000434042	24	4.31815e+06	1.17272e+06	18.8341
4-hydroxyglutamate	3.63467e-14	1.40843e-12	24	429834	371368	19.6751
4-hydroxyphenylpyruvate	2.01612e-08	2.74122e-07	24	403379	147868	15.9505
5,6-dihydrouridine	0.00672272	0.0197352	24	2.43096e+06	222302	3.9669
5-dodecenoate (12:1n7)	0.00195001	0.00680746	24	3.49993e+06	951512	5.39012
5-dodecenoylcarnitine (C12:1)	3.83845e-08	4.87672e-07	24	1.92546e+06	969979	4.22649
5-hydroxyhexanoate	0.000363139	0.00167955	24	215701	31077.4	15.3294
5-hydroxylysine	2.96731e-22	5.74915e-20	24	1.79235e+06	2.55122e+06	18.6898
5-methylthioadenosine (MTA)	0.0181353	0.0457812	24	2.44143e+06	261064	19.3622
5-methylthioribose**	0.00454118	0.0141342	24	8.65359e+06	644958	3.09638
5-methyluridine (ribothymidine)	0.00381594	0.0121702	24	924311	48363.1	22.4506
6-oxopiperidine-2-carboxylate	0.00441823	0.013807	24	421028	64096.4	15.4901
7-methylxanthine	1.69861e-08	2.39349e-07	24	1.31192e+06	632600	4.54632
acetylcarnitine (C2)	0.0146148	0.0381362	24	4.35802e+08	5.4435e+07	4.45217
acisoga	0.00227541	0.00770063	24	66375.2	13488.8	4.69861
aconitate [cis or trans]	0.00087068	0.00344274	24	1.22154e+07	1.91772e+06	13.8078
alanine	0.0102532	0.0288134	24	9.76368e+08	8.53032e+07	16.9281
alpha-hydroxyisocaproate	1.45484e-05	0.000106368	24	1.0814e+06	131046	7.861
androstenediol (3alpha, 17alpha) monosulfate (2)	0.000343571	0.00162358	24	216358	67287.3	4.46328
androsterone glucuronide	0.0122693	0.0330163	24	882580	163630	4.32351
arachidonate (20:4n6)	0.00642183	0.0190687	24	3.37766e+08	7.34013e+07	7.50602
arachidonoylcarnitine (C20:4)	0.00498661	0.0153969	24	1.03375e+06	162106	6.01391
arachidonoylcholine	0.000270082	0.00135041	24	4.05702e+06	1.05865e+06	7.69261
argininate*	3.89995e-05	0.000243747	24	6.18798e+06	1.00679e+06	21.1643
azelate (C9-DC)	3.3412e-05	0.000215786	24	470244	100640	10.6545
beta-alanine	2.38304e-16	1.42066e-14	24	2.3851e+07	1.13194e+07	17.8941
beta-citrylglutamate	0.000424675	0.00189151	24	187698	27997.2	17.8155
bilirubin (E,E)*	0.00334748	0.0108548	24	2.05533e+07	4.03844e+06	4.51246
bilirubin (E,Z or Z,E)*	0.000130173	0.000741793	24	3.45546e+06	480129	2.87164
bilirubin (Z,Z)	0.00104645	0.00401486	24	1.32609e+08	1.75672e+07	3.07129
biliverdin	0.00198111	0.00688504	24	2.15972e+06	363666	4.0108
caprate (10:0)	7.2343e-15	3.11477e-13	24	2.78829e+07	1.71624e+07	12.2828
caprylate (8:0)	3.32797e-26	2.57918e-23	24	7.99004e+06	7.23431e+06	10.9989
choline	0.000352072	0.00164371	24	3.48312e+08	3.01092e+07	9.33555
cis-4-decenoylcarnitine (C10:1)	6.53085e-06	5.06141e-05	24	6.10349e+06	2.01817e+06	4.58836
citrate	0.000829892	0.00333247	24	1.08467e+08	1.36942e+07	9.27275
corticosterone	0.0112924	0.0311445	24	118693	29287	0.806758
cortisol	6.91786e-06	5.30674e-05	24	1.77651e+06	676473	3.55872
cortisone	1.53776e-12	4.76707e-11	24	423200	167653	3.82786
creatine	2.17019e-10	4.54567e-09	24	9.75197e+08	2.97328e+08	18.1719
cystathionine	0.000858563	0.00341224	24	1.50748e+06	315906	18.928
decanoylcarnitine (C10)	8.6682e-08	1.01786e-06	24	1.32235e+07	6.51522e+06	5.63845
diacylglycerol (14:0/18:1, 16:0/16:1) [1]*	0.000192204	0.00102563	24	2.18948e+06	450574	17.7885
diacylglycerol (14:0/18:1, 16:0/16:1) [2]*	0.000558793	0.00240591	24	3.82354e+06	741353	17.739
dihomo-linoleate (20:2n6)	0.000332605	0.00160994	24	1.98418e+07	5.08475e+06	5.36632
dihomo-linolenate (20:3n3 or n6)	0.000369182	0.001693	24	7.80611e+07	1.90569e+07	6.85014
dihomo-linolenoyl-choline	0.000778342	0.00315819	24	1.12218e+06	328531	7.48707
dihomo-linolenoylcarnitine (C20:3n3 or 6)*	0.010406	0.0290094	24	894895	115269	6.19072
dihomo-linoleoylcarnitine (C20:2)*	0.0015587	0.00566657	24	393746	59909.9	6.29218
dimethylglycine	7.94194e-07	7.59877e-06	24	4.12694e+07	6.91508e+06	18.5248
docosadioate (C22-DC)	0.00178675	0.00632296	24	321864	41729.5	11.9434
docosahexaenoate (DHA; 22:6n3)	5.86919e-06	4.6893e-05	24	9.86698e+07	2.95493e+07	7.18524
docosahexaenoylcholine	0.000338443	0.00161909	24	1.01365e+06	322112	7.33627
docosapentaenoate (n3 DPA; 22:5n3)	1.11979e-08	1.73568e-07	24	2.49062e+07	8.07565e+06	6.3196
docosapentaenoate (n6 DPA; 22:5n6)	0.00016472	0.000898998	24	1.16043e+07	3.13267e+06	6.9672
dodecadienoate (12:2)*	1.94247e-08	2.68823e-07	24	1.50867e+06	752444	5.69734
dodecanedioate (C12-DC)	2.27955e-15	1.17777e-13	24	1.71325e+06	1.24558e+06	10.2184
dopamine 3-O-sulfate	1.60521e-13	5.65473e-12	24	361079	112518	14.6823
ectoine	5.34491e-13	1.72596e-11	24	4.92636e+06	3.02081e+06	20.741
eicosapentaenoate (EPA; 20:5n3)	0.00211273	0.00718143	24	2.55075e+07	6.95484e+06	7.08695
eicosenoate (20:1)	9.43909e-10	1.74174e-08	24	3.75584e+07	1.78625e+07	6.11899
eicosenoylcarnitine (C20:1)*	5.21731e-09	8.42378e-08	24	853371	184969	7.57479
erucate (22:1n9)	2.49179e-09	4.29141e-08	24	4.81395e+06	2.10091e+06	7.92468
erythritol	9.98689e-05	0.0005776	24	1.26297e+06	692006	4.85
formiminoglutamate	0.00477526	0.0148033	24	2.32136e+06	642334	17.3246
fructose	0.000226261	0.00115364	24	5.05102e+06	732052	16.4622
fumarate	0.0039414	0.0124677	24	924737	77626.2	10.603
galactonate	1.21014e-08	1.83893e-07	24	519647	233639	7.64089
gamma-glutamylglutamate	0.00935542	0.0266561	24	738120	131842	16.2593
gamma-glutamylglycine	0.0194056	0.0485552	24	6.20865e+06	867768	20.886
gamma-glutamylisoleucine*	0.0130209	0.0349177	24	1.94435e+06	198266	17.3969
gamma-glutamylphenylalanine	1.6418e-05	0.000117814	24	1.20388e+06	154433	14.8272
gamma-glutamyltyrosine	0.00122343	0.00462517	24	323859	34938.5	14.2127
glucuronide of C10H18O2 (7)*	1.12859e-18	1.24951e-16	24	366261	2.27511e+06	19.2511
glutamate	0.00311625	0.0102335	24	3.4172e+08	5.75018e+07	18.0675
glycerophosphoethanolamine	0.000751312	0.00309716	24	1.22497e+07	853138	12.1607
glycerophosphoserine*	0.000424675	0.00189151	24	168761	17328.1	20.6527
glycochenodeoxycholate	3.64246e-06	3.00309e-05	24	1.94692e+07	8.15916e+06	11.2602
glycodeoxycholate	0.000545737	0.0024031	24	7.93112e+06	3.33105e+06	11.2483
guanosine	3.80868e-05	0.000241945	24	3.15157e+06	916181	6.50074
heptanoate (7:0)	0.0145814	0.0381362	24	620169	124183	14.1155
heptenedioate (C7:1-DC)*	0.0134593	0.0358452	24	434943	46120.3	7.33429
hexadecadienoate (16:2n6)	7.99815e-05	0.000476813	24	3.1723e+06	792223	3.21883
hexadecenedioate (C16:1-DC)*	0.000926589	0.00360858	24	571803	106309	11.1212
hydantoin-5-propionic acid	0.00157202	0.00566657	24	240803	54146.1	17.4444
hydroquinone sulfate	3.59777e-06	2.99814e-05	24	93984.8	46036.5	11.7714
indolelactate	0.0161453	0.0415587	24	1.02445e+07	868877	2.8632
inosine	0.00515227	0.0157205	24	1.55702e+07	3.92431e+06	6.21435
isobutyrylcarnitine (C4)	0.00136972	0.00507911	24	1.54573e+07	2.95278e+06	19.1055
isobutyrylglycine	0.000217173	0.00112206	24	201070	43846	18.1001
isoleucylglycine	1.12288e-05	8.36761e-05	24	130327	24260.1	18.6375
isovalerylcarnitine (C5)	6.98436e-06	5.30674e-05	24	8.91235e+06	1.78917e+06	18.1635
isovalerylglycine	0.00267246	0.00892738	24	237555	65427.6	18.2688
kynurenate	3.22214e-07	3.28574e-06	24	793200	143344	2.21408
laurylcarnitine (C12)	2.00286e-05	0.000139839	24	3.83513e+06	1.31279e+06	6.24968
lidocaine	1.66166e-08	2.38479e-07	24	1.14513e+07	4.78173e+06	16.8234
linoleate (18:2n6)	1.97802e-05	0.00013936	24	1.40027e+09	3.28273e+08	5.58663
linolenate [alpha or gamma; (18:3n3 or 6)]	9.02643e-07	8.32796e-06	24	1.01097e+08	3.1122e+07	2.98386
linoleoylcholine*	0.00205541	0.00704842	24	7.07731e+06	1.56335e+06	7.80754
malate	0.000423046	0.00189151	24	1.25809e+07	1.18542e+06	11.1712
mead acid (20:3n9)	0.00169298	0.0060186	24	1.06617e+07	3.04224e+06	6.3898
methionine sulfoxide	1.02151e-19	1.58334e-17	24	1.36673e+07	5.68797e+06	16.736
myo-inositol	4.08212e-06	3.29546e-05	24	3.03298e+06	404079	15.5684
myristoleate (14:1n5)	0.000314976	0.00153526	24	2.23546e+07	6.30284e+06	4.4988
myristoleoylcarnitine (C14:1)*	1.52114e-07	1.63733e-06	24	7.0818e+06	3.28569e+06	5.59434
N-(2-furoyl)glycine	3.82767e-14	1.41259e-12	24	340799	344029	9.88827
N-acetyl-1-methylhistidine*	0.0170427	0.0434362	24	669019	190013	2.95421
N-acetyl-2-aminooctanoate*	0.00243648	0.00820987	24	427741	80641.5	22.1721
N-acetyl-3-methylhistidine*	6.61482e-05	0.000406864	24	657891	269594	0.267802
N-acetyl-beta-alanine	0.0060752	0.0181088	24	1.06164e+06	68091.9	0.299512
N-acetyl-isoputreanine*	0.00133458	0.00497258	24	4.76175e+06	743535	3.65368
N-acetylglutamate	2.08743e-05	0.000144442	24	785539	108949	16.2457
N-acetylisoleucine	0.00104157	0.00401486	24	177627	25118.5	17.0319
N-acetylkynurenine (2)	0.00429535	0.0134773	24	589334	167334	0.250833
N-acetylmethionine	6.48247e-06	5.06141e-05	24	684583	87528.6	18.6701
N-acetylmethionine sulfoxide	0.000304074	0.00149291	24	136327	29108.2	19.2399
N-acetylproline	1.3824e-08	2.06031e-07	24	1.52219e+06	594111	16.4555
N-acetylvaline	0.00896618	0.0256413	24	312624	28158.7	19.7577
N-alpha-acetylornithine	0.000555587	0.00240591	24	309076	86885.7	14.6874
N-carbamoylalanine	0.0102613	0.0288134	24	453169	91413.1	16.0376
N-ethylglycinexylidide	3.33134e-11	8.32834e-10	24	4.16667e+06	1.82784e+06	16.7381
N-formylmethionine	0.001563	0.00566657	24	1.58368e+06	89658	19.6538
N-formylphenylalanine	0.000550829	0.00240591	24	137761	26592	14.3589
N-methylalanine	4.22018e-25	1.63532e-22	24	4.62918e+06	2.73135e+06	18.017
N-oleoyltaurine	9.50655e-05	0.000553953	24	190761	41450.1	8.21826
N-palmitoyl-sphinganine (d18:0/16:0)	7.85731e-08	9.51471e-07	24	2.54785e+06	790032	16.0614
N-stearoyl-sphingadienine (d18:2/18:0)*	0.0076991	0.0223476	24	1.34537e+06	178051	1.55446
N1-Methyl-2-pyridone-5-carboxamide	0.00660897	0.0194751	24	1.02628e+07	1.24925e+06	1.80088
N2,N2-dimethylguanosine	0.0142459	0.0374842	24	2.07338e+06	179614	1.30377
N6-acetyllysine	0.0168871	0.0431931	24	553548	32836.1	19.5878
N6-carboxymethyllysine	3.31545e-12	9.88259e-11	24	1.14096e+06	556466	15.374
nicotinamide	2.16427e-11	5.59102e-10	24	1.52525e+06	1.27738e+06	5.66108
octadecadienedioate (C18:2-DC)*	0.00503487	0.0154842	24	975868	152032	12.9656
octadecenedioate (C18:1-DC)*	1.75718e-06	1.56531e-05	24	5.82341e+06	1.61668e+06	11.458
octanoylcarnitine (C8)	1.17062e-07	1.31482e-06	24	8.74011e+06	3.9843e+06	5.40748
oleate/vaccenate (18:1)	8.26939e-07	7.72142e-06	24	3.70218e+09	1.04955e+09	5.63167
oleoylcarnitine (C18:1)	0.000680963	0.00286819	24	2.21626e+07	3.22723e+06	5.99137
oleoylcholine	0.000334451	0.00160994	24	4.185e+06	1.12836e+06	7.6163
ornithine	0.0119554	0.0322837	24	3.06952e+08	1.88482e+07	15.1418
palmitate (16:0)	0.00101921	0.00394943	24	3.0441e+09	4.39453e+08	4.62145
palmitoleate (16:1n7)	2.72471e-08	3.57907e-07	24	2.24957e+08	9.34957e+07	3.42973
palmitoleoylcarnitine (C16:1)*	2.3201e-07	2.42984e-06	24	3.26045e+06	877250	4.85015
palmitoloelycholine	0.00385956	0.0122588	24	222207	58291.4	7.2312
palmitoyl-arachidonoyl-glycerol (16:0/20:4) [1]*	0.00204705	0.00704842	24	2.22637e+06	501988	19.8623
palmitoyl-arachidonoyl-glycerol (16:0/20:4) [2]*	0.00188328	0.00660427	24	2.64999e+06	422205	18.7622
palmitoyl-linoleoyl-glycerol (16:0/18:2) [1]*	0.00157034	0.00566657	24	1.17116e+07	3.21213e+06	16.5058
palmitoyl-palmitoyl-glycerol (16:0/16:0) [2]*	2.12356e-06	1.84917e-05	24	606826	224273	18.63
palmitoylcarnitine (C16)	0.0116911	0.0317915	24	1.53596e+07	1.07164e+06	6.07578
palmitoylcholine	0.000364083	0.00167955	24	7.60431e+06	1.86455e+06	7.38673
pelargonate (9:0)	0.00401683	0.0126546	24	3.91605e+06	301639	13.2119
phenylalanine	2.48904e-07	2.57201e-06	24	1.28545e+09	9.94316e+07	14.156
phenyllactate (PLA)	1.2479e-10	2.68645e-09	24	2.12082e+06	720802	11.4486
phenylpyruvate	5.19644e-08	6.49555e-07	24	254965	53628.6	16.2653
phosphate	0.000407936	0.00185971	24	8.82697e+06	1.26976e+06	18.8075
phosphoethanolamine	0.0115478	0.0316237	24	3.10611e+06	334530	19.5105
phytanate	1.44478e-09	2.60396e-08	24	9.72779e+06	3.64072e+06	17.2324
pro-hydroxy-pro	1.16925e-17	8.23793e-16	24	4.56663e+07	4.58824e+07	19.6872
proline	3.00023e-05	0.000198733	24	3.03553e+09	3.81229e+08	14.8794
prolylglycine	1.42047e-11	3.79608e-10	24	4.31775e+06	2.68428e+06	18.0924
propionylcarnitine (C3)	0.0196136	0.0488763	24	6.37284e+07	1.054e+07	17.1227
propionylglycine	0.00272555	0.00906567	24	172301	58027.5	19.1189
pyridoxate	1.21073e-07	1.34045e-06	24	2.52384e+06	384062	17.6788
pyrraline	7.4308e-18	5.75887e-16	24	981373	592462	12.6379
ribulonate/xylulonate*	5.88166e-15	2.68135e-13	24	4.03601e+06	1.34534e+06	17.0717
S-methylcysteine sulfoxide	1.4156e-06	1.27568e-05	24	3.62249e+07	1.19592e+07	19.3575
S-methylmethionine	9.52362e-08	1.10161e-06	24	503328	270548	20.123
salicylate	0.00525756	0.0159789	24	631838	174141	2.60109
sarcosine	0.000773478	0.00315819	24	3.62389e+06	557191	17.5218
sebacate (C10-DC)	4.73327e-09	7.80485e-08	24	1.18256e+06	258107	10.2101
spermidine	0.00681117	0.0199195	24	204001	32923.9	3.33771
stearidonate (18:4n3)	9.02724e-10	1.70637e-08	24	1.53683e+06	657393	2.2414
stearoyl-arachidonoyl-glycerol (18:0/20:4) [2]*	0.019307	0.0485552	24	1.3773e+06	126701	9.70152
stearoylcarnitine (C18)	0.00831069	0.0239434	24	6.16194e+06	583354	7.20107
stearoylcholine*	3.24955e-05	0.000213424	24	3.5023e+06	1.01638e+06	7.25615
suberate (C8-DC)	0.000688195	0.00288298	24	156582	31109.9	9.37728
succinylcarnitine (C4-DC)	0.0087295	0.0250569	24	2.05572e+06	224042	18.6454
sulfate*	6.93571e-05	0.000419936	24	7.75523e+07	6.60661e+06	18.053
tartarate	0.000602344	0.00256492	24	243199	45150.3	4.40805
taurine	0.00978054	0.0277653	24	7.82011e+06	715355	16.1989
taurochenodeoxycholate	0.000662753	0.00280674	24	2.40426e+06	1.12357e+06	11.3535
theobromine	9.55676e-06	7.19077e-05	24	3.46708e+07	1.68817e+07	4.89307
trans-4-hydroxyproline	2.47782e-22	5.74915e-20	24	2.28837e+08	7.82199e+07	21.262
tyramine O-sulfate	0.00607504	0.0181088	24	112538	57577.3	18.0256
tyrosine	0.00314375	0.0102802	24	4.5562e+08	3.55724e+07	14.2129
undecanoate (11:0)	2.69364e-08	3.57907e-07	24	1.4453e+06	215764	15.3905
uracil	0.00168756	0.0060186	24	116696	12425.6	0.981412
urea	0.00734446	0.0213983	24	5.33239e+08	3.91718e+07	18.3547
uridine	6.93476e-08	8.53086e-07	24	1.48539e+07	2.24857e+06	2.90164
15-methylpalmitate (i17:0)	0.0179704	0.0455132	12	4.07591e+07	9.11883e+06	10.9448
16-hydroxypalmitate	0.00541972	0.0163435	12	994073	207656	10.633
2-hydroxybutyrate/2-hydroxyisobutyrate	0.0161945	0.0415587	12	4.97244e+07	8.98331e+06	9.11944
3-methyl-2-oxovalerate	1.14489e-10	2.53512e-09	12	5.01701e+07	9.18261e+06	10.4837
arginine	1.81433e-06	1.59785e-05	12	1.25904e+09	1.08443e+08	9.44821
dimethylarginine (SDMA + ADMA)	0.00649896	0.019224	12	8.52772e+07	6.3671e+06	9.85711
gamma-glutamyl-alpha-lysine	0.000139277	0.000782172	12	5.15531e+06	708043	10.221
gamma-glutamylmethionine	0.000273072	0.00135661	12	4.14455e+06	881484	10.0662
gamma-glutamyltryptophan	0.0155458	0.04016	12	373759	36343.5	11.8962
glutamine	0.00141258	0.00521308	12	3.01159e+09	2.04649e+08	9.98543
isoleucine	3.49748e-13	1.1785e-11	12	1.02703e+09	1.909e+08	10.1303
isovalerate (i5:0)	0.000215302	0.00111986	12	1.44746e+06	301397	11.0322
L-urobilin	0.0109558	0.0303242	12	448235	169844	9.47175
leucine	1.19695e-14	4.88231e-13	12	1.06903e+09	2.13585e+08	10.1155
lysine	1.76798e-05	0.000125705	12	9.86572e+08	1.09614e+08	9.61143
methionine	4.75163e-07	4.66141e-06	12	5.04505e+08	9.48662e+07	9.92784
pimelate (C7-DC)	0.0116743	0.0317915	12	60100.6	13561.2	6.4712
threonine	0.00984975	0.0278597	12	7.22082e+08	6.68367e+07	9.82046
tryptophan	0.00160924	0.00577389	12	7.5138e+08	6.35228e+07	10.8447
valine	0.000193215	0.00102563	12	1.95996e+09	2.30975e+08	10.0595

## Sheet: serum metabolites TRF
Feature	RAIN.pVal	RAIN.FDR	RAIN.period	MESOR	Amplitude	Acrophase
1,2-dilinoleoyl-GPC (18:2/18:2)	1.19156e-13	2.14758e-12	24	1.75696e+08	4.07998e+07	15.2322
1-(1-enyl-stearoyl)-2-oleoyl-GPE (P-18:0/18:1)	0.0184722	0.036335	24	6.7386e+06	538845	15.3103
1-arachidonoyl-GPE (20:4n6)*	0.000122437	0.000419546	24	1.72443e+07	2.54684e+06	13.2541
1-docosahexaenoylglycerol (22:6)	0.000698912	0.00202868	24	538407	186563	7.89518
1-linolenoyl-GPC (18:3)*	0.000680419	0.00198242	24	7.52259e+06	1.61537e+06	16.7474
1-linoleoyl-2-arachidonoyl-GPE (18:2/20:4)*	4.2499e-12	7.00782e-11	24	753445	406514	13.0493
1-linoleoyl-2-linolenoyl-GPC (18:2/18:3)*	2.01203e-13	3.54392e-12	24	5.70865e+06	1.8477e+06	15.6849
1-linoleoyl-GPC (18:2)	5.72835e-12	9.24891e-11	24	5.56245e+08	1.09765e+08	15.0818
1-linoleoyl-GPE (18:2)*	3.09719e-15	8.57257e-14	24	1.76489e+07	8.1192e+06	13.9187
1-linoleoylglycerol (18:2)	5.82556e-06	2.70348e-05	24	1.34222e+07	5.20737e+06	10.2493
1-methyl-4-imidazoleacetate	1.56729e-10	2.02441e-09	24	4.50457e+06	1.15601e+06	16.3035
1-methylhistidine	2.3734e-10	2.91966e-09	24	393018	103669	18.8745
1-myristoyl-2-palmitoyl-GPC (14:0/16:0)	3.99537e-14	8.36868e-13	24	1.79269e+07	4.81285e+06	17.0416
1-oleoyl-2-arachidonoyl-GPE (18:1/20:4)*	5.72748e-06	2.67397e-05	24	9.71337e+06	2.24332e+06	11.8604
1-oleoyl-2-docosahexaenoyl-GPC (18:1/22:6)*	0.00125292	0.00332538	24	3.20431e+07	2.22682e+06	9.5208
1-oleoyl-2-linoleoyl-GPE (18:1/18:2)*	1.8292e-14	4.4301e-13	24	7.87042e+06	5.30969e+06	13.4634
1-oleoyl-GPE (18:1)	3.21823e-18	2.49413e-16	24	1.32878e+07	8.20778e+06	13.8422
1-oleoylglycerol (18:1)	1.18083e-06	6.31133e-06	24	4.24023e+07	2.00585e+07	9.91517
1-palmitoleoylglycerol (16:1)*	8.6288e-10	9.03692e-09	24	2.2352e+06	1.01237e+06	9.50046
1-palmitoyl-2-dihomo-linolenoyl-GPC (16:0/20:3n3 or 6)*	0.00156712	0.00406192	24	6.64869e+08	2.53575e+07	11.0682
1-palmitoyl-2-docosahexaenoyl-GPC (16:0/22:6)	0.00120035	0.00325269	24	4.63487e+08	3.30741e+07	8.8407
1-palmitoyl-2-linoleoyl-GPC (16:0/18:2)	3.46062e-08	2.60386e-07	24	1.39481e+09	1.12393e+08	13.9726
1-palmitoyl-2-linoleoyl-GPE (16:0/18:2)	1.45629e-07	9.90021e-07	24	8.64884e+06	2.99353e+06	13.1245
1-palmitoyl-2-oleoyl-GPC (16:0/18:1)	0.000150003	0.000503257	24	1.13969e+09	5.51091e+07	10.3443
1-palmitoyl-2-oleoyl-GPE (16:0/18:1)	3.25154e-08	2.47054e-07	24	1.03904e+07	3.84483e+06	13.0629
1-palmitoyl-2-oleoyl-GPI (16:0/18:1)*	0.000802333	0.00228606	24	1.79343e+06	433116	13.1391
1-palmitoyl-GPE (16:0)	0.00104385	0.00286875	24	6.74086e+06	836941	11.9929
1-palmitoyl-GPG (16:0)*	5.50831e-06	2.60301e-05	24	278590	88819.2	12.7046
1-palmitoylglycerol (16:0)	0.00038409	0.00119546	24	1.62957e+07	5.94104e+06	10.8832
1-stearoyl-2-arachidonoyl-GPC (18:0/20:4)	0.00619666	0.0140012	24	7.93279e+08	4.31082e+07	10.4149
1-stearoyl-2-arachidonoyl-GPI (18:0/20:4)	4.17104e-06	2.02035e-05	24	3.81546e+07	6.83711e+06	10.2812
1-stearoyl-2-linoleoyl-GPE (18:0/18:2)*	1.68725e-15	5.0293e-14	24	4.78829e+07	2.75738e+07	12.6175
1-stearoyl-2-oleoyl-GPC (18:0/18:1)	4.97154e-05	0.000185238	24	4.22549e+08	3.73023e+07	12.6873
1-stearoyl-2-oleoyl-GPE (18:0/18:1)	1.86017e-16	8.13129e-15	24	1.23559e+07	7.37846e+06	13.1661
1-stearoyl-GPI (18:0)	0.000787464	0.00225197	24	1.55882e+07	4.07475e+06	7.55107
10-heptadecenoate (17:1n7)	2.10348e-05	8.7645e-05	24	3.02904e+07	9.0576e+06	2.62877
10-nonadecenoate (19:1n9)	0.0206587	0.0401265	24	1.69285e+07	3.77423e+06	3.35686
10-undecenoate (11:1n1)	1.40178e-09	1.41088e-08	24	4.33777e+06	1.45908e+06	4.05485
12,13-DiHOME	8.31291e-17	4.295e-15	24	508769	585621	13.3239
12-HETE	0.0220469	0.0426094	24	741525	347733	12.675
13-HODE + 9-HODE	2.58593e-16	9.54332e-15	24	2.24548e+06	1.74757e+06	13.9787
2,3-dihydroxyisovalerate	4.77373e-20	7.39928e-18	24	221957	180747	12.1468
2-aminoadipate	3.46747e-11	4.79872e-10	24	360143	124356	13.7572
2-aminoheptanoate	0.00578748	0.0132701	24	1.22687e+06	175114	15.1982
2-aminophenol sulfate	1.05536e-11	1.60373e-10	24	303453	181788	16.919
2-hydroxyoctanoate	1.20707e-07	8.3525e-07	24	560122	154880	12.5206
2-hydroxypalmitate	0.00436148	0.0101812	24	5.01925e+07	1.03847e+07	4.9745
2-hydroxyphenylacetate	0.0156876	0.0317439	24	1.08145e+06	165168	15.465
2-hydroxystearate	0.0020507	0.00511027	24	1.66332e+07	3.70079e+06	6.11169
2-methylbutyrylcarnitine (C5)	2.26616e-07	1.48837e-06	24	4.25448e+06	1.06525e+06	14.8637
2-methylbutyrylglycine	8.17247e-07	4.52404e-06	24	59805.2	14846.3	14.5685
2-oleoylglycerol (18:1)	0.0180535	0.0359678	24	4.57644e+06	1.40864e+06	11.3287
2-oxoarginine*	3.71559e-14	7.99884e-13	24	9.31087e+06	5.12477e+06	14.8075
2-stearoyl-GPE (18:0)*	3.02931e-06	1.50494e-05	24	1.53389e+06	351129	9.16012
3,7-dimethylurate	1.99355e-06	1.01645e-05	24	68365.3	19178.1	2.73034
3-hydroxydecanoate	0.00497411	0.0115417	24	1.11157e+06	209997	4.88922
3-hydroxyisobutyrate	9.63558e-14	1.86689e-12	24	1.45428e+07	5.39931e+06	12.63
3-hydroxylaurate	5.71083e-06	2.67397e-05	24	1.09518e+06	331925	2.87941
3-hydroxyoleate*	0.00418539	0.00979964	24	5.76359e+06	1.5623e+06	6.17094
3-methylglutaconate	0.00102505	0.00282709	24	903536	163441	14.4513
3-methylhistidine	5.89669e-17	3.51533e-15	24	9.96485e+06	4.71925e+06	17.3541
3-methylxanthine	1.86335e-09	1.80512e-08	24	1.07288e+06	391594	5.09881
4-guanidinobutanoate	3.43927e-11	4.79872e-10	24	3.79799e+06	2.41333e+06	14.4536
4-hydroxyglutamate	6.94835e-09	6.05053e-08	24	433743	327639	15.2971
4-hydroxyhippurate	9.37835e-12	1.48331e-10	24	554573	380470	10.2044
4-hydroxyphenylacetylglutamine	0.00859051	0.0189138	24	64484.9	12485.2	12.9723
4-hydroxyphenylpyruvate	7.88056e-09	6.71147e-08	24	427176	147538	11.5435
4-vinylphenol sulfate	2.6324e-05	0.000106256	24	1.04014e+07	4.39734e+06	10.5636
5,6-dihydrouridine	0.0198892	0.0388826	24	2.5332e+06	181792	1.34052
5-(galactosylhydroxy)-L-lysine	9.97096e-06	4.39062e-05	24	866427	193378	19.5685
5-acetylamino-6-amino-3-methyluracil	0.0138018	0.0289093	24	1.36698e+06	753847	15.2603
5-dodecenoate (12:1n7)	0.0159382	0.0320834	24	3.5599e+06	461801	0.825955
5-dodecenoylcarnitine (C12:1)	2.7e-09	2.55183e-08	24	2.06292e+06	1.07716e+06	2.47671
5-hydroxyhexanoate	0.000407485	0.00125318	24	216097	31326.2	12.4088
5-hydroxylysine	6.46874e-21	1.67109e-18	24	1.7394e+06	2.18867e+06	15.2029
6-oxopiperidine-2-carboxylate	3.01709e-06	1.50494e-05	24	456086	154952	12.1537
7-methylxanthine	2.52566e-14	5.59253e-13	24	1.44347e+06	560101	4.84138
acetylcarnitine (C2)	0.0111009	0.0238317	24	4.46051e+08	4.45882e+07	1.78126
acisoga	6.13834e-07	3.63146e-06	24	88631.8	29788.8	2.99831
aconitate [cis or trans]	2.38154e-05	9.76556e-05	24	1.30672e+07	2.09528e+06	11.717
adenosine 3',5'-cyclic monophosphate (cAMP)	0.00590333	0.0134561	24	74567.3	7684.76	3.00507
adrenate (22:4n6)	0.00619646	0.0140012	24	2.42747e+07	4.27662e+06	3.79493
allantoin	0.000136491	0.000459915	24	3.00822e+06	362436	11.5635
androstenediol (3alpha, 17alpha) monosulfate (2)	7.88209e-05	0.000280212	24	219245	73373.4	4.53393
androsterone glucuronide	0.0254262	0.0487755	24	942262	228006	5.2802
arabonate/xylonate	0.00120017	0.00325269	24	7.72924e+06	1.65497e+06	13.2843
arachidonate (20:4n6)	0.0177299	0.0354141	24	3.5839e+08	7.57001e+07	6.20721
arachidonoylcarnitine (C20:4)	0.00563742	0.0129644	24	1.10697e+06	166619	3.25645
arachidoylcarnitine (C20)*	0.00207857	0.00513432	24	475534	67249.7	11.4394
behenoylcarnitine (C22)*	1.48194e-08	1.20895e-07	24	296653	109897	12.1797
beta-alanine	1.01174e-13	1.91243e-12	24	2.32958e+07	1.02189e+07	14.3889
beta-hydroxyisovalerate	0.0136485	0.0286656	24	1.50116e+06	192552	14.7808
bilirubin (E,E)*	1.80616e-06	9.33182e-06	24	2.12955e+07	6.60007e+06	3.27056
bilirubin (E,Z or Z,E)*	7.01415e-05	0.000251665	24	3.43528e+06	864670	4.44846
bilirubin (Z,Z)	4.09763e-08	2.99591e-07	24	1.41959e+08	3.88811e+07	3.17977
biliverdin	4.30081e-08	3.11508e-07	24	2.32572e+06	777715	2.38435
caprate (10:0)	6.93601e-15	1.7918e-13	24	2.50303e+07	2.38148e+07	12.996
caprylate (8:0)	1.14249e-23	8.85433e-21	24	7.82267e+06	7.37721e+06	10.6228
ceramide (d16:1/24:1, d18:1/22:1)*	0.00950298	0.0205721	24	3.25575e+06	475749	5.05551
ceramide (d18:2/24:1, d18:1/24:2)*	2.09858e-08	1.6264e-07	24	1.2878e+07	2.65249e+06	5.04827
cerotoylcarnitine (C26)*	0.0146262	0.0300647	24	3.7438e+06	227287	12.302
chenodeoxycholate	1.9119e-07	1.27735e-06	24	1.01679e+07	8.79913e+06	18.5521
cholesterol	0.0176796	0.0354049	24	7.73944e+08	5.40634e+07	8.71246
choline phosphate	1.03587e-05	4.5101e-05	24	1.10064e+07	1.67074e+06	11.8902
cis-4-decenoylcarnitine (C10:1)	5.3058e-06	2.55404e-05	24	6.47023e+06	2.16002e+06	3.12853
citrate	0.001819	0.00460696	24	1.12071e+08	1.5516e+07	5.54418
corticosterone	9.11192e-05	0.000320988	24	101904	35703.4	1.91483
cortisol	7.42516e-08	5.23136e-07	24	1.51117e+06	660313	3.73753
cortisone	1.01235e-11	1.56914e-10	24	399503	150065	3.71513
creatine	1.61008e-05	6.81864e-05	24	1.08032e+09	2.06166e+08	13.7665
cystathionine	7.78496e-09	6.70372e-08	24	1.73613e+06	1.04553e+06	14.8469
cytidine	0.00614743	0.0139714	24	822351	129572	2.75466
decanoylcarnitine (C10)	1.33778e-06	7.00527e-06	24	1.32275e+07	4.97506e+06	4.01693
deoxycholate	0.000846525	0.00238566	24	1.24158e+07	5.22734e+06	18.0116
diacylglycerol (16:1/18:2 [2], 16:0/18:3 [1])*	0.000237856	0.00076489	24	2.40604e+06	787902	8.92486
dihomo-linoleate (20:2n6)	6.97057e-05	0.000251265	24	2.28563e+07	7.92843e+06	3.06784
dihomo-linolenate (20:3n3 or n6)	0.0078225	0.0173213	24	8.03458e+07	1.84056e+07	5.3501
dihomo-linolenoylcarnitine (C20:3n3 or 6)*	0.00166914	0.00426925	24	910281	113554	2.71909
dihomo-linoleoylcarnitine (C20:2)*	1.02657e-05	4.49485e-05	24	422844	69322.7	3.81427
dimethylarginine (SDMA + ADMA)	0.000236539	0.000763824	24	8.67432e+07	7.17515e+06	2.62291
dimethylglycine	6.35555e-07	3.72584e-06	24	4.27104e+07	6.71749e+06	14.4513
docosadienoate (22:2n6)	0.00695126	0.0155251	24	792525	182055	3.70401
docosadioate (C22-DC)	1.68298e-09	1.65103e-08	24	333143	98954.4	13.7632
docosapentaenoate (n3 DPA; 22:5n3)	0.000127177	0.000431777	24	2.72875e+07	9.31236e+06	4.02398
docosapentaenoate (n6 DPA; 22:5n6)	0.00360329	0.00859246	24	1.26489e+07	3.17756e+06	4.34987
dodecadienoate (12:2)*	1.67451e-08	1.35182e-07	24	1.71066e+06	554635	2.32019
dodecanedioate (C12-DC)	1.03163e-16	4.99697e-15	24	1.73646e+06	1.3527e+06	11.568
dodecenedioate (C12:1-DC)*	4.63468e-05	0.000176072	24	252411	75016.5	12.5504
dopamine 3-O-sulfate	4.09387e-16	1.44216e-14	24	358632	226949	13.0199
ectoine	6.85005e-14	1.36123e-12	24	5.94506e+06	3.54969e+06	17.657
eicosapentaenoate (EPA; 20:5n3)	0.00712863	0.0158755	24	2.61303e+07	5.68542e+06	4.80271
eicosenoate (20:1)	4.92537e-05	0.000184404	24	4.54847e+07	1.46177e+07	5.41462
eicosenoylcarnitine (C20:1)*	4.06968e-07	2.49116e-06	24	893389	159600	6.70336
erythritol	0.000122886	0.000419546	24	1.25675e+06	747696	5.29516
etiocholanolone glucuronide	0.00662427	0.0148806	24	506838	117101	4.40077
formiminoglutamate	3.16941e-10	3.72166e-09	24	2.6117e+06	1.59691e+06	13.1451
galactonate	2.77872e-11	3.98798e-10	24	561160	396165	10.1539
gamma-glutamylisoleucine*	1.10313e-11	1.64245e-10	24	2.07351e+06	515298	15.06
gamma-glutamylleucine	2.81052e-07	1.80012e-06	24	3.94665e+06	790313	13.0389
gamma-glutamylphenylalanine	7.35815e-06	3.31545e-05	24	1.28754e+06	244075	13.1588
gamma-glutamyltryptophan	0.0122365	0.02584	24	375015	33852.6	19.8727
gamma-glutamylvaline	0.00516516	0.0119493	24	5.12227e+06	980705	14.404
glucuronate	0.000379679	0.0011865	24	5.27802e+06	756183	13.4352
glucuronide of C10H18O2 (7)*	9.50297e-10	9.81974e-09	24	329989	919083	16.9265
glycerol 3-phosphate	0.000442412	0.00133933	24	2.54239e+06	398794	12.0082
glycerophosphoethanolamine	0.000388462	0.00120423	24	1.20044e+07	1.09469e+06	13.2254
glycerophosphoinositol*	0.015642	0.0317345	24	158446	40439.9	5.50465
glycerophosphoserine*	0.0181749	0.0361169	24	168991	21977.7	17.295
glycochenodeoxycholate	1.72604e-08	1.37905e-07	24	1.73365e+07	9.59403e+06	11.9217
glycochenodeoxycholate glucuronide (1)	1.14185e-08	9.51539e-08	24	1.25055e+06	773550	13.8938
glycochenodeoxycholate sulfate	0.0146638	0.0300647	24	1.27644e+06	553069	10.7896
glycodeoxycholate	0.00042501	0.00129251	24	7.69165e+06	3.80699e+06	12.2176
glycolithocholate sulfate*	0.000171511	0.000565621	24	6.16667e+06	2.67303e+06	9.34774
glycoursodeoxycholate	0.00855238	0.0188835	24	1.84465e+06	689368	12.5889
guanosine	3.02755e-05	0.000120946	24	2.97328e+06	896505	4.6508
heptanoate (7:0)	0.00474089	0.0110336	24	627833	114919	12.139
heptenedioate (C7:1-DC)*	6.37757e-06	2.92463e-05	24	450828	85643.9	5.65611
hexadecanedioate (C16-DC)	0.00236338	0.00572381	24	1.14979e+06	218342	12.5923
hexadecenedioate (C16:1-DC)*	1.75103e-08	1.38474e-07	24	588441	172382	12.1678
hydantoin-5-propionic acid	1.22721e-12	2.11353e-11	24	321749	196783	13.3432
hydroquinone sulfate	0.00391628	0.00928171	24	105271	41272.7	13.0175
hydroxyasparagine**	0.0091082	0.0198841	24	1.87344e+06	174874	20.8521
hyocholate	1.57428e-05	6.70365e-05	24	343170	222368	20.5014
hypotaurine	0.00197481	0.004953	24	6.86115e+06	803915	13.4362
indole-3-carboxylic acid	7.0762e-07	4.00223e-06	24	57419.2	12538.1	1.49064
indoleacetylglutamine	0.000601378	0.0017857	24	511369	137745	21.9085
inosine	3.89791e-05	0.000151803	24	1.48707e+07	3.77129e+06	5.03615
isobutyrylcarnitine (C4)	4.40729e-05	0.000169091	24	1.6976e+07	5.32887e+06	14.9513
isobutyrylglycine	0.0142787	0.0295882	24	210798	42374.3	13.3623
isovalerylcarnitine (C5)	5.23516e-08	3.75671e-07	24	1.04111e+07	2.36722e+06	13.2342
isovalerylglycine	0.000223162	0.000726683	24	257353	91393.2	13.1983
kynurenine	0.00242384	0.00583377	24	3.88323e+07	3.94103e+06	1.81166
L-urobilin	0.000962954	0.00267487	24	647149	225755	11.1691
laurate (12:0)	1.32737e-08	1.09438e-07	24	7.86623e+07	5.2711e+07	12.6162
laurylcarnitine (C12)	0.000258686	0.000828438	24	3.99342e+06	1.01139e+06	5.48687
lidocaine	4.72454e-07	2.83839e-06	24	1.08392e+07	4.45121e+06	16.279
linolenate [alpha or gamma; (18:3n3 or 6)]	0.000162276	0.000539761	24	1.19427e+08	2.88175e+07	23.8296
linoleoyl-linolenoyl-glycerol (18:2/18:3) [2]*	2.01002e-07	1.33142e-06	24	2.4361e+06	843089	8.72224
linoleoyl-linoleoyl-glycerol (18:2/18:2) [1]*	2.75276e-07	1.77782e-06	24	6.53756e+06	2.77541e+06	9.5618
lysine	2.08977e-06	1.05854e-05	24	1.0081e+09	9.48418e+07	4.53447
malate	2.1888e-05	9.04354e-05	24	1.41752e+07	2.27336e+06	7.18393
maleate	3.91281e-09	3.61004e-08	24	1.14354e+06	458680	10.061
mead acid (20:3n9)	0.00177503	0.00451031	24	1.12412e+07	2.75842e+06	4.00437
methylmalonate (MMA)	0.0233087	0.044936	24	1.87765e+06	341562	14.229
methylsuccinate	8.40804e-05	0.000297545	24	833233	115058	11.2004
myo-inositol	3.38844e-05	0.000133973	24	3.28194e+06	574365	12.8222
myristoleoylcarnitine (C14:1)*	6.4911e-06	2.95918e-05	24	7.67982e+06	2.85529e+06	3.80167
N-acetyl-1-methylhistidine*	8.10103e-06	3.62907e-05	24	710999	312261	2.33414
N-acetyl-aspartyl-glutamate (NAAG)	2.19379e-05	9.04354e-05	24	94177.7	17332.8	14.9371
N-acetyl-isoputreanine*	1.01604e-06	5.50652e-06	24	5.57114e+06	1.527e+06	2.86448
N-acetylalliin	0.000369214	0.00115846	24	1.30476e+06	724740	19.4337
N-acetylaspartate (NAA)	3.4055e-05	0.000133973	24	1.97883e+06	330947	15.5582
N-acetylglutamate	8.49725e-10	9.02105e-09	24	839313	321633	13.8505
N-acetylglycine	0.00111127	0.00304322	24	1.2713e+07	2.28313e+06	2.9118
N-acetylisoleucine	0.0190379	0.0373528	24	187284	17440.9	12.4402
N-acetylleucine	0.00225073	0.00546807	24	241054	38697.8	10.0801
N-acetylmethionine	6.49054e-07	3.74938e-06	24	729051	104703	15.4952
N-acetylmethionine sulfoxide	7.12654e-07	4.00223e-06	24	146572	55466.8	14.6175
N-acetylproline	1.51362e-09	1.50392e-08	24	1.41615e+06	475845	13.8796
N-acetylserine	0.00937638	0.0203549	24	7.37225e+06	557949	18.3487
N-behenoyl-sphingadienine (d18:2/22:0)*	3.27256e-05	0.000130063	24	9.66742e+06	1.48523e+06	5.38802
N-ethylglycinexylidide	3.32404e-10	3.84497e-09	24	4.20824e+06	2.2099e+06	16.2883
N-palmitoyl-sphinganine (d18:0/16:0)	4.49634e-18	3.16788e-16	24	2.72124e+06	1.69643e+06	13.8331
N-palmitoyl-sphingosine (d18:1/16:0)	0.000633615	0.00186712	24	2.04289e+07	2.65319e+06	11.7938
N-palmitoylglycine	0.0139935	0.0292171	24	334160	57214.4	3.65353
N-stearoyl-sphinganine (d18:0/18:0)*	1.42169e-05	6.12115e-05	24	1.36706e+06	503575	14.0322
N1-Methyl-2-pyridone-5-carboxamide	0.00749878	0.016652	24	1.13758e+07	1.75544e+06	3.96684
N1-methyladenosine	0.00163916	0.00420644	24	7.50738e+06	537976	1.88497
N2,N2-dimethylguanosine	0.00074338	0.0021497	24	2.06886e+06	223856	0.545817
N6,N6,N6-trimethyllysine	1.08638e-13	2.00463e-12	24	5.58648e+07	2.35679e+07	20.1309
N6-acetyllysine	1.15711e-06	6.2275e-06	24	565209	70655.6	13.9273
N6-carboxymethyllysine	7.22592e-17	4.00006e-15	24	1.03224e+06	608373	14.4024
octadecadienedioate (C18:2-DC)*	9.89614e-08	6.90947e-07	24	1.04307e+06	376233	12.7385
octadecenedioate (C18:1-DC)*	6.12141e-09	5.39102e-08	24	6.72509e+06	2.79372e+06	12.202
octanoylcarnitine (C8)	3.25997e-06	1.60922e-05	24	8.75944e+06	3.14626e+06	3.8855
oleate/vaccenate (18:1)	0.0144879	0.0299417	24	4.31382e+09	7.51465e+08	3.864
oleoyl ethanolamide	0.00160951	0.00415791	24	451634	125824	4.77679
oleoyl-linolenoyl-glycerol (18:1/18:3) [2]*	0.000651519	0.0019126	24	2.53186e+06	720716	11.0949
oleoyl-linoleoyl-glycerol (18:1/18:2) [1]	2.30989e-14	5.26518e-13	24	4.07528e+07	1.67382e+07	10.005
oleoyl-linoleoyl-glycerol (18:1/18:2) [2]	5.75673e-16	1.85895e-14	24	5.52352e+07	2.31351e+07	9.8453
oleoyl-oleoyl-glycerol (18:1/18:1) [1]*	1.88856e-16	8.13129e-15	24	3.29706e+07	1.47627e+07	10.3142
oleoyl-oleoyl-glycerol (18:1/18:1) [2]*	5.71409e-16	1.85895e-14	24	4.74188e+07	2.01325e+07	10.201
oleoylcarnitine (C18:1)	0.00215872	0.00527762	24	2.3531e+07	2.7498e+06	4.55905
ornithine	0.00682107	0.0152784	24	3.07509e+08	3.09896e+07	12.6256
palmitoleate (16:1n7)	7.74089e-11	1.03434e-09	24	2.73571e+08	1.40345e+08	1.26014
palmitoleoyl-arachidonoyl-glycerol (16:1/20:4) [2]*	0.000227935	0.000739119	24	1.81757e+06	410813	9.15199
palmitoleoyl-linoleoyl-glycerol (16:1/18:2) [1]*	2.95967e-09	2.76354e-08	24	3.32493e+06	1.3649e+06	9.30997
palmitoleoylcarnitine (C16:1)*	5.01947e-09	4.52336e-08	24	3.44982e+06	964847	3.04135
palmitoyl-arachidonoyl-glycerol (16:0/20:4) [1]*	9.97871e-07	5.44613e-06	24	1.76395e+06	882461	13.3857
palmitoylcarnitine (C16)	0.0003064	0.000977202	24	1.65628e+07	2.10887e+06	4.57851
pelargonate (9:0)	0.000113781	0.00039366	24	3.91666e+06	356343	10.9053
phenylalanylglycine	0.000748799	0.00215732	24	216698	36730.8	9.80467
phenylpyruvate	4.4335e-09	4.04231e-08	24	254309	64259.8	10.417
pimelate (C7-DC)	9.30829e-07	5.11626e-06	24	64734.3	24558.9	11.876
pimeloylcarnitine/3-methyladipoylcarnitine (C7-DC)	0.0183625	0.0363035	24	420292	44297.1	17.4111
pro-hydroxy-pro	3.15756e-23	1.22355e-20	24	4.93219e+07	4.64075e+07	16.7297
proline	6.30135e-10	6.87823e-09	24	3.10217e+09	5.54987e+08	12.4704
prolylglycine	2.82452e-19	3.12715e-17	24	4.24541e+06	3.99135e+06	14.2939
propionylcarnitine (C3)	1.0492e-05	4.54263e-05	24	6.75184e+07	1.79466e+07	13.5785
propionylglycine	0.00149658	0.00390523	24	167068	62195.2	15.7457
pyrraline	3.77069e-15	1.00768e-13	24	905174	654290	12.5264
pyruvate	1.28073e-06	6.79841e-06	24	1.10423e+07	1.85644e+06	11.9059
ribulonate/xylulonate*	7.7463e-19	7.50423e-17	24	4.10274e+06	1.83354e+06	13.7809
S-1-pyrroline-5-carboxylate	0.0118265	0.0251801	24	2.38361e+06	327767	11.841
S-methylcysteine sulfoxide	7.28417e-06	3.3013e-05	24	3.7733e+07	1.00303e+07	16.169
sarcosine	5.44275e-06	2.60301e-05	24	4.20115e+06	775420	14.3121
sebacate (C10-DC)	9.08077e-09	7.64956e-08	24	1.13123e+06	258782	10.4098
sphingomyelin (d18:2/23:1)*	0.0152994	0.0312026	24	2.0075e+07	1.9642e+06	8.19436
sphingosine 1-phosphate	0.00208023	0.00513432	24	3.4429e+06	276949	10.6461
stearoyl-arachidonoyl-glycerol (18:0/20:4) [1]*	0.000157252	0.000525304	24	2.41893e+06	357926	10.1933
stearoyl-arachidonoyl-glycerol (18:0/20:4) [2]*	1.3157e-06	6.9365e-06	24	1.34617e+06	301027	9.9075
stearoylcarnitine (C18)	0.000185087	0.000607808	24	6.46047e+06	796242	5.50679
suberate (C8-DC)	6.64122e-14	1.35446e-12	24	160803	77578.9	11.2729
suberoylcarnitine (C8-DC)	0.00415542	0.00975895	24	580602	123053	13.476
succinylcarnitine (C4-DC)	0.00195732	0.00494112	24	2.04602e+06	291718	15.2358
sulfate*	2.27436e-16	8.81316e-15	24	7.86704e+07	1.29221e+07	15.3062
taurine	0.00202512	0.0050628	24	8.02923e+06	995223	14.3873
taurochenodeoxycholate	0.000169866	0.000562589	24	2.38348e+06	1.58863e+06	12.0919
taurocholate	0.00268071	0.00643206	24	641843	415604	11.7402
taurocholenate sulfate	0.00134623	0.00354873	24	1.78929e+06	823701	9.68886
taurodeoxycholate	0.0012432	0.00332235	24	1.42174e+06	867844	12.6683
tetradecanedioate (C14-DC)	2.44577e-05	9.97618e-05	24	888174	239599	12.8061
theobromine	2.43231e-10	2.94537e-09	24	3.48789e+07	1.32881e+07	4.97487
threonylphenylalanine	0.0141422	0.0293839	24	175073	39207.6	14.9609
tiglylcarnitine (C5:1-DC)	6.88989e-07	3.92623e-06	24	2.04804e+06	427406	17.284
trans-4-hydroxyproline	1.01476e-14	2.5369e-13	24	2.30892e+08	6.90725e+07	17.6305
trigonelline (N'-methylnicotinate)	0.00584385	0.0133598	24	1.56268e+07	1.14207e+07	13.7196
tyramine O-sulfate	4.0121e-05	0.000155469	24	117561	89106.3	15.0835
undecanoate (11:0)	3.6758e-06	1.803e-05	24	1.51998e+06	330107	14.1183
urea	2.8612e-08	2.19547e-07	24	5.83083e+08	9.95793e+07	15.8593
uridine	9.97565e-19	8.59014e-17	24	1.61667e+07	6.3722e+06	1.74038
valine	0.000941615	0.00262501	24	2.09718e+09	1.65451e+08	14.4852
2-hydroxybutyrate/2-hydroxyisobutyrate	0.00011024	0.00038312	12	5.89129e+07	1.27683e+07	7.74957
3-methyl-2-oxovalerate	0.00401131	0.00947794	12	5.57225e+07	8.43752e+06	6.37671
gamma-glutamyl-alpha-lysine	0.0158446	0.031978	12	5.53461e+06	914564	5.1785
gamma-glutamylmethionine	4.69683e-05	0.000177512	12	4.93116e+06	1.35699e+06	5.88766
isoleucine	2.68881e-05	0.00010797	12	1.11366e+09	1.73762e+08	6.3897
isoleucylglycine	0.00896856	0.0196346	12	160920	35779.9	5.82871
leucine	1.67185e-06	8.69587e-06	12	1.17363e+09	1.8944e+08	6.17801
methionine	0.00136414	0.00358376	12	5.48893e+08	7.88854e+07	5.71797
phosphate	0.000419164	0.001284	12	8.79331e+06	2.05563e+06	7.77545
