# Supplementary material for: Time-restricted feeding alters lipid and amino acid metabolite rhythmicity without perturbing clock gene expression
Source: Nat Commun. 2020 Sep 16;11:4643. doi: 10.1038/s41467-020-18412-w (PMC7495469; doi:10.1038/s41467-020-18412-w)
Supplement: Supplementary file 4 — Supplementary Data 2 [file 41467_2020_18412_MOESM4_ESM.xlsx]

## Sheet: muscle
Feature	RF477.R.T1	RF029.R.T1	RF272.R.T1	RF536.R.T1	RF287.R.T1	RF894.R.T1	RF312.R.T1	RF508.R.T1	RF789.R.T1	RF141.R.T1	RF614.R.T1	RF477.U.T1	RF029.U.T1	RF272.U.T1	RF536.U.T1	RF287.U.T1	RF894.U.T1	RF312.U.T1	RF508.U.T1	RF789.U.T1	RF141.U.T1	RF614.U.T1	RF477.R.T5	RF029.R.T5	RF272.R.T5	RF536.R.T5	RF287.R.T5	RF894.R.T5	RF312.R.T5	RF508.R.T5	RF789.R.T5	RF141.R.T5	RF614.R.T5	RF477.U.T5	RF029.U.T5	RF272.U.T5	RF536.U.T5	RF287.U.T5	RF894.U.T5	RF312.U.T5	RF508.U.T5	RF789.U.T5	RF141.U.T5	RF614.U.T5	RF477.R.T9	RF029.R.T9	RF272.R.T9	RF536.R.T9	RF287.R.T9
1,2-dilinoleoyl-GPC (18:2/18:2)	5.46555e+07	1.46379e+08	1.94913e+08	1.00087e+08	7.72458e+07	8.70295e+07	8.76367e+07	6.92116e+07	9.5577e+07	9.51085e+07	5.87306e+07	7.32027e+07	1.5921e+08	1.37389e+08	8.74661e+07	8.37502e+07	1.0438e+08	1.11497e+08	101261127	1.09046e+08	7.6084e+07	1.26506e+08	1.07119e+08	8.2339e+07	1.17442e+08	87236922	6.05876e+07	98556732	1.07576e+08	7.06906e+07	7.66189e+07	8.11092e+07	9.67956e+07	9.67311e+07	1.34063e+08	1.0734e+08	7.787e+07	8.23446e+07	8.84858e+07	1.02124e+08	9.83818e+07	1.10595e+08	1.04098e+08	8.54968e+07	6.84995e+07	8.56844e+07	1.48794e+08	61445664	8.17269e+07
1,2-dilinoleoyl-GPE (18:2/18:2)*	2.31544e+06	5.05409e+06	8.09727e+06	3.13794e+06	2.40729e+06	1.83474e+06	2.85564e+06	2.38496e+06	2.85378e+06	1.59594e+06	1.79264e+06	3.54843e+06	6584421	6.65021e+06	1.99208e+06	2.91654e+06	4.09361e+06	4.09617e+06	3.05721e+06	3.76576e+06	2.74768e+06	3.13288e+06	4.95252e+06	2.93121e+06	4.86327e+06	2452545	2.15626e+06	1.81935e+06	3.99735e+06	2.73005e+06	2.02316e+06	1.37156e+06	3.2911e+06	3.92734e+06	4.62844e+06	3.98948e+06	2.24246e+06	3.58923e+06	2.951e+06	3.54102e+06	3.80233e+06	3.59972e+06	2.21664e+06	2.20245e+06	2.87237e+06	3.85443e+06	6.10871e+06	1756182	2.91496e+06
1,2-dipalmitoyl-GPC (16:0/16:0)	2.7323e+07	5.0088e+07	4.77496e+07	3.37413e+07	2.81611e+07	3.39306e+07	3.71107e+07	1.86839e+07	3.16273e+07	3.88798e+07	4.40149e+07	3.16704e+07	5.65971e+07	33555900	2.47155e+07	4.43714e+07	3.84723e+07	5.37936e+07	2.99895e+07	3.66089e+07	3.08641e+07	4.20845e+07	4.36283e+07	4.98396e+07	2.53459e+07	28027161	3.50063e+07	3.23575e+07	3.89231e+07	2.58587e+07	2.51532e+07	3.81957e+07	4.47269e+07	3.61726e+07	46314885	2.82621e+07	2.20632e+07	5.39957e+07	3.136e+07	4.73776e+07	2.72835e+07	3.7241e+07	4.83275e+07	3.53081e+07	3.70984e+07	8.26678e+07	4.3512e+07	1.92325e+07	3.36916e+07
1,2-dipalmitoyl-GPE (16:0/16:0)*	222188	538772	415775	384246	273188	276214	375428	114597	263900	261885	234973	204569	713193	278351	224335	419874	240249	648068	96220.3	398442	234867	170501	444067	323767	187461	483279	283788	209273	496074	226367	178475	335178	439139	303371	462308	347116	221077	748524	187623	525160	216308	563670	709128	236680	283545	745306	834784	196591	232816
1,5-anhydroglucitol (1,5-AG)	9.97357e+06	1.34296e+07	2.92134e+07	1.72962e+07	8.50662e+06	1.36863e+07	1.08249e+07	8.61056e+06	9.98297e+06	1.9158e+07	1.25242e+07	1.24662e+07	1.33496e+07	1.77237e+07	1.76903e+07	1.2687e+07	1.74414e+07	1.38881e+07	1.37223e+07	1.30804e+07	1.84004e+07	1.72472e+07	1.77882e+07	1.1957e+07	1.54532e+07	16064715	9.50422e+06	1.38492e+07	1.29797e+07	1.03567e+07	1.00357e+07	1.84131e+07	1.57357e+07	1.74058e+07	1.14003e+07	1.53307e+07	1.55228e+07	1.41714e+07	1.23434e+07	1.148e+07	1.2187e+07	1.52511e+07	2.75002e+07	1.39211e+07	1.32933e+07	1.39527e+07	2.12188e+07	1.13808e+07	1.07885e+07
1-(1-enyl-oleoyl)-GPE (P-18:1)*	1.46794e+06	2.494e+06	4.02146e+06	2.14131e+06	1.27981e+06	1.53212e+06	1.81362e+06	1.04821e+06	1.70108e+06	1.51484e+06	1.55149e+06	2.21762e+06	3.01953e+06	2.59015e+06	2.30892e+06	2.09765e+06	3.01237e+06	2.36876e+06	1.66685e+06	2.03389e+06	1.55236e+06	1.74794e+06	2.83638e+06	2.14357e+06	2.18406e+06	2162127	1.61929e+06	2.22055e+06	2393254	1.27634e+06	1.29225e+06	1.5265e+06	2.1601e+06	2.11208e+06	2.01264e+06	2.0043e+06	1.71036e+06	2.15067e+06	1.51688e+06	2.60557e+06	1.6294e+06	2.60255e+06	2.94025e+06	1.22214e+06	1.63514e+06	2.49619e+06	2.23875e+06	1264806	1.19479e+06
1-(1-enyl-palmitoyl)-2-arachidonoyl-GPC (P-16:0/20:4)*	1.3904e+08	1.17962e+08	1.60351e+08	1.88801e+08	9.99539e+07	1.30765e+08	1.8607e+08	9.17548e+07	1.17025e+08	1.67061e+08	9.88419e+07	1.83967e+08	1.17253e+08	1.20864e+08	1.48232e+08	1.59487e+08	1.48777e+08	1.88686e+08	164624184	1.45832e+08	1.16323e+08	1.86057e+08	1.95892e+08	9.64617e+07	8.39437e+07	155698668	1.28789e+08	1.28534e+08	1.85677e+08	1.16966e+08	8.38488e+07	1.24176e+08	1.16177e+08	2.09411e+08	9.25069e+07	8.20214e+07	1.5346e+08	1.26289e+08	1.26514e+08	1.87713e+08	1.40097e+08	1.17366e+08	1.23945e+08	9.90869e+07	1.72282e+08	1.18651e+08	1.019e+08	1.27341e+08	1.03876e+08
1-(1-enyl-palmitoyl)-2-arachidonoyl-GPE (P-16:0/20:4)*	1.09508e+08	1.79441e+08	2.28206e+08	1.6469e+08	9.98502e+07	1.40171e+08	1.6271e+08	1.05781e+08	1.10655e+08	1.54368e+08	1.05298e+08	1.47566e+08	1.76733e+08	1.61889e+08	155382000	1.53365e+08	1.82399e+08	1.55479e+08	160651242	1.60424e+08	1.2324e+08	1.56084e+08	1.75773e+08	1.48882e+08	1.24688e+08	149942292	1.11657e+08	1.5436e+08	1.83486e+08	1.26856e+08	9.19317e+07	1.24123e+08	1.32898e+08	1.6326e+08	1.59872e+08	1.12468e+08	151464912	1.36928e+08	1.48401e+08	1.65218e+08	1.52526e+08	1.45528e+08	1.28439e+08	1.01629e+08	1.39341e+08	1.74622e+08	1.57067e+08	113354736	1.09845e+08
1-(1-enyl-palmitoyl)-2-linoleoyl-GPC (P-16:0/18:2)*	4.39905e+08	6.15867e+08	8.38586e+08	6.03582e+08	4.02338e+08	5.78206e+08	5.02224e+08	3.79423e+08	4.41497e+08	5.35791e+08	4.1413e+08	5.40427e+08	7.09943e+08	6.42607e+08	5.31808e+08	5.67555e+08	6.69804e+08	5.79466e+08	5.60101e+08	5.22715e+08	4.45636e+08	6.55264e+08	677744384	4.25867e+08	4.84233e+08	544203744	3.9143e+08	5.75802e+08	5.75568e+08	4.0457e+08	3.37385e+08	4.48824e+08	5.3352e+08	6.01577e+08	5.48706e+08	4.53788e+08	5.25565e+08	5.67473e+08	5.40468e+08	5.47802e+08	5.49494e+08	5.02251e+08	5.27952e+08	4.2434e+08	486390639	4.91965e+08	6.09691e+08	4.38218e+08	4.75998e+08
1-(1-enyl-palmitoyl)-2-linoleoyl-GPE (P-16:0/18:2)*	6.72274e+07	1.58324e+08	2.16436e+08	8.74218e+07	7.1812e+07	1.01675e+08	7.27165e+07	7.29367e+07	7.55827e+07	9.67696e+07	7.15028e+07	8.74787e+07	1.86692e+08	1.66415e+08	1.01421e+08	9.73934e+07	1.43382e+08	8.35339e+07	9.54135e+07	9.52004e+07	8.8043e+07	9.9302e+07	1.22006e+08	1.16853e+08	1.30716e+08	85614498	5.18033e+07	1.27029e+08	9.98936e+07	7.03968e+07	5.77428e+07	7.39347e+07	1.08473e+08	9.54612e+07	1.65361e+08	1.05842e+08	8.83539e+07	9.33854e+07	1.04395e+08	8.40669e+07	1.04475e+08	9.8745e+07	9.12665e+07	6.86057e+07	7.37598e+07	1.29133e+08	1.4712e+08	7.59279e+07	7.88292e+07
1-(1-enyl-palmitoyl)-2-oleoyl-GPC (P-16:0/18:1)*	1.45229e+08	1.87342e+08	2.54709e+08	2.09326e+08	1.25807e+08	1.49928e+08	1.19075e+08	107131800	1.5075e+08	1.73014e+08	1.35528e+08	1.51132e+08	2.09606e+08	1.93708e+08	1.78841e+08	1.72155e+08	1.80162e+08	1.40742e+08	1.75266e+08	1.53763e+08	1.50558e+08	1.91413e+08	2.03896e+08	1.28438e+08	1.35104e+08	182804472	1.07909e+08	1.60187e+08	1.26332e+08	1.19362e+08	9.9294e+07	1.3023e+08	1.67234e+08	1.98414e+08	1.66854e+08	1.29839e+08	1.72371e+08	1.5846e+08	1.61509e+08	1.22634e+08	1.5649e+08	1.35892e+08	1.54545e+08	1.21704e+08	169789461	1.31918e+08	1.77006e+08	149576838	1.41332e+08
1-(1-enyl-palmitoyl)-2-oleoyl-GPE (P-16:0/18:1)*	2.49076e+07	3.51129e+07	5.80921e+07	3.62945e+07	1.74095e+07	2.07095e+07	2.13914e+07	1.93842e+07	2.51358e+07	2.70566e+07	2.70894e+07	3.41329e+07	4.41216e+07	40240284	3.15072e+07	2.68894e+07	2.87537e+07	2.30182e+07	2.66448e+07	3.0452e+07	2.43292e+07	2.55577e+07	4.12797e+07	2.61228e+07	2.91512e+07	30491112	2.01824e+07	2.63123e+07	2.84443e+07	2.47268e+07	1.8917e+07	24122142	3.27052e+07	3.71797e+07	3.78837e+07	2.77525e+07	28765999	3.50712e+07	2.32911e+07	2.59695e+07	2.78999e+07	3.06045e+07	2.66107e+07	1.90274e+07	4.86684e+07	4.57585e+07	3.42813e+07	2.54008e+07	2.0759e+07
1-(1-enyl-palmitoyl)-2-palmitoleoyl-GPC (P-16:0/16:1)*	2.46338e+06	5.04941e+06	5.73892e+06	7.11545e+06	2.93599e+06	3.43875e+06	1.55532e+06	2.53454e+06	3.14901e+06	3.61727e+06	3.23229e+06	2.40315e+06	5.79333e+06	4.23904e+06	5.06216e+06	4.3372e+06	3.88016e+06	2.02937e+06	4.23734e+06	3.08698e+06	3228483	5.024e+06	3.39286e+06	2.56566e+06	3.03276e+06	5.45574e+06	2.33735e+06	3.28198e+06	1.85383e+06	3.31218e+06	1.89035e+06	2.96865e+06	5.01154e+06	2.9466e+06	3.98584e+06	3.40806e+06	4.91847e+06	4.12239e+06	3.47202e+06	1.92319e+06	4.06089e+06	3.13337e+06	3.67575e+06	3.21757e+06	3.38416e+06	3.3745e+06	3.91998e+06	4.59933e+06	3.35625e+06
1-(1-enyl-palmitoyl)-2-palmitoyl-GPC (P-16:0/16:0)*	1.49353e+07	2.27341e+07	2.88464e+07	1.91016e+07	1.30762e+07	1.69084e+07	1.53396e+07	1.35882e+07	1.36656e+07	1.86873e+07	1.88706e+07	1.72191e+07	2.26008e+07	1.93477e+07	1.88595e+07	1.86629e+07	1.94538e+07	1.72657e+07	1.97113e+07	1.9203e+07	1.61411e+07	27913486	2.26234e+07	1.92065e+07	1.5001e+07	22980324	1.32876e+07	1.82515e+07	1.56217e+07	1.59882e+07	1.29471e+07	1.71462e+07	2.41822e+07	2.248e+07	1.90104e+07	1.44474e+07	1.81465e+07	1.71588e+07	1.73633e+07	1.7173e+07	2.05162e+07	1.64578e+07	1.97665e+07	1.73754e+07	2.52334e+07	3.81614e+07	2.13544e+07	1.9928e+07	1.59007e+07
1-(1-enyl-palmitoyl)-GPC (P-16:0)*	4.65121e+06	3.94598e+06	6.24495e+06	6.51511e+06	2.89721e+06	3.92846e+06	4.12615e+06	2.63736e+06	3.69874e+06	4.05579e+06	4.44265e+06	5831581	4.87664e+06	3.8793e+06	5.93027e+06	4.59003e+06	6.04378e+06	6.11749e+06	4.09963e+06	3.3431e+06	3.52776e+06	5.84521e+06	6.35631e+06	3.58021e+06	3.40518e+06	5943681	3.93652e+06	4.20641e+06	5.03456e+06	2.68474e+06	2.70847e+06	4384713	5.05037e+06	6.27322e+06	3.49308e+06	3.39259e+06	4.53698e+06	3.87907e+06	3.40566e+06	5.56673e+06	4.29809e+06	5.01767e+06	6.96172e+06	3.98223e+06	4.51214e+06	3.8828e+06	4.23753e+06	3.70841e+06	2.6119e+06
1-(1-enyl-palmitoyl)-GPE (P-16:0)*	2.92195e+06	5.45388e+06	8.15654e+06	4.55124e+06	2.06324e+06	3.41548e+06	3.46639e+06	2.23582e+06	3.09579e+06	3.38882e+06	3.34722e+06	4.2668e+06	6.68013e+06	5.03229e+06	4.99818e+06	3.67732e+06	6.46233e+06	3.98574e+06	3.49575e+06	3.80307e+06	3.06317e+06	3.50497e+06	5.55744e+06	4.54421e+06	4.34238e+06	3.86062e+06	2.7198e+06	4.27885e+06	4.41368e+06	2.5251e+06	2.48507e+06	3.33139e+06	4.21699e+06	4.78917e+06	4.85231e+06	3.44551e+06	3.74455e+06	3.47376e+06	3.84674e+06	4.676e+06	3.51659e+06	4.76278e+06	5.7621e+06	2.87959e+06	3.55845e+06	5.90746e+06	5.24907e+06	3.00434e+06	2.06646e+06
1-(1-enyl-stearoyl)-2-arachidonoyl-GPE (P-18:0/20:4)*	1.04825e+08	1.49837e+08	1.92608e+08	1.53374e+08	9.45185e+07	1.43641e+08	1.46638e+08	9.98229e+07	1.21925e+08	1.87635e+08	1.03123e+08	1.42322e+08	1.41601e+08	1.30012e+08	1.34361e+08	1.58858e+08	1.8129e+08	1.53536e+08	1.84429e+08	1.77933e+08	1.48724e+08	1.42138e+08	1.73801e+08	1.4718e+08	1.04279e+08	141298608	1.15783e+08	1.56069e+08	1.66165e+08	138195759	9.85481e+07	1.3651e+08	1.20855e+08	1.56058e+08	1.35584e+08	1.04113e+08	1.33228e+08	1.41411e+08	1.49338e+08	1.66203e+08	1.56113e+08	149679759	1.44915e+08	8.97618e+07	1.39615e+08	1.68069e+08	1.41713e+08	1.13654e+08	9.72342e+07
1-(1-enyl-stearoyl)-2-linoleoyl-GPE (P-18:0/18:2)*	1.12273e+08	2.00267e+08	3.08675e+08	1.51646e+08	1.12694e+08	1.60022e+08	9.96812e+07	1.25235e+08	1.23901e+08	1.64425e+08	1.10839e+08	1.40853e+08	2.46154e+08	2.51333e+08	1.50789e+08	1.88357e+08	2.20733e+08	1.2552e+08	1.81303e+08	174224286	160214241	1.36972e+08	2.04435e+08	1.69257e+08	1.88617e+08	138484548	8.29669e+07	2.0736e+08	1.40605e+08	127143279	8.31317e+07	1.11143e+08	1.46678e+08	1.56941e+08	2.21069e+08	1.62771e+08	1.32076e+08	1.60016e+08	1.61011e+08	1.15634e+08	1.70679e+08	1.45813e+08	1.24639e+08	8.07476e+07	1.34623e+08	1.77475e+08	1.97617e+08	1.21513e+08	1.14954e+08
1-(1-enyl-stearoyl)-2-oleoyl-GPE (P-18:0/18:1)	1.42644e+07	1.74045e+07	2.98946e+07	2.01449e+07	7.12437e+06	9.51682e+06	5.98541e+06	9.76769e+06	1.52355e+07	1.3228e+07	1.36677e+07	1.62815e+07	2.317e+07	2.13861e+07	1.50615e+07	1.55265e+07	1.5033e+07	7.05733e+06	1.7374e+07	1.65445e+07	1.58088e+07	1.00185e+07	3.22308e+07	1.54659e+07	1.56406e+07	1.48888e+07	9.79544e+06	1.35815e+07	9.28677e+06	1.53351e+07	12596092	1.49279e+07	21264946	2.1932e+07	2.29762e+07	1.74967e+07	13548365	2.61636e+07	1.00618e+07	1.13585e+07	1.48707e+07	2.02733e+07	1.75466e+07	9.96535e+06	3.87298e+07	2.6667e+07	2.10191e+07	1.09683e+07	8.73989e+06
1-(1-enyl-stearoyl)-GPE (P-18:0)*	2.64056e+06	3.2899e+06	5.72117e+06	3.61648e+06	1.77297e+06	2.84726e+06	2.70258e+06	1.96515e+06	2.88514e+06	3.06994e+06	2.68328e+06	3.57035e+06	4.30717e+06	4.18842e+06	3.29464e+06	3.24363e+06	4.74002e+06	2.90861e+06	3.38005e+06	3.51732e+06	2.75591e+06	2.77014e+06	4.86668e+06	3.30817e+06	3.36621e+06	3.20369e+06	2.38775e+06	3.81031e+06	2.68306e+06	2.51987e+06	2.21395e+06	3.10216e+06	3.47691e+06	3.48625e+06	3.22827e+06	2.69644e+06	2.77669e+06	3.03464e+06	2.69297e+06	3.4576e+06	3.40663e+06	4.65092e+06	4.64539e+06	2.35148e+06	2.74048e+06	3.82341e+06	3.51587e+06	2.4017e+06	1668457
1-arachidonoyl-GPC (20:4n6)*	1.06028e+06	1.05164e+06	724131	701200	925505	1.25894e+06	707340	273113	608354	667431	1.24712e+06	693755	1.27698e+06	575420	778258	244874	1.11783e+06	867144	1.19605e+06	623149	1.15621e+06	790397	244535	1.76408e+06	638869	770172	1.44736e+06	567498	728734	343086	656774	1.29182e+06	803196	1.78601e+06	671576	552725	871594	1.6949e+06	1.34121e+06	666062	622642	959635	1.93267e+06	722711	420192	1.86437e+06	614881	791239	496969
1-arachidonoyl-GPE (20:4n6)*	1.20929e+07	2.37854e+07	1.68326e+07	1.11439e+07	1.21199e+07	1.8574e+07	1.11903e+07	6.54021e+06	9.62355e+06	1.02509e+07	1.70132e+07	9.90065e+06	2.69884e+07	1.31222e+07	1.60775e+07	3.64218e+06	2.20727e+07	11593707	2.21912e+07	1.19445e+07	1.83345e+07	1.06919e+07	4.63262e+06	2.70733e+07	1.86013e+07	1.15663e+07	1.60147e+07	1.09863e+07	1.28731e+07	6.47318e+06	1.17113e+07	1.7565e+07	1.27628e+07	1.80655e+07	1.53656e+07	1.07134e+07	1.58758e+07	2.51886e+07	2.70902e+07	1.15564e+07	1.30277e+07	1.70172e+07	2.65982e+07	9.49698e+06	4.52921e+06	3.35033e+07	1.28019e+07	1.29077e+07	6.5647e+06
1-arachidonoyl-GPI (20:4)*	930196	1.74733e+06	1.75488e+06	1.04988e+06	667432	1.30809e+06	1.04019e+06	504723	862650	798983	1.61347e+06	1.10205e+06	2.10721e+06	1.09199e+06	1.92429e+06	453290	2.36227e+06	842464	1.36736e+06	955426	1.52064e+06	677776	589435	2.40925e+06	1.62526e+06	896110	1.37333e+06	1.07844e+06	1.17762e+06	440325	842197	1.38641e+06	1.07384e+06	2.01359e+06	1.54211e+06	831414	1.11974e+06	1.87776e+06	1.60586e+06	1.10289e+06	916757	1.34197e+06	2.14574e+06	836320	407581	2.16652e+06	989484	1.13766e+06	677610
1-arachidonylglycerol (20:4)	438217	1.11046e+06	865349	1.4338e+06	816619	1.73349e+06	972556	1.27755e+06	445210	769466	1.72426e+06	1.10233e+06	1.72329e+06	489154	2.77785e+06	914941	1495617	520505	2.95498e+06	1.0173e+06	2.70414e+06	2.02871e+06	977207	2.70892e+06	2.46747e+06	1086120	1.62213e+06	655899	1.526e+06	829867	265016	2.17654e+06	1797159	961498	1.99889e+06	413364	1.04197e+06	1.11629e+06	2.41747e+06	1.02454e+06	844503	855785	3.24645e+06	727365	137502	2.73786e+06	758862	2.56323e+06	599762
1-dihomo-linolenylglycerol (20:3)	162333	572795	318942	567778	411397	832349	307947	392258	296404	290752	622231	359681	964826	179810	1.25378e+06	74943.6	668292	222321	904636	380722	596810	621040	312067	1.37469e+06	869701	543332	635318	297798	355095	299983	176451	887724	574092	532829	814781	196099	363947	429770	992376	475586	246682	437150	1.49997e+06	308921	67218.4	1.47529e+06	211997	1.01026e+06	262155
1-linoleoyl-2-arachidonoyl-GPC (18:2/20:4n6)*	1.16219e+07	2.83833e+07	4.4039e+07	2.10074e+07	1.383e+07	1.80552e+07	1.53698e+07	9.77288e+06	1.57622e+07	1.45589e+07	1.467e+07	1.64042e+07	2.79688e+07	3.25729e+07	1.8026e+07	1.90035e+07	2.12053e+07	2.07723e+07	1.6176e+07	2.11703e+07	1.52185e+07	23063613	2.2433e+07	2.32382e+07	2.14563e+07	1.52947e+07	1.30675e+07	1.94152e+07	1.86724e+07	1.24411e+07	1.32772e+07	1.82047e+07	1.83732e+07	2.09541e+07	2.80124e+07	2.21379e+07	1.42693e+07	1.8066e+07	1.93602e+07	1.85202e+07	1.59062e+07	2.13279e+07	2.41129e+07	1.55516e+07	1.64429e+07	2.39231e+07	3.10091e+07	1.04255e+07	1.2347e+07
1-linoleoyl-2-linolenoyl-GPC (18:2/18:3)*	2.40153e+06	5.83944e+06	9.64088e+06	4.32295e+06	2.72967e+06	3.19398e+06	4.54715e+06	2.02029e+06	4.83954e+06	3.36604e+06	1.82483e+06	2.80373e+06	7.62553e+06	7.36162e+06	3.4662e+06	2.55848e+06	4.74133e+06	5.21117e+06	2.50575e+06	4.33288e+06	2.8259e+06	5.40815e+06	5.89568e+06	3.14281e+06	5.9132e+06	3220995	2.03704e+06	3.81097e+06	5.07722e+06	2.25942e+06	3.43135e+06	3.00791e+06	4.04515e+06	4.23816e+06	4.9075e+06	4.49285e+06	2.57151e+06	2.9095e+06	3.54266e+06	4.94521e+06	3.21558e+06	4.8319e+06	3.6961e+06	3.58566e+06	3.42027e+06	2.80431e+06	7.00498e+06	2.20827e+06	2.68332e+06
1-linoleoyl-GPC (18:2)	4.39923e+06	8.16341e+06	6.86987e+06	4.32819e+06	5.24602e+06	7.52158e+06	3.29944e+06	1.88644e+06	3.56836e+06	3.43532e+06	6.5119e+06	3.26299e+06	1.30549e+07	4.973e+06	5.55782e+06	1.16591e+06	7.59287e+06	4.33681e+06	6.50006e+06	3.26003e+06	6.98392e+06	3.98692e+06	1.50298e+06	1.05101e+07	5.88429e+06	3932286	5.30023e+06	3.69873e+06	3.62357e+06	1.65431e+06	3.65778e+06	6.39639e+06	5.30498e+06	8.24046e+06	5768622	4.57054e+06	4.49694e+06	9.45158e+06	8.44946e+06	3.54413e+06	4.00595e+06	6.00822e+06	1.09107e+07	4.15807e+06	1.71769e+06	1.02707e+07	4.54746e+06	4.4066e+06	3.01948e+06
1-linoleoyl-GPE (18:2)*	6.80396e+06	2.13373e+07	1.65727e+07	6.15188e+06	9.86966e+06	1.29604e+07	4.43407e+06	4.78621e+06	6.45246e+06	6.53669e+06	1.03742e+07	5.09358e+06	2.97462e+07	1.48605e+07	1.05991e+07	2.69606e+06	1.47335e+07	5.76798e+06	1.3522e+07	6.16062e+06	1.27084e+07	6.88792e+06	4321986	2.12496e+07	1.70964e+07	6.77756e+06	6.87269e+06	8.21922e+06	6.26002e+06	3.60128e+06	7.19681e+06	9.80319e+06	1.0358e+07	1.05791e+07	1.63386e+07	1.25064e+07	8.65677e+06	19571085	1.60149e+07	5.29591e+06	8.97017e+06	1.108e+07	1.80092e+07	6.77143e+06	2.64928e+06	2.09896e+07	1.23083e+07	8.18871e+06	6.00638e+06
1-linoleoyl-GPG (18:2)*	876430	803543	933662	323929	670456	873792	686229	233863	444876	248538	889958	605012	784810	348950	568226	226200	955702	547609	382055	565629	417176	554465	288262	1.20586e+06	680179	228078	872585	672330	598282	186002	378589	389763	606875	1.03191e+06	738564	253954	343905	565370	881968	304577	308319	463959	520716	376737	263667	1.14086e+06	335890	404371	471793
1-linoleoyl-GPI (18:2)*	143738	318542	287920	136189	134414	189747	113613	62908.6	143314	72955.2	165233	140585	447445	161034	214663	183809	271507	107686	184107	125553	223523	72121.3	65606.5	293540	274840	133746	189961	132780	146218	51359.9	130077	136750	192265	264125	219665	158137	102627	363536	230607	139318	82353.9	200721	326763	104143	148298	243182	166551	131203	100584
1-linoleoyl-GPS (18:2)*	191811	283903	262747	169432	113527	147126	68779.9	80694.7	142415	85739.3	270329	104758	496437	207206	199453	46409.2	250230	64020.5	257843	149113	180242	106205	75626.9	457628	274415	79801.5	127896	110123	96815.6	88632.6	162832	180625	259272	304349	239501	173886	121855	439120	167217	91658	144364	167180	386241	152941	94067.4	520613	178400	153479	79275.5
1-linoleoylglycerol (18:2)	2.02514e+06	8.10371e+06	6.93226e+06	8.24732e+06	3.94173e+06	1.04678e+07	5.00753e+06	6.58823e+06	2.11973e+06	4.31135e+06	1.03475e+07	5.31257e+06	1.11474e+07	2.9064e+06	1.5436e+07	718521	1.00936e+07	3.00081e+06	1.60495e+07	822771	1.28378e+07	1.24802e+07	361093	1.26006e+07	2.14296e+07	5625360	5.63246e+06	4.89755e+06	8.80893e+06	3.73368e+06	1.60885e+06	1.15172e+07	1.12839e+07	2.46802e+06	1.27716e+07	4.23052e+06	6.21566e+06	3.09402e+06	1.51615e+07	6.19142e+06	5.20496e+06	3.67653e+06	1.54654e+07	4.1431e+06	514866	1.06361e+07	4.97298e+06	1.48721e+07	1.96053e+06
1-methyl-4-imidazoleacetate	47609.9	202045	144947	93370.7	67764.9	118570	133057	60201.8	114369	70630.9	83817.2	127129	258272	106918	132709	131483	190080	209703	118807	86531.5	97737.7	169010	120249	237762	140497	70746	95939.9	93497	189256	123527	111865	181281	76734	155395	205290	139331	146457	291125	113090	246682	110241	103435	268851	115176	137228	307284	172875	51141.1	113281
1-methylguanidine	281056	441036	964693	389839	228510	423104	447100	320451	530729	699718	389176	473922	720786	635554	573337	352990	841854	454386	462919	588920	440266	1.65341e+06	323070	627795	491028	381466	234946	629600	504813	327526	253952	267448	304709	520065	503620	290454	362451	475639	331788	184318	613445	357604	194074	231380	507452	902347	492749	330159	321560
1-methylhistidine	5.83568e+06	1.49405e+07	1.17442e+07	5.95863e+06	4.9491e+06	6.21325e+06	6.30696e+06	4.49927e+06	5.14797e+06	6.48321e+06	8.37802e+06	6.93131e+06	1.20531e+07	9.23476e+06	8.91829e+06	7.38939e+06	1.49519e+07	8.3158e+06	7.68843e+06	1.28596e+07	8.87169e+06	9.00829e+06	1.25302e+07	8.86609e+06	5.29579e+06	5.08842e+06	4.70761e+06	7.09621e+06	9.51611e+06	3.77494e+06	4.24712e+06	5.08172e+06	8.77927e+06	9.13189e+06	1.02418e+07	3.85151e+06	9.98903e+06	1.49219e+07	8.29175e+06	5.51014e+06	6.75441e+06	7.29174e+06	1.23123e+07	6.46264e+06	1.61331e+07	8.32528e+06	6.85558e+06	5.87442e+06	6.01637e+06
1-myristoyl-2-arachidonoyl-GPC (14:0/20:4)*	6.69362e+06	1.23392e+07	1.94885e+07	1.06872e+07	7803755	8.54767e+06	1.3491e+07	7.1061e+06	8.76389e+06	9.36276e+06	7.94619e+06	1.47798e+07	1.45526e+07	1.64684e+07	1.2589e+07	1.14062e+07	1.24492e+07	1.42838e+07	1.10509e+07	1.5066e+07	8.02884e+06	1.32991e+07	1.50377e+07	1.58854e+07	1.05343e+07	9511743	8.54042e+06	1.01942e+07	1.44222e+07	8.30613e+06	8.1732e+06	7.86988e+06	9.57201e+06	1.77512e+07	1.60676e+07	8.92422e+06	1.21202e+07	7984715	9.89324e+06	1.27486e+07	1.05254e+07	1.42193e+07	9.43765e+06	8.65246e+06	1.1773e+07	1.39138e+07	1.38111e+07	8.33828e+06	6.73191e+06
1-myristoyl-2-palmitoyl-GPC (14:0/16:0)	1.03293e+07	2.16054e+07	2.54231e+07	9.79474e+06	1.17714e+07	9.99757e+06	1.5474e+07	9.54943e+06	1.27858e+07	1.5603e+07	9.58703e+06	1.7715e+07	2.36316e+07	1.97603e+07	1.08823e+07	1.78119e+07	1.58186e+07	1.94839e+07	1.2113e+07	2.14549e+07	1.23986e+07	17928612	2.08311e+07	1.5559e+07	1.32658e+07	9.69327e+06	1.10534e+07	1.34014e+07	1.77949e+07	1.12463e+07	1.17126e+07	1.25558e+07	1.46521e+07	1.93866e+07	2.22578e+07	1.18672e+07	9.26209e+06	14892602	1.3016e+07	1.86902e+07	1.28403e+07	2.02164e+07	1.63132e+07	1.07053e+07	1.49625e+07	2.17418e+07	1.65388e+07	8.10237e+06	1.3202e+07
1-oleoyl-2-arachidonoyl-GPE (18:1/20:4)*	1.87435e+07	56981868	6.96051e+07	3.71725e+07	2.07206e+07	3.02851e+07	3.29718e+07	2.2429e+07	3.31687e+07	2.73708e+07	1.98811e+07	3.01225e+07	5.63578e+07	4.71455e+07	3.40438e+07	2.87406e+07	4.2868e+07	3.68028e+07	3.69947e+07	4.85291e+07	2.52115e+07	2.96714e+07	3.52432e+07	4.5934e+07	3.94724e+07	32946360	1.96512e+07	3.4984e+07	4.22717e+07	29677179	2.55574e+07	2.34074e+07	3.00894e+07	3.14704e+07	5.0425e+07	3.33669e+07	3.11059e+07	3.08859e+07	3.25687e+07	3.37888e+07	3.76088e+07	4.22236e+07	2.85471e+07	2.09832e+07	2.15024e+07	5.46698e+07	5.32301e+07	2.46548e+07	2.17101e+07
1-oleoyl-2-arachidonoyl-GPI (18:1/20:4) *	6.04164e+06	1.18168e+07	1.50961e+07	1.125e+07	7.00495e+06	8.38999e+06	8.0182e+06	6.97724e+06	1.02111e+07	9.34965e+06	8.34944e+06	8.39575e+06	1.35096e+07	1.21077e+07	9.73037e+06	1.03363e+07	1.17784e+07	9.96798e+06	8.86181e+06	1.2224e+07	8.48497e+06	1.1118e+07	1.11764e+07	1.13963e+07	9.19311e+06	9.22017e+06	6.36644e+06	9.37262e+06	9.72499e+06	7.40472e+06	6.92762e+06	8.56183e+06	8.75711e+06	9.69906e+06	1.31801e+07	7.56591e+06	7.61389e+06	9.15398e+06	8.85974e+06	8.58316e+06	9.33592e+06	1.15289e+07	8.22193e+06	6.86594e+06	8.57133e+06	1.27679e+07	1.02369e+07	7.21833e+06	7.01725e+06
1-oleoyl-2-docosahexaenoyl-GPC (18:1/22:6)*	2.792e+06	7.21602e+06	1.02335e+07	8.25196e+06	6.38197e+06	6.22447e+06	8.13272e+06	4.74315e+06	5.49456e+06	8.53694e+06	4.28388e+06	4.9012e+06	6.8015e+06	7.38164e+06	8.16775e+06	8.38956e+06	8.62886e+06	8.79069e+06	7.82683e+06	1.00065e+07	7.71417e+06	8.39707e+06	5.96216e+06	5.98024e+06	5.48207e+06	8.47738e+06	6.78117e+06	6.91765e+06	9.23456e+06	6.50003e+06	6.09984e+06	8.9035e+06	7.01412e+06	7.10959e+06	6.02902e+06	6.64381e+06	7.65665e+06	8.55489e+06	7.43409e+06	9.00764e+06	7.5613e+06	9.65784e+06	1.09793e+07	6.43354e+06	4.6235e+06	6.77345e+06	8.56002e+06	5.91637e+06	6.3382e+06
1-oleoyl-2-docosahexaenoyl-GPE (18:1/22:6)*	669896	1.93264e+06	3.00291e+06	2.04397e+06	1.58018e+06	1.34052e+06	2.13129e+06	893874	1.67261e+06	1.5663e+06	919984	928222	2.13431e+06	1.99379e+06	1.80849e+06	1.86872e+06	1.93117e+06	2.32082e+06	1.37613e+06	3.06893e+06	1.16088e+06	991177	1.56621e+06	1.50586e+06	1.37977e+06	1891308	1.38781e+06	1.44878e+06	2.7653e+06	1.23594e+06	1.31513e+06	1.32146e+06	1.42405e+06	1.53189e+06	1.29802e+06	1.50917e+06	1.405e+06	2.23054e+06	1.82222e+06	2.34672e+06	1.53796e+06	2.78886e+06	1.72038e+06	927694	787421	1.9826e+06	2.57077e+06	1.38437e+06	1673039
1-oleoyl-2-linoleoyl-GPE (18:1/18:2)*	1.11334e+07	3.57729e+07	4.90929e+07	2.09157e+07	1.46583e+07	1.47474e+07	1.75323e+07	1.47866e+07	1.93481e+07	1.49356e+07	1.15317e+07	1.63983e+07	4.78104e+07	3.94006e+07	1.74929e+07	1.71901e+07	2.20267e+07	2.20239e+07	2.07659e+07	2.63073e+07	1.38674e+07	2.11835e+07	2.33259e+07	2.53776e+07	3.12524e+07	18414324	1.2393e+07	1.78685e+07	2.46923e+07	1.689e+07	1.44986e+07	1.33729e+07	2.19847e+07	1.88084e+07	3.54911e+07	2.69238e+07	1.54587e+07	2.11553e+07	1.82703e+07	1.92335e+07	2.09549e+07	2.67659e+07	1.65471e+07	1.51704e+07	1.3939e+07	3.00017e+07	3.99496e+07	1.18457e+07	1.59846e+07
1-oleoyl-GPC (18:1)	1.18538e+06	3.14951e+06	1.68671e+06	1.31291e+06	1.40278e+06	1.67374e+06	653496	423929	901477	821795	1.9779e+06	697418	4.08602e+06	1.17268e+06	1.47667e+06	182966	1.28647e+06	973935	2.00868e+06	952625	1948626	1.2288e+06	753597	3.69958e+06	1.58776e+06	1215402	1.37502e+06	484333	829852	542362	1.51304e+06	1.98423e+06	1.44149e+06	2.07761e+06	1.29777e+06	1.55128e+06	1.91691e+06	2.99114e+06	2.41423e+06	778020	1.24827e+06	1.83048e+06	2.77204e+06	1.3405e+06	424276	3.29435e+06	1.59016e+06	1.46793e+06	680805
1-oleoyl-GPE (18:1)	1.0809e+06	4.38739e+06	2.43223e+06	1.32863e+06	1332898	1.66755e+06	944026	608468	1.30604e+06	826845	2.1416e+06	1.0279e+06	5.0314e+06	2.07027e+06	2.05361e+06	351892	1.74444e+06	1.22061e+06	2450007	1.51025e+06	1.78853e+06	1324662	958933	4.2222e+06	2.43248e+06	1279710	1.81822e+06	791308	1.37343e+06	960666	1.9067e+06	1.95441e+06	2138837	2.37086e+06	2.59271e+06	2.27242e+06	2.26019e+06	4711456	2.34309e+06	1.27458e+06	1.63476e+06	2.61917e+06	5.70171e+06	1.6526e+06	846781	6.22234e+06	2.46279e+06	2.05963e+06	959792
1-oleoyl-GPG (18:1)*	1.25643e+06	2.01219e+06	1.78509e+06	773222	1.14648e+06	1.41984e+06	732269	507682	933981	686199	1545294	953021	2.6656e+06	1.22232e+06	1.53459e+06	262140	2.16308e+06	762706	1.29522e+06	802389	1.27782e+06	915931	474636	2.54591e+06	1.44438e+06	763182	1.30965e+06	1.00998e+06	1.23747e+06	386462	990422	1.24844e+06	1.56166e+06	1.99199e+06	1.59251e+06	987738	1.47597e+06	1834975	2.21346e+06	630630	806774	1.30057e+06	1.81616e+06	869080	395842	3.11137e+06	973608	1.16566e+06	813355
1-oleoyl-GPI (18:1)*	51330	284409	142934	175339	125021	88975.3	61064	53697.5	129422	48608.4	293362	151033	317569	151711	181329	197240	144689	170876	177209	169655	126192	165945	48448.8	266094	230427	133068	262709	102058	169409	59854.6	184627	261237	685052	154231	165076	128251	131901	769447	263156	124581	83455.9	213277	732412	199713	163591	254957	119477	92892	86327.7
1-oleoyl-GPS (18:1)	110642	329321	209784	116587	90360.5	124875	82292	54110.7	119441	70501.2	310971	65787.2	327742	123540	148821	136646	172901	77175.6	143818	106987	206015	92600.4	52196.6	422770	190770	157386	295152	117409	78554.2	84191.5	470147	527818	324751	273464	369820	275549	145431	938645	236415	242093	167835	464985	1.27883e+06	349942	133079	657407	212954	119343	76550.8
1-oleoylglycerol (18:1)	740896	5.27601e+06	2.30101e+06	1.68691e+06	4.8547e+06	7.1409e+06	1.27059e+06	469140	2.3331e+06	436858	2.37708e+06	1.57617e+06	7.17035e+06	2133066	2.96003e+06	1.64531e+06	2.3075e+06	2.79161e+06	5.83978e+06	1.28872e+06	4.42792e+06	6.1945e+06	626748	1.23413e+07	3.38852e+06	1480014	3.53893e+06	1.83134e+06	1.02237e+06	3.3585e+06	2.83604e+06	6.35172e+06	1.57764e+06	5.86931e+06	4.47598e+06	2.67252e+06	2.46952e+06	6.05312e+06	1.44105e+07	2.38829e+06	3.73918e+06	6.81648e+06	9.36648e+06	4.45422e+06	282942	1.4865e+07	3.95995e+06	5.30822e+06	3.05278e+06
1-palmitoleoyl-2-linolenoyl-GPC (16:1/18:3)*	2.43965e+06	4.32673e+06	6.27099e+06	3.38565e+06	2.39778e+06	2.48734e+06	2.62032e+06	1.88187e+06	2.79265e+06	2.08561e+06	1.89598e+06	2.93945e+06	5.84617e+06	5.40381e+06	3.51026e+06	2.05143e+06	3.84734e+06	3.03524e+06	2.31271e+06	2.96094e+06	1.87636e+06	3.78203e+06	4.99774e+06	3.06625e+06	3.48217e+06	3.48876e+06	1.57016e+06	2.92082e+06	2.93105e+06	1.93646e+06	2.22289e+06	1.83108e+06	3.5022e+06	3.77172e+06	3.36069e+06	3.09261e+06	2.64615e+06	2.16028e+06	2.50165e+06	2.60009e+06	2.54333e+06	2.96692e+06	1.95611e+06	2.31279e+06	3.14546e+06	3.26651e+06	4.77989e+06	2.10115e+06	2.3066e+06
1-palmitoleoyl-GPC (16:1)*	744537	1.57649e+06	1.76911e+06	2.00772e+06	678970	879028	844592	592125	923851	901727	1.63946e+06	737923	1.61168e+06	1.23191e+06	1.88266e+06	560240	1.2663e+06	754382	1.41994e+06	1.01815e+06	1.22568e+06	1.7286e+06	1512872	1.28247e+06	1.03936e+06	2494203	784797	1.18918e+06	1060762	563106	921354	972051	1.76399e+06	784699	1.2687e+06	1.64253e+06	1.64338e+06	1.12936e+06	933503	660168	1.07176e+06	1.3401e+06	1.60916e+06	1.34104e+06	874092	1.33451e+06	1.71795e+06	1.25164e+06	419594
1-palmitoleoylglycerol (16:1)*	419323	1.86826e+06	914034	391795	626881	1.03441e+06	493922	129590	640421	235107	328510	714090	2.09753e+06	487348	361826	348067	619539	811296	557026	812249	462692	524497	402325	1.70606e+06	893402	359527	894247	257171	218904	253290	610842	328635	130411	1.67017e+06	698951	463403	704375	978012	1.12046e+06	570443	212225	514826	1.16165e+06	458294	340253	1.01199e+06	329965	335868	771072
1-palmitoyl-2-arachidonoyl-GPC (16:0/20:4n6)	2.10364e+08	3.69751e+08	5.1488e+08	3.11597e+08	2.3504e+08	2.92358e+08	3.38404e+08	2.41109e+08	2.35741e+08	3.45763e+08	2.56725e+08	3.13e+08	3.81076e+08	3.77331e+08	3.22374e+08	3.35127e+08	3.8027e+08	3.91424e+08	3.401e+08	3.50575e+08	3.02091e+08	3.75534e+08	3.7165e+08	3.67594e+08	2.81375e+08	300861600	2.7391e+08	3.33052e+08	4.05235e+08	2.8573e+08	2.31364e+08	3.10472e+08	3.15749e+08	364869648	4.00752e+08	2.90561e+08	3.40527e+08	3.29282e+08	319705164	3.86836e+08	3.41188e+08	3.46178e+08	3.75498e+08	2.62037e+08	2.89065e+08	4.02586e+08	3.71526e+08	2.43078e+08	2.45998e+08
1-palmitoyl-2-arachidonoyl-GPE (16:0/20:4)*	7.10124e+06	1.64834e+07	2.27098e+07	1.11183e+07	9.29571e+06	1.22541e+07	1.90412e+07	7.03996e+06	7.30087e+06	9.87273e+06	1.00509e+07	1.12347e+07	1.54315e+07	1.40537e+07	1.12799e+07	1.2259e+07	1.54188e+07	2.09612e+07	1.10403e+07	1.30988e+07	9.83783e+06	1.09952e+07	13784396	1.60206e+07	1.09902e+07	12869334	1.18071e+07	1.26465e+07	2.32732e+07	1.06054e+07	7.57717e+06	9.70006e+06	13769577	1.39283e+07	1.61491e+07	1.27375e+07	1.17626e+07	1.44185e+07	1.3323e+07	2.1009e+07	1.01294e+07	1.20423e+07	1.49479e+07	9.514e+06	1.05437e+07	1.80809e+07	2.17942e+07	6.97998e+06	9.06912e+06
1-palmitoyl-2-arachidonoyl-GPI (16:0/20:4)*	1.3389e+06	2.97694e+06	2.97806e+06	2.31142e+06	1.38216e+06	2.00649e+06	1.64286e+06	1.14976e+06	1.91216e+06	2.08535e+06	2.27198e+06	1.71578e+06	3.22443e+06	1.98715e+06	2.23511e+06	1.99657e+06	2.65471e+06	2.64805e+06	1.70567e+06	2.25328e+06	1.81436e+06	2.43961e+06	2.27351e+06	3.06243e+06	1.60418e+06	1.69461e+06	1.68461e+06	2.29321e+06	1.79097e+06	1.44792e+06	1.36667e+06	2.05892e+06	2194575	2.00617e+06	3.14825e+06	1.62602e+06	1.73676e+06	2.62626e+06	2.36474e+06	2.06235e+06	1.564e+06	2009526	2.41531e+06	1.72604e+06	1.83657e+06	4.06165e+06	2.41826e+06	1.43755e+06	1.53204e+06
1-palmitoyl-2-docosahexaenoyl-GPC (16:0/22:6)	2.86126e+07	6.09596e+07	8.43161e+07	6.29141e+07	5.48404e+07	6.04485e+07	8.74442e+07	3.77716e+07	3.48511e+07	7.21602e+07	4.07292e+07	4.95356e+07	5.27356e+07	5.28631e+07	7.26834e+07	7.00515e+07	7.62262e+07	8.75457e+07	5.83297e+07	7.47283e+07	6.3582e+07	7.0456e+07	5.69082e+07	5.77903e+07	4.29555e+07	76138716	6.77353e+07	6.19616e+07	9.73578e+07	53562159	5.14319e+07	7.85218e+07	6.53435e+07	6.65561e+07	4.88847e+07	6.00522e+07	7.6162e+07	8.54312e+07	7.16028e+07	9.01652e+07	5.75321e+07	7.90414e+07	1.15221e+08	6.07319e+07	4.7664e+07	6.51141e+07	7.21158e+07	5.01012e+07	4.97245e+07
1-palmitoyl-2-docosahexaenoyl-GPE (16:0/22:6)*	546190	1.62178e+06	2.24882e+06	1.43489e+06	1.26183e+06	1.42794e+06	2.42886e+06	503114	1.02446e+06	1.06412e+06	1.06944e+06	977145	1.65536e+06	1.26169e+06	1.27552e+06	1.59474e+06	1.79708e+06	2.7887e+06	953990	1.60089e+06	1.13191e+06	1.04423e+06	1.33265e+06	1.37474e+06	917781	1986636	1.69776e+06	1.3707e+06	2.79278e+06	958847	1.01458e+06	1.27513e+06	1.71018e+06	1.35999e+06	1.14323e+06	1.20512e+06	1.32146e+06	1.93737e+06	1.63122e+06	2.44405e+06	753159	1.4982e+06	2.0304e+06	1.28276e+06	1.00193e+06	1.81866e+06	2.22281e+06	798478	1.37584e+06
1-palmitoyl-2-linoleoyl-GPC (16:0/18:2)	8.04237e+08	1.41357e+09	2.06112e+09	1.09173e+09	8.00718e+08	1.11918e+09	1.10479e+09	8.35756e+08	9.34359e+08	1.12187e+09	8.65708e+08	1.10567e+09	1.56622e+09	1.50849e+09	1.10345e+09	1.05437e+09	1.44317e+09	1.28652e+09	1.13732e+09	1.12945e+09	950611764	1.32345e+09	1.31513e+09	1.317e+09	1.18244e+09	984220320	8.43413e+08	1.23557e+09	1.39342e+09	902083947	7.60251e+08	9.21653e+08	1.10591e+09	1.21121e+09	1.40698e+09	1.03907e+09	9.96752e+08	1.09871e+09	1.14402e+09	1.19459e+09	1.21287e+09	1147895400	1.08336e+09	8.61833e+08	986694231	1.45707e+09	1.42199e+09	7.7345e+08	928385120
1-palmitoyl-2-linoleoyl-GPE (16:0/18:2)	5.44656e+06	1.15921e+07	1.6264e+07	7.65097e+06	6.42686e+06	7.08138e+06	1.05116e+07	5.22564e+06	5.43714e+06	5.74401e+06	6.10595e+06	6.89479e+06	1.29141e+07	1.21689e+07	7.14522e+06	7.871e+06	1.01626e+07	1.29991e+07	6956520	7.34164e+06	5.36377e+06	7.39724e+06	9.24981e+06	9.56233e+06	8.47443e+06	7917756	6.84286e+06	7.50089e+06	1.36672e+07	6.50979e+06	4.48784e+06	5.60952e+06	8.56841e+06	8.85641e+06	1.20232e+07	9.50382e+06	6.43368e+06	1.01322e+07	8101295	1.20032e+07	6.8813e+06	7.91132e+06	7.89552e+06	6.33473e+06	6.79055e+06	1.14156e+07	1.45848e+07	4.21469e+06	6.98242e+06
1-palmitoyl-2-oleoyl-GPC (16:0/18:1)	4.06669e+08	6.51708e+08	8.60586e+08	5.34999e+08	3.8959e+08	4.58917e+08	4.72903e+08	351195684	4.6017e+08	5.6721e+08	4.03827e+08	5.34699e+08	7.59308e+08	6.39423e+08	4.87195e+08	5.42834e+08	6.15221e+08	5.5173e+08	5.42723e+08	557944224	475337376	6.02801e+08	6.79821e+08	5.61666e+08	4.99636e+08	480733872	4.17383e+08	5.2494e+08	5.55753e+08	448751568	3.81064e+08	4.78092e+08	5.32817e+08	6.37193e+08	6.90082e+08	4.65197e+08	4.3707e+08	5.7443e+08	507369384	5.1867e+08	5.31806e+08	558833364	5.82003e+08	4.22948e+08	5.08875e+08	6.33503e+08	6.73219e+08	3.81146e+08	4.59995e+08
1-palmitoyl-2-oleoyl-GPE (16:0/18:1)	6.12852e+06	2.14189e+07	2.21197e+07	1.43073e+07	9.93798e+06	8.5189e+06	11427972	4.88237e+06	8.12802e+06	9.9771e+06	9.27197e+06	8.58995e+06	1.82783e+07	9.98496e+06	9.13601e+06	1.13888e+07	9.44309e+06	1.7215e+07	8.78481e+06	1.26422e+07	8.3432e+06	8776995	1.45826e+07	1.31514e+07	8.17356e+06	17478396	1.20683e+07	7.95162e+06	1.42285e+07	9.70296e+06	9.39166e+06	1.21139e+07	1.66258e+07	1.21756e+07	1.49211e+07	1.5911e+07	1.00079e+07	2.03725e+07	9.9134e+06	1.62649e+07	8.98001e+06	15233874	2.23207e+07	1.16392e+07	1.02323e+07	2.22277e+07	2.84238e+07	5.80386e+06	8.9878e+06
1-palmitoyl-2-oleoyl-GPG (16:0/18:1)	2.57165e+07	3.78424e+07	6.39556e+07	2.53829e+07	2.15829e+07	2.42883e+07	2.87047e+07	2.02578e+07	2.60753e+07	2.45449e+07	1.88274e+07	4.49354e+07	5.04695e+07	4.88788e+07	3.26499e+07	2.86821e+07	4.34327e+07	3.47096e+07	2.24564e+07	3.77199e+07	2.31264e+07	3.42079e+07	5.63268e+07	3.85132e+07	3.98809e+07	23246766	1.96277e+07	3.20359e+07	3.47738e+07	1.76662e+07	2.0124e+07	1.8124e+07	2.58454e+07	5.68797e+07	3.91225e+07	2.5354e+07	2.50007e+07	2.51946e+07	2.8242e+07	25899813	2.85368e+07	3.02765e+07	2.04833e+07	1.93566e+07	4.58877e+07	4.26744e+07	4.17244e+07	2.04346e+07	2.27451e+07
1-palmitoyl-2-oleoyl-GPI (16:0/18:1)*	2.64058e+06	1.14108e+07	1.31571e+07	8.76839e+06	6.07697e+06	4.62084e+06	4.12214e+06	4.10306e+06	5868759	5.02576e+06	2.49469e+06	4.85009e+06	1.478e+07	1.08267e+07	9.11502e+06	1.07227e+07	7.75284e+06	5.11113e+06	6.0312e+06	8.4858e+06	4.15598e+06	3.29336e+06	9.24964e+06	6.40794e+06	7.79374e+06	8.70198e+06	5.31645e+06	6.92174e+06	5.06692e+06	5.76222e+06	4.96227e+06	7.31866e+06	9.54912e+06	5.66863e+06	7.67734e+06	8.16323e+06	7.14947e+06	1.45037e+07	6.44036e+06	6.53393e+06	7.184e+06	1.00659e+07	8.18172e+06	4.0301e+06	5.48814e+06	9.53319e+06	1.12383e+07	6.73237e+06	6.44559e+06
1-palmitoyl-2-palmitoleoyl-GPC (16:0/16:1)*	4.03267e+07	9.84133e+07	1.24096e+08	7.4425e+07	5.00169e+07	5.55298e+07	5.03717e+07	5.01262e+07	6.59934e+07	6.4997e+07	4.71331e+07	59520528	1.13142e+08	1.01784e+08	7.04411e+07	6.75491e+07	8.01054e+07	6.68765e+07	70648872	8.08882e+07	5.4704e+07	8.49153e+07	75502544	7.76445e+07	7.30136e+07	65717088	4.52086e+07	7.08764e+07	61422232	6.28447e+07	52295700	5.41923e+07	7.71963e+07	6.77976e+07	1.01212e+08	6.32192e+07	6.3162e+07	6.73031e+07	6.51172e+07	5.85776e+07	7.23429e+07	7.91162e+07	6.47453e+07	5.39116e+07	5.01249e+07	7.72645e+07	8.46984e+07	5.25122e+07	5.70212e+07
1-palmitoyl-2-stearoyl-GPC (16:0/18:0)	2.36548e+07	4.35004e+07	3.6677e+07	2.81217e+07	2.17113e+07	2.97342e+07	2.80972e+07	1.68988e+07	2.56652e+07	3.53212e+07	3.22227e+07	3.26914e+07	4.45158e+07	2.72358e+07	2.27203e+07	3.28081e+07	3.47172e+07	3.91354e+07	2.73948e+07	3.3034e+07	2.87211e+07	3.30547e+07	4.3057e+07	3.75351e+07	1.93907e+07	27948063	24426990	29506224	3.05307e+07	2.31985e+07	1.94107e+07	3.3139e+07	3.63785e+07	3.74086e+07	3.74392e+07	2.46055e+07	2.40594e+07	36796998	2.8805e+07	3.90588e+07	2.76434e+07	3.13227e+07	4.00618e+07	2.84154e+07	3.5454e+07	62844972	4.07058e+07	1.7434e+07	2.35184e+07
1-palmitoyl-GPC (16:0)	4.33028e+07	7.55096e+07	1.02615e+08	8.73362e+07	2.75451e+07	4.77409e+07	4.76118e+07	3.10775e+07	4.54764e+07	5.77904e+07	7.3898e+07	4.94986e+07	7.49826e+07	6.11834e+07	6.77584e+07	3.83756e+07	6.82596e+07	5.92927e+07	6.56934e+07	5.6014e+07	60866505	6.98349e+07	5.98854e+07	7.44537e+07	5.51811e+07	94726788	3.81371e+07	4.77341e+07	5.84142e+07	3.32776e+07	4.51379e+07	5.05485e+07	8.05799e+07	5.7289e+07	6.51061e+07	6.82193e+07	6.52637e+07	4.91212e+07	4.97916e+07	5.10044e+07	5.60791e+07	6.69159e+07	8.72685e+07	5.24851e+07	5.16181e+07	64710078	9.04585e+07	4.12278e+07	2.48897e+07
1-palmitoyl-GPE (16:0)	759235	1.31017e+06	1.9593e+06	1.10939e+06	501329	842566	1.13641e+06	425746	622489	772961	1.14486e+06	952975	1.31579e+06	1.01002e+06	1.5136e+06	647317	1.22016e+06	913341	756032	1114992	811176	709270	1.54652e+06	1.14938e+06	822360	994047	559140	843570	1.48019e+06	454617	641012	744905	1.08714e+06	1.14769e+06	1.11869e+06	1.09745e+06	849630	1.03232e+06	917374	1.11716e+06	873770	1.29195e+06	1.51929e+06	617191	860493	1.42068e+06	2.27196e+06	494745	436793
1-palmitoyl-GPG (16:0)*	182783	296905	218452	121040	185722	209125	146246	76442.6	141020	98567.7	194081	211222	446530	143707	176854	183809	258119	126158	198735	135906	188495	141578	47759.6	500206	262904	108483	298501	135024	170648	60061.3	155235	224835	193453	441530	305356	116024	173559	321958	273711	140531	110000	240417	410244	130853	79021.8	428329	129534	126991	121364
1-palmitoylglycerol (16:0)	1.51137e+06	6341778	4.26766e+06	5.13337e+06	4.38257e+06	9.10801e+06	2.88684e+06	1.38418e+06	3.97518e+06	4.13284e+06	4.43006e+06	4.12189e+06	1.50481e+07	7.27898e+06	8.60156e+06	4.57264e+06	9.11125e+06	5.10037e+06	9.39114e+06	4.34933e+06	6.43459e+06	8.60176e+06	4.55371e+06	1.48234e+07	8.48268e+06	2.58747e+06	5.74213e+06	2.82686e+06	5.20552e+06	4.40135e+06	6974732	6.28133e+06	6.77082e+06	7.18492e+06	3.55725e+06	5.69475e+06	4.02555e+06	7.73475e+06	1.64981e+07	4.33784e+06	3.26848e+06	1.03057e+07	1.64122e+07	4.95251e+06	670793	1.65201e+07	4.92691e+06	8.19749e+06	2.86963e+06
1-stearoyl-2-arachidonoyl-GPC (18:0/20:4)	7.99802e+07	1.84534e+08	2.13971e+08	1.38212e+08	1.05585e+08	1.28369e+08	1.30289e+08	9.02699e+07	1.09622e+08	1.33683e+08	1.04692e+08	9.95824e+07	1.76405e+08	1.57864e+08	1.12922e+08	1.5067e+08	1.38628e+08	1.49469e+08	1.55534e+08	1.58946e+08	1.24003e+08	1.32413e+08	1.34702e+08	1.53133e+08	1.20267e+08	132246228	1.16141e+08	1.26381e+08	150555472	1.26978e+08	1.10041e+08	1.39607e+08	1.34616e+08	1.34016e+08	1.6732e+08	1.34617e+08	1.18414e+08	1.44158e+08	1.3184e+08	1.53122e+08	138280816	1.52526e+08	1.85612e+08	1.1739e+08	1.18009e+08	1.97792e+08	1.84358e+08	8.95521e+07	110851572
1-stearoyl-2-arachidonoyl-GPE (18:0/20:4)	2.26092e+08	3.84315e+08	5.47773e+08	3.15247e+08	1.9668e+08	3.02213e+08	3.01244e+08	212763894	2.49068e+08	2.87013e+08	1.74337e+08	3.06207e+08	3.83154e+08	3.53966e+08	2.80881e+08	2.99093e+08	3.82968e+08	3.27814e+08	3.41321e+08	3.26614e+08	2.38692e+08	2.76387e+08	373413280	3.02035e+08	3.06065e+08	284573352	1.96522e+08	3.32872e+08	3.669e+08	2.39986e+08	1.95265e+08	2.1406e+08	2.44898e+08	3.15335e+08	337314312	2.61526e+08	2.84354e+08	2.69661e+08	3.13292e+08	3.25664e+08	3.27761e+08	2.97445e+08	2.3184e+08	1.68844e+08	2.51582e+08	349740000	3.70416e+08	2.24872e+08	217644304
1-stearoyl-2-arachidonoyl-GPI (18:0/20:4)	1.75029e+08	2.76535e+08	4.02705e+08	2.58979e+08	1.57548e+08	2.25786e+08	2.41784e+08	168809145	1.96849e+08	2.60577e+08	1.78153e+08	2.365e+08	2.94814e+08	2.84297e+08	2.36501e+08	2.40818e+08	2.87886e+08	2.63834e+08	2.58733e+08	2.51191e+08	2.11286e+08	2.47538e+08	2.94792e+08	2.45079e+08	2.2195e+08	215217312	1.65377e+08	2.54577e+08	281113472	1.95585e+08	1.47875e+08	2.02618e+08	2.13882e+08	2.64493e+08	269480064	2.03512e+08	229089908	2.2084e+08	227102944	2.58548e+08	2.582e+08	2.2987e+08	2.12393e+08	1.60982e+08	2.23199e+08	2.67122e+08	2.69458e+08	176057376	1.68468e+08
1-stearoyl-2-arachidonoyl-GPS (18:0/20:4)	1.84796e+07	4.45438e+07	4.41325e+07	3.82747e+07	1.88536e+07	3.76455e+07	2.98792e+07	1.50535e+07	2.36025e+07	4.05417e+07	2.15198e+07	2.17298e+07	3.70169e+07	2.3368e+07	2.53312e+07	2.35503e+07	4.3644e+07	4.7427e+07	2.79217e+07	3.05122e+07	2.60288e+07	3.18089e+07	2.99452e+07	3.31557e+07	2.00793e+07	39571596	2.35185e+07	3.76545e+07	3.64746e+07	2.40616e+07	2.03448e+07	3.91372e+07	3.09945e+07	2.88557e+07	2.67485e+07	2.66044e+07	2.80025e+07	2.7873e+07	3.49968e+07	4.20182e+07	2.63941e+07	3.24932e+07	5.10234e+07	2.81637e+07	2.24659e+07	4.19696e+07	4.76647e+07	1.64589e+07	1.65757e+07
1-stearoyl-2-docosahexaenoyl-GPC (18:0/22:6)	1.32931e+06	4.08532e+06	4.69181e+06	3.89357e+06	3.2347e+06	3.60276e+06	4.15671e+06	1.82723e+06	2.02145e+06	3.90485e+06	1.97154e+06	2.1497e+06	3.46981e+06	3.05188e+06	3.41673e+06	3.84842e+06	3.74028e+06	4.42799e+06	3.70734e+06	3.96305e+06	3.48485e+06	2.76135e+06	3.53703e+06	2.96654e+06	2.1217e+06	4.92884e+06	4.56024e+06	3.19997e+06	4.98354e+06	3.43374e+06	3.25505e+06	5.25205e+06	4.16504e+06	3.46195e+06	2.61702e+06	4.16044e+06	3.64948e+06	4.90885e+06	4.23945e+06	5.16658e+06	3.44146e+06	5.39588e+06	8.53241e+06	3.56874e+06	2.59837e+06	3.63957e+06	4.46723e+06	2.75755e+06	3.49048e+06
1-stearoyl-2-docosahexaenoyl-GPE (18:0/22:6)*	1.14748e+07	1.51421e+07	3.57802e+07	1.9398e+07	1.45178e+07	1.26823e+07	3.00199e+07	1.16915e+07	1.35547e+07	1.46283e+07	8.53682e+06	1.74607e+07	1.74233e+07	2.13351e+07	2.24303e+07	2.13567e+07	2.18779e+07	2.41956e+07	2.02413e+07	2.51077e+07	1.2947e+07	1.14411e+07	1.9348e+07	1.08554e+07	1.90395e+07	1.96404e+07	15283899	1.74168e+07	3.48341e+07	1.58874e+07	1.16012e+07	9.88711e+06	1.20612e+07	1.79207e+07	1.55946e+07	1.50877e+07	1.99348e+07	1.72829e+07	1.7708e+07	2.80118e+07	1.88205e+07	2.21582e+07	1.24671e+07	6990798	1.45863e+07	1.35216e+07	2.38678e+07	1.68767e+07	1.42258e+07
1-stearoyl-2-linoleoyl-GPC (18:0/18:2)*	3.22386e+08	6.55541e+08	9.29451e+08	5.05626e+08	3.76703e+08	4.5867e+08	4.72561e+08	3.77101e+08	4.70959e+08	5.46522e+08	3.23404e+08	4.14475e+08	6.95182e+08	6.37476e+08	4.23453e+08	4.77831e+08	5.62808e+08	5.90484e+08	6.10995e+08	5.65621e+08	431393937	5.72922e+08	5.28356e+08	506857824	5.36031e+08	446146800	4.03482e+08	5.37136e+08	5.8287e+08	430875156	3.79587e+08	4.79122e+08	4.76484e+08	4.993e+08	6.04098e+08	4.92225e+08	3.99846e+08	4.63517e+08	504319280	5.39031e+08	6.08394e+08	5.47362e+08	5.5625e+08	3.97393e+08	378567798	5.90871e+08	6.98784e+08	3.48504e+08	4.317e+08
1-stearoyl-2-linoleoyl-GPE (18:0/18:2)*	9.8419e+07	1.5685e+08	3.05019e+08	1.35784e+08	9.9083e+07	9.41869e+07	1.0107e+08	1.01127e+08	1.00367e+08	9.21578e+07	9.44284e+07	1.40567e+08	1.92814e+08	2.27301e+08	1.25458e+08	1.31848e+08	1.43567e+08	1.21262e+08	1.42488e+08	1.27427e+08	8.11877e+07	1.29206e+08	1.80974e+08	129702471	1.75157e+08	122580996	8.08339e+07	1.11864e+08	1.38054e+08	1.09668e+08	6.909e+07	6.59906e+07	1.34721e+08	1.53323e+08	1.81564e+08	1.56919e+08	1.14821e+08	1.45612e+08	1.10233e+08	1.20013e+08	1.36874e+08	1.21223e+08	8.37374e+07	8.70003e+07	1.26047e+08	1.56567e+08	2.29068e+08	9.94743e+07	1.04213e+08
1-stearoyl-2-linoleoyl-GPI (18:0/18:2)	3.68298e+07	6.37446e+07	9.42059e+07	4.96196e+07	3.60782e+07	3.8472e+07	4.09757e+07	3.3127e+07	4.42741e+07	46897176	3.16475e+07	5.11273e+07	9.44883e+07	77637756	4.56675e+07	5.72616e+07	6.0859e+07	4.42639e+07	4.87058e+07	5.71921e+07	3.94343e+07	3.99356e+07	7.18078e+07	4.4883e+07	5.78371e+07	40768362	2.88563e+07	4.9767e+07	5.48239e+07	3.34491e+07	2.89909e+07	3.43517e+07	5.89197e+07	6.06849e+07	6.08652e+07	4.82856e+07	3.70404e+07	6.27321e+07	4.36787e+07	4.41523e+07	5.07463e+07	5.03655e+07	3.85241e+07	2.64915e+07	5.26943e+07	5.90817e+07	6.61576e+07	3.25643e+07	3.7779e+07
1-stearoyl-2-linoleoyl-GPS (18:0/18:2)	5.64946e+07	7.81452e+07	1.17834e+08	6.84226e+07	4.96103e+07	5.63043e+07	44230800	5.44365e+07	60848148	6.24785e+07	6.57014e+07	7.45481e+07	9.75593e+07	9.82729e+07	5.75911e+07	7.77764e+07	7.94201e+07	5.80176e+07	8.14303e+07	6.41455e+07	5.13757e+07	8.42354e+07	9.5189e+07	7.15789e+07	6.78016e+07	55228980	4.92348e+07	6.61813e+07	5.92739e+07	5.68818e+07	3.67273e+07	4.65624e+07	8.24026e+07	9.20541e+07	8.3865e+07	6.3304e+07	4.96718e+07	8.25107e+07	5.48281e+07	5.89446e+07	7.5458e+07	5.95598e+07	5.8407e+07	5.73794e+07	7.97764e+07	1.09868e+08	8.82062e+07	4.47558e+07	5.54082e+07
1-stearoyl-2-oleoyl-GPC (18:0/18:1)	1.74964e+08	3.7035e+08	4.34374e+08	2.81064e+08	1.94368e+08	2.20412e+08	1.93886e+08	1.86921e+08	2.59167e+08	3.08193e+08	1.73681e+08	2.58211e+08	4.12254e+08	3.35107e+08	2.46913e+08	2.62086e+08	286828560	2.33376e+08	3.12926e+08	3.18315e+08	2.47566e+08	2.85438e+08	3.24169e+08	2.56045e+08	2.5171e+08	241583688	1.88508e+08	2.42342e+08	2.48244e+08	230987958	1.95473e+08	240850800	2.56969e+08	3.10013e+08	3.41863e+08	2.45672e+08	2.19794e+08	255614120	244115040	2.36757e+08	3.10935e+08	2.95606e+08	2.92341e+08	2.06816e+08	2.44813e+08	2.97314e+08	3.4621e+08	1.79209e+08	206199048
1-stearoyl-2-oleoyl-GPE (18:0/18:1)	9.93127e+06	1.87039e+07	2.70659e+07	1.54462e+07	7.51017e+06	8.33887e+06	8.9975e+06	7.50623e+06	1.36774e+07	1.16104e+07	1.42758e+07	1.63299e+07	2.24147e+07	1.90143e+07	1.20813e+07	1.37479e+07	1.18005e+07	1.31055e+07	1.29735e+07	1.59544e+07	1.10495e+07	9.29201e+06	3.08367e+07	1.8483e+07	1.67224e+07	1.41216e+07	1.20783e+07	1.04935e+07	1.47345e+07	1.69423e+07	1.34591e+07	1.75207e+07	2.45136e+07	1.99923e+07	2.28726e+07	1.86439e+07	1.14376e+07	2.98675e+07	1.06921e+07	2.34282e+07	1.55418e+07	2.38859e+07	1.99537e+07	1.32526e+07	2.0243e+07	3.22858e+07	2.43325e+07	8.07255e+06	8.62819e+06
1-stearoyl-2-oleoyl-GPG (18:0/18:1)	474315	476460	915764	533766	418433	522911	572394	271164	436485	653193	413537	653967	569234	389922	676092	512486	777929	761166	472211	639383	668997	618640	745407	543236	483793	426765	434439	712119	581174	460619	334101	380512	578216	686414	554938	358645	563685	571801	529170	549327	401308	662246	574491	394783	531899	639081	606446	379892	334439
1-stearoyl-2-oleoyl-GPS (18:0/18:1)	2.99674e+07	6.95351e+07	7.35237e+07	4.33676e+07	2.77643e+07	3.71387e+07	2.61276e+07	2.52631e+07	4.05123e+07	3.77937e+07	4.50304e+07	4.40971e+07	7.66072e+07	5.18523e+07	4.01633e+07	4.34538e+07	4.90493e+07	4.05011e+07	4.25951e+07	5.04096e+07	3.32841e+07	4.31086e+07	6.52552e+07	6.2255e+07	3.76386e+07	36351198	3.95155e+07	3.84374e+07	3.29954e+07	3.96633e+07	3.46001e+07	4.57805e+07	6.41137e+07	5.29622e+07	6.89589e+07	4.12717e+07	3.61665e+07	6.94925e+07	4.06869e+07	4.752e+07	4.18522e+07	5.35208e+07	4.98325e+07	3.85151e+07	7.85367e+07	1.05507e+08	5.8408e+07	2.73265e+07	3.37999e+07
1-stearoyl-GPC (18:0)	1.54133e+07	2.30238e+07	37643334	2.8633e+07	9.10615e+06	1.74199e+07	1.47251e+07	1.15868e+07	1.8035e+07	1.78038e+07	2.17737e+07	1.75055e+07	2.53966e+07	2.02654e+07	2.3775e+07	1.15947e+07	2.28316e+07	1.9366e+07	2.48853e+07	2.13296e+07	1.85715e+07	2.21401e+07	2.47066e+07	1.95778e+07	1.75008e+07	33369120	1.19502e+07	1.52146e+07	1.87257e+07	1.21515e+07	1.61573e+07	1.92756e+07	2.59316e+07	1.93511e+07	1.8173e+07	2.68803e+07	2.27402e+07	1.56331e+07	1.69114e+07	1.81605e+07	1.91381e+07	2.54259e+07	3.12913e+07	1.77028e+07	2.00022e+07	2.26513e+07	3.39924e+07	1.36054e+07	8.36476e+06
1-stearoyl-GPE (18:0)	6.21622e+06	1.00135e+07	1.97743e+07	1.17021e+07	4.14203e+06	7.0487e+06	8.20721e+06	4.88658e+06	6.0831e+06	6.37229e+06	5.74751e+06	1.04552e+07	1.44833e+07	1.30972e+07	1.11154e+07	7.27163e+06	1.36815e+07	9.16852e+06	8.14875e+06	8.52941e+06	6.39614e+06	6.32088e+06	1.50768e+07	9.10995e+06	1.18825e+07	8.97129e+06	4.89648e+06	1.10077e+07	1.07308e+07	5.46869e+06	5.29913e+06	5.98595e+06	8.80579e+06	1.00552e+07	9.84848e+06	9.23353e+06	8.53392e+06	7.79729e+06	8.24099e+06	1.16221e+07	8.63109e+06	1.18258e+07	1.19906e+07	5.32297e+06	6.84966e+06	10787913	1.21735e+07	6.46883e+06	4.1045e+06
1-stearoyl-GPI (18:0)	2.24128e+06	5.29729e+06	2.92628e+06	2.45991e+06	2.82455e+06	3.3315e+06	2.40438e+06	1.99934e+06	2.79549e+06	2.05857e+06	5.33793e+06	1.63312e+06	5.72625e+06	2.31422e+06	3.44426e+06	671840	4.43214e+06	1.51342e+06	3.59544e+06	1.79164e+06	3.08256e+06	2.36356e+06	996761	6.18977e+06	3.93697e+06	2.49837e+06	4.24015e+06	2.39983e+06	2.45705e+06	1.50453e+06	3.44316e+06	3.70718e+06	4.88043e+06	4.5373e+06	3.50272e+06	1.66165e+06	2.79207e+06	5.70701e+06	4.49974e+06	2.24292e+06	2.03621e+06	3.55164e+06	7.82137e+06	2.27919e+06	828625	6.2654e+06	2.14889e+06	2.41612e+06	1.57246e+06
1-stearoyl-GPS (18:0)*	637816	1.05756e+06	1.70246e+06	1.26924e+06	522971	879885	996482	630565	747204	784738	1.06767e+06	721705	1.41284e+06	1.02323e+06	1.06836e+06	841160	1.17082e+06	1.00553e+06	1.03048e+06	865585	885040	919419	1.02924e+06	1.15085e+06	823932	1065309	574149	993761	1.17275e+06	650529	720430	1.03179e+06	1.53348e+06	704304	1.11543e+06	936650	940315	1.17181e+06	814975	1.3831e+06	938289	1.43791e+06	1.36834e+06	1.02197e+06	767521	1.39006e+06	1.37203e+06	700294	459928
10-heptadecenoate (17:1n7)	5.3813e+06	9.49723e+06	6.47838e+06	4.28933e+06	1.07207e+07	7.25879e+06	2.6844e+06	2.02167e+06	3.52585e+06	2.81513e+06	5.30942e+06	5.95624e+06	1.09645e+07	3.20547e+06	4.90911e+06	1.66316e+06	5.40224e+06	4.06923e+06	5.79011e+06	4.05831e+06	6.66029e+06	5.11279e+06	1.17424e+06	1.50791e+07	5427234	2.45412e+06	1.03538e+07	3.52965e+06	3.59059e+06	1.99088e+06	3.97488e+06	7.69416e+06	5.55916e+06	1.41436e+07	9.77112e+06	3.79536e+06	3.73835e+06	1.07396e+07	9.14936e+06	3.51621e+06	3.01696e+06	7.86448e+06	1.14847e+07	3.5358e+06	2.20467e+06	1.09489e+07	3.74724e+06	4.57695e+06	4.99246e+06
10-nonadecenoate (19:1n9)	504091	1.25501e+06	679105	500831	1.01506e+06	1.02273e+06	239892	292568	516022	457892	714795	524943	1.06797e+06	349460	694221	221909	588199	353297	807680	500462	869324	652897	38581.9	1.55656e+06	692649	308805	975944	372965	456496	323119	640391	1.25015e+06	921699	938971	1.15053e+06	678551	373796	1068563	1.1243e+06	464895	342040	1.6223e+06	2.37761e+06	583465	146464	1.47099e+06	357054	717926	394723
2-aminoadipate	1.72438e+06	3.07466e+06	5.44996e+06	1.00849e+06	713894	1.53022e+06	2.00276e+06	1.8853e+06	3.59574e+06	1.78825e+06	984921	2.45665e+06	5.55403e+06	4.37901e+06	2.37798e+06	1612168	5.30947e+06	1366248	1.92537e+06	4.75962e+06	2.49507e+06	1.87047e+06	4.08143e+06	1.79009e+06	3.05624e+06	2.38082e+06	783226	3.47097e+06	3.42079e+06	1.76121e+06	3.64207e+06	1.87652e+06	2.11137e+06	3.01909e+06	4.54115e+06	2.54332e+06	2.41287e+06	2.189e+06	1.85386e+06	2.56281e+06	4.091e+06	5.94498e+06	2.64752e+06	1.39097e+06	2.85638e+06	1.64606e+06	3.81934e+06	1.84494e+06	1.55273e+06
2-aminobutyrate	1.59744e+07	2.51906e+07	3.09022e+07	2.2252e+07	1.27268e+07	1.83894e+07	2.01118e+07	1.08846e+07	1.82921e+07	1.83574e+07	1.48519e+07	1.35912e+07	3.06891e+07	1.85738e+07	1.9394e+07	1.86739e+07	2.11883e+07	2.35212e+07	1.88621e+07	1.978e+07	1.20498e+07	2.0352e+07	1.8351e+07	2.74257e+07	1.68156e+07	17610519	1.57481e+07	1.79615e+07	2.53276e+07	1.52689e+07	1.5184e+07	1.40936e+07	1.49163e+07	1.86835e+07	2.70394e+07	1.11252e+07	1.68146e+07	1.85829e+07	1.66069e+07	1.73624e+07	1.53429e+07	1.4792e+07	15324093	1.07326e+07	1.63792e+07	3.49636e+07	1.79704e+07	1.26548e+07	1.54038e+07
2-arachidonoylglycerol (20:4)	245848	639119	303086	315423	399023	945398	409731	471263	447384	123300	618703	865501	1.05403e+06	226056	1.65999e+06	422634	812510	157332	1.32491e+06	538629	1.31384e+06	1.38087e+06	478873	1.57488e+06	1.25211e+06	317844	592855	341591	513465	267233	364101	901554	477656	664348	1.29201e+06	109085	385034	512944	1.16092e+06	204800	278218	140990	406695	260488	458947	1.46875e+06	375681	1.62371e+06	179314
2-hydroxybutyrate/2-hydroxyisobutyrate	4.1733e+06	8.10994e+06	1.20506e+07	5.97329e+06	4.83067e+06	6.84764e+06	7.91908e+06	3.54375e+06	5.13014e+06	8.9759e+06	5.86778e+06	5.17848e+06	9.22169e+06	8.60646e+06	4.67931e+06	7.436e+06	1.00122e+07	9.57643e+06	5.89555e+06	6.86139e+06	7.6857e+06	8.58197e+06	1.19344e+07	9775755	1.13129e+07	8605782	1.18175e+07	1.01701e+07	1.75019e+07	9.09489e+06	8.84415e+06	1.32548e+07	1.30914e+07	8.84417e+06	7.46594e+06	7.92307e+06	7.26554e+06	8.79946e+06	6.2662e+06	9.11717e+06	4.92922e+06	1.34526e+07	18180825	8.9041e+06	5.23924e+06	1.09756e+07	1.4503e+07	6.51666e+06	5.11618e+06
2-hydroxyglutarate	963405	3.33695e+06	5.78891e+06	2.5079e+06	2.15553e+06	3.13031e+06	5.34526e+06	1.9631e+06	3.77476e+06	5.55878e+06	1.84932e+06	5.40467e+06	6.05557e+06	4.65015e+06	2.97182e+06	2.84633e+06	3.96243e+06	3.1947e+06	2.56641e+06	5.30355e+06	4.00477e+06	3.02217e+06	5.2618e+06	2.29449e+06	3.69105e+06	3.15966e+06	6.89605e+06	4.16682e+06	5.41009e+06	3.59271e+06	4.47049e+06	5.78609e+06	4.03781e+06	7.33995e+06	5.08344e+06	3.40906e+06	2.76806e+06	6.44603e+06	3.32622e+06	8.20757e+06	4.19242e+06	8931159	9.33895e+06	3.54596e+06	3.12913e+06	3.85883e+06	4.34288e+06	2.22925e+06	2.42628e+06
2-hydroxypalmitate	1.18557e+06	1.94327e+06	2.31808e+06	1.67755e+06	1.22874e+06	1.92471e+06	1.03068e+06	776453	842995	847526	1.73147e+06	1.16966e+06	2.66872e+06	528993	1.98428e+06	732821	1.9413e+06	1.20374e+06	1.51578e+06	1.06099e+06	1.70445e+06	1.39963e+06	475834	3.48942e+06	1.83088e+06	1.19185e+06	1.84742e+06	995414	1.54188e+06	1.03003e+06	1121952	2.264e+06	1.99463e+06	2.22154e+06	2.22939e+06	1.52907e+06	1.18755e+06	1.64552e+06	2.29877e+06	1.37255e+06	973480	1.74304e+06	3.50075e+06	1.13338e+06	739883	3.06684e+06	1.47695e+06	2.04261e+06	1.12623e+06
2-hydroxystearate	487593	831992	1.05308e+06	530075	435353	824702	375084	170803	312460	285138	336911	440875	1.3035e+06	287457	826884	182476	589602	572046	409082	475577	788631	484767	196646	1.37958e+06	717531	302884	464824	387780	403129	320649	545772	994292	880725	788645	593867	729373	481219	977816	1.08533e+06	471237	396653	925939	1.42133e+06	487898	312723	1.59316e+06	785536	668058	377386
2-linoleoylglycerol (18:2)	1.47376e+06	5.5131e+06	2.28687e+06	2.37009e+06	2.40876e+06	6332469	1.84735e+06	2.80508e+06	744997	1.307e+06	4.18769e+06	4.55078e+06	7.41668e+06	2.45761e+06	9.59128e+06	418702	6.76581e+06	1.05589e+06	6.8356e+06	386524	6.31888e+06	7.37501e+06	148727	8.23474e+06	1.01843e+07	1836186	2.78049e+06	2.72683e+06	3.86945e+06	1.35377e+06	568107	5.30273e+06	4.00268e+06	1.75245e+06	1.07267e+07	1.14494e+06	2.23565e+06	1.4684e+06	7.95488e+06	1.59126e+06	1.61854e+06	1.02242e+06	3.92071e+06	1.29774e+06	321065	6.89358e+06	2.22851e+06	9.86529e+06	1.00214e+06
2-methylbutyrylcarnitine (C5)	2.93843e+06	5.30105e+06	6.06203e+06	5.46639e+06	2.93064e+06	3.14062e+06	4.08129e+06	1.66457e+06	2.64497e+06	4.58008e+06	3.87455e+06	3.87966e+06	1.04812e+07	5.76104e+06	5.23221e+06	6.2457e+06	5.91339e+06	4.38113e+06	3.6681e+06	4.16876e+06	6.34974e+06	6.04339e+06	7.93866e+06	4.31278e+06	4.80935e+06	10607229	6.39096e+06	3.62933e+06	5.41348e+06	2.98939e+06	6.22815e+06	5.42867e+06	6.0419e+06	5.38942e+06	6.31444e+06	4.96821e+06	8.16186e+06	1.01085e+07	3.91598e+06	1.26045e+07	5.20699e+06	6.21576e+06	9.97181e+06	7.38822e+06	4.19308e+06	6.77996e+06	5.12587e+06	7.51684e+06	3.34501e+06
2-methylcitrate/homocitrate	274944	329280	715990	555035	335376	487882	451365	346186	383955	472571	194857	825206	426894	560120	593386	549126	658801	315206	455492	427419	439581	348188	599648	263023	349356	491094	372708	592634	518012	344347	440214	404221	312019	929477	387822	337549	516452	515228	517511	337271	475205	572118	549607	282224	382762	257621	488002	447960	485767
2-methylmalonylcarnitine (C4-DC)	1.93091e+06	3.11543e+06	3.34391e+06	1.92735e+06	2.62977e+06	1.7289e+06	3.7895e+06	1.70309e+06	1.35102e+06	2.45668e+06	1.30726e+06	2.22363e+06	4.22799e+06	3.46303e+06	2.28366e+06	3.66003e+06	2.41125e+06	3.36061e+06	2.70343e+06	1.99296e+06	2.11115e+06	1.22931e+06	2.7231e+06	1.57368e+06	2.01085e+06	1819473	1.98424e+06	1.92208e+06	4.74745e+06	1.32456e+06	1.19032e+06	1.48075e+06	2.14307e+06	2.6216e+06	3.21354e+06	1.16246e+06	1.51838e+06	3347557	2.01038e+06	1.69681e+06	2.54519e+06	1.55371e+06	1.1197e+06	1.12383e+06	1.93478e+06	2.04332e+06	2.00576e+06	1.39673e+06	3.22012e+06
2-oxoarginine*	845535	594756	728265	368412	186714	374455	500350	292821	247598	230046	304839	741868	1.05222e+06	734391	588277	311361	503327	298924	401896	579300	318821	484996	1.34936e+06	404058	421892	355830	153886	376850	548706	278049	290981	140225	358536	517570	779950	705308	512114	275892	365996	172370	475266	375377	364731	319009	1.26362e+06	1.31536e+06	521904	330819	249844
2-palmitoyl-GPC (16:0)*	916894	1.65364e+06	888409	750872	620193	933934	477614	317075	550767	655561	930606	623254	1.73289e+06	413193	1.28529e+06	107744	1.06915e+06	480491	875632	650936	1.3541e+06	429116	492821	2.26384e+06	930945	955473	648021	471512	678603	297838	873272	1.46958e+06	1.22315e+06	1.68904e+06	1.07228e+06	692629	832062	2.19742e+06	1.14045e+06	581651	483819	1.21077e+06	3.05015e+06	582448	353743	1.60559e+06	814252	748980	670574
2-stearoyl-GPE (18:0)*	859605	2.50708e+06	1.48393e+06	1.38718e+06	638785	1.13406e+06	817415	519946	833285	832754	1.24826e+06	911395	2.4958e+06	544307	1.78012e+06	138992	1.3864e+06	757765	1.38659e+06	879365	1.12939e+06	559611	665493	2.43446e+06	2.2594e+06	1099818	1.02981e+06	570295	1.12672e+06	481743	1.56013e+06	1.2198e+06	1.39957e+06	3.33103e+06	1.33781e+06	1.27435e+06	1.70775e+06	2.9329e+06	1.61788e+06	1.37893e+06	1.14729e+06	1.91149e+06	5.4217e+06	675946	462700	2.41665e+06	1.30563e+06	1.11588e+06	554568
3-(4-hydroxyphenyl)lactate	2.20028e+06	3.77342e+06	5.55433e+06	1.75414e+06	2.33223e+06	3.46571e+06	6.42848e+06	2.09814e+06	2.47798e+06	3.60032e+06	2.47281e+06	3.97316e+06	4.73814e+06	3.85045e+06	2.00737e+06	2.72718e+06	4.31197e+06	4.66868e+06	2.17072e+06	3.8484e+06	4.21766e+06	3.79747e+06	4.59367e+06	3560823	4.56835e+06	2.84387e+06	3.25631e+06	3.78496e+06	6.21376e+06	2.47649e+06	3.00126e+06	3.60135e+06	5.02262e+06	5.5502e+06	4.53603e+06	3.54308e+06	3.62205e+06	4.09956e+06	3.33835e+06	6.53431e+06	3.12277e+06	5.37597e+06	6.30145e+06	5.32188e+06	3.16209e+06	5.01387e+06	5.2568e+06	2.26382e+06	3.89104e+06
3-aminoisobutyrate	864112	1.36164e+06	2.31791e+06	2.57167e+06	3.41572e+06	2.35488e+06	2.54005e+06	1.58528e+06	1.25646e+06	2.2282e+06	1.86401e+06	600935	1.71783e+06	1.72089e+06	1.79865e+06	5.77238e+06	2.22078e+06	3.51968e+06	2451051	2.23961e+06	1.73209e+06	2.14153e+06	831798	1.55793e+06	1.30849e+06	2.42827e+06	4.63246e+06	2.00933e+06	3.76923e+06	1.70221e+06	1305580	1.66068e+06	2460302	1.36968e+06	1.43258e+06	1.09695e+06	1.5703e+06	6.62422e+06	1.49587e+06	2.05604e+06	2.91941e+06	1.03258e+06	2.07849e+06	1.66985e+06	865698	3.29451e+06	1.16473e+06	1.56289e+06	4.42035e+06
3-carboxy-4-methyl-5-pentyl-2-furanpropionate (3-Cmpfp)**	170279	479724	601794	237134	230511	179875	171604	137301	203108	173309	315951	134274	423399	19792.5	133983	235143	129637	232857	345298	134045	204731	270260	645777	354719	211490	179412	429896	143357	137823	185363	366699	428401	773664	265018	258550	451638	163311	661047	166718	118186	225441	449642	1.14019e+06	363833	244707	385434	403632	75643.1	292087
3-carboxy-4-methyl-5-propyl-2-furanpropanoate (CMPF)	141882	288362	123657	78689	567989	455288	141125	65892.7	104562	223519	75532.9	99743.4	157359	132574	72238.1	554515	371963	53826.7	125713	135270	288121	100574	552339	182647	63387.9	77803.5	760632	385580	157824	116886	85258.9	547415	122320	174373	128473	68746.8	114462	847688	454865	63609.2	61487.6	148312	859801	174529	195477	194060	91786.9	26902.5	580220
3-hydroxy-3-methylglutarate	619089	822927	1.30242e+06	954838	514365	926814	625363	515894	830723	1.03529e+06	1.08311e+06	947300	995604	908238	953054	1.10863e+06	1.29841e+06	1.02305e+06	812267	1.41729e+06	749555	1.36551e+06	1.2305e+06	1.22746e+06	580189	1.03316e+06	675991	693533	815825	817830	515417	855850	1.21171e+06	1.10944e+06	803694	846301	867941	428304	795843	845579	993839	1.03543e+06	1.11298e+06	923848	567758	1.13635e+06	1.86773e+06	747853	641769
3-hydroxybutyrate (BHBA)	1.48332e+06	2.45799e+06	4.97505e+06	4.66747e+06	1.16186e+06	1.72499e+06	1.35687e+06	4.43237e+06	4.1005e+06	3.55762e+06	1.10983e+06	2.17747e+06	2.48282e+06	2.71658e+06	2.57253e+06	8.43081e+06	2.42679e+06	2.96946e+06	6.47672e+06	3.19988e+06	1.52652e+06	1.23342e+06	2.67385e+06	1.9095e+06	2.72148e+06	2.56736e+06	4.07711e+06	1.99105e+06	3.84034e+06	3.29088e+06	2.70171e+06	3.83486e+06	3.05987e+06	1.63817e+06	859186	2.77987e+06	1.80663e+06	2.73731e+06	1.51798e+06	2.42577e+06	3.09256e+06	1.27071e+07	7.16153e+06	1.70166e+06	1.46226e+06	2.81621e+06	3.41758e+06	2.07075e+06	859150
3-hydroxybutyroylglycine**	315777	518544	819349	389570	173013	284600	374283	305105	262350	417370	567833	439300	576103	236306	362516	444617	448779	218798	441404	350319	312789	461489	372133	387535	449801	388227	345913	339928	426097	226558	245344	331970	445167	550168	723311	306567	313898	419717	445559	451819	449364	655776	309049	348108	657405	945159	261531	221139	309120
3-hydroxybutyrylcarnitine (1)	2.42816e+06	4.01822e+06	9.34344e+06	7.61766e+06	6.11684e+06	3.75567e+06	6.82258e+06	5.27331e+06	5.14262e+06	6.00466e+06	1.19596e+06	6.71435e+06	4.13915e+06	7.69683e+06	5.02303e+06	1.22206e+07	3.81508e+06	6.33585e+06	7.955e+06	6.79476e+06	4.04772e+06	3778294	4.80681e+06	3.81194e+06	7.5114e+06	5563701	9.68235e+06	3.45295e+06	2.01165e+07	7.64496e+06	4.99694e+06	6.6435e+06	2.48326e+06	5.04108e+06	3.51825e+06	4.532e+06	5.06168e+06	9.08667e+06	3.60499e+06	7.37876e+06	4.60229e+06	1.26076e+07	1.35998e+07	2.18969e+06	2.05283e+06	3.80176e+06	6.20361e+06	2.32134e+06	4.30973e+06
3-hydroxybutyrylcarnitine (2)	2.39995e+06	3.63185e+06	6.3925e+06	7.34337e+06	2.1896e+06	3.90397e+06	8.46156e+06	2.45067e+06	7.80107e+06	1.04553e+07	775984	1.18268e+07	3.99172e+06	6.4667e+06	4.77248e+06	4.74162e+06	3.35545e+06	10831587	5.70759e+06	2.25032e+07	3.96728e+06	3.15052e+06	2.62463e+06	3.02114e+06	1.87886e+06	1.0039e+06	3.13795e+06	973938	4.75555e+06	1.41293e+06	2.20339e+06	3.54077e+06	1.15314e+06	3.65488e+06	2.80919e+06	3.15054e+06	1.59984e+06	2.63978e+06	3.11941e+06	6.48022e+06	3.67332e+06	1.70137e+07	2.53132e+07	1.09883e+06	1.32463e+06	4.2739e+06	2.4335e+06	1.03716e+06	2.76042e+06
3-hydroxydecanoate	81960.6	187326	300709	182611	94108.5	80656.1	98608.1	112368	102629	100817	65805.3	129131	111380	61902.2	107369	125738	45198.2	163335	166605	74721.1	94136.7	56845.1	126942	79157.6	159089	68652	63758.6	109703	169338	96947.9	130726	134040	119298	70176.2	83941.1	189977	137982	106488	143772	116416	107808	194316	170080	121439	43080	106148	189271	58315.2	94213.8
3-hydroxyisobutyrate	946420	1.39542e+06	1.81148e+06	1.12429e+06	1.07561e+06	1.05689e+06	2.05612e+06	1.40294e+06	896608	1.58311e+06	1.04195e+06	1.21174e+06	2.16503e+06	1.66217e+06	1.13104e+06	2.11273e+06	2.73546e+06	2.28638e+06	1.79413e+06	1.90598e+06	1.88135e+06	1.60821e+06	2.34006e+06	1.44279e+06	1.75555e+06	3628686	2.24972e+06	1.64866e+06	2.18242e+06	1.62636e+06	2.74537e+06	2.69128e+06	2.58175e+06	2.20948e+06	2.07201e+06	2.49689e+06	3.0131e+06	4.90303e+06	2.17081e+06	6.06415e+06	2.13624e+06	4.02372e+06	6.16364e+06	3.13495e+06	1.55056e+06	2.94383e+06	3.31792e+06	2.24146e+06	1.22601e+06
3-hydroxystachydrine*	1.23535e+06	208846	1.30268e+06	828250	2.19302e+06	2.17435e+06	6.3276e+06	622287	1.08706e+07	2.72659e+06	2.17081e+06	3.23797e+06	4.88042e+06	1.51958e+06	1.60004e+06	2.36827e+06	3.58908e+06	6.2589e+06	702150	1.7663e+07	1677708	1.92349e+06	2.10878e+06	582669	883836	1.21577e+06	1.90967e+06	2.46477e+06	6.99912e+06	757846	7.50492e+06	1.76684e+06	2.71138e+06	3.48007e+06	3.50165e+06	1.00118e+06	1.47376e+06	2.41278e+06	2.24486e+06	4.2904e+06	498751	1.4658e+07	975000	1.28511e+06	2.10718e+06	506801	847976	808984	2.74379e+06
3-indoxyl sulfate	679502	1779063	866975	800067	309594	245892	789180	330810	204916	435514	519800	559193	935800	238316	662748	616774	188176	830033	719845	445912	776052	686205	1.44817e+06	884307	443567	712407	531237	239088	801161	569176	427292	1.10378e+06	903077	564725	491373	660023	608120	1.11233e+06	213048	922738	464749	694355	2.10741e+06	1.52649e+06	669220	1.05091e+06	752350	370619	397827
3-methyl-2-oxobutyrate	2.52144e+06	4.05156e+06	6.27552e+06	3.8965e+06	2.22132e+06	3.2588e+06	2.88793e+06	1.84207e+06	3.7547e+06	4.68408e+06	4.09338e+06	2.46712e+06	3.37384e+06	4.37291e+06	3.22935e+06	3.38085e+06	4.03427e+06	4.88007e+06	3.8695e+06	4.51739e+06	4.22439e+06	4.98888e+06	7.64129e+06	3.52314e+06	5.16953e+06	4006722	4.79671e+06	3.22667e+06	4.96772e+06	3.9199e+06	3.39588e+06	6.17651e+06	9.72617e+06	5.24886e+06	2.99526e+06	6.68234e+06	3.43505e+06	5.5246e+06	3.06874e+06	7.42883e+06	3.38543e+06	8.85118e+06	1.37646e+07	7.93653e+06	2.87317e+06	3.1293e+06	8.40041e+06	1.95023e+06	2.68226e+06
3-methyl-2-oxovalerate	1.81418e+06	2.80699e+06	3.6681e+06	1.33164e+06	1.70632e+06	2.46231e+06	1.3262e+06	946917	971034	1.36045e+06	1.49224e+06	2.15205e+06	2.02379e+06	1.62588e+06	1.2099e+06	3.59655e+06	2.10042e+06	1715466	1.96056e+06	1.66768e+06	2.29331e+06	1.83035e+06	4.38702e+06	1.91264e+06	2.93999e+06	1671879	3.23926e+06	2.71939e+06	2.27386e+06	2.03326e+06	3.37341e+06	3.847e+06	4.67755e+06	3.5144e+06	1.01703e+06	2.9146e+06	1.40186e+06	2.78466e+06	1.40876e+06	2.69811e+06	860334	3.22538e+06	6.62236e+06	4.53246e+06	2.58212e+06	1420362	4.66194e+06	805966	2.19732e+06
3-methylhistidine	2.14624e+07	2.65112e+07	5.44392e+07	2.99536e+07	1.94953e+07	2.97557e+07	2.06093e+07	1.48279e+07	9.93583e+06	2.93835e+07	3.8774e+07	2.75752e+07	8.08478e+07	6.61283e+07	4.37358e+07	4.67706e+07	6.9659e+07	3.47269e+07	3.56509e+07	1.62954e+07	3.88954e+07	4.51991e+07	2.7357e+07	1.81721e+07	1.80693e+07	24890277	1.39373e+07	2.95952e+07	2.32366e+07	9.96766e+06	8.01381e+06	1.55657e+07	2.73527e+07	2.63265e+07	5.99256e+07	2.43001e+07	2.59796e+07	4.25827e+07	3.37416e+07	1.66364e+07	3.05353e+07	1.27362e+07	3.05633e+07	2.57351e+07	1.97488e+07	1.43456e+07	1.81432e+07	1.59113e+07	1.92031e+07
3-phosphoglycerate	2.19558e+07	4.11321e+07	6.71448e+07	2.34124e+07	18421032	2.74397e+07	1.51664e+07	1.10481e+07	1.75668e+07	2.43241e+07	1.61152e+07	3.89505e+07	4.58693e+07	3.29028e+07	2.28561e+07	3.38369e+07	2.67069e+07	2.90853e+07	2.3e+07	4.4089e+07	2.19128e+07	2.80642e+07	3.92385e+07	4.43982e+07	2.12523e+07	28363524	2.65671e+07	2.45794e+07	2.15827e+07	1.74426e+07	1.67588e+07	2.27295e+07	2.66733e+07	7.43981e+07	4.69573e+07	2.68928e+07	2.68748e+07	3.0535e+07	2.4854e+07	2.56458e+07	1.6571e+07	2.86235e+07	3.71142e+07	2.12849e+07	3.98218e+07	6.53223e+07	4.96603e+07	1.62868e+07	2.38786e+07
3-ureidopropionate	127912	159758	270441	195195	123306	165194	230101	118290	132137	210327	124435	103859	244381	132021	218084	219116	168375	243912	154141	222422	171277	226139	130633	234726	146000	186476	220289	157396	279270	156903	123375	155968	228870	151661	194948	158020	166348	184930	140910	203709	136987	194972	220401	82148.8	135587	240487	228347	122909	184319
4-acetamidobutanoate	629052	926731	2.18446e+06	858697	1.04413e+06	622620	464460	547381	469891	1.01023e+06	451184	756965	845137	1.32045e+06	926213	858659	1.07379e+06	1.06058e+06	613332	800311	967778	729852	613933	943751	1.01926e+06	529468	1.12379e+06	677603	665686	320774	499787	1.02671e+06	672489	638917	957632	1.0577e+06	763757	1.03319e+06	451781	765522	692689	872228	1.04113e+06	490856	394689	949280	1.13908e+06	516236	1.07146e+06
4-cholesten-3-one	1.68633e+06	3.3992e+06	3.93997e+06	1.50767e+06	1.10572e+06	1.40408e+06	1.17894e+06	965777	1.96396e+06	2.49099e+06	1.58888e+06	3.89499e+06	2.32329e+06	1.05306e+06	1.96677e+06	1.81799e+06	1.60283e+06	1.74253e+06	1.5627e+06	1.72931e+06	1.9262e+06	1.87984e+06	1.39274e+06	4.08392e+06	555050	612668	1.37968e+06	1.19141e+06	943541	996892	872015	1.99645e+06	1.35037e+06	1.30735e+06	6.04364e+06	1.24616e+06	889072	2.32679e+06	2.00669e+06	1.06398e+06	788672	912358	1.41663e+06	1.30212e+06	1.54715e+06	5.54524e+06	1.03337e+06	750105	1.25769e+06
4-guanidinobutanoate	1.87171e+06	2.79911e+06	4.77877e+06	2.54658e+06	2.12361e+06	2.0872e+06	9.67059e+06	3.97562e+06	3.55053e+06	1969245	3.12307e+06	2.67166e+06	3.78432e+06	3.45427e+06	6.08299e+06	5.04554e+06	3.82927e+06	5.41158e+06	4.99503e+06	5.12035e+06	2.18361e+06	4.44624e+06	2.96323e+06	3.49558e+06	2.12366e+06	2.70195e+06	2.7947e+06	2.3067e+06	1.47173e+07	6.10254e+06	3.49323e+06	1.52453e+06	3.18631e+06	3.64055e+06	3.47882e+06	1.90545e+06	6.12906e+06	6.00508e+06	2.33697e+06	5.4367e+06	5.82985e+06	3.99792e+06	1.26127e+06	2.55831e+06	3.48981e+06	3.86049e+06	2.33406e+06	2.35035e+06	2.45546e+06
4-hydroxy-nonenal-glutathione	297946	435657	389178	237677	252723	357646	251787	215093	320578	269945	148289	415054	454362	396475	210779	401641	427496	346953	289585	573655	365752	418376	565857	340681	286314	268268	218668	476707	340781	219292	301616	222676	181764	428010	468958	279685	195888	437249	404143	254673	278724	336903	323148	144369	411046	466687	420845	215284	383256
4-hydroxyphenylpyruvate	78666.7	112843	145031	96973.8	56940.9	136191	79319.8	82692.4	83144.7	51023	45250.2	113444	98839.4	134312	84224.4	89045.3	118706	126726	118603	56360.9	88470.8	143187	102379	95125.2	111652	80314.5	44040.6	119391	109542	104609	93195.3	185095	97583.5	114571	120610	85129.5	93920.9	95801.5	67387.3	112362	70538.7	115508	184071	107966	142513	90859.3	146619	50400.5	114485
4-methyl-2-oxopentanoate	3.03714e+06	4.17994e+06	5.51199e+06	2.47752e+06	2.23979e+06	3.23314e+06	1.91521e+06	1.54185e+06	1.73458e+06	2.4512e+06	2.68333e+06	2.61509e+06	3.65041e+06	2.42183e+06	2.01649e+06	4.77696e+06	3.10888e+06	2.72312e+06	3.60922e+06	2.92423e+06	3.86231e+06	2.96956e+06	8.26821e+06	3.45245e+06	5.17213e+06	3273441	5.77552e+06	4.49285e+06	4.30402e+06	3.38142e+06	5.03843e+06	9.56492e+06	8.49889e+06	5.68975e+06	2.96246e+06	5.51682e+06	3.94883e+06	5.1906e+06	2.47916e+06	5.16143e+06	1.7838e+06	6.06429e+06	1.29257e+07	7.71426e+06	3.94555e+06	2.60969e+06	7.18956e+06	1.49882e+06	3.10753e+06
4-vinylphenol sulfate	18812.9	76963.5	88645.5	158058	113943	102552	56980.7	42274.4	19000.8	127010	117764	35370.3	245622	150523	143980	137597	56038	84381.8	121884	158696	146373	123054	176520	65385.2	35032.9	139582	163560	82223.8	120683	105855	95594.7	306601	206054	249242	92773.3	332197	24435.4	480891	184266	324802	193569	351825	1.05142e+06	605437	155941	191229	278113	104532	221104
5,6-dihydrouridine	280495	701283	548761	393823	385152	357492	362600	184772	255090	406970	354263	397268	634952	332641	305774	644885	408000	451793	389753	400426	471910	600786	466944	449820	303713	279068	254975	338465	357594	257069	263017	417094	554118	377981	531526	310565	345494	727911	333449	371768	290537	414842	663240	478397	392422	545953	466307	192268	391807
5-dodecenoylcarnitine (C12:1)	558430	1.69385e+06	3.7734e+06	2.72605e+06	1.10432e+06	1.23385e+06	2.78441e+06	846035	1.05827e+06	1.08213e+06	550804	1513916	2.75441e+06	2.30871e+06	2.72848e+06	2.04723e+06	1.09712e+06	2.62687e+06	1.91354e+06	1.80093e+06	723886	2.40968e+06	781062	1.24659e+06	1.05577e+06	775443	2.37036e+06	777311	1.57825e+06	574969	746051	596896	457217	1.07304e+06	1.98911e+06	1.18331e+06	675833	1.23184e+06	906549	2.03429e+06	430824	1.17222e+06	654993	642097	557586	1.13291e+06	916140	522523	985452
5-methylthioadenosine (MTA)	2.35557e+06	2.85893e+06	6.34448e+06	4.2724e+06	1.902e+06	2.6315e+06	3.24019e+06	2.68141e+06	3.13259e+06	3.48612e+06	3.01194e+06	2.36613e+06	5.23621e+06	4.1288e+06	4.24304e+06	2.51093e+06	3.84937e+06	3.20564e+06	3.40558e+06	3.33045e+06	3.84187e+06	2330208	3.20521e+06	2.58146e+06	3.11909e+06	2.7063e+06	1.82024e+06	3.0263e+06	3.4921e+06	2.21607e+06	2.06752e+06	2.79027e+06	2.79813e+06	2.56154e+06	2.89881e+06	2.57714e+06	3.52736e+06	3.57295e+06	2.48007e+06	2.5509e+06	4.01638e+06	3.63542e+06	3.57636e+06	2.24775e+06	2.2217e+06	3.43606e+06	3.20148e+06	2.56773e+06	1.53011e+06
5-methyluridine (ribothymidine)	141038	201577	313396	165249	115458	134026	154215	101620	115479	153663	116142	201114	192268	142329	133370	188610	166505	168972	158890	161484	193284	190025	186361	140564	186329	133536	108664	168832	163405	109513	119904	212678	153021	153632	158288	128542	149499	159379	103955	175319	107030	180281	294926	168556	148188	172427	224271	86163.2	145834
5-oxoproline	4.20032e+07	3.87064e+07	8.86163e+07	3.83918e+07	1.89164e+07	3.0448e+07	3.64922e+07	3.09811e+07	6.10753e+07	7.18647e+07	3.54389e+07	4.67712e+07	6.184e+07	5.4147e+07	5.37189e+07	3.49059e+07	5.25681e+07	4.74285e+07	4.68439e+07	4.25291e+07	4.70741e+07	5.55034e+07	5.53576e+07	3.27512e+07	3.78399e+07	36004839	1.57445e+07	3.6276e+07	4.88752e+07	3.19096e+07	2.71541e+07	2.80183e+07	3.84993e+07	5.30952e+07	3.95908e+07	3.58135e+07	4.19255e+07	2.9725e+07	2.97464e+07	2.9925e+07	6.1798e+07	4.19391e+07	3.10386e+07	2.93603e+07	4.25598e+07	4.36298e+07	4.85546e+07	2.92087e+07	1.87069e+07
6-phosphogluconate	136986	440518	771514	200276	117950	339059	107917	67922	114826	125771	104267	304044	442341	272397	201109	167931	173642	326227	189168	255740	116846	150396	474010	366884	304539	319380	311802	171204	257351	247539	289291	348361	353701	936939	532177	399800	257784	511357	259253	398437	184295	401070	386303	304423	511739	546837	676912	128959	266683
7-methylguanine	287226	494884	583439	341532	324657	458740	464246	233915	195189	546667	376347	581971	778874	453310	361871	564108	584250	595709	389004	297878	474781	534386	505061	533767	382817	384668	398451	424256	576102	253147	335765	443612	472341	509052	442071	337112	321060	605259	360572	489032	398230	406641	651870	344368	404540	1.01142e+06	522094	256494	422119
acetylcarnitine (C2)	9.54246e+08	1.16151e+09	3.32289e+09	1.73143e+09	8.35149e+08	1.45811e+09	2.99688e+09	1053242184	1.46648e+09	2.46995e+09	5.67894e+08	2.33479e+09	1.71404e+09	2.48518e+09	1.72211e+09	1.82408e+09	1647227376	2.84599e+09	1.77261e+09	2.57578e+09	1726819152	1.36008e+09	9.53765e+08	1116232272	1.17797e+09	672538128	8.24282e+08	7.95654e+08	1.0906e+09	5.26181e+08	6.40688e+08	8.75085e+08	8.04796e+08	1.71534e+09	1.62038e+09	1.07997e+09	9.602e+08	1.25783e+09	1.23889e+09	1.64085e+09	1.37762e+09	2131509744	2.31198e+09	9.82392e+08	1526447712	1.62853e+09	2.09773e+09	8.39472e+08	1.39829e+09
acetylphosphate	4.93682e+06	8.94868e+06	1.88692e+07	4.15636e+06	4.3498e+06	6.6396e+06	6.18139e+06	1.74722e+06	5.70717e+06	7.558e+06	4.28943e+06	11809960	1.09821e+07	14793219	2.528e+06	7.34216e+06	8.44809e+06	1.1302e+07	7.72029e+06	1.2558e+07	6.22282e+06	1.41648e+07	1.05106e+07	1.04112e+07	7.12154e+06	2.89738e+06	5.20341e+06	6.40443e+06	7295153	5.28952e+06	4.45618e+06	5.13078e+06	4.36402e+06	1.36794e+07	1.10185e+07	1.0524e+07	6.16994e+06	3.80253e+06	5.89481e+06	11318700	4.07646e+06	6.73617e+06	4.80041e+06	8.26529e+06	7.76452e+06	1.45212e+07	1.43676e+07	4.80446e+06	5949901
adenine	1.43319e+06	2.0813e+06	3.05314e+06	3.24818e+06	1.28827e+06	2.11392e+06	1.96812e+06	1.58264e+06	1.76028e+06	1.90381e+06	1.14978e+06	1.92884e+06	3.59401e+06	2.32417e+06	1.99123e+06	1.31533e+06	2.67101e+06	2.2595e+06	2.64799e+06	1.99838e+06	1.76052e+06	2.24367e+06	2.08609e+06	2.16514e+06	1.49727e+06	1989147	835441	1.79019e+06	1.92965e+06	1.66646e+06	1125693	1.34292e+06	1.44962e+06	2.02181e+06	2.10254e+06	1.6727e+06	2.12677e+06	1.49474e+06	2.01985e+06	1.52282e+06	1.87174e+06	1.68072e+06	1.97972e+06	1.03274e+06	1.86785e+06	2.88326e+06	2.42956e+06	1.80175e+06	1016392
adenosine	175596	2.39878e+06	812809	368407	623702	408044	363683	1.02606e+06	2.34616e+06	472569	474209	418619	2.20536e+06	405232	470256	401772	1.23273e+06	172734	1.66173e+06	2.07909e+06	730497	3.95575e+06	345274	1.00036e+06	562324	612782	1.81196e+06	317925	706877	672060	1.05078e+06	821724	1.05465e+06	951366	2.92124e+06	479353	275986	1.95622e+06	979182	435392	1.40625e+06	1.22487e+06	1.26657e+06	1.25872e+06	1.07056e+07	2.94487e+07	3.51473e+06	292865	880020
adenosine 3',5'-cyclic monophosphate (cAMP)	193010	349642	462171	252190	164793	224855	245501	232725	206814	265002	183066	256860	473967	497320	304913	305747	265479	295910	365383	289772	309706	288748	240543	222150	310830	201164	114066	234990	267598	190559	166344	199943	205499	245842	266735	197748	207744	241410	210369	143200	282996	198209	114767	172735	236051	353601	325460	255316	274894
adenosine 5'-diphosphate (ADP)	2.22993e+07	2.90042e+07	2.73322e+07	1.91606e+07	1.76613e+07	2.47171e+07	2.41969e+07	1.42273e+07	2.15665e+07	2.22208e+07	1.11306e+07	1.68809e+07	2.93033e+07	2.35536e+07	2.07716e+07	2.54772e+07	2.15175e+07	2.55455e+07	2.66161e+07	2.38981e+07	1.86043e+07	2.21437e+07	2.41947e+07	2.31416e+07	1.58781e+07	1.69289e+07	1.09453e+07	2.70551e+07	2.39891e+07	2.06233e+07	1.23524e+07	1.50242e+07	2.0079e+07	3.22368e+07	1.89734e+07	1.96781e+07	2.4015e+07	1.78804e+07	2.10211e+07	1.81565e+07	2.32364e+07	1.88984e+07	1.47551e+07	1.43544e+07	2.2879e+07	2.09576e+07	2.08322e+07	1.68113e+07	1.7322e+07
adenosine 5'-diphosphoribose (ADP-ribose)	1.17695e+06	1.68244e+06	2.97289e+06	1.85001e+06	1.44837e+06	1.40709e+06	1.59446e+06	1.4328e+06	1.59712e+06	2.1091e+06	2.0382e+06	1.64945e+06	3.34313e+06	2.27095e+06	2.10087e+06	2282648	2.52479e+06	1.3905e+06	1.18248e+06	1.89551e+06	2.38168e+06	1.63167e+06	2.15221e+06	1.64065e+06	1.50371e+06	1512774	1.12982e+06	1.89984e+06	1.6188e+06	1030689	1.06632e+06	1.33239e+06	2.11936e+06	1.53915e+06	1.87168e+06	1.65281e+06	1.6476e+06	2.70791e+06	1.444e+06	1.20556e+06	1.53005e+06	2.10759e+06	1.45755e+06	1.47679e+06	1.77194e+06	1.52758e+06	2.05596e+06	1.30988e+06	1268982
adenosine 5'-monophosphate (AMP)	1.91895e+06	2.60983e+06	4.99062e+06	3.51525e+06	2.04638e+06	2.80713e+06	3.04514e+06	2.43155e+06	2.75114e+06	2.86037e+06	3.33177e+06	2.8697e+06	3.68536e+06	2.85003e+06	2.78642e+06	2.73807e+06	3.78922e+06	3.49046e+06	3.17465e+06	2.94054e+06	2.46808e+06	3.28769e+06	3.6968e+06	2.97697e+06	2.68278e+06	2727555	1.96002e+06	3.17076e+06	3.72818e+06	3.05415e+06	2.16629e+06	3.3991e+06	3.53448e+06	4.39307e+06	3.3511e+06	2.27165e+06	2.41596e+06	3.87939e+06	2.94898e+06	4.385e+06	2605418	3.90906e+06	4.02455e+06	2.57374e+06	4.65345e+06	12709917	3.2718e+06	2.028e+06	2.33284e+06
alanine	4.455e+08	6.12999e+08	8.10286e+08	4.38284e+08	3.76883e+08	5.02317e+08	5.34725e+08	3.84691e+08	4.08841e+08	4.42114e+08	4.36672e+08	4.33209e+08	8.81758e+08	5.8731e+08	478235520	4.83755e+08	6.44436e+08	5.81757e+08	3.99089e+08	5.95685e+08	401007012	6.36763e+08	6.72612e+08	6.56813e+08	5.13721e+08	469549872	4.58654e+08	5.83116e+08	578509632	416331018	4.10949e+08	3.9471e+08	5.96786e+08	5.87421e+08	7.69666e+08	4.37992e+08	4.50411e+08	6.40679e+08	5.29715e+08	4.56445e+08	529863872	5.1413e+08	4.23963e+08	4.81224e+08	561691662	8.72148e+08	6.74041e+08	3.56802e+08	5.2318e+08
allantoin	338749	1.0644e+06	1429584	978297	752907	532685	700386	432373	339490	941189	1.31443e+06	970138	1.04571e+06	627599	880180	939116	1.05e+06	1.04056e+06	1.01932e+06	636720	825835	1.23152e+06	719797	1.45554e+06	660225	1498623	1.24883e+06	557191	1.0983e+06	945875	623714	2.26006e+06	1.88784e+06	618678	1.14376e+06	928524	819069	1.49887e+06	686571	1.75945e+06	788365	1.08066e+06	2.77902e+06	1.64585e+06	776944	1.19774e+06	1643517	491163	774578
alpha-hydroxyisovalerate	5.6298e+06	4.30601e+06	7.98357e+06	6.40111e+06	6.12051e+06	5.44408e+06	7.02436e+06	2.30399e+06	2.57374e+06	8.44747e+06	7.45287e+06	5.30675e+06	4.47736e+06	4.71711e+06	5.61578e+06	6.09233e+06	6.56889e+06	6.45332e+06	4.62992e+06	3.14816e+06	7.23385e+06	8.22847e+06	9.8439e+06	4.60455e+06	5.00028e+06	7.41296e+06	9.73686e+06	5.89073e+06	7.88312e+06	3.96778e+06	2.99727e+06	1.06666e+07	9.36503e+06	9.19609e+06	4.08051e+06	5.12264e+06	6.08652e+06	8.60317e+06	4.6861e+06	5.74543e+06	3.87916e+06	5.30297e+06	1.61705e+07	8.2502e+06	6.88198e+06	4.62744e+06	7.41092e+06	4.60711e+06	7.19547e+06
alpha-ketoglutaramate**	1.05474e+07	1.16459e+07	1.9812e+07	1.05063e+07	5.45484e+06	9.02601e+06	1.1347e+07	9.40555e+06	1.09279e+07	1.54867e+07	1.24055e+07	1.37824e+07	1.65699e+07	1.67301e+07	1.42844e+07	7.32602e+06	1.92159e+07	1.00119e+07	1.35384e+07	1.5071e+07	1.24984e+07	1.48013e+07	1.39924e+07	8.99326e+06	1.21517e+07	1.06007e+07	4.69995e+06	1.48885e+07	1.26217e+07	6.29853e+06	7.55496e+06	8.89517e+06	1.1928e+07	1.11352e+07	1.35864e+07	1.00259e+07	9.27295e+06	6.62088e+06	9.67085e+06	8.32613e+06	1.23032e+07	1.37056e+07	9.03777e+06	7.53842e+06	1.08871e+07	1.04054e+07	1.41562e+07	8.14265e+06	3.92485e+06
alpha-ketoglutarate	2.29367e+07	3.18752e+07	1.28108e+08	4.28206e+07	1.21793e+07	8.34888e+07	2.20932e+07	24012348	6.13172e+07	4.54654e+07	2.76093e+07	5.93444e+07	1.08989e+08	2.56178e+08	3.95815e+07	3.33939e+07	1.00425e+08	1.39007e+08	4.60375e+07	6.33935e+07	3.45075e+07	3.85678e+07	4.24684e+07	2.7432e+07	8.27693e+07	30963930	1.55681e+07	7.76711e+07	2.4057e+07	1.90579e+07	3.39309e+07	2.6894e+07	3.9962e+07	7.35675e+07	5.38306e+07	3.85427e+07	3.29162e+07	2.3243e+07	5.06086e+07	9.17007e+07	4.61059e+07	1.03268e+08	1.1207e+08	5.02301e+07	2.83506e+07	3.17161e+07	1.08221e+08	3.29535e+07	2.05473e+07
alpha-tocopherol	1.5672e+08	1.8571e+08	2.31459e+08	7.56471e+07	7.58125e+07	1.29253e+08	1.03795e+08	7.5948e+07	1.11798e+08	1.6143e+08	8.86091e+07	218841888	1.76267e+08	1.99736e+08	1.41783e+08	1.30201e+08	3.34765e+08	1.04007e+08	8.42555e+07	1.31732e+08	1.59263e+08	8.41399e+07	1.46699e+08	1.75022e+08	1.50356e+08	72342882	1.38131e+08	2.20325e+08	1.51721e+08	6.499e+07	7.96185e+07	1.25262e+08	1.03625e+08	7.87766e+07	2.00212e+08	101487588	9.49347e+07	193460160	1.61557e+08	1.3669e+08	1.07312e+08	1.23191e+08	1.53145e+08	7.05546e+07	3.58079e+07	2.16004e+08	1.42398e+08	8.13141e+07	150255728
androstenediol (3beta,17beta) disulfate (1)	593603	1.00876e+06	1.65626e+06	857314	2.04297e+06	996792	140054	584718	547912	366165	541452	450422	569504	329514	1.09189e+06	2.49465e+06	477871	208958	2.05368e+06	561550	1.02051e+06	709352	1.77704e+06	458726	874694	889704	2.14112e+06	872330	222928	1.0086e+06	1.15167e+06	1.61246e+06	1.06377e+06	605156	384540	1.38925e+06	2.51509e+06	3.3366e+06	754477	230051	773734	1.163e+06	2.36191e+06	1.84351e+06	635894	551479	1.72236e+06	392447	2.17536e+06
androstenediol (3beta,17beta) monosulfate (1)	27059.2	103778	109779	122967	105951	76155	77348.1	24611.2	40211.4	58506.7	59810.8	102323	127862	64497	49901.5	85108.9	48884	86493.3	109182	25941.1	84494.7	111113	165807	58011.9	56446.2	59328	127648	77397.6	89759.4	67323	105043	152083	207292	26277.3	76554.8	120126	87659.8	166346	90603.2	82702.4	82439.4	88438.6	334986	205630	32985.2	51564.9	141777	21592	73234.2
androsterone sulfate	450975	389406	692965	285337	715497	353993	101425	101101	132886	230269	417306	340757	348489	190634	177234	746843	263004	171544	348340	169893	380217	720935	1.44896e+06	219167	379933	206050	1.40887e+06	344434	218176	246592	285629	570784	961178	530380	170153	698308	319080	1.94751e+06	478844	200646	220681	322096	1.25626e+06	1.02284e+06	562588	296345	628608	97403.4	723858
anserine	3.02449e+07	3.02124e+07	6.13114e+07	5.39591e+07	4.99669e+07	4.42671e+07	4.24843e+07	3.01465e+07	3.05694e+07	4.98451e+07	6.26632e+07	4.03639e+07	4.64355e+07	4.87394e+07	5.5761e+07	7.6057e+07	5.86314e+07	4.90513e+07	4.56372e+07	3.59626e+07	4.37228e+07	8.24104e+07	42883170	5.37871e+07	3.69671e+07	47234676	5.83191e+07	4.63302e+07	4.47179e+07	3.98094e+07	1.93529e+07	33835518	6.26584e+07	5.02876e+07	3.96084e+07	3.14065e+07	5.21336e+07	7.51808e+07	4.54168e+07	3.29779e+07	4.13939e+07	2.94108e+07	3.98232e+07	4.38516e+07	3.98153e+07	4.62735e+07	4.1477e+07	3.64048e+07	5.84735e+07
arabonate/xylonate	986880	4.92202e+06	4.7309e+06	3.35438e+06	1.77876e+06	4.72119e+06	2.36422e+06	1.07153e+06	1.59345e+06	5.61381e+06	2.01429e+06	1.74231e+06	5.53876e+06	4.06318e+06	5.9995e+06	2.31358e+06	4.68418e+06	3.63002e+06	2.80264e+06	2.28609e+06	4.48795e+06	5.20518e+06	1.61963e+06	4.47004e+06	2.3378e+06	2901228	1.53525e+06	4.89007e+06	1.76905e+06	1.80467e+06	1.14072e+06	3.23287e+06	2411147	1.4729e+06	3.99918e+06	2.15596e+06	2.98553e+06	4.24582e+06	4.55039e+06	1.09406e+06	2.92074e+06	1.75898e+06	2.81113e+06	2.55921e+06	866452	4.09002e+06	2.84342e+06	2.29401e+06	3.74366e+06
arachidate (20:0)	5.52149e+06	1.3237e+07	1.11328e+07	5.5842e+06	8.34211e+06	1.1079e+07	3.61814e+06	3.19064e+06	5.60897e+06	5.50025e+06	5.06104e+06	5.05177e+06	1.48073e+07	4561236	6.20375e+06	2.60186e+06	9.05542e+06	4.85537e+06	9.44999e+06	4.44096e+06	1.01641e+07	4.7558e+06	1.50971e+06	1.76478e+07	6.37229e+06	5395866	1.01808e+07	4.99911e+06	3.87742e+06	4.44787e+06	4.72617e+06	1.17487e+07	9.16677e+06	1.40552e+07	1.11184e+07	5.60517e+06	7.63799e+06	1.36221e+07	1.56551e+07	7.06062e+06	6.38293e+06	9.01564e+06	2.09503e+07	4.70021e+06	3.03615e+06	1.95311e+07	5.96229e+06	7.41976e+06	6.81417e+06
arachidonate (20:4n6)	1.21466e+07	2.66087e+07	1.87244e+07	1.17167e+07	1.18267e+07	2.17447e+07	7.90055e+06	7.99675e+06	7.04267e+06	5.78814e+06	2.175e+07	1.58926e+07	3.30017e+07	1.14323e+07	2.1067e+07	2.41239e+06	2.20196e+07	9.63105e+06	1.8967e+07	8.13148e+06	2.02709e+07	1.43702e+07	2.51411e+06	4.24596e+07	2.09349e+07	9.07797e+06	1.9473e+07	1.02612e+07	1.53412e+07	7.49472e+06	1.0787e+07	3.52101e+07	1.76337e+07	3.38191e+07	2.64723e+07	1.38401e+07	11253769	1.98e+07	2.81053e+07	2.01409e+07	9.6888e+06	2.45048e+07	7.88775e+07	1.18462e+07	4.05757e+06	5.39231e+07	1.03763e+07	1.95898e+07	8.24583e+06
arachidonoylcarnitine (C20:4)	1.23681e+06	6.75467e+06	6.60085e+06	1.77477e+06	2.84267e+06	3.13731e+06	2.53418e+06	1.53045e+06	1.46609e+06	967855	1.4933e+06	5.49361e+06	6.1982e+06	4.8988e+06	2.61483e+06	4.96534e+06	4.29843e+06	1.09878e+07	1.69677e+06	1.85922e+06	2.52817e+06	4.95471e+06	2.4506e+06	4.70159e+06	3.07573e+06	1.67347e+06	3.84829e+06	3.37015e+06	2.50797e+06	1.44284e+06	2.16489e+06	1.91402e+06	1.85188e+06	1.82859e+07	5.58035e+06	1.69821e+06	1.95752e+06	2.595e+06	2.92196e+06	6.57916e+06	1.36957e+06	1.32724e+06	3.21223e+06	1.48519e+06	5.35173e+06	8.84666e+06	4.50959e+06	1.68842e+06	6.12673e+06
arachidoylcarnitine (C20)*	439086	795500	822655	551358	350441	472140	338818	234102	698328	529021	189513	686368	1.00986e+06	830493	468183	582134	672301	686931	521319	535708	186384	447158	1.13727e+06	982889	410719	519904	455067	465816	633079	1.7534e+06	602373	726424	428864	1.94678e+06	1.00578e+06	1.65093e+06	981825	635187	1.08458e+06	1.32974e+07	1.0044e+06	1.64403e+06	2.18219e+06	640114	514409	806186	876986	389331	857212
argininate*	6.79274e+06	2.23582e+06	2.96197e+06	1.50511e+06	1.1926e+06	1.38926e+06	2.48054e+06	760939	1.03389e+06	680245	1.47686e+06	1.85207e+06	2.5897e+06	2.00517e+06	2.74586e+06	1.96591e+06	2.15078e+06	1.75895e+06	745085	1.9564e+06	753014	2.01431e+06	1.05692e+07	1.62915e+06	1.14052e+06	1210632	1.40817e+06	1.30146e+06	2.83042e+06	860392	1.01008e+06	573665	1.37854e+06	2.33885e+06	2.50594e+06	1.12413e+06	2.19804e+06	2.54712e+06	1.3161e+06	1.34491e+06	930529	1.60235e+06	592999	1.06974e+06	1.06148e+07	1.74531e+06	1.73449e+06	1.29677e+06	1.77958e+06
arginine	2.28255e+08	3.90497e+08	5.188e+08	2.37647e+08	1.28405e+08	2.4289e+08	2.54479e+08	2.16686e+08	2.12858e+08	2.15753e+08	2.13392e+08	3.22096e+08	4.13493e+08	4.51347e+08	2.93127e+08	2.01719e+08	3.07177e+08	2.34092e+08	2.65625e+08	3.58103e+08	2.53523e+08	2.85322e+08	3.58867e+08	2.82752e+08	3.17471e+08	222938640	1.19247e+08	2.70705e+08	2.87888e+08	1.97449e+08	211648032	1.66623e+08	2.57001e+08	3.5288e+08	3.7879e+08	3.05598e+08	2.65119e+08	1.86235e+08	2.41827e+08	2.39798e+08	2.87362e+08	298512486	2.44169e+08	1.91324e+08	3.09949e+08	3.78106e+08	2.79314e+08	1.90503e+08	1.49262e+08
argininosuccinate	762760	2.419e+06	2.12038e+06	1.90597e+06	1.18063e+06	2.46571e+06	623833	668321	1.57644e+06	955239	2.00564e+06	486162	3.23342e+06	1.38911e+06	1.79456e+06	1.79241e+06	3.0676e+06	1115253	701280	1.78713e+06	802628	2500873	1.15065e+06	1.92114e+06	1.21441e+06	873714	934267	3.59478e+06	1.21231e+06	478754	1.08346e+06	1.03047e+06	2.27088e+06	657200	1.90941e+06	809619	954252	2.00643e+06	2.51533e+06	430098	708878	1.37537e+06	659222	1.16185e+06	453133	1.37873e+06	1.27304e+06	645535	1.42463e+06
asparagine	9.87953e+07	1.14285e+08	1.68652e+08	1.11978e+08	7.1062e+07	8.53374e+07	1.28059e+08	8.53099e+07	1.01299e+08	1.13012e+08	1.00683e+08	9.19326e+07	1.4823e+08	1.30288e+08	1.08116e+08	9.74832e+07	1.05721e+08	1.33107e+08	1.06695e+08	1.32125e+08	97153335	1.11146e+08	1.30317e+08	1.34697e+08	1.00812e+08	96653322	8.57481e+07	9.20505e+07	1.37567e+08	9.18974e+07	8.15286e+07	9.1086e+07	1.10425e+08	1.1534e+08	1.26301e+08	9.72903e+07	99347272	1.02849e+08	7.57934e+07	9.40709e+07	1.03684e+08	1.08374e+08	1.07693e+08	7.82298e+07	1.04047e+08	1.76248e+08	1.15745e+08	7.27033e+07	7.37686e+07
aspartate	7.60745e+07	1.71658e+08	1.47119e+08	9.34405e+07	8.76226e+07	6.14265e+07	6.52493e+07	6.05578e+07	6.08229e+07	5.8266e+07	9.38702e+07	9.75409e+07	1.25151e+08	5.71494e+07	1.09977e+08	8.50902e+07	7.83079e+07	4.18956e+07	1.00462e+08	7.34431e+07	5.67339e+07	1.06823e+08	1.00227e+08	9.98085e+07	1.02637e+08	98121210	7.67834e+07	1.04521e+08	1.79421e+08	7.39688e+07	9.49578e+07	7.34445e+07	9.69434e+07	5.45908e+07	8.0053e+07	8.24623e+07	6.87325e+07	7.23107e+07	6.96356e+07	3.65938e+07	9.41745e+07	5.88592e+07	2.55577e+07	4.8094e+07	6.51969e+07	1.95704e+08	6.15569e+07	4.19446e+07	75104896
behenoyl dihydrosphingomyelin (d18:0/22:0)*	562516	1.67597e+06	2.36139e+06	1.10791e+06	671316	967715	491854	667464	954984	771667	862974	863730	1.62991e+06	1.35311e+06	1.09019e+06	963557	1.09086e+06	956902	1.00625e+06	1.62458e+06	814151	752490	1.39185e+06	1.00806e+06	852138	1.30181e+06	640898	956096	717151	706072	895984	798553	1.05144e+06	1.14609e+06	1.33917e+06	996972	1.12895e+06	1.03897e+06	1.00827e+06	768104	835463	1.38554e+06	1.18166e+06	645430	2.4421e+06	1.70386e+06	1.8063e+06	652767	476163
behenoyl sphingomyelin (d18:1/22:0)*	1.07694e+08	2.12938e+08	2.54404e+08	1.59391e+08	8.90791e+07	1.68271e+08	8.44569e+07	101477235	1.50527e+08	1.30297e+08	1.07181e+08	1.35646e+08	2.65549e+08	1.75352e+08	1.43847e+08	1.63397e+08	2.17834e+08	1.29845e+08	1.5685e+08	2.11009e+08	121573974	1.23482e+08	2.19954e+08	2.15173e+08	1.26231e+08	145365168	9.09256e+07	1.92798e+08	1.07902e+08	1.06673e+08	1.12313e+08	1.27008e+08	1.35224e+08	2.12085e+08	2.03455e+08	1.42767e+08	1.24484e+08	1.68527e+08	1.50304e+08	9.28088e+07	1.31203e+08	1.91443e+08	1.51181e+08	8.72925e+07	2.39662e+08	3.04771e+08	2.28244e+08	8.99847e+07	8.3273e+07
benzoate	2.22352e+06	2.21567e+06	2.71255e+06	1.17288e+06	1.29578e+06	955868	1.11195e+06	1.79038e+06	849308	1.49303e+06	787887	1.61327e+06	902777	1.22337e+06	1.08086e+06	1.70416e+06	1.06197e+06	1.02471e+06	1.69075e+06	1.23239e+06	1.50792e+06	1.43357e+06	1.14081e+06	1.00351e+06	1.09765e+06	986061	795378	1.50378e+06	1.22126e+06	1.38424e+06	836877	1.64875e+06	1.261e+06	1.23608e+06	1.40509e+06	867767	1.21401e+06	1.33393e+06	965161	861752	2.57148e+06	1.12344e+06	3.24657e+06	1.34326e+06	1.11444e+06	1.45277e+06	2.11125e+06	707874	1.17084e+06
benzoylcarnitine*	257006	512602	525162	269776	310751	269192	291102	374062	380366	346971	462669	446104	715734	365833	316447	553070	444635	282663	514540	511214	340435	819781	388109	495825	322903	266450	361060	337149	397384	313460	225948	214194	445013	551074	680469	179837	311930	393080	302840	144422	581539	468299	174653	360553	350490	459663	364437	260676	349985
beta-alanine	1.15408e+07	1.42577e+07	2.42709e+07	1.75935e+07	1.05819e+07	1.31691e+07	1.16649e+07	1.09985e+07	9.15766e+06	1.51249e+07	1.13275e+07	1.19705e+07	1.97215e+07	1.65572e+07	1.69171e+07	1.60337e+07	1.54536e+07	1.61982e+07	1.99367e+07	1.26389e+07	1.32078e+07	1.8426e+07	1.49859e+07	1.41759e+07	1.384e+07	13660161	1.27068e+07	1.29649e+07	1.53654e+07	1.19445e+07	8.30219e+06	12523563	1.31453e+07	1.63151e+07	1.42831e+07	1.31161e+07	1.47254e+07	1.99484e+07	1.61429e+07	1.39049e+07	1.84178e+07	1.18244e+07	2.04034e+07	1.20238e+07	1.30206e+07	1.66329e+07	17725728	1.11869e+07	1.32355e+07
beta-citrylglutamate	3.24611e+06	8.04921e+06	5.84234e+06	4.03502e+06	4.37888e+06	3.53406e+06	6.79651e+06	1.86596e+06	6.38781e+06	7.4768e+06	3.66789e+06	3.02119e+06	9.36499e+06	4.56609e+06	3.22033e+06	8.21056e+06	4.82451e+06	6.58764e+06	3.38954e+06	6.49863e+06	6.16724e+06	2.884e+06	2.37453e+06	7.18375e+06	2.69285e+06	2168052	3.33907e+06	3.79558e+06	6.38026e+06	1.60523e+06	3.12966e+06	4.96578e+06	2.32147e+06	2.44381e+06	6.33278e+06	2.63204e+06	2.75041e+06	5411226	3.68847e+06	3.49878e+06	1.82922e+06	4.81844e+06	2.96087e+06	1.50235e+06	4.2503e+06	1.37064e+07	3.56204e+06	1.66586e+06	5.29885e+06
beta-guanidinopropanoate	1.2899e+07	1.24397e+07	1.78356e+07	1.86827e+07	2.41061e+07	1.26803e+07	1.80395e+07	4.80697e+07	2.84517e+07	7.08022e+06	4.14943e+07	1.42306e+07	1.62428e+07	1.23122e+07	2.61235e+07	2.82043e+07	2.27e+07	2.09638e+07	4.96558e+07	46335156	3.83203e+06	5.71424e+07	1.32292e+07	9.67105e+06	8.37547e+06	19528644	1.71103e+07	1.38693e+07	21062613	5.04999e+07	2.47783e+07	4.63859e+06	3.08399e+07	1.65556e+07	2.15634e+07	7.02886e+06	2.0486e+07	2.91926e+07	1.09245e+07	1.12136e+07	6.19254e+07	4.08868e+07	3.66321e+06	2.60253e+07	1.56767e+07	1.12671e+07	9.81197e+06	1.51403e+07	2.44595e+07
beta-hydroxyisovalerate	997925	1.53134e+06	2.54973e+06	1.50613e+06	1.19883e+06	1.3427e+06	1.17307e+06	1.20228e+06	896806	1.58948e+06	1.06607e+06	993702	1.7662e+06	1591665	1.314e+06	1.34238e+06	1.71348e+06	1.83365e+06	1.32663e+06	1.25537e+06	1.38189e+06	1.93103e+06	1.95394e+06	1.37181e+06	1.28583e+06	1500519	2.01418e+06	1.3809e+06	1.96087e+06	1.01987e+06	804536	2.15907e+06	1.78523e+06	1.7828e+06	1.49154e+06	1.25735e+06	1.45177e+06	1.83527e+06	1.4385e+06	2.49112e+06	1125055	1.53157e+06	2.62128e+06	1.68206e+06	1.22998e+06	1.58186e+06	1.85391e+06	935368	1.28327e+06
betaine	3.59747e+08	4.18822e+08	6.61781e+08	3.99354e+08	4.03752e+08	4.29227e+08	4.25375e+08	2.85838e+08	3.07894e+08	5.68143e+08	3.24829e+08	4.20064e+08	5.64305e+08	5.91762e+08	4.45389e+08	5.63117e+08	6.20965e+08	5.49253e+08	4.06742e+08	3.73509e+08	4.6364e+08	4.37859e+08	5.15822e+08	4.3868e+08	3.86607e+08	348085944	3.95465e+08	488488992	4.71115e+08	2.81251e+08	2.14795e+08	3.8594e+08	3.41692e+08	5.33913e+08	4.62355e+08	3.74933e+08	3.6625e+08	5.90808e+08	4.09334e+08	3.28505e+08	4.01505e+08	2.9998e+08	3.68596e+08	2.5345e+08	451268826	4.92168e+08	4.68638e+08	2.7147e+08	487098848
biliverdin	221463	623238	858101	420758	317096	355553	345138	186471	512531	421246	463012	362432	943223	515129	449488	359956	397302	624166	325582	385437	237590	655567	441697	1.04016e+06	411712	481592	553339	375427	347754	285924	442302	537389	686003	511571	707717	584090	281810	617858	413243	461664	339205	390130	951207	514556	351699	1.73107e+06	560421	280716	396729
butyrylcarnitine (C4)	5.37837e+06	8.35825e+06	1.45202e+07	1.29026e+07	5.45058e+06	6.01194e+06	1.73503e+07	4.85567e+06	10744674	1.2828e+07	2.70466e+06	9.06761e+06	1.23737e+07	8.73642e+06	1.67436e+07	7.25564e+06	4.08199e+06	1.98245e+07	1.01877e+07	1.28644e+07	5.24624e+06	9.44079e+06	3.77816e+06	1.04958e+07	3.1516e+06	5.75463e+06	1.19952e+07	1.38527e+06	1.0967e+07	3.49041e+06	4.58401e+06	6.35737e+06	1.64574e+06	1.19805e+07	1.36453e+07	5.45587e+06	9.54574e+06	7.56218e+06	5.35639e+06	1.34248e+07	6134805	1.21202e+07	6.37714e+06	1.3567e+06	6.39497e+06	1.17549e+07	2.95665e+06	4.32862e+06	6.08423e+06
C-glycosyltryptophan	198440	331516	247719	163693	167489	164921	183711	130459	179001	181123	175347	207766	348476	158119	153749	275311	189210	244022	217927	192886	247594	176202	288164	258993	173280	120549	162510	221160	181683	174793	194213	278466	235239	165650	250974	146463	146772	400015	155249	187189	185724	234512	304779	221574	224470	541375	221111	91023.8	236213
caprate (10:0)	2.00238e+06	2.97219e+06	5.46151e+06	3.3007e+06	1.90197e+06	2.59532e+06	2.62028e+06	1936620	3.65523e+06	3.09934e+06	2.52529e+06	2.02055e+06	3.58846e+06	3.30196e+06	2.89568e+06	3.65142e+06	3.60421e+06	3.69451e+06	3.02958e+06	3.8653e+06	2.61997e+06	3.56259e+06	4.12735e+06	3.54526e+06	2.5974e+06	3046767	2.8584e+06	2.52667e+06	3.54759e+06	2.39955e+06	2.38993e+06	2.8995e+06	2.92231e+06	4.20112e+06	3.47766e+06	2.82349e+06	2.68124e+06	4.1944e+06	2.99537e+06	3.52846e+06	3.25659e+06	4.3497e+06	4.88888e+06	2.29558e+06	2.65379e+06	4.04685e+06	3.75563e+06	2.97444e+06	2.71028e+06
caprylate (8:0)	663317	1.15667e+06	1.88082e+06	1.69886e+06	608990	1.26908e+06	706092	955725	551683	567803	519835	832341	636879	814174	551007	3.76019e+06	812250	558074	867713	985926	780734	781980	1.08483e+06	763835	780049	709030	569738	823130	669561	551840	892589	753834	814894	849842	844279	931719	889170	641477	711550	837119	777604	687909	1.04666e+06	1100985	1.14632e+06	1.16227e+06	1.46842e+06	632172	1.23375e+06
carnitine	2994425856	4.22999e+09	5.74554e+09	4.01294e+09	2.99416e+09	3.11076e+09	3.8179e+09	2.71217e+09	3.0393e+09	3.79075e+09	2.99278e+09	3263686912	5.15282e+09	4.28072e+09	4.13016e+09	4.18757e+09	4.42239e+09	4.06137e+09	3.93895e+09	3.91475e+09	3362034264	4.50985e+09	4.28101e+09	3.41909e+09	3481403136	3567637248	3.05446e+09	3.82383e+09	4.72521e+09	3091421808	2.60909e+09	3.17597e+09	3.40532e+09	4.60834e+09	4.3195e+09	2.88505e+09	3.91704e+09	4.45456e+09	3.28751e+09	3.38805e+09	4.09514e+09	3.39647e+09	2.9191e+09	2.61208e+09	3624107844	3.6902e+09	3.78201e+09	2.91803e+09	3.6022e+09
carnosine	1.84138e+09	2.02266e+09	3.70729e+09	2.29066e+09	2.13853e+09	2.53108e+09	2.38013e+09	1.98631e+09	1.33343e+09	2.19375e+09	2.12781e+09	2.57249e+09	2.89937e+09	2.96143e+09	2.47696e+09	3.06182e+09	3.47168e+09	2.68024e+09	2.97691e+09	1.72321e+09	1916907540	3.0507e+09	2.54439e+09	2.53205e+09	2.16423e+09	1969252416	2.26413e+09	2.62062e+09	2.64482e+09	2463321306	9.78519e+08	1.56277e+09	1.99922e+09	3.10178e+09	2.54298e+09	1.82087e+09	2.21015e+09	3.0538e+09	2.50614e+09	1764387840	2.93059e+09	1.43542e+09	1.52468e+09	1.64699e+09	2412260136	2.51271e+09	2.28195e+09	1.5207e+09	2.47433e+09
carotene diol (1)	517267	284170	416467	163223	178323	437880	369235	158183	300406	263132	219651	667746	571366	310675	359825	348346	1.06923e+06	836518	112580	219831	214233	425748	990838	254708	262370	161340	294473	891852	1.01286e+06	118717	269524	292487	209285	448782	443608	164259	254630	375341	605706	1.06928e+06	265913	377611	266067	192765	544215	374664	292675	287804	362173
catechol sulfate	24375.4	55430.1	190930	162223	87269.1	85940.3	172154	99571.5	90447.7	265320	137307	144741	145392	32317	128334	104866	54965.6	124704	106465	504393	87478.5	84536.7	502002	116644	54137.9	124665	113500	32461.3	165180	230535	488070	306130	377070	219529	191454	129662	133982	158005	70851.4	93812.1	274770	648479	258006	599540	120226	217763	92638.3	89393.8	44226.3
ceramide (d16:1/24:1, d18:1/22:1)*	702023	2.12413e+06	2.00734e+06	1.22647e+06	602543	580565	1.05525e+06	514494	1.08633e+06	809785	1.02063e+06	705593	1.88741e+06	1.33179e+06	1.00165e+06	992887	453618	2.20991e+06	1.42233e+06	1.11901e+06	991169	713264	1.03498e+06	1.7686e+06	1.06808e+06	1632258	950865	612212	1.52905e+06	619278	1.00605e+06	1.49384e+06	1.72627e+06	1.02352e+06	1.4976e+06	1.10017e+06	958067	1.80733e+06	345954	2.86906e+06	482650	1.36103e+06	2.25593e+06	902363	1.12197e+06	1.26299e+06	1.76187e+06	519863	683629
ceramide (d18:1/14:0, d16:1/16:0)*	901092	1.78754e+06	2.47422e+06	1.52193e+06	655414	913069	1.16201e+06	539911	1.4477e+06	1.17315e+06	1.31367e+06	1.32814e+06	1.60674e+06	1.15501e+06	1.11224e+06	1.55871e+06	1.11634e+06	2.64741e+06	1.08292e+06	1.38674e+06	925789	1.88599e+06	1.83083e+06	3.04634e+06	1.01288e+06	1121958	1.06427e+06	873119	1.37504e+06	901086	1.37216e+06	2.15043e+06	2.08085e+06	1.48946e+06	2.20006e+06	1.23066e+06	717108	1.55441e+06	1.13771e+06	4.27148e+06	963125	1.92053e+06	2.44576e+06	1.87433e+06	1.00687e+06	3.05055e+06	1.54074e+06	576849	701253
ceramide (d18:1/17:0, d17:1/18:0)*	2.42056e+06	4.79098e+06	4.29854e+06	2.6629e+06	1.4999e+06	2.16507e+06	4.562e+06	1.62994e+06	2.57026e+06	3.46176e+06	3.7331e+06	3.04813e+06	4.20385e+06	2.9888e+06	2.41628e+06	2.25784e+06	2.73014e+06	4.48478e+06	2.64653e+06	2.53141e+06	2.92477e+06	5.05252e+06	3.52757e+06	7.7337e+06	2.30889e+06	2201463	1.88442e+06	2.36195e+06	4.34013e+06	2.46751e+06	2.39108e+06	3.35943e+06	5.15675e+06	3.00852e+06	5.2396e+06	2.13738e+06	2.54836e+06	2.83135e+06	1.83101e+06	6.74169e+06	2.56145e+06	3.55265e+06	4.17963e+06	3.54424e+06	2.33448e+06	5.78137e+06	2.66306e+06	1.73345e+06	1.53579e+06
ceramide (d18:1/20:0, d16:1/22:0, d20:1/18:0)*	1.86612e+06	4.2835e+06	6.03897e+06	4.5374e+06	1.5456e+06	2.0433e+06	2.94063e+06	1.34327e+06	2.36296e+06	4.04201e+06	2.07878e+06	2.29753e+06	3.70805e+06	3.35557e+06	3.22887e+06	2.67468e+06	3.86157e+06	2.79179e+06	2.88063e+06	2.59811e+06	3.13596e+06	1.91899e+06	3.12272e+06	5.0435e+06	3.63027e+06	3208470	1.7865e+06	3.28515e+06	3.54365e+06	1.77424e+06	2.44599e+06	3.54356e+06	2.98722e+06	2.80337e+06	4.35035e+06	2648802	2.83571e+06	2.91384e+06	2.44185e+06	4.91691e+06	2.07312e+06	3.67768e+06	3.23478e+06	1.46273e+06	2.00582e+06	4.43373e+06	3.80168e+06	1.67487e+06	1.19641e+06
ceramide (d18:2/24:1, d18:1/24:2)*	9.1718e+06	1.76209e+07	2.46593e+07	1.56627e+07	1.04087e+07	9.61335e+06	1.65662e+07	6.40957e+06	9.45283e+06	1.42347e+07	1.69631e+07	1.22853e+07	1.93958e+07	1.63801e+07	1.12933e+07	1.73551e+07	1.28939e+07	2.11349e+07	1.1443e+07	9.78557e+06	1.11812e+07	1.41803e+07	1.61452e+07	2.03983e+07	1.28877e+07	1.27728e+07	1.26409e+07	1.02738e+07	1.74105e+07	8.67831e+06	6.90241e+06	1.36265e+07	2.23522e+07	1.53101e+07	2.00692e+07	1.28997e+07	8.9534e+06	1.7042e+07	8.76442e+06	2.95637e+07	10246570	1.12658e+07	1.79793e+07	1.19984e+07	1.22002e+07	2.67089e+07	20666154	6.77751e+06	8.35167e+06
cerotoylcarnitine (C26)*	395787	526480	504379	542475	317557	404603	253709	230317	309457	327028	303594	610410	548774	327143	484162	365991	505650	328622	536263	201942	239088	522636	610252	563213	277931	484134	205013	263847	269944	348001	266466	383001	446104	498344	487247	336600	333282	520378	229096	357949	480112	370578	440799	530441	449084	658727	515762	387133	227860
chenodeoxycholate	204744	382672	1.29087e+06	212219	457550	1.1694e+06	184946	129412	223579	110984	258706	77581.9	1.38495e+06	135506	508031	699294	819545	862142	242069	151946	346506	436679	300271	140294	397521	104434	248245	223566	83250.5	80541.6	81729.5	99529.4	248620	128059	528920	262772	320270	789783	745852	477667	95852.6	194018	678815	413517	321621	312457	507082	58030.1	382178
cholate	52466.5	129425	2.1846e+06	213184	156938	973446	66855.9	37826.5	99961.8	104953	309121	51091.1	958768	575209	864206	250236	917060	1214694	115748	99566.5	617067	340068	214619	43181.5	177463	79102.5	117148	118146	61636.9	42174.6	85369.6	70122	217651	62267.4	525162	298400	232122	410935	695720	777851	109440	146570	699807	292556	49919	79580.6	228158	43291.7	126673
cholesterol	4.07269e+07	7.44243e+07	7.99397e+07	6.35337e+07	3.33338e+07	5.16933e+07	4.57416e+07	3.42903e+07	5.00998e+07	5.05119e+07	5.78125e+07	5.20582e+07	9.19646e+07	5.89858e+07	5.05776e+07	53280424	7.22744e+07	6.85845e+07	5.45443e+07	5.36216e+07	4.64643e+07	5.77966e+07	6.42408e+07	8.34917e+07	4.4494e+07	52890168	3.90879e+07	5.36985e+07	5.59231e+07	3.72716e+07	4.01415e+07	5.43152e+07	6.78423e+07	5.71394e+07	6.2408e+07	4.92492e+07	4.36363e+07	6.61033e+07	4.68438e+07	5.41372e+07	4.67542e+07	6.43147e+07	6.15865e+07	4.85727e+07	5.59162e+07	9.51428e+07	7.57688e+07	3.22495e+07	3.73251e+07
choline	1.03792e+08	1.37444e+08	2.46455e+08	1.63059e+08	1.6709e+08	1.50739e+08	1.27086e+08	7.08536e+07	1.1477e+08	1.60896e+08	1.27507e+08	159943816	1.63273e+08	1.58472e+08	1.50032e+08	164739488	2.20247e+08	167491008	1.1089e+08	1.32246e+08	1.48912e+08	1.63402e+08	1.58966e+08	1.39057e+08	1.39554e+08	154172940	2.14222e+08	1.80226e+08	1.547e+08	103836936	8.6258e+07	1.30097e+08	1.51239e+08	1.79283e+08	1.62211e+08	1.31768e+08	1.4065e+08	2.30561e+08	1.74503e+08	1.43952e+08	1.32047e+08	1.19703e+08	127026264	9.18188e+07	1.4673e+08	2.18321e+08	1.84104e+08	1.09099e+08	195159792
choline phosphate	2.15689e+07	1.60128e+07	3.34581e+07	1.83251e+07	1.73543e+07	2.0239e+07	1.09773e+07	1.18377e+07	2.22802e+07	2.19106e+07	3.29496e+07	2.52684e+07	2.48648e+07	2.36271e+07	1.4605e+07	2.46804e+07	2.0339e+07	1.48117e+07	2.26784e+07	1.79657e+07	1.77043e+07	3.52677e+07	1.89362e+07	1.94155e+07	1.38018e+07	10472568	2.05206e+07	1.34545e+07	9.3507e+06	1.13588e+07	9.11174e+06	1.18198e+07	2.25184e+07	24395670	1.55279e+07	1.25209e+07	9.0435e+06	2.48697e+07	8.63453e+06	1.06916e+07	1.18109e+07	1.48583e+07	1.74107e+07	1.73266e+07	2.67115e+07	2.51536e+07	1.40367e+07	7.99838e+06	16457906
cis-4-decenoylcarnitine (C10:1)	1.64986e+06	2.42892e+06	5.75325e+06	2.46626e+06	2.00484e+06	3.36185e+06	4.47656e+06	882722	2.30387e+06	4.07838e+06	1.32831e+06	2.44006e+06	4.99407e+06	3.52676e+06	2.35131e+06	4.13184e+06	2.47242e+06	4.59863e+06	2.25873e+06	2.5001e+06	1.46815e+06	3.58766e+06	2.53856e+06	2.16607e+06	1.60015e+06	1.22362e+06	5.37207e+06	1.30134e+06	2.32553e+06	1.43493e+06	1.2175e+06	2.54277e+06	2.5914e+06	3.81006e+06	2.35374e+06	2.84136e+06	962775	2.2293e+06	2.03725e+06	3.66101e+06	1.47722e+06	1.62704e+06	2.52424e+06	2.61344e+06	1.47311e+06	2.4276e+06	1.92128e+06	1.77681e+06	2.83812e+06
citrate	2.12441e+07	3.29393e+07	5.59893e+07	3.35818e+07	1.41487e+07	2.61762e+07	3.63286e+07	2.43212e+07	3.17277e+07	3.49386e+07	1.80773e+07	2.39173e+07	2.84015e+07	3.63973e+07	2.71426e+07	2.41505e+07	5.01257e+07	2.92543e+07	42256074	6.0453e+07	3.00773e+07	1.83171e+07	6.04203e+08	2.94407e+07	4.89743e+07	28169772	2.12604e+07	3.31566e+07	4.84902e+07	3.54751e+07	3.24474e+07	3.88318e+07	4.39722e+07	2.62381e+07	2.36549e+07	3.56457e+07	1.97713e+07	3.19453e+07	3.20004e+07	7.01036e+07	36064864	8.06972e+07	6.15587e+07	3.33055e+07	2.10699e+07	2.69931e+07	5.43096e+07	1.61906e+07	1.6598e+07
citrulline	1.25356e+08	4.58863e+07	1.72427e+08	9.98039e+07	9.32355e+07	6.29174e+07	2.36629e+08	1.25938e+08	9.64466e+07	8.8108e+07	8.41665e+07	2.5829e+08	1.05538e+08	9.8833e+07	1.51719e+08	1.29719e+08	74724735	1.85225e+08	1.64296e+08	1.61112e+08	7.66292e+07	1.62885e+08	2.73125e+08	4.1451e+07	9.04617e+07	119681220	8.31625e+07	5.8771e+07	2.23355e+08	1.133e+08	8.6996e+07	6.76093e+07	9.05916e+07	3.3979e+08	4.04727e+07	1.02056e+08	1.43318e+08	1.57018e+08	4.03681e+07	1.60145e+08	1.50584e+08	1.41256e+08	1.109e+08	9.83355e+07	2.92387e+08	5.48227e+07	1.1422e+08	1.06059e+08	1.16028e+08
creatine	5.49218e+09	7.81672e+09	1.13627e+10	6.99022e+09	5.35239e+09	6.35494e+09	6.38533e+09	4867386912	5.5491e+09	7.61828e+09	5.65362e+09	6.76874e+09	9.8957e+09	8.81775e+09	7153365504	7.42384e+09	8.05068e+09	7.86806e+09	7.5593e+09	7.55368e+09	6595000200	8.91295e+09	7.67929e+09	7.22186e+09	6.62362e+09	5977311744	5.57845e+09	6.41736e+09	7.63343e+09	5234865516	4.52001e+09	5.70471e+09	6.05364e+09	8.45561e+09	8.16084e+09	5537231232	6.24912e+09	7.58268e+09	6.17305e+09	5.47084e+09	7.43891e+09	6.27116e+09	5.66507e+09	5.16843e+09	6929236800	8.17068e+09	7.7e+09	4.9825e+09	6.5795e+09
creatine phosphate	6.0171e+08	7.52802e+08	1.15299e+09	7.97163e+08	5.32226e+08	6.4082e+08	7.77534e+08	633964824	7.06924e+08	8.68364e+08	6.5131e+08	6.43921e+08	8.90926e+08	860109840	786432672	7.95091e+08	9.88886e+08	6.92631e+08	9.42027e+08	9.90544e+08	891674310	7.92271e+08	8.99025e+08	6.1727e+08	8.40683e+08	662248032	4.09163e+08	8.37457e+08	888528448	610428627	5.49648e+08	6.26159e+08	7.12769e+08	5.7016e+08	6.53014e+08	6.90057e+08	7.12364e+08	8.92856e+08	637647824	6.07553e+08	8.99694e+08	8.95841e+08	4.98716e+08	5.30795e+08	631309149	5.97886e+08	8.41288e+08	5.59189e+08	5.54916e+08
creatinine	3.12864e+08	4.17276e+08	5.93576e+08	3.99955e+08	2.68306e+08	3.30078e+08	3.46744e+08	284929350	3.13204e+08	4.34774e+08	3.00869e+08	3.16598e+08	4.90914e+08	4.42236e+08	3.89239e+08	3.65197e+08	4.05637e+08	3.49987e+08	4.04648e+08	4.37357e+08	375303732	4.5525e+08	4.35752e+08	3.46174e+08	3.84934e+08	341273208	2.69395e+08	3.69079e+08	3.94228e+08	292754826	2.64446e+08	3.29946e+08	3.53756e+08	3.8578e+08	3.75779e+08	3.12683e+08	3.38107e+08	4.10169e+08	3.39322e+08	3.26522e+08	4.05209e+08	4.01416e+08	3.45902e+08	2.75707e+08	3.62937e+08	4.02643e+08	4.21414e+08	2.8009e+08	315166432
cysteine	1.03934e+06	696244	1.02514e+06	966941	403619	528805	481016	340623	460650	576334	670484	434356	758942	598579	586178	598732	574528	571908	640782	733701	544719	735181	831357	1.73597e+06	700363	643701	804979	452107	628304	753773	679969	1173804	1.29131e+06	554953	466499	730490	510251	1.34307e+06	497501	1.15558e+06	568753	865718	1.64744e+06	903330	449379	1.03775e+06	791158	305450	378410
cytidine	252139	286252	559756	295876	316808	305581	361879	206054	292867	326330	205032	322642	242391	353982	248607	424015	431985	315999	272534	293155	371672	365485	71889.3	154939	71236.2	151382	113534	282999	147260	68924.4	65468	87318	58467.1	238652	160800	52341.7	129391	54776.2	105894	63654.4	73556.2	62304.4	223102	51391.3	192637	470270	69189.1	83142.2	123174
cytidine 5'-diphosphocholine	4.50356e+06	2.4169e+06	6.00908e+06	2.55647e+06	1.93497e+06	3.25982e+06	1.61977e+06	2.12207e+06	2.07716e+06	3.34715e+06	4.06394e+06	3.20813e+06	2.89512e+06	3.78244e+06	2.63815e+06	3.19813e+06	3.10654e+06	2.15458e+06	3.04156e+06	2.00507e+06	2.6556e+06	5.8619e+06	2.85557e+06	1.97164e+06	1.44645e+06	1.02202e+06	1.26943e+06	2.26575e+06	1.17052e+06	794920	1.04872e+06	956636	1.93214e+06	3.70044e+06	1.48278e+06	869927	1.29097e+06	1034053	1.03821e+06	441842	1.59208e+06	841537	667954	1.10329e+06	4.50931e+06	1.82601e+06	1.44083e+06	1.67162e+06	1.76604e+06
cytidine 5'-monophosphate (5'-CMP)	1.0074e+06	1.6014e+06	1.6462e+06	981245	885544	925965	1.09263e+06	924769	1.08172e+06	1.36186e+06	1.37181e+06	1.31988e+06	1.87573e+06	1.3961e+06	1.16441e+06	1.18117e+06	1.41903e+06	1.44753e+06	1.15589e+06	1.40498e+06	1.26844e+06	1.59489e+06	1.56499e+06	1.23942e+06	1.18345e+06	1082517	806079	1.18167e+06	1.40212e+06	818697	883945	985972	1.19549e+06	1.7944e+06	1.53115e+06	1.1031e+06	964710	1.5954e+06	992657	1.16582e+06	1.17399e+06	1.4e+06	1.14607e+06	1.06719e+06	1.2639e+06	1.6707e+06	1.41467e+06	734195	1.15109e+06
cytidine 5'-monophospho-N-acetylneuraminic acid	319805	370883	554409	377670	249477	273621	332553	249889	445866	346611	506036	424245	711232	338308	224621	329268	574889	526821	452924	466804	425495	476601	479885	357211	400740	289866	156324	449106	430024	285436	231994	252726	437187	488787	457001	267175	33592.2	401711	262907	300489	589355	392622	237716	276835	431837	494036	268225	79411.5	249960
cytidine diphosphate	129258	171334	169648	130293	108257	160713	143360	115674	160895	175940	74555.6	119792	154036	186095	121410	126408	161171	191336	149048	132807	104632	106027	39173.9	153182	147242	119776	108156	161394	194754	157951	73217.5	122751	139701	197992	124669	116981	156407	114086	147018	136070	192172	126186	178902	105203	146792	170356	120547	109706	112654
cytidine triphosphate	262391	368273	298875	306713	236120	307706	316402	217645	350460	329285	187845	207611	346488	330821	242260	305694	268040	365590	315390	306534	229772	224136	344692	343818	233940	251714	201461	314004	430155	340983	160810	213271	318666	418647	298318	228839	312926	263491	340244	281106	407152	284495	255958	242843	245375	327165	240896	217332	236661
cytidine-5'-diphosphoethanolamine	698785	1.42382e+06	1.31288e+06	862390	559315	964613	790010	1.01519e+06	841228	882833	735708	974849	1.62472e+06	1.2016e+06	935601	747629	947015	1.21369e+06	1.46889e+06	1.07902e+06	933456	716878	624849	1.14012e+06	692520	753646	428429	916206	886416	702972	418720	512306	558850	900071	791764	509876	697440	225705	763631	401084	1.65885e+06	411493	316099	284326	755383	1.55853e+06	768217	658990	577696
decanoylcarnitine (C10)	2.86392e+06	5.62525e+06	1.37863e+07	5.05445e+06	4.87269e+06	5.59935e+06	9.25282e+06	1.88177e+06	4.15856e+06	5.94017e+06	1.78396e+06	6.51083e+06	7.78392e+06	9.88817e+06	5.52586e+06	5.3758e+06	4.88311e+06	9.29751e+06	6.03472e+06	8.65433e+06	2.49266e+06	9.27818e+06	3.17052e+06	4.52656e+06	4.39763e+06	1703742	9.44438e+06	2.36979e+06	4.26393e+06	1.87916e+06	2.76159e+06	3.47359e+06	2.11658e+06	7.9371e+06	7.34791e+06	3.98039e+06	3.8514e+06	4.31245e+06	5.76475e+06	8.16546e+06	2.12238e+06	5.72472e+06	4.70955e+06	3.25827e+06	3.86669e+06	5.99843e+06	6.59934e+06	3.32524e+06	5.06501e+06
dehydroisoandrosterone sulfate (DHEA-S)	1.07986e+06	2.12877e+06	2.45667e+06	1.81396e+06	1.65182e+06	1.77748e+06	271742	628468	1.12224e+06	1.74894e+06	1.89163e+06	914262	1.70485e+06	619045	1.28042e+06	1613067	1.62264e+06	364203	1.81532e+06	1.2024e+06	2.21046e+06	2.41911e+06	3.5601e+06	1.67384e+06	1.22022e+06	1708245	2.70917e+06	1.70964e+06	648771	1.06853e+06	1.98313e+06	3.57383e+06	3.9232e+06	1.82123e+06	1.38993e+06	2.07262e+06	1.95493e+06	3.58459e+06	2.03497e+06	470590	1.30551e+06	2.40113e+06	6.41369e+06	4.21571e+06	1.66852e+06	1.48248e+06	2.25496e+06	601686	1.44182e+06
deoxycarnitine	3.52173e+08	3.74324e+08	7.23874e+08	4.18109e+08	4.09456e+08	5.0147e+08	6.22093e+08	331688370	3.51943e+08	4.67746e+08	3.93815e+08	4.43679e+08	5.68637e+08	5.07748e+08	5.28619e+08	5.89376e+08	7.1364e+08	5.98896e+08	4.43463e+08	4.95149e+08	4.02143e+08	5.39561e+08	4.99976e+08	3.89495e+08	4.00023e+08	393828096	4.62925e+08	5.70074e+08	6.57697e+08	323262768	2.6732e+08	3.07957e+08	3.63486e+08	5.34527e+08	4.73266e+08	3.10147e+08	4.56818e+08	631230240	4.37111e+08	4.20112e+08	4.42936e+08	3.85653e+08	2.59734e+08	2.93055e+08	427676601	4.2667e+08	4.19218e+08	330659856	4.93645e+08
deoxycholate	235247	594662	97793	269098	274187	594850	302434	144981	254344	132409	335248	202216	944435	316853	523325	258958	367677	424384	174634	279032	286863	531843	675591	281852	334289	154518	41328.7	50566.2	330406	111597	127429	100806	419722	238812	369505	99542	225584	217537	248697	77127.2	92630.6	200881	434174	604635	182841	519188	112976	112804	54904.9
diacylglycerol (12:0/18:1, 14:0/16:1, 16:0/14:1) [1]*	453213	1.32138e+06	4.38077e+06	1.31062e+06	771144	1.23494e+06	816659	569655	1.57118e+06	1.07779e+06	1.0517e+06	1.99638e+06	1.47491e+06	2.34864e+06	1.77932e+06	1.31896e+06	2.52722e+06	944301	624148	2.85049e+06	974999	1.23455e+06	2.78181e+06	2.1738e+06	1.79041e+06	1.53846e+06	1.50902e+06	1.8828e+06	1.18566e+06	1.30481e+06	1.55395e+06	1.83657e+06	2.62701e+06	2.08789e+06	2.84686e+06	2.00314e+06	1.25783e+06	2.30199e+06	2.65065e+06	1.96833e+06	808140	4.1992e+06	2.89897e+06	1.53838e+06	1.04902e+06	2.63619e+06	2.85246e+06	1.09778e+06	972686
diacylglycerol (12:0/18:1, 14:0/16:1, 16:0/14:1) [2]*	1.61831e+06	5.0559e+06	1.12759e+07	3.35784e+06	2.74809e+06	3.40277e+06	2.23602e+06	2.00711e+06	4.04498e+06	3.48834e+06	2.80811e+06	6.01703e+06	4.44382e+06	5.90332e+06	3.73575e+06	3.41691e+06	6.20696e+06	2.959e+06	2.28091e+06	6.84054e+06	2.52568e+06	5.73123e+06	6.29214e+06	5.6354e+06	3.81631e+06	3.24381e+06	4.08416e+06	4.56383e+06	3.09513e+06	4.15331e+06	3.54761e+06	5.21628e+06	5.68737e+06	5.36466e+06	1.04249e+07	4.93856e+06	3.04664e+06	7.09457e+06	6.5045e+06	4.9296e+06	2.67878e+06	8.36052e+06	6.45211e+06	4.50587e+06	4.31239e+06	9.26878e+06	7.29463e+06	2.51738e+06	5.56422e+06
diacylglycerol (14:0/18:1, 16:0/16:1) [1]*	1.63496e+06	5.41532e+06	1.00463e+07	3.67701e+06	2.50118e+06	3.47296e+06	2.92995e+06	2.5866e+06	3.49475e+06	4.32444e+06	3.84918e+06	3.68681e+06	4.72898e+06	5.07575e+06	4.33001e+06	3.48784e+06	6.59147e+06	3.13873e+06	2.67577e+06	6.43628e+06	3.58508e+06	4.3471e+06	7.58924e+06	5.78262e+06	5.39136e+06	5.60961e+06	4.58563e+06	5.11328e+06	4.20097e+06	5.63858e+06	4.0092e+06	6.46829e+06	9.96428e+06	3.49881e+06	8.46668e+06	5.90436e+06	4.15472e+06	8.51339e+06	5.88422e+06	6.99263e+06	3.10715e+06	1.09834e+07	9.95633e+06	6.29142e+06	2.25713e+06	6.57007e+06	6.47781e+06	3.27569e+06	3104943
diacylglycerol (14:0/18:1, 16:0/16:1) [2]*	4.10304e+06	1.5917e+07	2.00798e+07	7.24324e+06	6.18303e+06	8.53532e+06	5.93824e+06	5.0203e+06	9.27025e+06	1.03426e+07	6.53885e+06	1.29926e+07	1.43153e+07	1.3612e+07	9.18404e+06	9.55487e+06	1.61158e+07	8.40079e+06	6.38121e+06	1.58449e+07	6.84162e+06	9.63256e+06	1.88199e+07	1.64068e+07	1.04196e+07	9.84897e+06	1.01623e+07	1.24605e+07	8.34715e+06	1.22285e+07	9.44824e+06	1.49782e+07	1.96213e+07	1.12293e+07	2.70001e+07	1.02588e+07	7.3426e+06	1.75453e+07	1.47568e+07	1.16394e+07	7.50082e+06	1.92712e+07	1.56139e+07	1.14679e+07	9.00682e+06	2.31319e+07	1.46828e+07	5.9492e+06	9.68171e+06
diacylglycerol (16:1/18:2 [2], 16:0/18:3 [1])*	1.02342e+06	2.72343e+06	4.56197e+06	2.43612e+06	1.81134e+06	2.2906e+06	2.12048e+06	945979	1.6534e+06	2.33655e+06	2.04592e+06	2.25376e+06	2751027	2.77688e+06	2.4983e+06	1.89293e+06	4.39913e+06	2.22109e+06	1.02335e+06	3.1245e+06	1.71121e+06	2.40021e+06	4.96546e+06	3.35098e+06	2.76474e+06	2.61616e+06	2.97824e+06	3.38275e+06	2.86818e+06	2509515	1.80562e+06	3.66838e+06	4.03532e+06	1.96143e+06	4.08012e+06	2.44172e+06	1.6943e+06	5.01626e+06	3922656	3.91314e+06	1.28326e+06	3.94317e+06	5.1169e+06	2.98107e+06	2.10934e+06	4.60203e+06	3.67681e+06	1.38265e+06	2.111e+06
dihomo-linoleate (20:2n6)	679396	2.16387e+06	1.2426e+06	945278	1.31777e+06	1.46307e+06	300223	289784	732186	380430	947847	803949	1.86682e+06	395850	720413	246564	1.02731e+06	891195	791091	619304	1.04323e+06	905984	126568	2.81727e+06	926702	494262	1.42396e+06	554618	973718	277760	931780	2.0278e+06	1.44067e+06	1.20583e+06	1.36968e+06	819219	521543	1.88992e+06	1.73598e+06	943124	296537	2.04339e+06	3.48923e+06	797380	157682	2.38917e+06	400783	533288	663909
dihomo-linolenate (20:3n3 or n6)	2.38137e+06	6.74159e+06	3.39797e+06	2.50657e+06	2.66386e+06	5.22054e+06	903083	1.20844e+06	1.67841e+06	776012	3.43182e+06	3.03585e+06	8.22398e+06	1.69425e+06	4.54074e+06	508770	5.83503e+06	2.02506e+06	3.12695e+06	1.65121e+06	4.07644e+06	2.58546e+06	349452	1.23693e+07	3.35888e+06	1.32886e+06	4.58411e+06	2.21366e+06	1.87291e+06	977701	1.60051e+06	5.84577e+06	3.09155e+06	5.75501e+06	5.55803e+06	1.90779e+06	1.90831e+06	5.00113e+06	7.4239e+06	2458533	1.31009e+06	3.65286e+06	1.14001e+07	1.96207e+06	624698	1.12222e+07	1.45964e+06	3.50112e+06	1.84089e+06
dihomo-linolenoylcarnitine (C20:3n3 or 6)*	1.29762e+06	4.62894e+06	4.7993e+06	1940535	1.62144e+06	2.06636e+06	1.92635e+06	975652	1.3928e+06	953587	1.15229e+06	3.80549e+06	4.60358e+06	3.08543e+06	3.06573e+06	2.95362e+06	2.57816e+06	4.66661e+06	1.18369e+06	1.8362e+06	1.25134e+06	2.51726e+06	3.17267e+06	3.02849e+06	1.77611e+06	2.01475e+06	2.46716e+06	1.70666e+06	1.87269e+06	821862	1.45258e+06	1.11296e+06	1.21176e+06	4.93126e+06	3.45209e+06	3.00102e+06	2.25856e+06	1955470	1.81333e+06	4.44691e+06	1003487	1.26305e+06	2.06698e+06	1.58076e+06	2.49045e+06	4.51748e+06	2.79433e+06	1.25551e+06	2.91715e+06
dihomo-linoleoylcarnitine (C20:2)*	519186	1.31026e+06	1.40309e+06	630397	509649	701705	712959	234342	412569	473786	305942	993461	1.42762e+06	1.104e+06	557691	732427	771402	2.1532e+06	554740	373877	223324	801505	772270	834089	463933	627508	749363	371612	644399	1.42362e+06	431800	438738	448595	1.3427e+06	750575	1.63837e+06	385628	676672	583363	1.49435e+07	241907	737081	870366	610229	368979	851211	1.06632e+06	185204	610335
dihydroxyacetone phosphate (DHAP)	633954	643230	644081	701310	761286	928036	721860	633720	569980	606979	673599	667177	1.40676e+06	1.56436e+06	932519	1.48934e+06	1.06608e+06	884591	467073	467571	484533	1.08518e+06	1.00066e+06	1.43305e+06	638458	812649	830549	682366	565901	929685	513327	1.04173e+06	1.12084e+06	1.27248e+06	1.47179e+06	1.25097e+06	759944	1.99756e+06	914773	1.26133e+06	773047	846923	1.62373e+06	1.06554e+06	1.4705e+06	916957	1.35893e+06	642716	1.04298e+06
dimethylarginine (SDMA + ADMA)	9.17213e+06	1.73003e+07	3.53334e+07	1.26189e+07	8.27902e+06	1.21677e+07	1.36191e+07	1.11447e+07	1.08747e+07	1.12682e+07	1.02442e+07	1.63702e+07	2.54298e+07	2.73028e+07	1.64341e+07	1.61175e+07	20682075	1.45338e+07	1.30871e+07	1.90392e+07	1.24339e+07	13603262	1.69742e+07	1.29175e+07	1.78984e+07	1.12669e+07	6.88247e+06	1.58451e+07	1.68547e+07	8.63444e+06	1.03519e+07	7.56583e+06	12046542	1.71348e+07	2.26015e+07	1.5149e+07	1.30669e+07	1.54896e+07	1.1803e+07	9.84691e+06	1.43579e+07	1.57418e+07	9.47519e+06	9.46098e+06	1.33462e+07	1.55688e+07	1.61769e+07	9.82612e+06	1.26209e+07
dimethylglycine	3.66657e+06	4.87241e+06	9.19918e+06	7.7013e+06	8.29227e+06	5.85657e+06	6.81969e+06	3.50747e+06	3.90193e+06	5.01985e+06	4.07098e+06	3.59958e+06	7.12302e+06	5.52649e+06	8.1562e+06	9.47742e+06	6.66637e+06	7.55911e+06	5.29037e+06	3.23087e+06	4.29671e+06	6.13854e+06	4.07303e+06	6.61216e+06	4.17531e+06	6896487	8.25695e+06	5411748	7.59586e+06	3.83469e+06	2.77638e+06	4.1544e+06	5.22444e+06	4.84575e+06	6.72135e+06	6.09555e+06	6.87437e+06	1.03169e+07	5.46626e+06	6.69399e+06	4.96427e+06	3.57083e+06	5.24914e+06	4.34358e+06	3.4712e+06	6.7116e+06	5.42703e+06	4.39399e+06	8.4113e+06
docosahexaenoate (DHA; 22:6n3)	1.4284e+06	2.87203e+06	1.67902e+06	1.11215e+06	2.32117e+06	3.24895e+06	881276	657489	834894	790605	2.31073e+06	1.64902e+06	3.20705e+06	972401	2.02192e+06	401421	3.19101e+06	1.46247e+06	1.72125e+06	1.20194e+06	2.99351e+06	1.48794e+06	223982	4.72796e+06	1.91443e+06	913108	3.91132e+06	1.15957e+06	2.05673e+06	624338	1.62749e+06	4.62289e+06	2.11449e+06	2.90325e+06	2.24397e+06	1.22221e+06	1.35451e+06	3.10757e+06	4.80903e+06	1.57779e+06	805919	3.17607e+06	7.38994e+06	1.38371e+06	303391	3.75109e+06	1.03462e+06	1.98077e+06	1146718
docosapentaenoate (n3 DPA; 22:5n3)	1.63405e+06	4.0191e+06	2.07624e+06	1.15812e+06	1.40623e+06	2.75315e+06	774300	746544	949460	678239	1.96869e+06	2.21408e+06	4.25129e+06	898364	1.60311e+06	246208	2.49593e+06	1.16137e+06	1.60862e+06	995919	2.39003e+06	2.1438e+06	174566	6.0294e+06	2.39455e+06	818910	2.69741e+06	1.13491e+06	1.32649e+06	606811	1.3293e+06	3.40842e+06	2.04802e+06	3.63386e+06	3.02498e+06	1.45016e+06	1.14076e+06	2.25318e+06	3.93551e+06	1.37751e+06	891861	2.72488e+06	6.07452e+06	1.18595e+06	292272	4.78736e+06	1.06823e+06	1.65228e+06	745590
docosapentaenoate (n6 DPA; 22:5n6)	231777	561513	440108	392342	429384	599169	153178	174100	274095	116785	555966	262058	972514	227072	739050	317293	428209	317796	501970	259364	503866	279990	301458	1.14371e+06	366965	211760	553738	192661	345504	119142	250033	381756	385068	715829	586296	240600	384106	595563	738906	330887	174423	562480	1.10537e+06	298197	300095	879794	145434	525511	240509
dodecadienoate (12:2)*	113864	271601	336330	169717	129041	166276	150320	96549.3	134496	130620	120915	161138	168084	138010	138818	250119	120048	199839	160763	157716	128973	285021	184513	274797	170054	151761	142477	168849	175839	128858	145891	136223	153906	256028	182422	118032	172108	116314	187969	174494	130546	228425	261032	164276	154508	204814	163593	92743.1	158140
eicosapentaenoate (EPA; 20:5n3)	798289	1.57897e+06	1.30021e+06	798896	711740	1.76841e+06	395615	467948	391066	628806	796671	976326	1.98466e+06	1.00039e+06	1.56165e+06	255198	2.16211e+06	499674	888523	486904	1.04374e+06	781840	434773	2.27939e+06	1.46943e+06	1012497	1.16006e+06	624908	740215	476927	552376	1.43781e+06	775689	2.28488e+06	1.26599e+06	1.11762e+06	1.10208e+06	892399	2.37161e+06	784813	620188	1.35253e+06	3.25422e+06	586201	365876	1.25556e+06	1.03023e+06	1.35591e+06	392429
eicosenoate (20:1)	882712	3217956	1.9578e+06	1.69302e+06	1.76425e+06	2.10773e+06	461702	460198	1.31832e+06	871733	1.51815e+06	1.16916e+06	2.53592e+06	701484	1.34362e+06	460415	1.41631e+06	1.15859e+06	1.34553e+06	1.21681e+06	1.77397e+06	1.42455e+06	274674	4.18161e+06	1.18317e+06	780072	2.65784e+06	643464	1.14478e+06	606892	1.7809e+06	3.46218e+06	1.86073e+06	2.33919e+06	2.62813e+06	1.37601e+06	978573	3.18186e+06	3.04351e+06	1.55886e+06	577686	4.38707e+06	8.74867e+06	1.53661e+06	364280	3.64292e+06	730248	953921	1.22518e+06
eicosenoylcarnitine (C20:1)*	1.14222e+06	2.34592e+06	3.28725e+06	2.19174e+06	1.10476e+06	1.99638e+06	1.09497e+06	557985	1.35211e+06	1.13479e+06	803538	2.43348e+06	2.27038e+06	2.46842e+06	1.47864e+06	2.23249e+06	1300128	2.7486e+06	1.29979e+06	1.43218e+06	829140	1.74687e+06	2.53193e+06	1.95495e+06	1.17446e+06	1373187	1.57186e+06	1.4658e+06	1.82558e+06	5.94744e+06	1.49998e+06	1.5598e+06	1.1005e+06	4.04339e+06	1.92185e+06	3.27474e+06	1.52782e+06	1.37117e+06	1.82612e+06	2.6806e+07	1.22468e+06	3.09274e+06	3.0346e+06	1.61149e+06	1.02099e+06	2.10015e+06	2.53342e+06	869707	2.20571e+06
epiandrosterone sulfate	147519	88110.6	176662	77669.7	154945	131471	133027	77152	76328.8	75537.3	147578	91445.3	97434.4	113402	42905	124885	68221.4	49844.4	119121	74533.9	140077	228179	524549	63202.4	79116.7	43788	202388	100059	80819.6	79543.8	133280	215422	374434	183575	61698.7	180996	68598.1	310727	137459	35929.3	92026.2	171486	481332	371241	224548	83596.6	160861	68552.9	126096
ergothioneine	2.24471e+07	2.78242e+06	1.82749e+07	9.18273e+06	1.44292e+07	2.31637e+07	2.32142e+07	4.6683e+06	1.13451e+07	28600728	8.48721e+06	2.8469e+07	9.80612e+06	9.17994e+06	1.06733e+07	1.77314e+07	3.21195e+07	3.01957e+07	9.23553e+06	8.59942e+06	1.90699e+07	1.20195e+07	3.90038e+07	3.53541e+06	1.19241e+07	8.52249e+06	2.03814e+07	2.96472e+07	31361760	6.35304e+06	7.82007e+06	2.03899e+07	1.67094e+07	3.40209e+07	3.02927e+06	8.98447e+06	8.73563e+06	2.55615e+07	2.39899e+07	2.47291e+07	8.9089e+06	9.83878e+06	2.10537e+07	1.15508e+07	27277545	6.10467e+06	1.31065e+07	5.41288e+06	1.61021e+07
erucate (22:1n9)	127236	505392	295022	182562	298861	417895	87737.4	75558.4	171726	153750	194268	201368	469100	136724	187183	84649.5	282026	255777	249386	119004	255541	261454	88485.8	936454	228981	135915	371215	125789	211227	128416	206116	476731	312632	509871	408763	263331	196994	448851	669694	377269	171361	514866	1.05979e+06	250179	64456.1	910464	208150	291018	282683
erythronate*	1.48351e+07	2.1612e+07	2.72325e+07	1.72656e+07	1.50452e+07	1.75397e+07	2.284e+07	1.19332e+07	1.63199e+07	2.0768e+07	3.19049e+07	1.13151e+07	3.22452e+07	2.21487e+07	1.63508e+07	2.50125e+07	2.45945e+07	4.00916e+07	1.78638e+07	2.59402e+07	1.60512e+07	2.87019e+07	1.73342e+07	3.40746e+07	14971308	1.56818e+07	2.13408e+07	2.1432e+07	2.79448e+07	1.4597e+07	1.47416e+07	2.23703e+07	3.37874e+07	1.67704e+07	1.9508e+07	2.20848e+07	1.65099e+07	3.17905e+07	1.80502e+07	2.92964e+07	1.97164e+07	3.03327e+07	3.11148e+07	3.05037e+07	1.26159e+07	3.68852e+07	2.78313e+07	1.09827e+07	1.71841e+07
ethylmalonate	297453	927409	1.24677e+06	828005	410685	512150	417660	474947	771803	449798	334803	389942	1.04687e+06	708006	925739	638351	731524	1.04809e+06	573129	809630	458868	861668	444659	779674	663263	729764	545961	394007	549596	522379	682274	642576	756213	535206	649114	817521	624240	975765	509037	1.10166e+06	534965	1.32861e+06	1.10144e+06	767578	635495	979493	809346	463106	220478
flavin adenine dinucleotide (FAD)	561371	795323	1.35992e+06	551184	454800	549431	608609	462005	481387	412973	295937	818390	891097	656806	645930	772059	773082	572957	639833	691622	458543	500090	1.01464e+06	514821	687787	439995	341782	698899	636932	462617	417836	386795	430207	730329	757177	507955	621415	668247	574912	572415	618932	725248	512167	378264	742765	799036	855414	339689	488842
flavin mononucleotide (FMN)	52737.4	86104.1	140455	56907.8	50694.3	52807.6	54446.3	42371.2	45520.9	66452.2	59026.3	89227.5	110934	57870.7	72294.2	57893.2	83632.1	64087.8	92308.7	76571.7	36602.5	92687.6	140268	41452.4	68119.6	40750.5	35377.9	94675.2	58904.1	53899.2	30964.5	105175	43162.7	76819.4	85740.2	59686.2	81594.4	92714.6	75736.4	70015.9	59772.1	78722.6	48324.1	26490.9	86420.9	79878.2	90992.7	35642.5	47300.3
fructose 1,6-diphosphate/glucose 1,6-diphosphate/myo-inositol diphosphates	5.90289e+06	1.09215e+07	1.05583e+07	3.14344e+06	7.38624e+06	9.17447e+06	7.95539e+06	5.04163e+06	4.80101e+06	6.64691e+06	1.86875e+06	1.09348e+07	1.15734e+07	1.03399e+07	3.78255e+06	8.20938e+06	5.89653e+06	8.07986e+06	4.84351e+06	1.01936e+07	5.31179e+06	9.41498e+06	7.33804e+06	1.01908e+07	2.74319e+06	4011837	4.26965e+06	4.70316e+06	6.69834e+06	5.28784e+06	3.08612e+06	4.22349e+06	5.07889e+06	2.5625e+07	1.35703e+07	4.87467e+06	4.52007e+06	3.86371e+06	7.18134e+06	3.79332e+06	7.95107e+06	4.27822e+06	5.14016e+06	5.88233e+06	1.49135e+07	1.1109e+07	7.65876e+06	3.84965e+06	8.63405e+06
fumarate	2.73226e+07	1.46084e+08	1.61578e+08	5.02487e+07	4.77445e+07	7.15805e+07	2.69205e+07	4.44361e+07	4.43158e+07	4.87863e+07	2.90703e+07	7.87523e+07	1.57626e+08	9.16627e+07	8.39558e+07	8.782e+06	1.19764e+08	5.00248e+07	67737330	2.33821e+07	3.34156e+07	8.19049e+07	4.80147e+06	8.478e+07	9.03222e+07	67777560	6.03052e+07	9.30688e+07	5.04267e+07	5.32249e+07	4.9546e+07	6.39278e+07	6.14549e+07	9.75941e+06	9.75328e+07	5.49897e+07	5.31354e+07	3.27723e+07	66145984	4.34118e+07	6.27036e+07	4.49896e+07	5.27927e+07	4.43946e+07	2.0874e+07	1.06918e+08	1.14019e+08	4.47926e+07	1.63548e+07
galactonate	586021	1.95335e+06	2.38965e+06	1.01156e+06	1.51968e+06	833854	1.05041e+06	1.21849e+06	1.21268e+06	1.08621e+06	2.96712e+06	855595	3.58616e+06	1.49756e+06	2.06123e+06	1.57146e+06	2.08495e+06	2.48042e+06	2.52925e+06	1.37152e+06	1.72187e+06	1.73645e+06	610934	1.58867e+06	1.05995e+06	1.47563e+06	1.39775e+06	1.37017e+06	1.46732e+06	1.72433e+06	1.04501e+06	1.10908e+06	506903	532621	2.47651e+06	1.03528e+06	1810412	1.57285e+06	1.04212e+06	865826	1.97605e+06	1.42936e+06	1.21787e+06	714999	735425	2.23456e+06	1.65148e+06	1.67789e+06	1.50047e+06
gamma-glutamylglutamine	1.49174e+06	3.15408e+06	5.02786e+06	2.09327e+06	1.1188e+06	1.56193e+06	1.59635e+06	833624	2.0259e+06	1.76806e+06	2.02349e+06	2.05935e+06	5.24092e+06	2.63348e+06	2.56241e+06	1.74349e+06	2.72355e+06	4.54101e+06	1.55746e+06	2.67889e+06	2.16107e+06	2.85724e+06	3.84727e+06	3.1354e+06	2.6687e+06	1.78616e+06	2.77248e+06	1.70532e+06	2.69454e+06	2.08647e+06	2.96266e+06	4.46375e+06	3.69871e+06	3.88458e+06	3.22229e+06	2.67715e+06	2.17575e+06	5.67577e+06	2.11802e+06	3.77856e+06	1.85524e+06	3.35479e+06	6.44055e+06	3.05966e+06	8.84909e+06	5.48899e+06	4.97908e+06	1.37237e+06	2.16727e+06
gamma-glutamylhistidine	327328	192761	1.03215e+06	420737	1.1622e+06	385687	325423	333006	160491	172531	531349	428492	374278	849752	604462	1.75672e+06	540121	417488	461182	138783	178457	425990	391543	266133	561728	367566	984137	436265	262750	286952	108695	144711	399283	444578	334301	418105	434669	2.00603e+06	413636	146289	462579	140740	111783	317173	335993	330014	548335	319187	1.44032e+06
gamma-glutamylleucine	56185.5	68828.1	117895	54549	67643.1	71827.8	62500.2	45531.4	61011.9	41359.5	54091.4	63064	77700.3	36754	42531.8	72764.1	68711.6	60868.8	59071.3	32728.7	51756.8	73863	121314	52366.2	60956.1	40005	63472.7	90179.2	84222.8	57201.1	56130	99160	95700	73147.3	56447.3	62842.1	60711.5	89658.3	68727.1	91720.6	47382.9	72244.2	133289	102446	108879	95299.8	102201	36022.6	74737
gamma-glutamylthreonine	218617	330778	577252	258938	218819	317350	252387	211053	184431	144773	185115	398434	725230	477844	397347	327166	424619	454193	392173	280916	165526	348867	479699	330926	349214	261644	153575	564673	714188	221766	149812	137735	258257	555661	637451	362685	347401	196557	343834	291815	452231	243748	230555	175626	548924	700199	434050	398044	292462
gamma-tocopherol/beta-tocopherol	9.52452e+06	14317851	2.32133e+07	9.74155e+06	1.27393e+07	1.47115e+07	1.52903e+07	8.58698e+06	6.7608e+06	2.04365e+07	6.01052e+06	1.72215e+07	1.1542e+07	1.49805e+07	1.48314e+07	1.3197e+07	2.30896e+07	12942816	1.00466e+07	8.46268e+06	1.56612e+07	7067242	7.88583e+06	1.03779e+07	1.11179e+07	8140020	1.64177e+07	1.8649e+07	1.70122e+07	9.90513e+06	6.31725e+06	1.25881e+07	6.49731e+06	3.33778e+06	1.72155e+07	1.0057e+07	1.04922e+07	1.77172e+07	1.66239e+07	1.39375e+07	9.14343e+06	9.44008e+06	1.21062e+07	5.35916e+06	1.23527e+06	1.47023e+07	1.30352e+07	7.94668e+06	1.52692e+07
glucose	3.51868e+07	6.80487e+07	1.49763e+08	1.09897e+08	4.97079e+07	4.764e+07	5.121e+07	3.44272e+07	3.13249e+07	7.28288e+07	7.99145e+07	2.83436e+07	4.89064e+07	3.62215e+07	5.18892e+07	7.70023e+07	3.9824e+07	6.14117e+07	9.50759e+07	6.98981e+07	7.1195e+07	9.35332e+07	7.1691e+07	9.72959e+07	3.0618e+07	83033376	1.19458e+08	3.33839e+07	8.75538e+07	8.55181e+07	74417248	9.79458e+07	173339496	7.94452e+07	6.34184e+07	9.51007e+07	5.13578e+07	7.64488e+07	4.88241e+07	9.61416e+07	6.2238e+07	1.1166e+08	1.93373e+08	1.13253e+08	5.26459e+07	5.86586e+07	8.44745e+07	3.82891e+07	3.07426e+07
glucose 6-phosphate	710934	2.0514e+06	7.17963e+06	361229	1.09458e+06	1.88676e+06	1.78403e+06	1.48447e+06	1.25956e+06	969213	1.8112e+06	2.96816e+06	2.99756e+06	4.42091e+06	1.97473e+06	1.94489e+06	1.44113e+06	866187	1.66003e+06	2.083e+06	900760	6.39687e+06	2.81637e+06	2.34643e+06	1.65223e+06	379023	418057	881130	2.15739e+06	743715	503744	469502	2.30814e+06	1.28258e+07	1.9881e+06	1.03671e+06	951375	487907	1.39043e+06	403003	2.11778e+06	243670	361884	1.34069e+06	4.78598e+06	3.38597e+06	2.38444e+06	836484	641787
glutamate	7.04386e+08	9.99978e+08	1.60124e+09	8.74617e+08	6.23844e+08	1.07075e+09	8.6962e+08	6.05237e+08	8.83307e+08	9.56593e+08	9.50522e+08	7.92034e+08	1.66877e+09	1.46554e+09	8.33453e+08	9.96314e+08	1.38093e+09	1.0486e+09	8.55584e+08	9.98189e+08	835047924	1.0095e+09	8.75084e+08	8.5132e+08	7.77378e+08	557304096	4.6803e+08	1.1607e+09	9.24383e+08	405803583	5.40812e+08	496515264	6.86212e+08	9.8134e+08	1.19513e+09	7.0328e+08	6.75619e+08	7.93334e+08	1.03815e+09	5.53555e+08	9.911e+08	8.16079e+08	5.4992e+08	4.61952e+08	716014350	1.32831e+09	7.14498e+08	5.01179e+08	671105936
glutamate, gamma-methyl ester	4.74856e+06	8.10339e+06	8.72675e+06	5.75951e+06	4.18242e+06	6.0197e+06	4.08546e+06	3.98895e+06	5968896	4.8748e+06	7.39559e+06	5.20364e+06	8.46462e+06	6.43788e+06	5.4167e+06	6.09903e+06	6.10193e+06	1.48431e+07	5.21131e+06	6.28301e+06	3.81615e+06	1.288e+07	7.37738e+06	8.1306e+06	5.3475e+06	6715509	6.19415e+06	4.87485e+06	5362709	6.24427e+06	6.65424e+06	7.81638e+06	1.05449e+07	1.06189e+07	7.5229e+06	6.77695e+06	4.69768e+06	1.30533e+07	5.00395e+06	5.49901e+06	7.25895e+06	7.36639e+06	1.71673e+07	9.45681e+06	9.24201e+06	1.78382e+07	1.29101e+07	3.40509e+06	9.64889e+06
glutamine	2.60803e+09	3178615296	4.95236e+09	2.85163e+09	1.62417e+09	2.65855e+09	2.81144e+09	2.16212e+09	2.61873e+09	3.33836e+09	2.19372e+09	3.61159e+09	4.81778e+09	4.08012e+09	3.39982e+09	2.58011e+09	3.63735e+09	3072132864	3.03558e+09	3.70313e+09	2840503716	3.30474e+09	3913197824	2.6455e+09	2.86054e+09	2544845568	1.55214e+09	3.14391e+09	3.21635e+09	1891021734	2.23257e+09	2.24414e+09	2442670464	4.45062e+09	3.35912e+09	2.25821e+09	2.87733e+09	2.69437e+09	2.69862e+09	2.0214e+09	3.39505e+09	3.02313e+09	2.10045e+09	1.85874e+09	3791645484	2.94156e+09	3.07512e+09	2.28298e+09	2.20645e+09
glutarate (C5-DC)	326666	1.41805e+06	2.01665e+06	325259	629918	754401	610345	545697	301047	1.10133e+06	678947	720608	1.73407e+06	1.45249e+06	518425	676556	746400	907334	479002	863508	648226	1.6619e+06	821181	1.01051e+06	894142	605092	564738	797806	787399	1.01439e+06	492358	827734	1.08389e+06	826278	950826	1.17189e+06	572825	1.36632e+06	714567	1.14813e+06	782985	1.0033e+06	1.13699e+06	1.11718e+06	515805	577871	2.63928e+06	341199	942471
glutarylcarnitine (C5-DC)	2.61418e+06	7.29679e+06	1.56011e+07	3.23352e+06	2.57504e+06	2.9669e+06	3.85727e+06	2.74177e+06	3.05233e+06	4.23134e+06	1.93458e+06	4.29854e+06	7.72379e+06	1.09005e+07	5.24111e+06	2.83858e+06	4.64209e+06	2.13613e+06	3.20079e+06	5.11278e+06	5.95302e+06	4.67645e+06	5.38428e+06	3.80689e+06	7.28293e+06	3235614	2.93558e+06	3.6249e+06	4.94576e+06	3.17413e+06	3.11842e+06	3.29918e+06	4.03903e+06	4.87355e+06	1.10854e+07	7.30677e+06	4.61438e+06	1.9636e+06	4.34772e+06	3.07591e+06	4.17448e+06	4.47712e+06	5.87361e+06	2.38278e+06	3.82739e+06	3.04098e+06	1.06992e+07	3.49948e+06	2.99871e+06
glutathione, oxidized (GSSG)	3.20258e+07	4.47302e+07	7.23293e+07	3.92235e+07	3.28392e+07	5.09673e+07	4.4221e+07	2.85173e+07	4.13967e+07	5.02494e+07	4.23516e+07	3.60949e+07	6.63135e+07	5.79141e+07	4.20801e+07	3.90479e+07	6.19008e+07	5.01685e+07	3.9558e+07	4.95382e+07	4.35977e+07	4.83056e+07	4.78055e+07	4.43167e+07	4.42675e+07	35211924	3.15518e+07	5.32965e+07	5.32721e+07	2.85056e+07	3.08308e+07	3.89365e+07	3.58268e+07	4.49857e+07	5.11986e+07	3.42919e+07	3.46412e+07	4.87814e+07	4.59008e+07	3.3592e+07	4.13446e+07	4.18982e+07	3.78439e+07	2.96912e+07	3.83472e+07	5.59323e+07	4.60175e+07	2.68614e+07	3.79404e+07
glutathione, reduced (GSH)	1.51852e+07	1.30001e+07	2.00191e+07	7.11957e+06	7.7816e+06	1.14581e+07	8.48512e+06	5.19626e+06	5.78718e+06	7.64209e+06	5.25711e+06	6.22213e+06	8.71463e+06	1.76464e+07	6.88316e+06	1.26916e+07	1.24134e+07	1.24685e+07	6.19813e+06	7.81433e+06	7.14807e+06	1.53675e+07	1.76648e+07	8718183	9.35396e+06	6467127	6.42924e+06	1.14589e+07	8.79077e+06	5.92422e+06	4.77791e+06	5.31201e+06	8.429e+06	1.18774e+07	1.15166e+07	9.45579e+06	7.01473e+06	1.73807e+07	1.15787e+07	6.4683e+06	9.24669e+06	7.67775e+06	7.77385e+06	6.87471e+06	2.25236e+07	9.52788e+06	12222804	4.79384e+06	1.4467e+07
glycerate	1.88146e+07	2.71415e+07	4.03907e+07	1.93487e+07	1.4303e+07	2.17392e+07	18431472	2.16227e+07	1.97939e+07	2.35356e+07	2.49534e+07	3.63039e+07	3.73089e+07	36805089	2.62677e+07	2.44306e+07	2.97151e+07	3.8991e+07	2.39313e+07	4.31025e+07	1.75808e+07	5.17127e+07	3.07323e+07	3.1203e+07	2.18091e+07	19804032	1.87381e+07	2.08871e+07	2.34872e+07	1.92678e+07	1.49286e+07	1.98511e+07	2.68304e+07	4.50092e+07	3.38582e+07	2.0926e+07	2.1868e+07	2.29069e+07	1.91925e+07	2.36374e+07	2.36457e+07	2.80343e+07	3.16319e+07	2.72219e+07	2.93441e+07	4.12532e+07	3.29472e+07	1.63371e+07	2.09376e+07
glycerol	481438	580233	533350	397629	187904	277663	963531	255622	238780	505088	339428	543296	296124	533400	562197	697595	644148	1.24185e+06	441254	1.10366e+06	254398	465834	556510	547497	315372	598173	856085	473147	525930	518672	808251	605282	1.22391e+06	909565	476967	479196	486932	943185	628192	734781	523009	1.66011e+06	861399	1.09871e+06	947908	808484	700228	442040	616561
glycerol 3-phosphate	5.86243e+07	1.31247e+08	1.66338e+08	5.13009e+07	4.99501e+07	8.86463e+07	5.47921e+07	5.03098e+07	7.62097e+07	7.89803e+07	4.29398e+07	1.22056e+08	1.50025e+08	133439904	8.85723e+07	9.59773e+07	1.2912e+08	1.02057e+08	7.13775e+07	119581326	6.39161e+07	1.12163e+08	9.31749e+07	1.39565e+08	6.6596e+07	62882004	7.83235e+07	81519348	5.46339e+07	4.12693e+07	5.3279e+07	5.54402e+07	5.7045e+07	1.84707e+08	1.32173e+08	5.33758e+07	6.68946e+07	7.25097e+07	7.36045e+07	5.99795e+07	5.51721e+07	7.48439e+07	7.06526e+07	5.89321e+07	1.33555e+08	1.67198e+08	1.27257e+08	6.60599e+07	1.12142e+08
glycerophosphoethanolamine	33736338	4.15727e+07	6.38514e+07	2.87042e+07	2.98859e+07	2.86899e+07	3.75391e+07	1.8954e+07	2.96644e+07	3.2876e+07	2.60362e+07	4.29396e+07	54234582	4.60723e+07	2.89516e+07	3.99529e+07	4.00905e+07	4.50648e+07	2.95975e+07	3.88569e+07	2.68284e+07	4.08105e+07	4.47413e+07	2.63762e+07	3.91625e+07	21473604	2.33319e+07	3.43319e+07	5.0251e+07	1.82049e+07	1.95963e+07	2.25841e+07	3.57034e+07	4.26859e+07	3.27287e+07	2.72025e+07	2.07274e+07	2.67279e+07	2.79705e+07	2.39318e+07	3.20692e+07	2.92444e+07	1.72031e+07	2.17264e+07	3.34999e+07	3.76851e+07	4.62039e+07	1.65791e+07	3.03473e+07
glycerophosphoglycerol	2.06318e+06	1.64263e+06	3779715	1.27981e+06	1.22177e+06	1.57652e+06	1.68349e+06	1.50567e+06	1.47813e+06	1.78081e+06	1.61298e+06	2.44801e+06	2.11457e+06	3.05229e+06	1.75909e+06	1.66621e+06	2.61189e+06	1.67638e+06	1.9239e+06	2.42601e+06	1.45876e+06	1.74831e+06	3.77681e+06	1.02589e+06	2.20486e+06	1230837	1087848	2.38502e+06	2.20396e+06	1.10197e+06	1.14389e+06	1.09497e+06	1.98766e+06	2.81702e+06	1.64788e+06	1.60505e+06	1.17161e+06	1.35599e+06	1.68241e+06	1.00665e+06	2.41874e+06	1.95731e+06	971781	1.15206e+06	2.58688e+06	1.4632e+06	2.67388e+06	1.09441e+06	1.85354e+06
glycerophosphoinositol*	645017	640289	1.03301e+06	745971	821638	641274	442565	704443	636420	469918	1.03027e+06	669683	862059	866055	673692	1.04564e+06	1109511	442914	881748	854159	543692	931656	932488	322546	800978	455784	289720	1.21089e+06	516657	250493	359935	303599	1.70868e+06	582468	624470	464886	490747	992739	666888	240447	1.10822e+06	715159	453352	737109	601939	724522	906349	383608	982434
glycerophosphorylcholine (GPC)	1.33641e+09	1.7961e+09	3.54531e+09	1.3263e+09	1.84958e+09	1.42919e+09	1.33111e+09	8.30114e+08	1.23112e+09	1.91452e+09	1.18634e+09	1.71076e+09	2406578688	2.68274e+09	1.37465e+09	2.38021e+09	1.57417e+09	1.16622e+09	1.13198e+09	1565242752	1669245684	1974197504	1.96866e+09	1.96924e+09	2.03813e+09	1065805536	1.67985e+09	1.57464e+09	1.44119e+09	764685195	9.60916e+08	1.34191e+09	1.49001e+09	2.11178e+09	2.25406e+09	1.9099e+09	1091303408	2.49391e+09	1260553904	8.93601e+08	1.1608e+09	1.34721e+09	1.19212e+09	1.08829e+09	1829674032	1.67135e+09	2.38246e+09	9.31048e+08	2.04421e+09
glycine	6.46879e+07	8.22313e+07	1.27518e+08	7.9179e+07	5.34829e+07	6.65739e+07	8.67938e+07	6.18863e+07	7.40512e+07	1.08333e+08	8.39292e+07	7.59306e+07	1.11235e+08	1.06682e+08	8.66327e+07	7.98548e+07	8.1015e+07	1.04459e+08	8.76738e+07	9.69662e+07	104936268	9.07457e+07	7.93924e+07	1.02887e+08	6.85154e+07	63609540	5.74605e+07	68642652	9.62176e+07	62448861	5.38407e+07	7.71635e+07	6.95637e+07	9.41888e+07	9.57662e+07	5.80072e+07	6.70533e+07	8.34143e+07	5.52681e+07	5.97814e+07	8.11611e+07	6.99627e+07	8.15958e+07	5.01794e+07	6.9393e+07	1.28864e+08	7.69976e+07	5.09546e+07	6.14137e+07
glycochenodeoxycholate	159049	206925	477270	201919	156290	387519	155895	44700.6	157095	53074.9	213155	189207	364223	208983	141520	198690	429629	214537	370854	424304	221087	166008	1.09513e+06	170727	229608	150334	494814	89565.8	222885	153729	652905	140633	389351	436085	283890	1.55288e+06	333123	1.08045e+06	404649	1.01087e+06	273037	746900	1.46188e+06	509743	653182	602564	1.68639e+06	185909	667530
glycocholate	122832	252442	137358	31264.2	120679	52993	43554.2	110113	19731.6	129771	115181	163249	118518	69429.5	20508.1	199455	115608	81697.9	66790.9	98005.5	47217.9	185640	220139	76552.2	112788	15979.5	212565	157266	167988	46299	219093	211978	295849	100011	72739	596019	53490.5	334615	50483.2	666156	117360	138061	492837	141265	239599	165589	897412	41484.1	202191
glycocholenate sulfate*	50073.5	135800	312929	52347.7	199622	396366	109781	32705.5	39238.2	128785	56425.7	45849	77082	118970	17332.6	171283	274534	130909	91898.8	53730.9	54558.5	89241.5	186165	203024	107573	117482	198964	502621	285010	97960.6	98670.9	108298	227575	73702.1	37349.1	212446	98692.8	407959	560136	202240	66062	109631	259716	205777	115911	98959	293033	89140.8	234117
glycolithocholate sulfate*	226490	104633	45540.8	232301	118262	152387	129502	27609.5	63107.3	104254	71030.4	161993	82514.9	111544	101464	160332	35193.2	92494.1	92248.4	86623.6	73925.5	213370	381086	52243.5	29995.4	81217.5	126891	137450	54129.4	84036.6	176634	25826.2	332630	240573	130687	113040	79533.9	185344	128425	166473	69375.6	213534	211227	447528	351545	111927	155238	62699.5	163791
glycosyl-N-palmitoyl-sphingosine (d18:1/16:0)	788993	1.99672e+06	2.43108e+06	1.98737e+06	824543	1.35857e+06	820239	500586	1.0104e+06	1.15661e+06	1.95291e+06	791569	1.56086e+06	860475	1.2465e+06	981971	987448	2.31881e+06	1.08223e+06	916438	928741	1.0963e+06	3.74519e+06	2.43166e+06	1.68729e+06	2363193	2.80013e+06	1.04487e+06	1.77568e+06	3.10584e+06	3.84181e+06	4.14538e+06	6.62617e+06	1.69829e+06	1.72815e+06	2.9849e+06	1.52379e+06	5.65453e+06	1.85425e+06	4.6791e+06	2.42244e+06	4.20712e+06	6.07484e+06	4.9275e+06	2.30564e+06	3.72274e+06	3.78008e+06	790622	1.4112e+06
glycosyl-N-stearoyl-sphingosine (d18:1/18:0)	1.78093e+06	3.14839e+06	5.10011e+06	2.45427e+06	1.70684e+06	2.19137e+06	3.34902e+06	1.40166e+06	2.79841e+06	3718293	4.23692e+06	2.21423e+06	3.73367e+06	2.63654e+06	2.83232e+06	2940774	3.33347e+06	3.79223e+06	2.36464e+06	2.46961e+06	2.50818e+06	4.83078e+06	2.96767e+06	1.00206e+07	1.77416e+06	1.91247e+06	2.46933e+06	2.76319e+06	3.49721e+06	1.92802e+06	1.60388e+06	3.03691e+06	3.87321e+06	2.85338e+06	4.21219e+06	1.60459e+06	2.17833e+06	3125649	2.28463e+06	4.00189e+06	2.4712e+06	2.1943e+06	2.12221e+06	2.83657e+06	7.12762e+06	1.1963e+07	2.36173e+06	1.60412e+06	1.58366e+06
guanidinoacetate	2.56224e+06	2.36801e+06	3.63545e+06	2.51053e+06	1.29978e+06	2.33738e+06	2.98041e+06	1.60009e+06	1.93134e+06	2.26246e+06	2.14825e+06	3.44372e+06	3.17333e+06	3.4812e+06	2778084	1.88419e+06	3.38794e+06	2.26909e+06	2.33845e+06	2.67781e+06	2.56918e+06	2.97521e+06	5.18714e+06	2.44224e+06	2.3452e+06	2101761	1.72009e+06	3.18737e+06	4282720	1.7668e+06	2.15619e+06	2.37757e+06	2.74983e+06	4.67884e+06	3.342e+06	2.65618e+06	2.38816e+06	3.65705e+06	2.88052e+06	2.99571e+06	2.73834e+06	3.56195e+06	4.83256e+06	2.26759e+06	4.44289e+06	3.20408e+06	2.31742e+06	1.64943e+06	1.81701e+06
guanosine	147407	334944	225367	101079	164288	127068	312918	110323	332048	110710	188529	169650	407680	167602	106252	278337	228310	158196	197694	242686	187705	384294	183213	141895	220642	64368	229326	171915	217867	138208	180013	243788	280247	127947	228582	141397	81249.3	400550	160016	326076	161010	329595	634242	298986	340144	1.06373e+06	182561	31491.7	146753
heme	5.30536e+07	1.40883e+08	1.34543e+08	1.21246e+08	6.32443e+07	5.97514e+07	5.85988e+07	3.1196e+07	3.05539e+07	5.95726e+07	4.02324e+07	2.60976e+07	6.72558e+07	4.24972e+07	8.50638e+07	5.46494e+07	3.51433e+07	6.74363e+07	6.28119e+07	5.95531e+07	4.3589e+07	6.18282e+07	6.6285e+07	7.62575e+07	5.00219e+07	99359700	6.73666e+07	3.84383e+07	76194020	5.74293e+07	3.46522e+07	5.7813e+07	9.9725e+07	9.92268e+07	6.54752e+07	9.00136e+07	9.9101e+07	7.85966e+07	62594122	6.41444e+07	4.17567e+07	1.03105e+08	1.52743e+08	8.29482e+07	5.73696e+07	4.53993e+07	8.96432e+07	6.4453e+07	4.05208e+07
heptanoate (7:0)	725451	970951	1.76626e+06	1.88675e+06	610371	618181	1.42196e+06	2.45004e+06	374465	560679	831477	860968	794112	1.0054e+06	1.4993e+06	835205	528236	884805	1.37892e+06	652622	664348	1.75029e+06	611422	529878	1.26192e+06	2.73161e+06	358650	790511	1.01531e+06	2.22845e+06	461996	713339	1.49456e+06	368340	603938	773829	1.73105e+06	421663	587895	791389	1.28982e+06	510572	541916	937728	838136	1.79434e+06	1.92487e+06	1.55704e+06	426134
hexanoylcarnitine (C6)	1.54765e+06	2.27994e+06	4.61706e+06	3.1719e+06	2.55747e+06	4.64667e+06	4.58723e+06	1.38204e+06	2.5764e+06	5.63672e+06	782001	2.43968e+06	3.88378e+06	2.44755e+06	3.36989e+06	3.64354e+06	2.15985e+06	5.18255e+06	4.06014e+06	3.6163e+06	1.98785e+06	6.22739e+06	1.28555e+06	2.72147e+06	1.10064e+06	787617	1.33076e+07	1.07047e+06	2.19135e+06	908875	1.23403e+06	2.73723e+06	794782	3.46411e+06	4.44373e+06	1.14741e+06	2.25241e+06	2.62183e+06	2.10091e+06	2.94015e+06	1.94174e+06	2.77894e+06	3.03394e+06	1.25668e+06	1.60435e+06	3.28431e+06	936440	1.23082e+06	3.23746e+06
hippurate	814460	543450	1.45539e+06	587445	220980	539993	1.01973e+06	1.00193e+06	1.35799e+06	556199	600806	855565	1.67987e+06	460063	487152	408152	462817	1.07557e+06	864435	1.17052e+06	479230	722334	1.83007e+06	354733	628553	594856	287094	439893	722789	610546	1.2844e+06	793824	691558	603634	955982	572337	657136	356879	348081	796638	287245	926033	598281	634977	989810	456381	823118	344175	319054
histamine	3.93791e+06	9.2367e+06	5.45542e+06	2.34892e+06	3.74932e+06	2.50564e+06	4.38195e+06	2.28702e+06	2.98143e+06	4.98763e+06	3.9135e+06	6.43889e+06	10356393	3.97426e+06	2.32658e+06	6.4866e+06	3.27512e+06	7.73045e+06	3.11202e+06	3.49556e+06	4.1432e+06	4917820	5640355	1.21756e+07	2.9351e+06	1.40532e+06	5.63571e+06	2.41459e+06	4.44113e+06	1.8799e+06	2.1429e+06	3.87087e+06	4.03354e+06	6.3927e+06	8.95431e+06	2.3943e+06	1.59864e+06	7.11128e+06	2.55056e+06	3.74469e+06	2.59687e+06	2.72901e+06	4.70568e+06	2.47309e+06	7.57575e+06	1.57904e+07	3.49746e+06	1.40245e+06	5.51449e+06
histidine	4.61007e+07	7.19098e+07	1.07039e+08	3.87112e+07	2.99141e+07	3.87399e+07	5.55163e+07	4.09608e+07	3.77098e+07	4.19344e+07	3.22476e+07	6.22456e+07	7.16026e+07	8.98759e+07	64031652	5.71446e+07	7.02097e+07	4.48542e+07	4.94405e+07	6.2114e+07	3.65953e+07	4.36697e+07	8.72775e+07	6.35531e+07	5.85095e+07	47543382	3.70596e+07	4.98844e+07	6.52864e+07	4.02892e+07	3.88788e+07	3.55558e+07	4.56168e+07	8.78423e+07	7.37636e+07	5.89273e+07	5.1363e+07	6.54201e+07	41474727	4.93582e+07	5.3348e+07	56101689	5.43875e+07	3.54558e+07	7.06042e+07	4.70421e+07	7.51948e+07	3.72642e+07	3.93565e+07
homoarginine	1.46081e+07	1.42453e+07	3.16608e+07	1.33959e+07	8.00255e+06	1.27407e+07	1.10138e+07	8.62582e+06	8.87944e+06	8.82022e+06	1.3227e+07	2.41231e+07	2.18545e+07	2.52184e+07	2.18777e+07	1.61883e+07	1.97781e+07	1.14393e+07	1.21115e+07	1.73362e+07	1.05799e+07	1.54791e+07	3.01072e+07	9.70345e+06	1.60454e+07	14011251	5.88305e+06	1.6162e+07	1.39106e+07	6.66486e+06	8.34152e+06	5.73732e+06	1.46462e+07	2.79222e+07	1.94129e+07	1.38541e+07	1.88447e+07	1.45713e+07	1.24631e+07	8.78445e+06	1.23754e+07	1.53389e+07	8.32879e+06	1.04897e+07	2.60412e+07	8.73679e+06	1.63748e+07	1.21758e+07	1.2744e+07
homocarnosine	1138134	1.42211e+06	1.02439e+06	360736	700304	1.16758e+06	2.24032e+06	889216	1.25668e+06	1.48119e+06	1.43592e+06	1.50442e+06	2.18698e+06	1.24932e+06	369868	1.02471e+06	1.89628e+06	3.69334e+06	1.32719e+06	1.67927e+06	1.36465e+06	1.83928e+06	1248624	2.99128e+06	697945	223186	670976	1.38293e+06	2641117	1154316	695816	916755	959161	1.42708e+06	3.23865e+06	698588	484277	806893	1.06702e+06	1.59524e+06	1.71427e+06	1.16493e+06	710921	1.37066e+06	1.42053e+06	3.03772e+06	1.16999e+06	283884	642274
homocitrulline	1.04743e+06	1.34501e+06	3.25976e+06	1.50292e+06	1.84206e+06	1.52852e+06	1.03734e+06	1.59427e+06	1.24208e+06	2.0087e+06	2.1767e+06	3.20216e+06	1.89013e+06	2.66279e+06	3.14533e+06	3.88086e+06	3.04804e+06	1.96087e+06	2.71358e+06	2.12187e+06	1.69315e+06	4.01152e+06	2.05452e+06	1.48837e+06	1.31959e+06	1.54305e+06	1.74512e+06	1.77722e+06	1.32442e+06	1.29469e+06	1.09114e+06	992860	2.37434e+06	3.79214e+06	1.71781e+06	1.20814e+06	2.6987e+06	4.14437e+06	1.70676e+06	1.0705e+06	2.91123e+06	1.81867e+06	1.03999e+06	1.80236e+06	2.22219e+06	1.70369e+06	1.54357e+06	1.6993e+06	2.38396e+06
hypotaurine	7.17517e+06	1.44609e+07	1.38625e+07	1.00492e+07	1.17407e+07	1.16124e+07	1.41186e+07	7.90875e+06	8.25213e+06	1.13896e+07	7483653	8.03154e+06	2.38232e+07	9.717e+06	1.06996e+07	1.48528e+07	1.21116e+07	2.51134e+07	1.2355e+07	9.05083e+06	7.88329e+06	1.19415e+07	9.65243e+06	1.15043e+07	9.79001e+06	7518666	1.34169e+07	1.30068e+07	1.7282e+07	6.13065e+06	6.05603e+06	7.2698e+06	7.93745e+06	1.07411e+07	1.10001e+07	7.04377e+06	8.45147e+06	1.7756e+07	1.04693e+07	1.30277e+07	1.38839e+07	9.02192e+06	5.3639e+06	6.51168e+06	6.43434e+06	2.33013e+07	1.02289e+07	6.1801e+06	1.46028e+07
hypoxanthine	872771	2.82382e+06	3.30984e+06	233648	1.27853e+06	1.3195e+06	3.31827e+06	154094	1.30991e+06	541156	578594	1.30981e+06	2.46231e+06	762247	383214	1.82237e+06	1.64151e+06	2.24446e+06	618962	2.08097e+06	896042	1.82113e+06	5.17167e+06	1.97205e+06	1.76117e+06	279040	5.05798e+06	1.10167e+06	2.65305e+06	1.12778e+06	4.03943e+06	8.26589e+06	3.61153e+06	9.00724e+06	3.65612e+06	7.88761e+06	664554	5.75608e+06	1.86332e+06	7.99394e+06	1.49018e+06	7.68997e+06	2.05308e+07	5.68564e+06	4.59193e+06	4.82833e+06	6.39431e+06	101725	4.4636e+06
imidazole lactate	8.92322e+06	1.25788e+07	1.54683e+07	6.4084e+06	5.65625e+06	7.8837e+06	2.19924e+07	7.82865e+06	6.12893e+06	3.9399e+06	5.17129e+06	1.64183e+07	1.46697e+07	1.33032e+07	1.25594e+07	8.523e+06	1.36018e+07	1.31718e+07	7.95693e+06	9.02681e+06	4.04268e+06	9.64368e+06	1.75533e+07	1.24401e+07	8.4509e+06	7634910	6.14854e+06	8.99938e+06	2.79162e+07	7.00216e+06	6.32802e+06	3.38448e+06	6.21487e+06	2.15701e+07	1.68049e+07	6.85393e+06	1.09358e+07	9.99712e+06	8.713e+06	1.09287e+07	9.68808e+06	7770318	3.23935e+06	5.26535e+06	1.84504e+07	1.22566e+07	8.89698e+06	6.97406e+06	7.8228e+06
indoleacetate	156829	111756	186888	53153.7	172592	62498.8	45476.8	58644.8	56215.7	50233.5	44599.4	188776	77813.2	56831.9	38643.4	128998	80726.5	61129.8	72798.9	69044.5	75291.7	50166.6	230110	65737.8	68202.4	38524.5	165987	38218.1	62414.8	79615.3	113714	96299	84502.9	198102	53101.3	79607.8	54303.9	144291	70214.6	75973.6	29082.4	115345	137112	86783.1	156089	89557.8	135409	31498.6	171224
indolelactate	130033	252592	372283	208452	94088.8	150560	194833	83543.9	90032.6	192106	172225	212736	274783	177918	146145	201597	230736	252133	141228	253327	273697	223170	487746	201675	199772	201382	310687	145386	211253	133302	237164	342853	319482	355137	169601	342032	188114	380219	192527	299731	95481.7	356551	985992	466196	278370	204307	351613	112245	180236
inosine	8.18094e+06	2.06666e+07	9.63791e+06	1.36399e+06	1.25962e+07	1.26416e+07	4.14115e+06	1.98117e+06	5.17492e+06	1.67596e+06	2.20698e+06	2.56474e+07	1.59467e+07	8.8736e+06	4.45429e+06	2.26715e+07	1.02871e+07	37129860	4.1215e+06	4.29125e+06	2.07332e+06	3.59034e+07	1.14174e+07	1.89129e+07	4.05037e+06	2089290	2.03556e+07	2.8386e+06	5.24037e+06	4.27071e+06	6.50677e+06	8.59156e+06	6.56622e+06	6.60762e+07	2.8371e+07	4.1266e+06	3.04754e+06	1.85488e+07	1.05541e+07	11950668	4.13931e+06	7.47388e+06	3.14916e+07	8.64628e+06	4.125e+07	3.85466e+07	1.60357e+07	1.02924e+06	4.85288e+07
inosine 5'-monophosphate (IMP)	4.41553e+06	7.38077e+06	7.30743e+06	2.45411e+06	2.90769e+06	4.87611e+06	1.42714e+06	700138	1.66254e+06	2.61089e+06	1.51479e+06	2.04944e+07	6.92148e+06	6.53639e+06	3.85651e+06	8.7224e+06	5.69174e+06	1.36587e+07	3.37839e+06	2.31849e+06	2.12181e+06	1.44571e+07	9.96439e+06	1.42703e+07	1.76676e+06	2837094	1.01912e+07	1.32025e+06	3.56762e+06	2845074	3.03424e+06	1.00813e+07	6.07849e+06	6.22632e+07	2.25602e+07	2.18954e+06	2.67484e+06	4.48842e+06	3.70312e+06	1.3783e+07	1.77808e+06	5.93338e+06	2.41532e+07	5.13801e+06	2.23581e+07	2.39061e+07	7.40271e+06	1.86993e+06	1.24963e+07
isobutyrylcarnitine (C4)	2.16279e+06	7.97079e+06	2.70803e+06	2.30483e+06	2.09925e+06	3.15579e+06	3.76347e+06	1.28004e+06	1048176	2.98799e+06	5.09806e+06	3.23451e+06	1.1615e+07	4.72256e+06	5.17012e+06	5.746e+06	6.53898e+06	3.14176e+06	4.20963e+06	5.35498e+06	8.54858e+06	1.17465e+07	3.19267e+07	1.03239e+07	1.46821e+07	34996011	2.2552e+07	6.43481e+06	9.26547e+06	1.13025e+07	3.55579e+07	1.94136e+07	2.09956e+07	4.9498e+06	4.68197e+06	1.17308e+07	1.42878e+07	4.72292e+07	4.03526e+06	3.82978e+07	1.19181e+07	1.32398e+07	3.8416e+07	2.71321e+07	6.41969e+06	2.54147e+07	1.07511e+07	1.75421e+07	4939164
isoleucine	1.46652e+08	1.4615e+08	2.30764e+08	1.50399e+08	1.19477e+08	1.37947e+08	1.28193e+08	7.32169e+07	9.48318e+07	1.08211e+08	1.60644e+08	2.28919e+08	2.49397e+08	1.42477e+08	1.51864e+08	1.59303e+08	1.9089e+08	1.40303e+08	1.19003e+08	1.15917e+08	1.33402e+08	2.07081e+08	198289936	199215384	1.34459e+08	124793400	1.65638e+08	1.65223e+08	1.84182e+08	9.88514e+07	1.22128e+08	1.41661e+08	1.89209e+08	1.98209e+08	1.27726e+08	9.33234e+07	100146512	1.11752e+08	1.13515e+08	1.12562e+08	7.14734e+07	8.62598e+07	1.42889e+08	1.04572e+08	1.62606e+08	3.91904e+08	1.27731e+08	1.00678e+08	1.15304e+08
isovalerylcarnitine (C5)	1.62958e+06	3.45145e+06	3.11021e+06	2.98505e+06	1.99332e+06	3.98081e+06	5.50334e+06	1.85795e+06	1.72441e+06	3.37088e+06	3.17597e+06	2.41929e+06	4.00143e+06	3834090	4.35631e+06	4745415	8.20258e+06	3.52637e+06	3858711	4.97401e+06	4.92072e+06	8.89244e+06	2.0395e+07	4.50807e+06	9.47153e+06	29382828	1.92294e+07	6.27109e+06	8.44284e+06	1.22863e+07	34455944	1.33918e+07	1.30349e+07	3.80527e+06	2.62999e+06	8.68639e+06	1.3469e+07	33817103	5.16874e+06	3.93329e+07	1.0534e+07	1.28463e+07	2.13652e+07	2.30319e+07	5.77033e+06	9.85813e+06	8.55912e+06	1.60797e+07	3.98393e+06
kynurenate	50729.8	78157.5	135350	40550.2	49929.9	66616.3	67326.6	35361.2	36554.9	43990.8	43067.3	55367.9	74460.9	42454.3	53881.1	84802.1	81701.4	45384.5	51514	51534.1	51245.7	55917.1	79727.8	33908.2	53735.1	45084	43420.5	72521.1	58073.4	30939.4	44622.4	42645.7	59315.7	50904.8	63955.4	49726.1	64706.2	71923.2	43742.2	44199.5	64602.8	60743.1	83374.4	63571.3	57466.2	39348.4	63197.2	40411.2	47258.1
kynurenine	1.42173e+06	1.89406e+06	2.68006e+06	1.53073e+06	1.20053e+06	1.55902e+06	1.29691e+06	908425	1.44322e+06	1.54442e+06	1.90712e+06	1.38942e+06	2.91961e+06	1.51428e+06	1.31253e+06	1.41712e+06	1.82181e+06	2.01962e+06	1.2319e+06	1.32456e+06	1.30732e+06	1.79522e+06	1.49595e+06	1.88863e+06	1.07065e+06	1.18528e+06	1.17104e+06	1.46763e+06	1.63952e+06	820004	910165	1.3715e+06	2.16874e+06	1.37262e+06	2.14863e+06	852071	1.1474e+06	1.85392e+06	1.17942e+06	1.3894e+06	1.03103e+06	1.11774e+06	2.05006e+06	1.48731e+06	1.19594e+06	2.92843e+06	1.20685e+06	707404	1.07806e+06
lactate	3.08995e+08	6.88676e+08	1.03948e+09	3.6665e+08	4.02299e+08	5.17848e+08	3.03913e+08	3.70481e+08	3.50745e+08	3.67025e+08	4.14891e+08	7.55239e+08	8.96932e+08	1.01548e+09	7.03026e+08	5.94021e+08	6.27972e+08	1.08858e+09	4.78206e+08	3.95113e+08	2.58164e+08	1.39192e+09	5.58572e+08	9.75134e+08	4.99207e+08	568205040	5.82064e+08	4.40363e+08	3.9026e+08	428871372	3.32013e+08	4.21565e+08	6.60954e+08	1.40683e+09	8.5103e+08	4.1739e+08	555537224	6.30394e+08	4.19657e+08	6.0029e+08	4.49279e+08	4.04334e+08	6.88481e+08	6.44085e+08	800412354	7.98456e+08	1.00057e+09	3.96528e+08	8.39846e+08
lactosyl-N-nervonoyl-sphingosine (d18:1/24:1)*	116570	606340	909416	418386	237921	415580	2.96296e+06	1.97752e+06	3.29043e+06	3.54681e+06	165928	2.61488e+06	385858	4.19601e+06	2.70274e+06	237345	4.58842e+06	332734	72524.5	230207	3.65161e+06	4.2701e+06	1.4911e+07	628757	6.64788e+06	1713411	6.66811e+06	705999	3.60926e+06	1.44479e+07	1.16e+07	1.28111e+07	2.18519e+07	3.71101e+06	1.38425e+06	1.02039e+07	1.95197e+06	2.24221e+07	1.91324e+06	2.01333e+07	7.45714e+06	1.88761e+07	1.64164e+07	1.26956e+07	1.83394e+06	1.10297e+06	9.48088e+06	546067	2.52258e+06
lactosyl-N-palmitoyl-sphingosine (d18:1/16:0)	879367	2.77884e+06	2.28567e+06	2.19181e+06	830323	1.26711e+06	939640	393863	564164	860271	1.03759e+06	724224	1.45921e+06	606277	927043	759722	507275	2.4561e+06	1.54916e+06	1.31953e+06	674584	1.21203e+06	2.57152e+07	2.1387e+06	1.05686e+07	5243502	2.04176e+07	1.39285e+06	1.06311e+07	3.09711e+07	2.52991e+07	3.09552e+07	4.34959e+07	8.31039e+06	3.95749e+06	1.83409e+07	5.29218e+06	3.98379e+07	6.08456e+06	4.35353e+07	1.79102e+07	3.43295e+07	4.1099e+07	3.4876e+07	4.16617e+06	2.87694e+06	1.76973e+07	1.86269e+06	8.70647e+06
laurylcarnitine (C12)	4.04007e+06	1.09117e+07	2.42179e+07	6.68976e+06	5.50056e+06	9.58346e+06	1.33967e+07	3.52656e+06	5.68859e+06	5.30658e+06	2.24942e+06	1.40031e+07	1.62322e+07	16496418	9.59909e+06	7.14459e+06	9.28249e+06	1.76085e+07	6.66128e+06	1.04645e+07	2.28833e+06	8.7577e+06	8.0182e+06	9.61469e+06	8.40727e+06	4555359	7.61747e+06	6.66422e+06	6.60063e+06	4.93851e+06	4.28975e+06	3.40436e+06	2.83324e+06	2.65794e+07	1.40959e+07	9.59405e+06	9.51441e+06	6.29401e+06	1.06181e+07	1.71134e+07	6.37057e+06	8.13856e+06	5.81485e+06	3.62394e+06	7.03444e+06	9.16553e+06	1.06455e+07	1.04151e+07	1.18223e+07
leucine	1.63861e+08	1.67583e+08	2.75988e+08	1.91852e+08	1.38571e+08	1.55867e+08	1.61744e+08	1.04016e+08	1.20279e+08	1.60417e+08	1.82778e+08	2.75317e+08	3.03164e+08	1.69615e+08	1.81928e+08	1.94127e+08	1.90138e+08	1.64336e+08	1.37366e+08	144356316	1.55656e+08	2.15863e+08	2.31589e+08	2.58353e+08	1.74903e+08	149656872	1.98311e+08	2.06222e+08	2.23784e+08	1.32508e+08	1.44181e+08	1.83203e+08	2.21904e+08	2.38878e+08	1.6594e+08	1.16261e+08	1.4002e+08	1.53068e+08	133304764	1.39486e+08	1.02168e+08	109317675	1.69308e+08	1.37043e+08	2.13685e+08	4.87584e+08	1.6704e+08	1.26712e+08	1.48302e+08
lidocaine	8.39176e+08	1.23336e+09	2.51395e+09	5.18578e+08	4.13824e+08	5.8522e+08	7.97052e+08	1.79654e+08	4.65646e+07	2.15975e+09	3.18735e+08	1.25753e+09	4.51726e+08	8.37314e+08	1.18956e+09	3.77317e+08	5.50782e+08	5.7767e+08	3.75405e+08	3.30181e+08	772362945	7.6305e+08	9.93926e+08	5.73021e+08	5.25157e+08	853773504	3.18101e+08	1.22954e+08	6.00735e+08	1251649773	1.32004e+08	2.04684e+08	3.01144e+08	7.9471e+08	9.41156e+08	5.29217e+08	1440440208	6.3997e+07	1.82723e+08	240892560	7.95832e+08	8.03105e+07	5.78218e+08	8.87191e+07	1117764429	1.17185e+09	1.82281e+09	4.6742e+08	7.46978e+08
lignoceroyl sphingomyelin (d18:1/24:0)	9.14311e+07	1.55191e+08	2.12899e+08	1.3372e+08	8.15794e+07	1.16248e+08	8.76335e+07	5.57054e+07	1.06742e+08	1.0189e+08	8.94981e+07	1.10643e+08	1.60578e+08	1.35151e+08	1.15958e+08	1.28972e+08	1.41325e+08	1.13456e+08	1.11837e+08	1.48244e+08	1.00388e+08	8.37018e+07	1.61653e+08	1.26412e+08	9.44278e+07	123355116	8.12978e+07	1.23515e+08	9.59235e+07	8.55662e+07	7.84355e+07	8.2142e+07	9.819e+07	1.48276e+08	1.17442e+08	1.14496e+08	1.12064e+08	1.17122e+08	1.01116e+08	8.95379e+07	8.92715e+07	1.41351e+08	1.13638e+08	6.70699e+07	1.63934e+08	1.79265e+08	1.68975e+08	7.63847e+07	59387824
lignoceroylcarnitine (C24)*	434356	920760	892247	735393	321661	487344	608734	311996	645652	478991	255769	1.01808e+06	845540	853094	692025	524057	694720	531619	939366	683984	377931	491751	878398	577756	500754	621806	423243	433242	474909	428637	560803	599541	361206	1.37734e+06	956998	603132	929043	548638	652030	758229	1.35323e+06	1.43069e+06	1.19373e+06	359374	527655	1.10266e+06	864654	518973	1.04145e+06
linoleate (18:2n6)	3.05338e+07	8.51421e+07	5.07404e+07	3.42779e+07	3.18617e+07	5.79627e+07	1.54108e+07	1.86401e+07	2.2572e+07	1.81298e+07	5.7417e+07	2.99794e+07	7.79855e+07	2.68445e+07	4.7657e+07	8.06308e+06	3.81446e+07	2.93781e+07	4.87526e+07	2.74103e+07	51637023	3.88493e+07	6.077e+06	9.39432e+07	4.67198e+07	1.96497e+07	4.82243e+07	1.69203e+07	3.17841e+07	1.46597e+07	3.31461e+07	6.93286e+07	4.76195e+07	4.86741e+07	5.1981e+07	3.97792e+07	2.79166e+07	5.46448e+07	7.15118e+07	3.73923e+07	1.97111e+07	7.53106e+07	1.65723e+08	3.65881e+07	5.53163e+06	6.93178e+07	2.42684e+07	4.20658e+07	1.43412e+07
linolenate [alpha or gamma; (18:3n3 or 6)]	2.77708e+06	5.53292e+06	3.66178e+06	2.49956e+06	1.88015e+06	4.86201e+06	802950	875694	2.12582e+06	2.14247e+06	3.12708e+06	2.62904e+06	5.73965e+06	2.29203e+06	3.42465e+06	1.01585e+06	5.05292e+06	2.67682e+06	2.7077e+06	2.84802e+06	3.56254e+06	2.34328e+06	1.42259e+06	6.36743e+06	2.6596e+06	2.02162e+06	4.02961e+06	1.51862e+06	1.89473e+06	765679	2.57375e+06	3.91812e+06	2.63615e+06	3.39092e+06	3.13644e+06	3.0007e+06	1.66403e+06	3.9715e+06	5.44093e+06	2.05887e+06	876444	6.77373e+06	7.95053e+06	2.36775e+06	521642	3.20572e+06	1.01386e+06	1.9961e+06	960616
linolenoylcarnitine (C18:3)*	5.87139e+06	1.01084e+07	1.20083e+07	4.18147e+06	4.99802e+06	9.17951e+06	4.07318e+06	2.03793e+06	5.05274e+06	3.32515e+06	2.73812e+06	1.30221e+07	1.44431e+07	1.28333e+07	5.35656e+06	7.30196e+06	1.03937e+07	1.80865e+07	3.87845e+06	5.04684e+06	2.65585e+06	1.05273e+07	9.4551e+06	6.34028e+06	4.07847e+06	3.6052e+06	5.65462e+06	5.63028e+06	5.20776e+06	2.06619e+06	2.80131e+06	2.34322e+06	2.38558e+06	1.21458e+07	8.0243e+06	4.78027e+06	3.63073e+06	4.91201e+06	9.51002e+06	6.76521e+06	2.10559e+06	4.63683e+06	3.73677e+06	2.95869e+06	3.39857e+06	5.03522e+06	4.25246e+06	2.21946e+06	6.13632e+06
linoleoyl-linolenoyl-glycerol (18:2/18:3) [2]*	348637	482241	682622	368502	268081	464081	421939	216471	250487	235309	349868	384026	363090	545720	497805	345979	897544	591623	325810	611831	342867	365815	1.02417e+06	479104	660376	388450	367810	537424	892569	414047	311833	545648	575832	445062	550487	734248	328135	868969	839386	848078	204693	434466	1.17693e+06	729024	311440	457928	822576	242205	377341
linoleoyl-linoleoyl-glycerol (18:2/18:2) [1]*	713826	4.95075e+06	7.08472e+06	3.72177e+06	1.94832e+06	4.94639e+06	5.92086e+06	2.44557e+06	2.12344e+06	4.42278e+06	3.29925e+06	1.98996e+06	1.91038e+06	1.57061e+06	1.81556e+06	1.99692e+06	9.06614e+06	5.65565e+06	3.8267e+06	3.59268e+06	3.4843e+06	3.58867e+06	5.7629e+06	4.52268e+06	3.84863e+06	5.24515e+06	3.62813e+06	5.05141e+06	9.38258e+06	4.00585e+06	2156092	4.14527e+06	7.23518e+06	5.59518e+06	3.34e+06	4.81986e+06	4.31906e+06	7.73243e+06	7.48768e+06	1.15489e+07	3.03655e+06	7.92294e+06	8.91076e+06	4.23312e+06	1.24769e+06	2.9041e+06	7.17569e+06	917431	2.8492e+06
linoleoylcarnitine (C18:2)*	2.60525e+07	9.0364e+07	7.65758e+07	2.73528e+07	30523486	4.39042e+07	2.75111e+07	1.9005e+07	2.45077e+07	2.01565e+07	1.7774e+07	6.97472e+07	7.61718e+07	6.37521e+07	3.13693e+07	6.01614e+07	4.48097e+07	1.11015e+08	2.70743e+07	2.6675e+07	1.44553e+07	5.8265e+07	4.77065e+07	5.24494e+07	2.99215e+07	19770900	3.70535e+07	3.56212e+07	3.20014e+07	1.44709e+07	2.31338e+07	1.80483e+07	2.18723e+07	9.94861e+07	4.66103e+07	3.41228e+07	2.64776e+07	2.87948e+07	4.93265e+07	6.53644e+07	2.00061e+07	2.11233e+07	2.83758e+07	2.01637e+07	28829016	4.55252e+07	3.06451e+07	2.26864e+07	4.99952e+07
lysine	1.91608e+08	2.35219e+08	3.20519e+08	1.44044e+08	1.16662e+08	1.83324e+08	1.68963e+08	140708580	1.30142e+08	1.52302e+08	1.64904e+08	2.39853e+08	2.97154e+08	2.73196e+08	1.83647e+08	1.75449e+08	2.29539e+08	1.61273e+08	1.90027e+08	2.30003e+08	1.79539e+08	2.16964e+08	3.12086e+08	1.87253e+08	1.90927e+08	152305284	1.11333e+08	1.98534e+08	1.85994e+08	1.34428e+08	1.1947e+08	1.24175e+08	1.9706e+08	2.97427e+08	255891360	1.65106e+08	1.6014e+08	174414468	1.70586e+08	1.48661e+08	1.8783e+08	1.6511e+08	1.75825e+08	1.36984e+08	2.48499e+08	2.06991e+08	1.65062e+08	1.23035e+08	1.3849e+08
malate	9.02407e+07	2.14872e+08	3.66641e+08	9.92958e+07	7.59527e+07	1.10293e+08	6.40546e+07	7.96527e+07	1.02332e+08	8.82868e+07	6.80056e+07	1.18742e+08	2.15613e+08	1.93398e+08	1.54924e+08	1.05873e+08	2.00089e+08	9.62767e+07	1.40602e+08	1.45853e+08	6.66154e+07	1.32569e+08	1.64051e+08	1.24639e+08	2.31475e+08	132892992	1.01027e+08	1.70351e+08	1.25407e+08	9.75097e+07	1.0526e+08	1.12282e+08	1.26766e+08	1.70499e+08	1.38653e+08	1.28255e+08	9.34628e+07	1.04189e+08	96151066	9.90083e+07	1.08636e+08	1.2046e+08	9.17997e+07	8.28169e+07	1.3636e+08	1.46781e+08	2.26885e+08	8.00693e+07	130881524
malonylcarnitine	2.79898e+06	4.88866e+06	6.77915e+06	2.88811e+06	3746336	4.46239e+06	5.55594e+06	2.56719e+06	3.03667e+06	3.50741e+06	2.37732e+06	4.26545e+06	6.12266e+06	4.46085e+06	3.8996e+06	5.40845e+06	6.02537e+06	5.80933e+06	3.54755e+06	3.5737e+06	3.27297e+06	3.92137e+06	4.77677e+06	3.26566e+06	3.33177e+06	2432715	3.64458e+06	4.38372e+06	6.36416e+06	2.15202e+06	2.40341e+06	2.80357e+06	2.57114e+06	5.44412e+06	4.97714e+06	2.40221e+06	3.06499e+06	5.98907e+06	3.9586e+06	3.57429e+06	3888378	3.39397e+06	2.55722e+06	1.88316e+06	3.98093e+06	3.77387e+06	4.49203e+06	2.24025e+06	4.84796e+06
mannitol/sorbitol	9.67688e+06	1.45889e+07	2.15995e+07	9.53049e+06	7.99893e+06	1.06112e+07	1.27775e+07	9.03457e+06	7.83576e+06	1.564e+07	1.02745e+07	1.34705e+07	1.98741e+07	1.53684e+07	1.2938e+07	1.14453e+07	1.57573e+07	9.85973e+06	1.28275e+07	1.4156e+07	1.19385e+07	1.80741e+07	1.43909e+07	1.07068e+07	1.27229e+07	9.18594e+06	8.3637e+06	1.28232e+07	1.35252e+07	8464230	7.35965e+06	1.07767e+07	1.48479e+07	1.49739e+07	1.29403e+07	9.33198e+06	9.52393e+06	1.00394e+07	9.97884e+06	1.08967e+07	1.42773e+07	1.31647e+07	1.18954e+07	1.11407e+07	1.08034e+07	1.34033e+07	1.60472e+07	7.18236e+06	8.96368e+06
mannose	335533	828334	2.09644e+06	1365378	560535	542874	614313	495712	339790	751775	1.06347e+06	231692	506407	360272	749012	605366	382455	636197	1.37381e+06	800134	623345	1.00924e+06	765892	1.07937e+06	662173	986474	1.216e+06	254805	828073	1.26071e+06	905296	995194	1.64854e+06	722665	721110	898651	699644	1.02367e+06	381385	699518	768450	1.45394e+06	1.95915e+06	1.42749e+06	538149	526902	702314	314954	319498
mannose-6-phosphate	312178	1.78554e+06	2.00036e+06	554476	646773	1.56353e+06	1.2316e+06	989259	1.18284e+06	872323	598419	1.23711e+06	2.90754e+06	2.60616e+06	1.16112e+06	1321762	1.04556e+06	764558	1.20558e+06	2.00515e+06	820874	2.46679e+06	1.34895e+06	2.18378e+06	547063	706192	205397	603783	1.08448e+06	525812	285009	293350	1.12907e+06	4.71989e+06	1.1889e+06	934797	565690	289086	1.42746e+06	332756	1.71901e+06	461008	155007	815053	2.57729e+06	2.20278e+06	1.24989e+06	837587	481175
margarate (17:0)	2.09008e+07	3.59354e+07	2.4916e+07	1.63495e+07	1.68645e+07	2.97088e+07	9.50753e+06	8.31869e+06	1.62385e+07	9.03896e+06	1.06975e+07	2.26999e+07	4.20204e+07	7.75823e+06	1.44519e+07	6.37101e+06	1.99915e+07	1.24825e+07	2.63504e+07	1.63145e+07	2.78363e+07	1.27258e+07	3.05938e+06	5.08e+07	1.9953e+07	8853858	1.95734e+07	1.65001e+07	1.4842e+07	9.45517e+06	1.5204e+07	3.31176e+07	2.10476e+07	3.78697e+07	3.78103e+07	1.59634e+07	1.58201e+07	41452078	3.6322e+07	1.23269e+07	1.32708e+07	3.29083e+07	5.56358e+07	1.34471e+07	9.11456e+06	4.99703e+07	1.55604e+07	1.73947e+07	1.9493e+07
margaroylcarnitine (C17)*	2.7547e+06	5.13098e+06	6.07355e+06	2.72286e+06	1.81742e+06	3.50866e+06	2.04675e+06	1.53169e+06	2.70232e+06	1.8854e+06	1.47578e+06	5.18971e+06	7.32242e+06	6.64691e+06	3.23553e+06	2.60998e+06	3.06691e+06	5.09146e+06	2.82971e+06	3.01877e+06	1.51495e+06	4.13184e+06	4.15973e+06	3.32077e+06	1.9316e+06	1.94174e+06	1.87597e+06	2.24374e+06	1.68922e+06	1.98875e+06	1.70817e+06	1.56434e+06	2.15182e+06	4.73076e+06	3.73491e+06	2.6827e+06	1.8164e+06	1.79032e+06	2.95033e+06	3.42766e+06	1.2245e+06	2.62443e+06	2.33981e+06	1.46961e+06	1.64492e+06	2924070	2.8521e+06	1.31497e+06	2.09044e+06
methionine	3.81926e+07	4.71294e+07	7.0432e+07	4.61276e+07	2.86478e+07	3.64956e+07	5.46382e+07	3.19764e+07	3.36555e+07	3.74886e+07	4.19716e+07	7.01009e+07	7.41739e+07	5.01299e+07	4.20145e+07	37252356	4.78442e+07	4.34323e+07	3.62741e+07	4.85278e+07	3.89687e+07	4.31733e+07	52253882	6.36079e+07	4.0769e+07	38930139	4.17481e+07	4.28023e+07	5.95709e+07	3.3084e+07	4.26434e+07	4.19977e+07	4.65943e+07	5.11779e+07	4.63569e+07	3.32867e+07	3.30312e+07	3.21413e+07	2.99778e+07	4.58539e+07	3.14682e+07	3.86638e+07	5.39241e+07	3.00424e+07	3.45034e+07	1.3673e+08	3.36576e+07	2.47711e+07	1.75913e+07
methionine sulfone	1.76001e+06	2.41726e+06	3.61665e+06	1.57718e+06	2.70697e+06	2167257	2.07658e+06	1.59686e+06	1.68949e+06	2.15349e+06	3.18159e+06	2.69718e+06	3.26972e+06	2.88341e+06	2.0505e+06	4.45471e+06	3.6378e+06	1.79182e+06	2.11782e+06	2.50966e+06	1.82499e+06	5.26558e+06	2.99609e+06	2.17605e+06	1.88373e+06	1393074	2.46958e+06	2.6185e+06	2.46065e+06	1.49842e+06	1.29174e+06	1.36247e+06	3.94782e+06	3.18016e+06	2.7864e+06	1.74777e+06	1.79769e+06	4.2943e+06	2.2141e+06	1.21993e+06	2.43711e+06	2.0181e+06	1.27816e+06	2.79216e+06	3.1583e+06	2.04773e+06	2.09646e+06	1.37908e+06	3.8282e+06
methionine sulfoxide	863093	1.38368e+06	1.85383e+06	1.63258e+06	727662	991570	1.4553e+06	799122	670521	565879	954127	2.65422e+06	2.66156e+06	1.24107e+06	1.29659e+06	766914	1.45301e+06	1.48006e+06	1.97864e+06	1.52636e+06	968347	1.45278e+06	1.43538e+06	1.87963e+06	863455	1252731	909687	944297	1.38162e+06	958229	1.36025e+06	1.04584e+06	1.13039e+06	1.3086e+06	1.71694e+06	807969	997284	1.03893e+06	796708	1.51524e+06	1.86165e+06	1.0269e+06	1.25311e+06	939433	813457	5.91961e+06	227796	571639	436749
methyl glucopyranoside (alpha + beta)	1.08534e+06	1.56324e+06	1.41192e+06	650507	3.16646e+06	1.03902e+06	944877	596052	738951	775914	773238	1.21132e+06	2.13989e+06	1.22826e+06	986146	2.65564e+06	1.06341e+06	2.42027e+06	203759	413086	618947	2.70857e+06	1.28448e+06	863469	788320	828582	3.47259e+06	465438	881619	566480	657608	1.21443e+06	972802	2.10394e+06	1.59432e+06	927130	526224	2.97126e+06	871781	2.23878e+06	639389	729397	3.63207e+06	1.15709e+06	1.2661e+06	1.39151e+06	1.23462e+06	328054	4.47178e+06
methylphosphate	9.73877e+06	1.57421e+07	1.47296e+07	1.29649e+07	1.59116e+07	1.30603e+07	1.35254e+07	1.04213e+07	1.47019e+07	1.30235e+07	1.0014e+07	1.01506e+07	1.9464e+07	1.5823e+07	1.24518e+07	1.70301e+07	1.20759e+07	2.24761e+07	1.23346e+07	1.34946e+07	1.08639e+07	2.69752e+07	1.37355e+07	1.43684e+07	9.44355e+06	11938308	1.58431e+07	1.00886e+07	1.59018e+07	1.32554e+07	12129424	1.38788e+07	1.1851e+07	1.75284e+07	1.85161e+07	9.48292e+06	1.07467e+07	2.04009e+07	13005195	1.03572e+07	1.54631e+07	1.06917e+07	1.79021e+07	1.25611e+07	1.2858e+07	1.40299e+07	1.32412e+07	8.84828e+06	2.44236e+07
methylsuccinate	565479	594706	3.35318e+06	207886	280473	414756	463693	412438	581744	630103	470716	382884	598802	624054	700269	888888	1.29295e+06	649591	583376	1.06425e+06	266617	1.6719e+06	748730	476480	392498	482633	528396	381023	640677	436316	434394	561106	327039	202180	465086	495727	638252	1.17197e+06	304301	496293	604073	727174	441569	637975	551025	1.00602e+06	1.70287e+06	408273	593138
myo-inositol	1.35261e+08	2.66848e+08	2.06879e+08	1.36477e+08	9.28175e+07	1.30011e+08	6.32378e+07	9.78358e+07	7.5801e+07	1.31771e+08	1.07479e+08	1.57188e+08	2.68992e+08	1.99358e+08	1.79441e+08	1.98556e+08	1.59352e+08	8.91135e+07	1.61481e+08	1.38315e+08	1.14551e+08	1.44332e+08	2.37002e+08	1.58654e+08	1.21367e+08	123460116	7.67592e+07	1.52626e+08	115190784	9.4113e+07	5.08122e+07	6.1976e+07	1.14317e+08	1.91797e+08	1.69502e+08	1.12786e+08	146059312	1.55429e+08	1.39741e+08	5.80296e+07	169245856	9.83975e+07	5.73371e+07	7.6007e+07	2.00832e+08	1.40436e+08	1.5178e+08	1.13048e+08	1.48391e+08
myristoleoylcarnitine (C14:1)*	3.96825e+06	1.47266e+07	1.87978e+07	1.4202e+07	6390295	9.92294e+06	1.51758e+07	6.00909e+06	7.52556e+06	4.7024e+06	3.3092e+06	1.45626e+07	1.60544e+07	1.65565e+07	7.02208e+06	1.0896e+07	6.65319e+06	1.61004e+07	9.53002e+06	1.32724e+07	2.5302e+06	1.09824e+07	6.27984e+06	8.08216e+06	7.17023e+06	4.41336e+06	5.91127e+06	7.34254e+06	5.74473e+06	5.13894e+06	6.23246e+06	4.06182e+06	4.22052e+06	1.4965e+07	1.13788e+07	6.8685e+06	6.73779e+06	6.33751e+06	1.02598e+07	1.51124e+07	5.63991e+06	9.99132e+06	6.9446e+06	2.8688e+06	3.45171e+06	8.5939e+06	5.94281e+06	3.95964e+06	6.97369e+06
myristoyl dihydrosphingomyelin (d18:0/14:0)*	510481	1.66952e+06	1.80472e+06	862252	477052	694879	416368	357070	892138	591779	864325	444417	1.36629e+06	732135	818551	645419	577086	946798	751866	907316	520115	946429	727450	1.27548e+06	595289	1020330	609987	557177	583905	696859	981157	994524	1.10186e+06	834995	1.44013e+06	1.16273e+06	832471	889117	678510	830086	634984	1.14105e+06	1310046	715780	887874	1.75909e+06	2.12847e+06	435595	449542
myristoylcarnitine (C14)	1.76675e+07	4.29111e+07	4.96224e+07	1.7803e+07	1.47344e+07	2.98032e+07	1.95447e+07	1.16508e+07	2.28627e+07	1.226e+07	9.25094e+06	4.1769e+07	5.64194e+07	4.43829e+07	1.97655e+07	2.34108e+07	2.5713e+07	4.39539e+07	1.65829e+07	2.6122e+07	7.28286e+06	27815147	3.05266e+07	3.01763e+07	1.64181e+07	1.14716e+07	1.48663e+07	1.97669e+07	1.67836e+07	1.54056e+07	1.18278e+07	8.52291e+06	1.13443e+07	4.35852e+07	3.45919e+07	2.28806e+07	1.75524e+07	1.37829e+07	2.86348e+07	4.76171e+07	1.05496e+07	2.74634e+07	1.47904e+07	1.09606e+07	1.19777e+07	2.2374e+07	1.86609e+07	1.23633e+07	1.91984e+07
N-acetyl-aspartyl-glutamate (NAAG)	2.41653e+06	2.69149e+06	3.6132e+06	2.20491e+06	3.14546e+06	4.39678e+06	4.15156e+06	2.05605e+06	2.4902e+06	4.13171e+06	2.35175e+06	2.60263e+06	3.36969e+06	3.90729e+06	2.10304e+06	3.66619e+06	4.64242e+06	3.21281e+06	2.26548e+06	3.3935e+06	3.42928e+06	4.1887e+06	3.3786e+06	3.53626e+06	2.00485e+06	1952736	2.60392e+06	3.71955e+06	3.61921e+06	2.01063e+06	1.46807e+06	2.70741e+06	2.44743e+06	4.07594e+06	4.79863e+06	2.26224e+06	1.60085e+06	4.6068e+06	3.19038e+06	2.40688e+06	2.29373e+06	3.62768e+06	2.68437e+06	2.36591e+06	3.40924e+06	2.68031e+06	2.73543e+06	1.60818e+06	3.32772e+06
N-acetyl-isoputreanine*	4.00889e+06	2.88918e+06	2.9733e+06	5.65774e+06	3.66828e+06	1.75878e+06	2.5707e+06	1.86011e+06	3.15718e+06	2.64375e+06	4.54311e+06	3.12761e+06	5.02123e+06	1.97075e+06	6.84746e+06	3.87265e+06	2.311e+06	3.11268e+06	2.61867e+06	3.92084e+06	3.33284e+06	5.74464e+06	6.60699e+06	3.62993e+06	1.90395e+06	6960309	4.25441e+06	2.24437e+06	6.01479e+06	2.6301e+06	3.46049e+06	3.29964e+06	4.09028e+06	6.61134e+06	3.90785e+06	1.77027e+06	6.88149e+06	5.02465e+06	1.86092e+06	2.66252e+06	2559221	2.95001e+06	2.44262e+06	3.08142e+06	4.63317e+06	3.23651e+06	2.05426e+06	4.32456e+06	3.58857e+06
N-acetylalanine	401877	696311	1.02756e+06	551243	495172	553764	566670	396761	407907	564092	500690	499648	763405	514186	507545	870818	642910	680312	482176	485527	519026	604754	647764	663397	540344	424324	658855	531912	592149	332552	370287	548079	567191	727908	578294	380837	591380	809595	425207	484249	453768	564952	596058	439741	466876	692727	610575	302336	502814
N-acetylarginine	387294	862305	732729	271834	194058	542218	513042	478520	300922	300116	427542	520161	1.25771e+06	620731	450377	308508	693925	588156	616815	390175	365908	586278	692662	586736	418609	251382	193590	536256	616499	517885	223160	194478	470789	689743	1.44198e+06	381171	311505	330668	486023	347923	737359	469144	354101	283958	634520	478780	527935	212192	256711
N-acetylasparagine	2.42493e+06	2.67975e+06	4.15934e+06	2.19591e+06	1657031	2.87408e+06	2.20883e+06	4.04028e+06	3.02044e+06	3.83322e+06	2.22429e+06	4.12284e+06	7.3086e+06	3.4843e+06	5.68546e+06	1.92813e+06	3.24628e+06	2.82697e+06	1.67357e+06	2.99105e+06	2.42287e+06	3.01887e+06	2.85737e+06	2.11694e+06	2.09174e+06	1.06914e+06	973125	3.92641e+06	2.85242e+06	1.90993e+06	2.87649e+06	1.98071e+06	2.83294e+06	4.97958e+06	1.62695e+06	2.63884e+06	1.6577e+06	1.59769e+06	3.52571e+06	2.48592e+06	2.25419e+06	3.65734e+06	1.87321e+06	2.05076e+06	2.43884e+06	3.62568e+06	2.26276e+06	2.61173e+06	1.43516e+06
N-acetylaspartate (NAA)	1.19907e+06	3.91313e+06	3.67538e+06	1.41638e+06	1.94074e+06	1.66676e+06	1.76556e+06	1.77677e+06	1.6917e+06	2.90551e+06	2.22391e+06	2.58596e+06	4.97212e+06	2.08394e+06	1.92651e+06	2.79893e+06	1.56437e+06	2.15509e+06	1.68916e+06	1.82136e+06	2.1089e+06	2.8211e+06	2.05635e+06	3.46766e+06	1.64269e+06	823680	2.35778e+06	1.74608e+06	1.83846e+06	996464	1387215	1.57197e+06	1908751	2.82886e+06	3.72164e+06	1.60801e+06	1.18241e+06	2.5356e+06	1.73973e+06	1.24336e+06	1.30317e+06	1.6391e+06	2.06285e+06	1.27714e+06	5.64716e+06	6.77819e+06	2.21651e+06	1.03058e+06	2.13802e+06
N-acetylcarnosine	1.78052e+07	2.42482e+07	36537477	1.75146e+07	2.20025e+07	3.11166e+07	2.97397e+07	2.59237e+07	8.89953e+06	1.70362e+07	2.13092e+07	3.16162e+07	3.33832e+07	2.62427e+07	2.45146e+07	3.01904e+07	5.22181e+07	2.8984e+07	3.38283e+07	1.35502e+07	1.70132e+07	3.15332e+07	2.64611e+07	2.94937e+07	1.56364e+07	15756003	2.31665e+07	3.10043e+07	3.05701e+07	3.47474e+07	8.02484e+06	1.13322e+07	1.88851e+07	3.64192e+07	3.92231e+07	1.3741e+07	2.15795e+07	31991176	3.17372e+07	1.85319e+07	3.31109e+07	1.11571e+07	1.30239e+07	1.56911e+07	3.0707e+07	2.33151e+07	2.04732e+07	1.36297e+07	2.47783e+07
N-acetylglucosamine/N-acetylgalactosamine	209261	547909	571334	462403	221710	387363	343673	199458	246602	354829	283053	193099	361979	376450	340935	216052	367493	500865	430871	333769	344572	401748	394612	410413	303529	836130	398804	272314	396239	423887	434890	362843	526683	330997	397364	229733	529025	567379	297537	466141	208966	534708	1042173	453288	365555	546216	666892	264377	315442
N-acetylglucosaminylasparagine	657192	711738	1.16242e+06	582293	507002	786794	621180	344921	572160	764986	733137	788531	1.26681e+06	1.03743e+06	718967	907291	1.0084e+06	996506	669729	768724	704307	909812	1.03882e+06	623571	696664	566715	481541	838942	867172	341580	474384	623344	874968	1.2228e+06	873445	648511	533382	1.15016e+06	716381	556932	677826	691961	586170	536371	1.03277e+06	1.05165e+06	852391	474689	800279
N-acetylglutamate	169523	3.72523e+06	1.19666e+06	933645	753183	3.94927e+06	634825	542278	199813	2.28375e+06	843013	810657	1.88208e+06	899846	691841	474593	396367	597170	369365	299340	683514	899077	523242	5.33169e+06	831086	470606	860099	1.412e+06	307202	377814	807581	290513	558506	581387	529837	555513	710902	870417	3566768	365757	506363	208607	157442	513049	455817	801602	849731	356230	441010
N-acetylglutamine	3.14477e+06	3.89807e+06	8.98501e+06	4.00937e+06	2.96906e+06	4.44393e+06	5.08527e+06	3.46324e+06	4.17577e+06	6.02718e+06	3.26639e+06	7.30673e+06	1.00284e+07	6.02918e+06	6181698	3761097	6.01639e+06	6.5897e+06	3.65457e+06	5.16422e+06	4.7366e+06	6.78453e+06	5.86791e+06	5.04039e+06	3377862	4110519	2.5919e+06	4.49456e+06	4.80708e+06	2.45085e+06	2.95685e+06	3.49655e+06	4.16607e+06	6.38202e+06	6.3796e+06	3.73067e+06	4.53231e+06	3665513	4.11669e+06	3498270	4.19181e+06	4.64036e+06	4.31195e+06	3.37846e+06	4.08202e+06	4.35008e+06	4.30457e+06	3.48838e+06	2.45376e+06
N-acetylglycine	897044	1.39778e+06	3.33529e+06	2472801	945961	855229	1.68647e+06	1.61203e+06	1.62408e+06	2.70403e+06	1.08407e+06	1.18221e+06	1.71093e+06	1.53285e+06	1.59508e+06	1.42801e+06	1.11274e+06	1.56072e+06	3.43058e+06	2.10739e+06	2.21528e+06	1.95212e+06	1.28843e+06	1.83377e+06	1.7356e+06	2.21061e+06	1.20661e+06	774673	2.56044e+06	2.02167e+06	2.17462e+06	2.91771e+06	1.38693e+06	1.17812e+06	1.32811e+06	1.19098e+06	1.1406e+06	1.30433e+06	714316	1.51646e+06	1.84866e+06	2.95583e+06	4.59969e+06	1.08419e+06	758690	1.9159e+06	2.39875e+06	937646	743920
N-acetylmethionine	133625	225698	513857	230803	127649	175940	174237	152416	139334	146459	162653	267111	246923	217102	186701	254890	215775	309429	169026	162442	200356	213363	255354	201812	269449	185378	223153	187827	233128	208422	222644	382918	308058	254311	203726	216171	226712	347745	121040	425867	156493	273643	563211	330589	217276	301744	532562	108839	249495
N-acetylneuraminate	486073	548636	560499	485877	211910	242734	326124	266778	556819	514771	303899	557235	706296	761215	863214	374395	421778	577112	406626	519035	351859	808276	540543	406344	272484	435852	294602	239100	346466	321010	526167	403214	582012	704232	558827	621309	943331	682857	229257	312241	500810	565797	511407	469073	513397	652350	921258	567203	425369
N-acetylphenylalanine	47755.3	59582	125365	33608.3	50728	43598.4	73559.2	43403.2	38985.9	49678.6	35050.8	47442.6	64241.2	64497	33892.1	66060.5	48974.3	54301.1	44972.3	34577.5	52015.1	63382.1	53603.9	44292.3	67140.1	55541.4	39425.9	53578.7	41995.4	47143.1	36433.7	45478.2	49612.9	75469.7	48206.7	33141.4	41894.8	57516.7	70214.6	41304.1	42958.2	98791.3	77321.7	51456.2	60625.4	63346.4	84676.9	40411.2	52706.2
N-acetylputrescine	148186	225680	262740	190732	98974.7	143116	104058	112514	97027.4	226750	303663	421947	250988	154930	109873	134023	127266	286599	190015	85052.5	173468	188929	160491	262216	167381	113094	175721	73646.2	108544	140550	169617	287388	263141	180815	109027	142269	108894	225451	101610	192592	167553	169530	208104	131459	144916	882023	122824	84131.3	97325.3
N-acetylserine	1.42999e+06	4.41029e+06	2.25971e+06	1.99345e+06	2.38912e+06	1.8985e+06	2.3455e+06	1.35909e+06	1.4688e+06	2.51954e+06	2.35203e+06	2.07911e+06	2.30626e+06	2.3711e+06	1.93587e+06	3.11973e+06	3.40479e+06	3.01384e+06	2.40098e+06	2.15966e+06	1.66396e+06	3.27178e+06	2.70064e+06	3.3842e+06	1.33795e+06	2.1115e+06	2.93078e+06	1.65492e+06	2.06557e+06	1.76514e+06	1.40598e+06	2.3435e+06	2.41542e+06	3.35182e+06	2.37626e+06	1.55857e+06	2.00502e+06	3.45609e+06	1.96315e+06	2.57525e+06	2.29136e+06	1.70735e+06	3.11975e+06	2.14069e+06	2.2394e+06	5.09022e+06	2.37136e+06	1.57413e+06	2.68953e+06
N-acetyltaurine	1.47024e+06	1.9452e+06	4.56782e+06	2.16511e+06	1.21456e+06	1.26805e+06	2.99422e+06	1.18285e+06	2.87753e+06	5.46581e+06	1.43696e+06	2.08757e+06	3.7157e+06	2.22751e+06	2.43564e+06	1.95912e+06	1.80688e+06	4.64929e+06	1.67117e+06	2.86822e+06	2.45044e+06	3.82694e+06	1.63949e+06	1.67104e+06	1.27043e+06	1126056	1.19753e+06	1.33495e+06	1.5976e+06	779354	1.28348e+06	1.70887e+06	1.57849e+06	1.57517e+06	1.55102e+06	1.13162e+06	1.28743e+06	1.55535e+06	1.16423e+06	1.68954e+06	2.30893e+06	2.94726e+06	2.18311e+06	1.63586e+06	1.23236e+06	3.54881e+06	2.32737e+06	885447	1.06063e+06
N-acetylthreonine	2.81481e+06	3.70746e+06	4.71451e+06	3.53897e+06	3.48056e+06	3.27031e+06	3.64645e+06	2.93395e+06	3.31042e+06	4.59505e+06	3.90376e+06	4.02566e+06	4.21004e+06	3.42972e+06	4.31401e+06	5.57832e+06	4.83254e+06	4.11598e+06	3.50557e+06	3.27891e+06	4.16244e+06	4.60787e+06	3.73778e+06	5.24621e+06	2.36947e+06	2.9155e+06	3.94381e+06	3.60073e+06	3.85159e+06	2.80562e+06	2.45694e+06	3.50943e+06	3.50067e+06	4.59103e+06	3.89633e+06	2.16852e+06	3.71469e+06	5.43282e+06	2.88811e+06	2.4454e+06	3.29571e+06	2.82261e+06	2.79687e+06	2.65803e+06	3.62671e+06	5.26884e+06	2.91008e+06	2.38366e+06	4.59858e+06
N-behenoyl-sphingadienine (d18:2/22:0)*	3.99735e+06	8.56545e+06	1.18208e+07	9.94345e+06	4.52994e+06	5.78137e+06	6.88489e+06	3.38511e+06	4.97167e+06	8.24974e+06	5.64158e+06	6.2362e+06	7.40886e+06	6.59662e+06	7.53164e+06	7.9736e+06	8.58883e+06	5.66008e+06	4.0925e+06	5.07044e+06	6.10494e+06	5.20879e+06	6.53662e+06	1.18705e+07	6.27456e+06	6.84106e+06	5.86014e+06	6.86285e+06	7.93923e+06	3.43327e+06	4.8141e+06	8.12795e+06	7.48092e+06	7.03736e+06	9.79419e+06	4.7729e+06	5.97786e+06	7.9487e+06	5.35948e+06	1.10891e+07	4.78618e+06	8614827	8.56686e+06	3.44123e+06	4.62375e+06	1.27943e+07	6.09997e+06	4.60675e+06	4.3141e+06
N-delta-acetylornithine	891727	212121	877248	170034	546112	314250	833300	525468	334895	273512	208984	498219	232893	765741	332849	1.00308e+06	361528	580298	717727	428160	298579	570855	1.42453e+06	196222	421219	172956	461372	328034	847737	449798	331723	261687	253748	578809	238403	584789	352723	779172	280385	500709	598896	419988	273949	369282	1.56474e+06	214845	570674	148090	606016
N-ethylglycinexylidide	1.88998e+07	4.01115e+07	8.88117e+07	1.66377e+07	1.42594e+07	2.96868e+07	2.71338e+07	6.94543e+06	1.02956e+06	9.41077e+07	1.06687e+07	4.54398e+07	1.25385e+07	3.12444e+07	6.40093e+07	1.32406e+07	2.09859e+07	2.15433e+07	1.18305e+07	1.12645e+07	34030572	22765087	22848085	2.0206e+07	2.06706e+07	34810137	1.25116e+07	5.49387e+06	1.74436e+07	5.63793e+07	3.51633e+06	6.71216e+06	1.16546e+07	2.91013e+07	3.44392e+07	1.85533e+07	5.84552e+07	3.08809e+06	6.90077e+06	5.26929e+06	39489474	2.72624e+06	1.56487e+07	2.5054e+06	2.44157e+07	4.2627e+07	5.13314e+07	1.94248e+07	3.49428e+07
N-formylmethionine	516153	668482	1.1189e+06	738446	433174	620428	605640	570797	458424	465297	581276	925923	939624	676317	851599	746159	887904	809420	700285	591751	510379	811248	968419	669220	743118	671572	511775	763440	685589	546606	550397	523483	767367	790045	787152	474302	902400	864372	549214	500351	632905	647002	520766	679260	670169	812573	743052	466599	628332
N-formylphenylalanine	111006	181804	332586	127077	130191	116633	167690	119003	66475.5	119392	119303	132128	139183	67633.8	97280	150397	140997	119687	140736	51698.1	134976	230908	112119	121629	147414	73618.5	73372.1	157177	156022	148321	98313.2	159572	124982	56553.3	100471	106839	168419	74955.3	80759.2	117125	104861	103584	174398	156573	112331	206884	363608	57343.3	61196.6
N-methylproline	1.3796e+06	1.21968e+06	1.91781e+06	1.43806e+06	4.61144e+06	636717	688096	911683	5.55403e+06	973303	688221	410233	1.3024e+06	1.37565e+06	1.57205e+06	2.21452e+06	1.35424e+06	1.22634e+06	1.63936e+06	1.96606e+06	834897	1.29408e+06	1.14559e+06	1.18782e+06	916433	972958	4.31919e+06	1.56486e+06	1.73927e+06	1.00009e+06	3.45429e+06	1.16215e+06	698891	1.10549e+06	2.11386e+06	1.24194e+06	1.13015e+06	2.77116e+06	781045	912510	1.60333e+06	1.43786e+06	706184	879935	953390	890610	826437	584617	5.08277e+06
N-oleoyltaurine	155701	414864	271887	259198	125882	317728	112318	165348	375417	214232	432414	204888	670352	206524	297530	61186.9	335383	273448	325735	220072	433673	321728	131601	419250	373985	133083	468603	219474	245200	106536	530168	651181	546719	190315	246817	173380	200476	581684	601751	181480	236962	803998	771944	270396	151106	682938	134632	158919	157500
N-palmitoyl-sphingadienine (d18:2/16:0)*	638404	1.76094e+06	2.75385e+06	1.50622e+06	976030	948745	880062	744387	1.09818e+06	1.25198e+06	1.62412e+06	973428	1.30665e+06	1.28754e+06	963254	1.57832e+06	1.0352e+06	2.09504e+06	970087	935943	859567	2.02789e+06	1.56378e+06	2.61776e+06	831989	911066	1.48871e+06	973346	1.34268e+06	1.20107e+06	1.01798e+06	2.64805e+06	2.24491e+06	734919	3.3502e+06	1.01896e+06	745172	1.84865e+06	1.10135e+06	5.14125e+06	797752	1.69869e+06	3.42477e+06	2.25557e+06	820812	4.07775e+06	1.23186e+06	397573	745084
N-palmitoyl-sphingosine (d18:1/16:0)	7.28074e+06	2.07047e+07	1.80095e+07	1.59054e+07	9092602	1.24746e+07	1.11492e+07	5.75126e+06	1.28139e+07	1.35495e+07	1.30773e+07	1.36557e+07	2.24121e+07	1.48497e+07	1.10146e+07	1.55055e+07	1.2752e+07	1.95624e+07	1.42677e+07	1.3816e+07	1.02184e+07	1.54262e+07	1.91332e+07	2.97986e+07	9.63576e+06	1.28931e+07	1.09213e+07	1.03837e+07	1.40546e+07	1.06369e+07	1.12583e+07	2.02248e+07	1.94049e+07	1.50021e+07	2.32302e+07	1.15267e+07	9.51084e+06	1.75722e+07	1.13279e+07	3.04828e+07	1.0518e+07	1.73141e+07	2.24903e+07	1.26425e+07	1.36548e+07	2.80987e+07	1.83194e+07	6.83322e+06	8.3934e+06
N-palmitoyltaurine	324496	509200	444801	324559	237973	488625	272340	231009	595160	432884	815275	362732	1.14911e+06	388472	525937	62534.7	624066	462131	484170	425835	634070	589406	55036.9	705814	514776	194578	520033	410465	329650	121752	532333	792660	594041	599793	413608	199721	263965	637696	698706	265536	414727	698083	738630	369048	363504	1.43362e+06	226191	252468	389540
N-stearoyl-sphingadienine (d18:2/18:0)*	1.24915e+07	2.60836e+07	21076098	2.05753e+07	1.41393e+07	1.65936e+07	2.30596e+07	8.18829e+06	1.42163e+07	2.25769e+07	2.0669e+07	2.10258e+07	2.57297e+07	2.12219e+07	1.51392e+07	22160959	2.10754e+07	2.99461e+07	1.68018e+07	1.56989e+07	1.61632e+07	2.91215e+07	2.37289e+07	5.00872e+07	1.28733e+07	1.43225e+07	1.45985e+07	1.65701e+07	2.54748e+07	1.11327e+07	1.06485e+07	2.16152e+07	2.45726e+07	2.33833e+07	2.68165e+07	1.1293e+07	1.25586e+07	2.00157e+07	1.51817e+07	3.8784e+07	1.31879e+07	1.62369e+07	22895964	1.7481e+07	1.90171e+07	4.70583e+07	1.66232e+07	9.80888e+06	1.2803e+07
N-stearoyl-sphingosine (d18:1/18:0)*	6.9429e+07	1.40047e+08	1.06927e+08	7.67741e+07	5.83216e+07	9.9381e+07	1.09157e+08	4.91274e+07	6.8743e+07	1.13842e+08	8.67192e+07	1.04159e+08	1.32939e+08	9.90498e+07	7.535e+07	9.55168e+07	1.39276e+08	1.20934e+08	8.98727e+07	8.45101e+07	1.06336e+08	1.29724e+08	1.21094e+08	194477190	6.98945e+07	67400124	5.73537e+07	1.10317e+08	1.21398e+08	6.16552e+07	5.48962e+07	8.42987e+07	1.28639e+08	1.15047e+08	1.4212e+08	5.69524e+07	75137608	1.0319e+08	9.32707e+07	1.43333e+08	7.54037e+07	8.37599e+07	9.59352e+07	7.84505e+07	8.48253e+07	1.43289e+08	6.92839e+07	5.27514e+07	5.36871e+07
N-stearoyltaurine	162259	425504	242275	180522	180989	341961	169689	152469	283608	248523	357419	156639	864025	168543	279045	246493	370436	261968	391507	154268	379468	347388	49680.4	508287	461378	223928	429914	300592	341359	170267	668192	920680	728272	245834	287563	187141	220156	729237	488511	273690	314775	556252	897879	321811	212735	1.06987e+06	240936	193264	167599
N-trimethyl 5-aminovalerate	1.51302e+08	2.25142e+08	2.19425e+08	1.53834e+08	1.03217e+08	8.73445e+07	1.69957e+08	1.23429e+08	1.26238e+08	1.44289e+08	1.83548e+08	1.8921e+08	3.51757e+08	1.43598e+08	2.06904e+08	1.73825e+08	1.31432e+08	1.7813e+08	1.73554e+08	1.47303e+08	1.32689e+08	3.08444e+08	2.13863e+08	2.34231e+08	1.23106e+08	130722564	1.14643e+08	9.28241e+07	1.82233e+08	1.27644e+08	9.41291e+07	1.00984e+08	2.13242e+08	2.33844e+08	2.80179e+08	8.14737e+07	1.66116e+08	152726644	82562594	9.56848e+07	1.83575e+08	1.30065e+08	8.50844e+07	1.53773e+08	1.74998e+08	2.33087e+08	1.36952e+08	1.10951e+08	1.35332e+08
N1-Methyl-2-pyridone-5-carboxamide	1.01668e+06	2.52957e+06	3.75929e+06	1.46674e+06	2.63185e+06	2.45726e+06	2.2145e+06	1.69805e+06	1.10266e+06	1.78383e+06	1.64968e+06	1413634	2.71516e+06	1.65634e+06	2.13274e+06	4.38894e+06	2.89087e+06	1.52071e+06	1.78661e+06	1.48576e+06	1.53262e+06	2111374	2.16137e+06	1.86588e+06	2.09928e+06	1310988	2.82126e+06	3.26061e+06	2.12253e+06	1.70595e+06	1.33136e+06	2.25045e+06	2.15136e+06	1.42195e+06	2.01403e+06	990118	2.08497e+06	3.24444e+06	1.59696e+06	1.11875e+06	1.20368e+06	1.29053e+06	1.55487e+06	1.56625e+06	1.56676e+06	1.72462e+06	2.25804e+06	742824	3.26029e+06
N1-methyladenosine	268201	421785	540715	449360	381386	329205	303599	304601	361465	473075	289391	354706	426903	324768	298237	353345	813686	421952	413894	366534	388357	452654	324046	323531	369009	289578	306087	714226	521278	282278	239168	313349	368604	429027	479365	286292	309510	330888	433112	315310	467585	370952	355059	185781	347595	381366	396689	366993	205886
N6,N6,N6-trimethyllysine	1.44139e+07	2.15748e+07	2.64636e+07	7.98632e+06	6.89272e+06	1.19493e+07	9.17821e+06	9.34929e+06	9.87771e+06	1.00367e+07	1.80021e+07	1.63276e+07	3.31533e+07	2.74073e+07	1.67672e+07	1.24748e+07	1.87921e+07	1.30158e+07	1.46873e+07	1.84719e+07	1.56108e+07	1.87066e+07	2.33254e+07	1.52277e+07	1.54627e+07	8756253	5.5967e+06	14925894	1.24101e+07	7.26514e+06	8.85554e+06	7.22602e+06	1.62817e+07	1.9184e+07	2.52993e+07	1.28236e+07	1.06886e+07	9.78683e+06	1.17086e+07	7.37718e+06	1.41949e+07	1.40129e+07	1.07837e+07	8.79088e+06	1.66718e+07	1.4567e+07	1.29148e+07	7.83577e+06	9.57451e+06
N6-acetyllysine	153801	305557	338693	129225	116391	137731	146056	196251	96698	142780	109153	206179	245449	220879	151459	196464	170142	141697	297118	150863	191000	182444	234456	142873	191606	119152	83254	162624	128624	193000	107788	147478	144476	168593	213587	178541	160693	164907	115355	136353	238842	172526	176656	144882	176161	182907	275392	90253.3	156310
N6-carboxymethyllysine	1.88145e+06	2.83139e+06	4206015	2.0514e+06	1.2336e+06	2.7294e+06	1.94554e+06	1.48876e+06	1.84923e+06	1.61451e+06	2.22223e+06	2323335	4.20463e+06	3.93993e+06	2.96041e+06	2.03536e+06	3.75315e+06	2.34928e+06	2.14937e+06	2.76898e+06	1.53437e+06	2.43492e+06	3.27833e+06	1.49636e+06	2.20643e+06	1.95793e+06	1.02511e+06	3.15774e+06	2.46051e+06	1.2278e+06	1.38921e+06	1.01604e+06	2130688	2.62873e+06	3.06734e+06	2.18797e+06	1804902	2.55862e+06	2.30355e+06	1193553	2.2267e+06	2.01288e+06	1.091e+06	1.3557e+06	2.43033e+06	1.82402e+06	2.95224e+06	1.64912e+06	1.858e+06
nervonate (24:1n9)*	273043	768197	519375	280005	418521	669154	105468	100394	221089	231152	439351	377423	784162	197674	274456	91069.2	332231	283592	277721	144423	349154	294121	79320.1	1.12079e+06	395861	190575	1.05044e+06	172219	273845	193124	529198	1.52685e+06	957472	904565	884614	374172	221838	810958	710387	707498	154277	1.36184e+06	3.42211e+06	511571	71032.8	1.09626e+06	327368	188625	419666
nicotinamide	3.53295e+07	7.6002e+07	8.7645e+07	5.4826e+07	3.60089e+07	5.8773e+07	5.06071e+07	3.43935e+07	3.81829e+07	3.80082e+07	3.48908e+07	6.49327e+07	7.47033e+07	6.32319e+07	5.06851e+07	4.83101e+07	8.51349e+07	1.01492e+08	4.55226e+07	4.3294e+07	2.45054e+07	1.03613e+08	61773016	7.04535e+07	3.57879e+07	43850085	5.09726e+07	5.34267e+07	5.03945e+07	38767983	3.49016e+07	3.6714e+07	5.6203e+07	9.0659e+07	8.81419e+07	2.87311e+07	4.15465e+07	6.27884e+07	6.10174e+07	6.04727e+07	4.39761e+07	3.99031e+07	6.09603e+07	4.8434e+07	6.52058e+07	9.01803e+07	6.28571e+07	4.0702e+07	5.57005e+07
nicotinamide adenine dinucleotide (NAD+)	12948558	1.66768e+07	2.10468e+07	1.7698e+07	9.75408e+06	1.36034e+07	1.27472e+07	1.11587e+07	1.51671e+07	1.42083e+07	1.13533e+07	1.5063e+07	1.9682e+07	1.75694e+07	1.62484e+07	1.52744e+07	1.95579e+07	1.1874e+07	1.81195e+07	1.89091e+07	1.53365e+07	1.08729e+07	1.74362e+07	1.20829e+07	1.58551e+07	1.45793e+07	8.32573e+06	1.7468e+07	1.49022e+07	1.0407e+07	1.07057e+07	1.02509e+07	1.05522e+07	1.48658e+07	1.42897e+07	1.1236e+07	1.53767e+07	1.63034e+07	1.27992e+07	9.1011e+06	1.48947e+07	1.62539e+07	8.35733e+06	7.71684e+06	1.31637e+07	1.22143e+07	1.67505e+07	1.20804e+07	9.84579e+06
nicotinamide adenine dinucleotide reduced (NADH)	4.03399e+06	6.75606e+06	8.96767e+06	6.02734e+06	4.92152e+06	3.77556e+06	4.24961e+06	3.23894e+06	5.23908e+06	6.70225e+06	6.42784e+06	7.83846e+06	9.51881e+06	7.41538e+06	6.03974e+06	8.05085e+06	8.01903e+06	4.08725e+06	3.63975e+06	8.12515e+06	8.06364e+06	4.67343e+06	8.44513e+06	6.78461e+06	5.71187e+06	5.25419e+06	4.55442e+06	6.23902e+06	4.75375e+06	3.37216e+06	4.27449e+06	5.68835e+06	6.12157e+06	7.14157e+06	7.62914e+06	5.06586e+06	5.2378e+06	9.59107e+06	4.15545e+06	3.67192e+06	4176435	6.2741e+06	5.61368e+06	5.0266e+06	8.20192e+06	6.52565e+06	7.18398e+06	3.81041e+06	4.92804e+06
nicotinamide ribonucleotide (NMN)	134890	147702	210898	137220	117865	137102	63859.4	63174	108427	148713	170215	154437	211888	110537	164806	220365	217423	138722	109200	124967	150694	197388	204772	127175	96968.5	147484	238540	116607	121397	87804.8	96160.8	90840.8	174154	198301	164066	153114	156568	264834	118809	149450	134056	184201	241343	120678	175888	122564	136792	79954.1	133973
nicotinate	90828	273732	627233	533285	169895	294455	395732	610084	128511	285690	291295	287110	266983	489897	545425	104119	243270	339341	651331	103286	224126	611735	92559.5	296207	408322	691718	220554	174336	334114	674162	234472	281653	456921	385663	314738	310827	597838	419808	264167	384422	419622	129479	210810	383503	149889	195381	587567	564227	267847
octanoylcarnitine (C8)	2.89378e+06	6.15118e+06	1.85952e+07	6.07123e+06	5.62661e+06	7.52629e+06	1.4558e+07	2.32675e+06	5.04881e+06	9.39383e+06	2.3664e+06	6.48244e+06	7.64231e+06	1.05429e+07	7.82318e+06	6.93646e+06	5.7743e+06	1.29028e+07	8.35907e+06	7.97022e+06	3.0501e+06	2.31265e+07	2.67933e+06	5.59202e+06	4.50846e+06	1411767	2.11354e+07	1.96745e+06	5.98067e+06	2.20673e+06	3.09761e+06	4.89921e+06	3.01464e+06	6.83194e+06	9.42255e+06	4.61523e+06	4.38305e+06	5.11252e+06	5.05841e+06	1.15148e+07	3.05924e+06	5.78211e+06	6.04886e+06	4.65509e+06	4.17337e+06	6.83684e+06	4.62003e+06	2.73279e+06	5.21196e+06
oleate/vaccenate (18:1)	7.16313e+07	2.38353e+08	1.07366e+08	9.7214e+07	9.61589e+07	1.34068e+08	2.59856e+07	30979569	7.47389e+07	4.32452e+07	1.01215e+08	6.53504e+07	1.57202e+08	3.38135e+07	9.49229e+07	2.63077e+07	6.69256e+07	6.80407e+07	9.49987e+07	7.85159e+07	1.25552e+08	7.93337e+07	1.38197e+07	3.00183e+08	6.51944e+07	28840152	154508868	3.58686e+07	6.07992e+07	2.5077e+07	1.25323e+08	190502856	1.12459e+08	1.03325e+08	1.38127e+08	9.86992e+07	54264336	1.81004e+08	1.82396e+08	6.56578e+07	3.12394e+07	255554496	5.21416e+08	8.89065e+07	1.29342e+07	1.46085e+08	3.60453e+07	57524661	4.50797e+07
oleoyl-arachidonoyl-glycerol (18:1/20:4) [2]*	2.47054e+06	5.57572e+06	3.64558e+06	3.00306e+06	1812326	3.65358e+06	2.3439e+06	1.03433e+06	3.58972e+06	2.65217e+06	1.87963e+06	3.14065e+06	5.14854e+06	4.10257e+06	2.30272e+06	3.09327e+06	4.44123e+06	4.71597e+06	1.80447e+06	4.48987e+06	2.22657e+06	947966	6.55761e+06	6.41946e+06	2.04788e+06	3.88996e+06	4.0546e+06	4.05777e+06	3.70668e+06	2.76549e+06	2.80779e+06	4.17719e+06	4.02203e+06	5.65624e+06	3.76345e+06	2.67012e+06	2930334	5.52294e+06	3.70641e+06	5.79188e+06	2.52788e+06	5.06415e+06	7.23541e+06	3.18968e+06	4.54254e+06	7.58026e+06	5.63284e+06	2.07273e+06	3.26483e+06
oleoyl-linolenoyl-glycerol (18:1/18:3) [2]*	541660	917169	915123	797714	508363	1.50096e+06	1.09241e+06	641730	1.23669e+06	1.70442e+06	1.01042e+06	1.10962e+06	1.06752e+06	1.59379e+06	1.39927e+06	1.07216e+06	1.82504e+06	1.30427e+06	972398	2.20045e+06	993764	924588	2.7231e+06	492440	1335015	737637	934919	778999	1.06791e+06	383862	1.33351e+06	2.0647e+06	1.29305e+06	1098636	1.4781e+06	765136	995972	1.36491e+06	1.73444e+06	1.78881e+06	742742	1.02529e+06	1.43878e+06	820888	1.08173e+06	829225	1.11019e+06	762728	699790
oleoyl-linoleoyl-glycerol (18:1/18:2) [1]	5.99084e+06	1.05823e+07	1.51645e+07	9.70127e+06	6216411	1.20939e+07	1.21316e+07	4.48128e+06	1.09938e+07	9.64073e+06	7.77129e+06	9.95713e+06	1.31165e+07	1.14735e+07	7.03171e+06	8.99443e+06	2.46659e+07	1.45034e+07	5.68462e+06	1.4742e+07	8.54301e+06	6.54773e+06	2.89017e+07	1.12893e+07	1.5101e+07	1.72771e+07	1.23742e+07	1.81649e+07	2.30142e+07	1.05806e+07	1.07705e+07	1.65701e+07	2.16705e+07	1.41761e+07	1.28551e+07	1.17423e+07	1.07574e+07	2.71447e+07	1.92032e+07	3.05599e+07	7.74336e+06	2.52163e+07	3.28814e+07	1.58088e+07	7.80201e+06	1.34278e+07	1.76831e+07	8.07032e+06	7.49548e+06
oleoyl-linoleoyl-glycerol (18:1/18:2) [2]	1.04052e+07	2.21224e+07	2.16931e+07	1.49879e+07	9.86409e+06	1.87625e+07	1.87825e+07	7.0475e+06	1.42295e+07	1.58823e+07	9.96215e+06	2.10119e+07	2.40845e+07	1.71524e+07	9.97523e+06	14874187	3.69997e+07	2.46923e+07	9.97708e+06	2.67005e+07	1.33105e+07	1.38589e+07	4.16889e+07	2.34925e+07	2.30422e+07	2.20846e+07	2.10758e+07	2.28089e+07	3.34694e+07	2.22371e+07	15338216	3.23963e+07	2.81647e+07	2.6246e+07	23998689	1.91745e+07	1.44686e+07	3.97334e+07	3.12789e+07	3.60053e+07	1.43445e+07	2.83194e+07	3.89815e+07	2.27343e+07	1.5639e+07	2.54616e+07	3.07502e+07	1.18634e+07	1.95691e+07
oleoyl-oleoyl-glycerol (18:1/18:1) [1]*	7.76616e+06	1.59454e+07	1.71845e+07	1.50535e+07	7.61705e+06	1.58826e+07	1.1559e+07	5.94977e+06	2.05161e+07	1.34429e+07	8.8793e+06	1.32313e+07	1.92794e+07	1.76953e+07	10449309	1.26646e+07	4.2472e+07	1.446e+07	1.00872e+07	2.71076e+07	1.26421e+07	8553985	5.10965e+07	1.96855e+07	2.71263e+07	40434402	2.03506e+07	3.04907e+07	2.45241e+07	2.01171e+07	1.83096e+07	2.46081e+07	3.34891e+07	2.65301e+07	1.50007e+07	2.05937e+07	1.8569e+07	39217280	2.94686e+07	2.71214e+07	1.49123e+07	4.70336e+07	4.74172e+07	1.71678e+07	1.09598e+07	1.69332e+07	2.81774e+07	1.26035e+07	9.83482e+06
oleoyl-oleoyl-glycerol (18:1/18:1) [2]*	1.18502e+07	1.9782e+07	1.837e+07	1.31064e+07	9.54983e+06	2.40959e+07	1.01736e+07	5.35926e+06	2.43113e+07	1.62394e+07	1.01539e+07	1.98189e+07	2.07605e+07	1.68999e+07	1.17293e+07	1.55064e+07	3.29016e+07	1.47867e+07	9.09056e+06	3.72168e+07	1.23052e+07	8.80419e+06	6.50718e+07	2.4491e+07	2.09202e+07	33914094	2.49809e+07	2.88181e+07	1.9943e+07	3.01003e+07	2.21476e+07	2.87721e+07	2.68499e+07	2.63188e+07	2.69251e+07	2.53518e+07	2.42205e+07	3.77959e+07	2.42853e+07	2.00878e+07	1.72208e+07	54718041	4.07745e+07	1.63437e+07	1.2703e+07	2.94574e+07	2.73119e+07	1.70434e+07	1.64067e+07
oleoylcarnitine (C18:1)	1.05953e+08	2.27753e+08	2.29512e+08	141918576	1.10429e+08	1.8599e+08	7.21027e+07	64983693	1.25466e+08	9.0163e+07	5.93169e+07	2.20868e+08	2.78647e+08	2.10222e+08	1.33339e+08	1.72893e+08	1.39571e+08	2.86615e+08	9.14173e+07	1.32738e+08	5.58986e+07	1.62342e+08	1.91244e+08	1.62359e+08	71992326	87901644	1.20915e+08	1.0971e+08	1.02575e+08	66717168	8.67683e+07	6.86132e+07	8.09674e+07	2.35994e+08	1.54398e+08	1.24236e+08	1.24194e+08	1.41114e+08	1.94793e+08	1.50512e+08	6.69525e+07	1.28574e+08	1.03282e+08	7.66173e+07	7.14952e+07	1.17824e+08	9.11122e+07	6.97588e+07	1.90244e+08
ophthalmate	2.81643e+06	4.52618e+06	5.70026e+06	3.55411e+06	2.71307e+06	3.89343e+06	4.7472e+06	2.16852e+06	3.28081e+06	2.7483e+06	1.80319e+06	4.25249e+06	5.44508e+06	3.89196e+06	3.90836e+06	4.28953e+06	6.16361e+06	5.42369e+06	3.1409e+06	3.83171e+06	2.77828e+06	3.77607e+06	5.17891e+06	3.47142e+06	3.38507e+06	2837712	1.80999e+06	6.22041e+06	5.15265e+06	2.12556e+06	2.59669e+06	2.22891e+06	2.08271e+06	3.73033e+06	5.59885e+06	2.1821e+06	3.54466e+06	2.92584e+06	4.3871e+06	2.89383e+06	3.074e+06	2.91818e+06	1.80494e+06	1.87281e+06	5.67023e+06	5.46829e+06	4.66741e+06	3.22e+06	3.01905e+06
ornithine	5.95243e+07	7.06096e+07	1.07269e+08	4.85732e+07	2.48809e+07	5.53503e+07	5.60885e+07	4.44288e+07	4.39707e+07	4.80011e+07	4.64266e+07	8.3429e+07	1.10733e+08	8.91334e+07	6.29723e+07	4.90566e+07	7.74235e+07	6.4161e+07	8.64369e+07	7.77195e+07	6.53275e+07	6.41107e+07	8.04183e+07	4.91557e+07	59862090	49462863	2.02824e+07	6.14607e+07	7.61978e+07	4.20577e+07	4.67878e+07	3.87668e+07	6.30052e+07	8.25857e+07	8.66089e+07	5.39292e+07	55600482	5.442e+07	56521928	5.81088e+07	8.2211e+07	62867940	6.44783e+07	5.10811e+07	6.73489e+07	7.16314e+07	6.6131e+07	3.55022e+07	3.603e+07
orotate	134704	299870	562825	511319	117891	266127	167250	92969.3	328087	123919	275337	510898	258012	240484	329983	212945	359907	320316	390397	629477	142465	389574	845744	314249	500564	997468	480336	203338	449207	980587	1.68484e+06	890352	1.24203e+06	525649	363068	733253	718433	962231	324778	768006	860819	3172629	1.1583e+06	993822	329065	318959	1.25036e+06	378637	175565
orotidine	460102	834380	986053	1178067	426030	817090	581940	333298	1.07563e+06	435425	999035	392860	1.09016e+06	467060	1.01832e+06	643925	1.29659e+06	826666	629604	1.40674e+06	463647	1.86382e+06	614454	442011	368966	1311870	494420	946929	830052	377341	932613	477164	1.37656e+06	464347	774415	564195	837018	718510	741848	676268	627386	1.2172e+06	1.05582e+06	2.60094e+06	456539	498581	1197729	496814	374155
oxalate (ethanedioate)	2.38661e+06	4.11721e+06	5.10799e+06	3.80572e+06	2.6097e+06	3.02632e+06	3.13787e+06	2.22043e+06	3.34784e+06	3.88476e+06	4.35716e+06	2.23085e+06	4.37241e+06	3220131	3.08313e+06	3.60797e+06	3.37508e+06	4.15094e+06	3.72828e+06	4.26794e+06	3.27355e+06	3.48197e+06	2.51571e+06	4.97871e+06	2.87363e+06	2638389	2.92641e+06	2.97706e+06	3.12598e+06	2.83537e+06	2.68117e+06	3.38699e+06	4.06046e+06	2.00359e+06	3.47981e+06	3.70223e+06	3.92926e+06	4.30726e+06	3.17785e+06	3.47465e+06	2.77062e+06	4.55085e+06	3.79637e+06	3.28031e+06	1.84714e+06	6.4155e+06	3.59459e+06	1.97588e+06	1.91614e+06
p-cresol sulfate	5.03603e+06	1.22123e+07	2.16744e+07	558020	134087	2.6787e+06	2.25259e+06	3.12237e+06	3.82193e+06	5.58189e+06	6.45291e+06	2.26823e+06	6.28732e+06	5.38805e+06	304765	2.22137e+06	786112	2.36298e+06	1.11206e+07	3.67877e+06	5.94137e+06	6.01479e+06	1.44462e+07	8.15123e+06	9.76761e+06	605061	185766	2.16789e+06	4.24299e+06	5.84307e+06	8.50342e+06	1.30012e+07	1.25124e+07	4.6347e+06	4.12723e+06	1.27646e+07	616752	5.83511e+06	1.04937e+06	2.60131e+06	7.02836e+06	7.81334e+06	1.77909e+07	1.2252e+07	7.92034e+06	8.20659e+06	1.86704e+07	406817	235295
palmitate (16:0)	3.42715e+08	7.90477e+08	6.17383e+08	2.91676e+08	4.65051e+08	6.37206e+08	2.03121e+08	1.54397e+08	2.67152e+08	2.49691e+08	3.41532e+08	3.45923e+08	9.42465e+08	3.19439e+08	4.25585e+08	1.23688e+08	6.0952e+08	2.93984e+08	4.99196e+08	3.52099e+08	627580068	2.76656e+08	1.07366e+08	1.08324e+09	4.25118e+08	191947272	6.5065e+08	2.78721e+08	2.95592e+08	1.67279e+08	2.82746e+08	6.86041e+08	3.96028e+08	9.04575e+08	7.39159e+08	3.19195e+08	2.83983e+08	8.75313e+08	7.928e+08	3.78371e+08	250770192	6.23198e+08	1.31762e+09	2.59682e+08	1.62772e+08	1.1109e+09	3.30672e+08	3.86392e+08	3.40909e+08
palmitoleoyl-linoleoyl-glycerol (16:1/18:2) [1]*	468624	788923	2.22238e+06	821766	481838	721229	936064	410395	508787	477968	883296	762345	801892	1.14042e+06	1.14105e+06	1.30026e+06	1.19677e+06	933934	306570	1.2617e+06	609807	1.19868e+06	1.36374e+06	1.10319e+06	1.30204e+06	1.44958e+06	1.13862e+06	1.28936e+06	1.13589e+06	1.09033e+06	532475	1.34734e+06	2.16564e+06	603334	2.00971e+06	1.08766e+06	737074	2.65849e+06	1.34714e+06	1.69567e+06	545485	1.71067e+06	2.43131e+06	1.76771e+06	384177	1.42074e+06	1.40585e+06	957039	594363
palmitoleoyl-oleoyl-glycerol (16:1/18:1) [2]*	1.08333e+06	5.59096e+06	8.35436e+06	4.28969e+06	2.55895e+06	2.91327e+06	2.04874e+06	1.2801e+06	3.91063e+06	3.46181e+06	2.23833e+06	3.15213e+06	3.92491e+06	4.37369e+06	3.98578e+06	4.98315e+06	6.28745e+06	2.92418e+06	2.98049e+06	6.29194e+06	1.64296e+06	3.2584e+06	5.70615e+06	4.72904e+06	4.02217e+06	6.10426e+06	6.15787e+06	5.52336e+06	2986652	5.9158e+06	3.86165e+06	4.27301e+06	9.21869e+06	2.05744e+06	5.19558e+06	3.88033e+06	2.935e+06	8.85339e+06	3.70714e+06	3.17704e+06	3.48902e+06	6.34501e+06	5.12869e+06	2.82525e+06	2.39294e+06	6.55355e+06	5.16235e+06	3.75767e+06	3.86366e+06
palmitoleoylcarnitine (C16:1)*	1.51269e+07	3.60704e+07	4.10569e+07	2.3333e+07	1.42581e+07	2.53413e+07	1.3304e+07	9.73121e+06	1.74906e+07	8.70294e+06	9.57563e+06	3.20963e+07	3.67994e+07	3.6344e+07	1.91905e+07	2.3189e+07	1.92467e+07	4.60472e+07	1.42866e+07	2.1264e+07	7.22151e+06	2.36966e+07	2.40943e+07	2.06495e+07	1.26526e+07	1.02651e+07	1.48321e+07	1.90274e+07	1.07417e+07	1.30334e+07	1.36838e+07	7.13449e+06	1.12897e+07	3.42918e+07	2.2417e+07	1.58587e+07	1.40937e+07	14519546	2.47117e+07	3.25643e+07	8.93183e+06	1.88437e+07	1.34205e+07	9.11681e+06	6.21879e+06	1.42099e+07	9.79127e+06	7.41044e+06	1.85106e+07
palmitoyl dihydrosphingomyelin (d18:0/16:0)*	8.9232e+06	2.66121e+07	2.3936e+07	1.65928e+07	1.24483e+07	1.40536e+07	9.46465e+06	9.49603e+06	1.72046e+07	1.14606e+07	1.76653e+07	10196458	2.38703e+07	1.77587e+07	1.23604e+07	17407975	1.53631e+07	1.91093e+07	1.45581e+07	2.0088e+07	1.28603e+07	2.03188e+07	1.60342e+07	2.06886e+07	1.18477e+07	16005984	1.4389e+07	1.24571e+07	1.34258e+07	1.28551e+07	1.44466e+07	1.78868e+07	2.19967e+07	1.46736e+07	2.19901e+07	1.59109e+07	1.32577e+07	2.65754e+07	1.49175e+07	1.79104e+07	1.31924e+07	1.98477e+07	2.36828e+07	1.76093e+07	2.0732e+07	3.13086e+07	2.78562e+07	9.86639e+06	1.3566e+07
palmitoyl sphingomyelin (d18:1/16:0)	6.86546e+07	1.60128e+08	1.8327e+08	1.19698e+08	7.81357e+07	1.10311e+08	7.85132e+07	6.88609e+07	1.04233e+08	9.49497e+07	1.23004e+08	7.86096e+07	1.64248e+08	1.16084e+08	8.68417e+07	1.09987e+08	122899158	1.4647e+08	117647316	1.0938e+08	8.6674e+07	1.30567e+08	1.0539e+08	1.60347e+08	8.9283e+07	103453524	9.88219e+07	1.05535e+08	1.089e+08	1.0333e+08	9.97787e+07	1.16121e+08	1.56376e+08	9.66102e+07	1.72215e+08	1.21349e+08	84078076	1.68417e+08	1.04814e+08	1.34641e+08	9.7851e+07	1.28104e+08	1.66273e+08	1.07855e+08	1.0063e+08	2.24354e+08	1.72082e+08	5.82301e+07	9.34856e+07
palmitoyl-arachidonoyl-glycerol (16:0/20:4) [1]*	2124627	2.87247e+06	2.55934e+06	1.59758e+06	713330	1.84667e+06	2.22197e+06	690034	2.7509e+06	1.94799e+06	1.92645e+06	733885	3.54096e+06	3.26626e+06	3207777	3.06966e+06	3.77758e+06	3.75514e+06	1.01073e+06	3.45258e+06	2.07172e+06	1.51859e+06	1.4598e+06	3.27651e+06	2.68032e+06	2.39569e+06	1.48038e+06	1.09181e+06	3.60564e+06	1.22692e+06	1.79931e+06	2.7575e+06	2.54999e+06	1.54381e+06	3.17381e+06	1.06438e+06	3.11382e+06	3.61814e+06	3099114	6.24724e+06	2.57349e+06	1.70122e+06	3.61196e+06	3.20853e+06	3.51434e+06	5.80832e+06	2.79608e+06	2.28381e+06	1.17944e+06
palmitoyl-arachidonoyl-glycerol (16:0/20:4) [2]*	1.04132e+06	3.58927e+06	1.9175e+06	1.53041e+06	1.07788e+06	2.26866e+06	1.43746e+06	704137	2.65377e+06	1.58308e+06	1.24143e+06	1.28492e+06	3.73111e+06	3.02474e+06	1.39282e+06	2.31964e+06	2.44402e+06	3.34174e+06	1.24506e+06	2.79162e+06	1.53508e+06	1762678	2.41976e+06	3.36123e+06	1.42043e+06	1.13963e+06	2.02153e+06	1.23415e+06	1.9153e+06	1.42343e+06	1.53482e+06	2.78475e+06	3.1571e+06	2.65179e+06	2.34702e+06	1.27736e+06	1.77043e+06	2.81988e+06	1.96242e+06	4.3227e+06	1.88778e+06	1.58524e+06	4.85331e+06	2.11811e+06	3.36767e+06	6.15146e+06	2.87661e+06	1.35362e+06	1.66081e+06
palmitoyl-docosahexaenoyl-glycerol (16:0/22:6) [1]*	498016	1.17689e+06	1.72857e+06	931394	1.14953e+06	1.19035e+06	1.58046e+06	387871	764448	1.06256e+06	1.16591e+06	1.07589e+06	1.20411e+06	1.21331e+06	1.15837e+06	1.67669e+06	2.49488e+06	1.58075e+06	526477	1.30335e+06	1.05022e+06	1.57927e+06	1.39463e+06	1.60467e+06	684237	882336	1.32155e+06	1.8911e+06	1.74024e+06	597568	523020	1.26475e+06	1.8264e+06	981754	1.15411e+06	802856	874872	2.39717e+06	2.08762e+06	1.85643e+06	498298	1.5166e+06	1.9856e+06	1.24736e+06	1.19046e+06	1.71658e+06	1.38267e+06	518664	1.17322e+06
palmitoyl-linoleoyl-glycerol (16:0/18:2) [1]*	5.81995e+06	14200923	2.34466e+07	1.0305e+07	7.1741e+06	1.17577e+07	1.22563e+07	6.56554e+06	8.81706e+06	1.09584e+07	1.38503e+07	1.17894e+07	1.64892e+07	1.39735e+07	8.53979e+06	10582999	2.00479e+07	1.32804e+07	6.88013e+06	1.41222e+07	9.99079e+06	1.0408e+07	2.31971e+07	1.70549e+07	1.34587e+07	1.42582e+07	1.16068e+07	1.7342e+07	1.74082e+07	1.17443e+07	9.58324e+06	1.87665e+07	26628554	9.79977e+06	2.41469e+07	1.33141e+07	1.03957e+07	2.63011e+07	1.80848e+07	3.22871e+07	8.18884e+06	2.35728e+07	3.04838e+07	1.17683e+07	9.31078e+06	2.37406e+07	1.75448e+07	7.58138e+06	7.68878e+06
palmitoyl-linoleoyl-glycerol (16:0/18:2) [2]*	9.4774e+06	2.63612e+07	2.64453e+07	1.22615e+07	1.09411e+07	1.84732e+07	1.6788e+07	8.36507e+06	1.33534e+07	1.72198e+07	1.42608e+07	2.23532e+07	2.57403e+07	2.03463e+07	1.29775e+07	1.52782e+07	2.85918e+07	2.17742e+07	1.01761e+07	2.22298e+07	1.38479e+07	1.90479e+07	32938780	2.96282e+07	1.75934e+07	1.35935e+07	1.81813e+07	2.24192e+07	2.28524e+07	1.61718e+07	1.35282e+07	3.30389e+07	2.97864e+07	1.82623e+07	4.00472e+07	1.50286e+07	1.0816e+07	3.38857e+07	2.89346e+07	3.67781e+07	1.25797e+07	2.29748e+07	3.8296e+07	1.98297e+07	1.7648e+07	3.98139e+07	2.35629e+07	8.54835e+06	1.63e+07
palmitoyl-myristoyl-glycerol (16:0/14:0) [1]*	602363	1.97971e+06	2.86985e+06	963274	692865	1.16789e+06	1.08676e+06	1.01809e+06	979504	1.21334e+06	1.10596e+06	1.38709e+06	1.72291e+06	1.71757e+06	1.21044e+06	811183	1.99233e+06	968893	968338	2.05647e+06	1.09777e+06	1.1959e+06	2.52589e+06	1.77913e+06	1.83509e+06	1.52772e+06	1.11637e+06	1.40253e+06	1.15609e+06	1.77883e+06	1.13298e+06	1.54084e+06	3.15943e+06	1.15302e+06	3.54065e+06	2.19435e+06	1.27128e+06	2.06468e+06	1.93508e+06	2.51097e+06	1074537	3.3953e+06	3.06174e+06	1.93549e+06	788942	2.21231e+06	2.2928e+06	923751	837647
palmitoyl-myristoyl-glycerol (16:0/14:0) [2]	1.6503e+06	6.03146e+06	7.11855e+06	2.15532e+06	1.83927e+06	2.85251e+06	2.34638e+06	2.19115e+06	3.0679e+06	3.517e+06	1.93366e+06	5.56983e+06	5.57987e+06	5.59153e+06	2.67423e+06	2.4725e+06	5.71135e+06	2.70866e+06	2.31177e+06	5.33657e+06	2.51255e+06	3215172	6.93954e+06	5.85915e+06	4.02946e+06	2.65944e+06	2904930	4.02871e+06	3.06656e+06	4.09656e+06	3.10887e+06	4.74983e+06	6.02361e+06	4.31088e+06	13040517	3.72787e+06	2.50022e+06	5.0139e+06	5.68889e+06	4.99234e+06	2.69005e+06	6.84616e+06	5.44152e+06	3.64792e+06	3.41676e+06	8.57435e+06	5.22503e+06	1.64338e+06	3.15652e+06
palmitoyl-oleoyl-glycerol (16:0/18:1) [1]*	1.19276e+07	3.14087e+07	3.26932e+07	2.19222e+07	1.25845e+07	2.39433e+07	2.06471e+07	1.18168e+07	2.40805e+07	2.29858e+07	1.80909e+07	2.15468e+07	3.39644e+07	2.90356e+07	1.88044e+07	1.99124e+07	5.31904e+07	2.23997e+07	1.61717e+07	3.77413e+07	2.18138e+07	1.6804e+07	6.53692e+07	3.71682e+07	3.50494e+07	45472368	2.3149e+07	4.21918e+07	3.51009e+07	2.72939e+07	2.21187e+07	3.57199e+07	5.55347e+07	2.84462e+07	3.57912e+07	3.07794e+07	2.53472e+07	5.41184e+07	4.00435e+07	4.48005e+07	2.18928e+07	5.81323e+07	6.06857e+07	2.80974e+07	1.7206e+07	4.02342e+07	4.15949e+07	1.65532e+07	13597955
palmitoyl-oleoyl-glycerol (16:0/18:1) [2]*	2.01193e+07	5.57705e+07	4.92148e+07	2.76633e+07	2.20971e+07	4.43978e+07	2.91335e+07	1.88733e+07	4.33253e+07	4.02003e+07	2.20535e+07	4.6627e+07	5.66521e+07	5.05525e+07	2.93004e+07	3.69734e+07	7.12515e+07	3.67581e+07	2.3216e+07	5.74532e+07	3.22717e+07	2.83546e+07	1.00485e+08	7.00917e+07	51044814	58566876	3.94125e+07	6.62018e+07	4.93928e+07	4.66061e+07	4.27683e+07	6.34216e+07	7.14086e+07	5.16725e+07	7.09006e+07	4.0552e+07	3.79959e+07	83083840	7.01153e+07	6.15619e+07	3.6054e+07	7.62259e+07	8.61735e+07	4.16502e+07	3.28309e+07	9.49891e+07	6.11646e+07	2.50263e+07	3.42485e+07
palmitoyl-palmitoyl-glycerol (16:0/16:0) [1]*	2.59302e+06	6.34983e+06	7.0244e+06	4.20369e+06	2.24125e+06	5.10216e+06	4.31156e+06	2.60369e+06	4.58585e+06	4.63959e+06	3.11403e+06	4.09504e+06	7.78594e+06	7.24809e+06	3.67292e+06	3.31676e+06	1.16892e+07	4.93073e+06	3.63045e+06	7.47069e+06	4.84204e+06	3.07925e+06	1.3861e+07	7.51904e+06	8.39455e+06	7909464	4.13634e+06	8.58661e+06	7.2561e+06	5.43378e+06	3.88827e+06	5.92144e+06	1.06891e+07	5.64727e+06	7.61627e+06	6.68796e+06	5.29567e+06	9.78082e+06	7674386	1.04109e+07	4.85441e+06	1.05866e+07	1.03437e+07	4.79864e+06	3.386e+06	8.15319e+06	8.62675e+06	3.31166e+06	2.4522e+06
palmitoyl-palmitoyl-glycerol (16:0/16:0) [2]*	4.91387e+06	1.15508e+07	9.93717e+06	5.13974e+06	4.50447e+06	1.06726e+07	6.57014e+06	4.39197e+06	9.47979e+06	8.90428e+06	3.6421e+06	9.09876e+06	1.36727e+07	1.2941e+07	6.18241e+06	7.08007e+06	1.55759e+07	8.18155e+06	5.53688e+06	1.24601e+07	7.27436e+06	5.16172e+06	2.33908e+07	1.42026e+07	1.32657e+07	10800597	7.52156e+06	1.47877e+07	1.09766e+07	9.93919e+06	8.64664e+06	1.08901e+07	1.50613e+07	1.13637e+07	1.51632e+07	9.2755e+06	8.43575e+06	1.55014e+07	1.49636e+07	1.54853e+07	8.29666e+06	1.48428e+07	1.64955e+07	8.38012e+06	6.64392e+06	1.80631e+07	1.33238e+07	5.10022e+06	6.52323e+06
palmitoylcarnitine (C16)	5.91596e+07	1.33296e+08	1.49875e+08	6.39694e+07	4.94661e+07	9.89751e+07	43396296	39448149	7.04963e+07	4.83365e+07	3.84664e+07	1.24793e+08	1.34958e+08	1.14167e+08	6.96912e+07	8.93767e+07	8.25226e+07	1.58511e+08	4.84763e+07	6.67314e+07	2.82772e+07	94288744	114226476	9.25215e+07	5.11499e+07	49589196	6.55777e+07	6.25632e+07	5.57402e+07	3.98202e+07	4.45398e+07	3.17485e+07	5.16683e+07	1.32473e+08	8.95006e+07	5.8186e+07	5.3289e+07	6.64421e+07	9.24811e+07	1.13825e+08	3.71213e+07	6.88805e+07	71241168	4.133e+07	49528839	7.42824e+07	63615096	2.79134e+07	7.16385e+07
pantothenate	5.30635e+07	8.89389e+07	1.50588e+08	6.08433e+07	5.78354e+07	6.58433e+07	6.92787e+07	8.23056e+07	7.29925e+07	8.67113e+07	6.2652e+07	6.9674e+07	1.23131e+08	1.07844e+08	6.57355e+07	9.09734e+07	9.65607e+07	9.36379e+07	1.15784e+08	8.79572e+07	8.07045e+07	9.67525e+07	9.07162e+07	6.74376e+07	8.59114e+07	52520568	5.25451e+07	7.83735e+07	8.43215e+07	8.5846e+07	4.45507e+07	6.10723e+07	5.87949e+07	9.17111e+07	7.68495e+07	7.62304e+07	61692193	9.17119e+07	6.99887e+07	4.51874e+07	1.0914e+08	7.1989e+07	5.60228e+07	4.82917e+07	7.20607e+07	9.35326e+07	1.06091e+08	4.72818e+07	7.08403e+07
pentadecanoate (15:0)	3.72444e+07	6.90602e+07	4.27605e+07	2.56801e+07	4.56275e+07	5.08709e+07	1.98723e+07	1.30634e+07	2.34571e+07	2.15741e+07	3.39946e+07	3.82652e+07	7.32976e+07	2.44756e+07	3.0825e+07	1.14347e+07	4.27383e+07	2.6918e+07	3.91266e+07	3.05016e+07	4.7597e+07	2.807e+07	1.0703e+07	9.2476e+07	3.40301e+07	17400045	4.75022e+07	2.78864e+07	2.71981e+07	1.50745e+07	3.01803e+07	5.69436e+07	3.39633e+07	7.4548e+07	6.87849e+07	2.37877e+07	2.83141e+07	5.97151e+07	5.81512e+07	2.66645e+07	2.3891e+07	4.34917e+07	7.33596e+07	2.54127e+07	1.82403e+07	8.44603e+07	2.85391e+07	3.43769e+07	4.07676e+07
pentadecanoylcarnitine (C15)*	974989	3.12427e+06	3.89311e+06	1.14375e+06	908876	1.35542e+06	1.43678e+06	948429	1114383	926082	708446	2.78852e+06	3.58545e+06	2.92891e+06	1.58919e+06	1.63128e+06	1.68478e+06	2.66514e+06	1.5114e+06	1.60045e+06	357491	2.25133e+06	1.97664e+06	1.85679e+06	1.40816e+06	795238	856839	1.18271e+06	886059	793933	1.09293e+06	617258	1.07648e+06	3.20815e+06	2.05221e+06	1.28281e+06	816478	837572	1.65843e+06	1.86875e+06	823707	1.23345e+06	844816	845313	1.12793e+06	1.97721e+06	1.27878e+06	872893	1.40291e+06
phenol sulfate	416038	6.4061e+06	1.53168e+06	47702.3	2.18668e+06	629270	580520	288271	175042	1.25867e+06	919886	412633	2.00768e+06	300408	35246.2	4.38139e+06	1.3052e+06	883400	864389	352131	2.2925e+06	2.48809e+06	2.30586e+06	4852338	701031	47347.5	3.48344e+06	468542	877927	633652	478876	2.67677e+06	1.47875e+06	732491	1.52737e+06	834559	64957.1	5.41037e+06	1.00837e+06	1.15686e+06	523671	653314	5.74127e+06	4.49395e+06	674712	4.77797e+06	1.18361e+06	33039.4	2.70755e+06
phenylacetylglutamine	872709	1310307	2.12573e+06	680650	343658	360595	905543	334443	539151	461473	906846	710783	464387	555077	365838	700474	397709	789211	865513	683263	512642	639320	1.61883e+06	1.03767e+06	1.09152e+06	789432	742753	321841	877607	629486	843314	789365	1.29673e+06	860069	563172	1.35481e+06	412367	1.10341e+06	267026	1.10849e+06	498675	1.70627e+06	1.97204e+06	1.0009e+06	1.07964e+06	1.23466e+06	1.72141e+06	402467	362711
phenylalanine	8.98477e+07	1.19194e+08	1.86219e+08	1.10685e+08	7.66461e+07	9.318e+07	1.20302e+08	8.3861e+07	7.39763e+07	9.5332e+07	1.02505e+08	1.26729e+08	1.80776e+08	1.01084e+08	1.01152e+08	1.01161e+08	1.24653e+08	1.13965e+08	1.00163e+08	1.03493e+08	9.18144e+07	1.15223e+08	1.23598e+08	1.52314e+08	1.08285e+08	101768568	1.02029e+08	1.11848e+08	1.34129e+08	8.80938e+07	8.53185e+07	1.08423e+08	1.2367e+08	1.4185e+08	1.30802e+08	8.9106e+07	9.44601e+07	1.10606e+08	8.97113e+07	1.19308e+08	1.00035e+08	1.02156e+08	1.34355e+08	9.54201e+07	1.08906e+08	2.48429e+08	1.28461e+08	7.11588e+07	8.57469e+07
phenyllactate (PLA)	57280.1	326320	510074	63152.2	95089.8	273184	259973	63433.9	109292	69760.9	70749.1	85482.3	175546	71465.3	55768.4	128700	166833	158125	178136	78482.4	124458	94536.6	339749	86854	148609	145662	146431	122517	206819	114783	140426	328446	172492	245777	168681	138783	137398	238446	82299.1	139894	84661.7	195666	287171	244907	384908	141232	283887	93428.8	401210
phosphate	2.11959e+07	2.29174e+07	3.81029e+07	2.83717e+07	2.09218e+07	2.44753e+07	2.48519e+07	1.72689e+07	1.82228e+07	2.48833e+07	2.0382e+07	1.99171e+07	4.05598e+07	2.97648e+07	3.13856e+07	2.65093e+07	2.62609e+07	2.63641e+07	2.88268e+07	2.83956e+07	2.16716e+07	2.8251e+07	2.36408e+07	2.20872e+07	2.44637e+07	25529826	1.85177e+07	2.36443e+07	2.91707e+07	2.30221e+07	1.70684e+07	1.99676e+07	1.68152e+07	2.82676e+07	3.10587e+07	1.71596e+07	2.70124e+07	3.08503e+07	2.25537e+07	1.70901e+07	3.19668e+07	2.35058e+07	1.86557e+07	1.62641e+07	2.38599e+07	2.78434e+07	2.67154e+07	2.04454e+07	2.23503e+07
phosphoenolpyruvate (PEP)	1.33649e+06	2.3805e+06	4.85703e+06	1.20736e+06	1.03375e+06	2.25393e+06	1.22023e+06	642157	1.14781e+06	1.94589e+06	495251	1.57707e+06	1.93096e+06	1.27221e+06	993363	1.55715e+06	2.11963e+06	2.17638e+06	1.70457e+06	1.07102e+07	1.17785e+06	1.96252e+06	1.88533e+06	2.39272e+06	1.32526e+06	1.52563e+06	1.43016e+06	2200491	1.4483e+06	1.59031e+06	991775	1.54356e+06	1.30526e+06	3.0107e+06	1.64919e+06	1.92732e+06	1404035	1.68658e+06	1.33935e+06	2.0546e+06	928849	3.01642e+06	2.15198e+06	1.35146e+06	1.32937e+06	3.18262e+06	2.84819e+06	901329	1.62718e+06
phosphoethanolamine	4.57334e+06	7.00621e+06	7.00261e+06	4.69117e+06	3.73928e+06	5.41407e+06	4.99262e+06	4.33003e+06	6.66461e+06	5.26196e+06	6.55523e+06	5.50409e+06	7.64672e+06	4.23524e+06	4.46045e+06	6.72824e+06	5.86604e+06	7.22296e+06	6.75717e+06	6.60103e+06	4.6527e+06	4.67012e+06	4546156	8.87037e+06	2.99462e+06	2.99526e+06	4.66876e+06	4.51704e+06	4.56644e+06	3.31016e+06	3.47712e+06	2.96426e+06	4.2248e+06	5.10677e+06	6.5534e+06	2.21681e+06	3.38595e+06	6.01816e+06	3.76923e+06	3.47306e+06	4.76426e+06	4.31139e+06	3.20025e+06	2.72233e+06	7.10058e+06	1.37165e+07	3.35129e+06	2.6855e+06	4.92009e+06
pipecolate	3.86469e+06	5.11967e+06	9.49778e+06	6.90823e+06	4.41066e+06	6202839	5.91429e+06	3.79741e+06	2.78625e+06	3.54387e+06	3.27042e+06	5.15778e+06	8.20643e+06	1.04227e+07	1.09972e+07	5.87043e+06	9.06691e+06	1.02324e+07	4.69736e+06	4.63985e+06	3.15864e+06	4.99425e+06	5.60261e+06	6.71076e+06	4.22188e+06	5.68514e+06	4.1416e+06	5.47008e+06	6.37765e+06	3.86843e+06	2.22389e+06	3.44543e+06	3.86534e+06	6.66248e+06	6.91326e+06	5968635	8.57733e+06	7.68052e+06	5.32736e+06	5.76786e+06	4.49264e+06	4.32333e+06	3.51217e+06	3.07555e+06	5.18704e+06	8.0335e+06	5.56634e+06	4.49358e+06	4.9087e+06
pregnenediol disulfate (C21H34O8S2)*	170823	165989	664240	356117	954069	354846	296697	107776	132889	75560.3	166719	145075	88741.9	101480	246980	1.2118e+06	149379	333702	250414	224142	141266	219119	949948	82221.2	295745	266451	1.28278e+06	231786	54040.6	190520	444193	341675	402995	330498	307993	688985	391500	2.42608e+06	257075	365275	149538	371605	844198	415484	253953	113859	596172	116317	973458
pregnenediol sulfate (C21H34O5S)*	123662	159029	476049	255283	294529	158785	164739	79637.6	139969	104868	129328	89025.9	95100.3	105237	128680	294941	106856	37736.7	273212	178046	176341	138107	352418	100283	307013	194030	398938	154624	53711.4	250238	314056	342840	370872	143438	74731.3	509173	263622	732973	197403	212292	213870	530582	556301	404224	164974	102455	541603	92542.8	255545
proline	4.62529e+08	6.93752e+08	9.2195e+08	6.41684e+08	4.06459e+08	7.43459e+08	7.98913e+08	441365616	3.81102e+08	5.64588e+08	5.60263e+08	6.38751e+08	1.14486e+09	7.6502e+08	7.89335e+08	6.11348e+08	9.32063e+08	9.80544e+08	6.22243e+08	5.03644e+08	517756053	6.98451e+08	6.71875e+08	779860692	5.11801e+08	522341568	4.50427e+08	7.70693e+08	8.80677e+08	4.49068e+08	3.34594e+08	4.10846e+08	5.74731e+08	8.35342e+08	1.01452e+09	5.00133e+08	6.86709e+08	7.87263e+08	6.64021e+08	6.87462e+08	7.39566e+08	4.33497e+08	5.1266e+08	464415744	6.86729e+08	1.1959e+09	6.59803e+08	4.79586e+08	5.59696e+08
propionylcarnitine (C3)	3.09679e+07	3.5484e+07	5.10993e+07	7.48245e+07	20345182	3.32723e+07	5.55747e+07	2.09227e+07	2.18409e+07	4.55565e+07	5.00306e+07	3.48436e+07	5.19972e+07	3.74587e+07	8.57095e+07	4.34116e+07	4.58928e+07	5.39851e+07	4.29138e+07	2.69783e+07	4.94818e+07	5.51151e+07	4.57272e+07	3.26646e+07	3.99353e+07	98941716	3.9175e+07	3.89156e+07	5.47433e+07	3.49703e+07	4.27833e+07	5.81848e+07	5.37977e+07	4.30233e+07	4.21539e+07	3.44371e+07	9.77864e+07	7.60919e+07	2.64554e+07	7.31249e+07	4.12181e+07	3.49299e+07	7.57907e+07	5.02193e+07	4.55138e+07	6.15932e+07	5.12187e+07	8.20427e+07	4.81379e+07
pseudouridine	1.0398e+06	2.75755e+06	2.04908e+06	1.24573e+06	1.34008e+06	1.47845e+06	1.51544e+06	1.03015e+06	1140309	1.61474e+06	1.02194e+06	1.36572e+06	2.3488e+06	1.26941e+06	1.28337e+06	1.96792e+06	1.66262e+06	1.70266e+06	1.69376e+06	1.55001e+06	1.64436e+06	1.919e+06	1.47397e+06	1.67175e+06	1.45104e+06	1123113	1040781	1.63916e+06	1.37461e+06	1.06391e+06	1.04159e+06	1.67431e+06	1.26096e+06	1.25878e+06	1.79179e+06	1.22445e+06	1.31194e+06	2.19091e+06	1.40282e+06	1.33077e+06	1.08267e+06	1.57023e+06	1.95221e+06	1.33744e+06	1.23053e+06	2.19205e+06	1.65327e+06	748081	1.41705e+06
pyridoxal phosphate	274424	198528	432499	156925	142798	227053	217399	191057	210765	279613	158511	346979	321604	264865	205817	330292	354184	194998	240512	376529	250039	310633	472925	275605	263284	95514	127245	343609	205412	204956	106000	163885	162890	341777	301925	165060	189276	288706	214509	169332	188305	231647	61810.8	151777	391043	360685	267803	138142	223039
pyridoxamine phosphate	550278	652115	1.53803e+06	657564	403509	608683	646979	476032	469492	500138	465600	783896	996742	898696	917578	715659	1.04978e+06	417149	699505	674524	515489	595419	952734	474563	727354	524241	364193	721628	785260	516117	371805	340857	494285	783809	960912	625310	698668	685349	673906	514104	805806	603426	332580	308317	719372	602900	776755	520093	532352
pyroglutamine*	4.29318e+07	7.59657e+07	8.52621e+07	3.70842e+07	7.60047e+07	5.0027e+07	2.52347e+08	73767735	3.98251e+07	2.77616e+07	4.59579e+07	78097580	9.40952e+07	7.75744e+07	4.71693e+07	1.16825e+08	8.68993e+07	1.28067e+08	8.8066e+07	7.67464e+07	2.68818e+07	81765500	6.95924e+07	6.29339e+07	5.07672e+07	33748980	8.55605e+07	6.03262e+07	2.89159e+08	6.78828e+07	4.15627e+07	2.24644e+07	5.17574e+07	9.09978e+07	6.41183e+07	4.21154e+07	4.19915e+07	1.03043e+08	63313670	1.22674e+08	1.03462e+08	6.3911e+07	2.12085e+07	4.76002e+07	7.2131e+07	7.6332e+07	5.53606e+07	3.08179e+07	9.88494e+07
pyrraline	198288	324306	627983	372544	379995	287069	448091	319991	302770	457303	335691	588511	256189	384707	630545	812943	668200	613616	443272	354130	492277	369445	243291	260691	295928	341054	294637	354428	328132	234930	180697	262094	224030	769830	355574	417342	564808	755000	426562	568317	423588	412733	493004	348333	440542	531577	481464	315230	587054
pyruvate	1.04577e+07	1.9097e+07	2.30101e+07	1.51667e+07	1.31531e+07	1.41395e+07	1.38278e+07	9.24077e+06	9.57819e+06	1.01197e+07	1.09059e+07	13277505	2.3895e+07	2.10832e+07	1.74492e+07	1.63346e+07	1.90939e+07	3.13097e+07	1.22582e+07	1.14446e+07	9.20408e+06	2.17459e+07	1.59117e+07	2.23874e+07	1.28689e+07	1.4359e+07	1.2721e+07	1.58685e+07	1.58132e+07	1.13589e+07	9.79948e+06	1.24134e+07	1.35168e+07	1.7654e+07	1.90951e+07	1.44651e+07	16170980	1.69751e+07	1.23866e+07	1.64278e+07	1.33287e+07	1.29532e+07	1.55659e+07	1.32219e+07	1.44489e+07	1.12114e+07	1.69206e+07	1.0755e+07	1.23055e+07
quinate	8.25008e+06	1.47536e+07	1.74708e+07	6.38501e+06	1.47731e+06	470833	1.2557e+06	1.7307e+07	1.30794e+07	3.24952e+06	8.17823e+06	1.35907e+07	2.53747e+07	1.5016e+07	6.40512e+06	2.75942e+06	1.0051e+06	1.82779e+06	2.10636e+07	2.60903e+07	4.59232e+06	7.65882e+06	1.24256e+07	1.20198e+07	1.0088e+07	6.31605e+06	1.55317e+06	526633	1.6115e+06	1.23847e+07	1.03427e+07	3.36657e+06	8.74116e+06	1.54121e+07	2.39936e+07	8.41616e+06	4.54451e+06	2.62684e+06	531283	929170	2.46482e+07	2.40155e+07	2.69829e+06	5.05955e+06	1.18974e+07	1.00065e+07	89846.9	5.93684e+06	2.15812e+06
retinol (Vitamin A)	293627	922154	1.02637e+06	675576	338182	332792	159454	169828	261070	541509	532672	402865	757613	335503	678235	405368	511868	290619	488279	526467	472070	742736	630267	881338	357574	629486	630575	368737	405314	213261	749691	890315	885932	441706	1.08847e+06	688830	673267	900864	510542	394867	346498	1.01537e+06	1.94573e+06	1.01836e+06	410145	931305	551012	271252	378239
ribonate	2.65801e+06	2.80353e+06	5.62238e+06	3.03393e+06	3.84185e+06	5.03277e+06	2.98204e+06	1.03716e+06	2.25736e+06	3.78011e+06	3.64575e+06	2.50927e+06	4.53083e+06	5.20139e+06	3.725e+06	5.83665e+06	8.00507e+06	5059485	2.16728e+06	3.46876e+06	3.16125e+06	5.64583e+06	3.53907e+06	3.1223e+06	2.66575e+06	2235729	4.29085e+06	5.27155e+06	3.40611e+06	1.29767e+06	1.81827e+06	2.48598e+06	4.64796e+06	2.47194e+06	2.93272e+06	3.42186e+06	2.29175e+06	5.64357e+06	3.73397e+06	2.05186e+06	2.37778e+06	2.76371e+06	2.7718e+06	2.86621e+06	2.38762e+06	3.27612e+06	3.18385e+06	2.12656e+06	4.13147e+06
ribulonate/xylulonate*	4.37752e+06	3.97029e+06	7.34199e+06	5.58841e+06	4.29606e+06	5771145	6.36293e+06	4.16672e+06	5.92249e+06	7.0271e+06	5.58784e+06	5.74237e+06	6.21917e+06	8.13494e+06	7.2649e+06	6.74761e+06	9.35589e+06	8.44303e+06	4.24653e+06	6.66304e+06	6.21163e+06	7.72899e+06	5.44867e+06	4.86609e+06	3.51241e+06	4.55492e+06	3.76814e+06	7.99836e+06	7.1707e+06	3.21836e+06	3.47297e+06	4644234	5.41154e+06	5.25912e+06	5.09714e+06	4.18916e+06	4.51652e+06	5.95462e+06	5191754	4.16907e+06	3.97007e+06	4.43178e+06	3.1272e+06	3.58857e+06	4.74042e+06	5.14877e+06	5.11342e+06	3.81431e+06	5.86182e+06
S-adenosylhomocysteine (SAH)	581667	789055	1.428e+06	644870	497301	584664	847351	585997	618367	628892	592374	843897	918981	769096	681735	849453	877042	1.19304e+06	695781	663907	804611	838909	719935	620714	786629	495476	509411	769953	634800	426334	495431	705584	596875	767503	788149	515716	654788	891808	529278	819724	668116	790365	911309	545062	857325	1.38206e+06	908034	332616	707431
S-adenosylmethionine (SAM)	346203	558546	792411	422945	265435	295847	533972	285110	337932	513059	264792	419250	636631	527582	503172	353347	274186	608325	363734	554888	388929	296059	442972	463054	470257	315290	235509	290937	453273	227731	220700	388532	311176	378811	334558	376476	368839	410701	238110	491808	314499	437197	405031	290058	224903	507969	360722	177812	228210
S-methylcysteine	724381	498266	1.57144e+06	1.01617e+06	596356	907443	929290	699944	751835	971783	834097	926014	756704	955605	1.41814e+06	759229	1.07766e+06	1.40509e+06	1.07342e+06	869180	937652	833999	1.02036e+06	729933	865164	778818	682972	951146	1.07171e+06	658909	645375	843347	884498	1.09641e+06	463832	680823	1.01956e+06	975618	782523	899093	958816	911126	1.09761e+06	514806	794871	749825	725391	604155	690581
S-methylcysteine sulfoxide	4.13633e+06	2.02172e+06	1.40841e+07	7.43122e+06	6.81519e+06	9.04438e+06	1.0583e+07	9.00558e+06	8.80601e+06	9.3582e+06	8.61604e+06	1.03201e+07	4.2511e+06	8.64862e+06	9.68002e+06	6.19198e+06	9.15596e+06	1.70784e+07	1.20996e+07	9.51863e+06	7.86455e+06	9.38379e+06	8.01826e+06	1.80266e+06	6.87458e+06	6.10961e+06	5.70304e+06	9.15739e+06	1.07918e+07	7.90075e+06	5.16969e+06	5.46367e+06	7.39482e+06	1.28147e+07	2.42127e+06	5.29843e+06	8.68309e+06	7.79803e+06	5.2306e+06	8.12583e+06	1.22786e+07	7.59176e+06	6.02767e+06	4.4109e+06	8.81505e+06	2.83336e+06	6.80275e+06	5.61839e+06	6.1836e+06
S-methylglutathione	354496	539435	748364	470601	257090	461973	502158	457794	494308	614384	488589	361598	771971	491917	542428	486881	784089	532095	601421	507899	653946	328420	489747	286264	470994	382484	147896	723287	409775	243440	347631	398446	314169	213808	384021	329764	556932	560762	435286	318650	479620	624947	283409	266193	330203	447446	482139	334848	263710
saccharopine	1.23938e+07	1.64078e+07	2.61926e+07	8.72511e+06	6.57577e+06	8.05654e+06	3.7771e+06	8.45045e+06	5.37666e+06	5.02472e+06	8.35664e+06	1.51427e+07	2.73513e+07	3.08921e+07	1.63129e+07	9.72503e+06	1.65225e+07	2.67781e+06	9.37602e+06	1.36315e+07	9992733	1.29273e+07	2.48205e+07	8.68826e+06	1.71402e+07	9851982	5.00738e+06	1.29831e+07	4.5194e+06	6.74025e+06	5.70198e+06	3.94465e+06	1.69762e+07	1.76523e+07	2.25044e+07	1.27801e+07	1.17805e+07	1.44219e+07	1.06852e+07	4.05791e+06	13880444	1.22197e+07	8.70194e+06	9.04786e+06	1.46616e+07	7.0449e+06	1.76839e+07	1.02426e+07	1.39375e+07
sebacate (C10-DC)	71078.3	147291	244599	81963.8	81070.9	78553.7	77348.1	58644.8	61011.9	72669.6	35428.2	102323	60701.9	76278.1	61069.8	93186.2	89733.8	86493.3	126416	89041.2	70969	105845	125808	38575.2	82301.6	57850.5	48400.6	117249	83724.7	110153	65846.1	96999.3	72805.3	55241.7	73692.5	70799.8	97167.4	84415.8	22127	85385.3	61863.1	100204	92642.6	75563.8	86151.9	65302.2	535872	46807.1	80267.7
serine	5.08599e+07	6.79906e+07	1.0663e+08	6.83501e+07	4.0762e+07	4.15168e+07	6.83461e+07	4.60413e+07	5.67929e+07	7.09446e+07	4.89275e+07	6.00887e+07	8.79128e+07	7.30383e+07	5.54e+07	5.11126e+07	5.07967e+07	7.36845e+07	5.83592e+07	7.28792e+07	5.74341e+07	5.57467e+07	8.46305e+07	79499991	6.20546e+07	60429438	4.89728e+07	4.92644e+07	7.87734e+07	5.12261e+07	5.28452e+07	6.45147e+07	6.1018e+07	6.07312e+07	6.39871e+07	52006860	4.86735e+07	6.13686e+07	3.84999e+07	5.44504e+07	6.60758e+07	5.80485e+07	6.64009e+07	4.17971e+07	4.75126e+07	1.11991e+08	6.8111e+07	3.53184e+07	3.67146e+07
spermidine	2.73094e+06	4.02024e+06	2.9295e+06	2.93003e+06	2.42792e+06	3.00269e+06	3.0461e+06	1.79774e+06	2.74956e+06	4.1566e+06	2.51291e+06	3.12205e+06	5.01118e+06	2.64668e+06	1.32029e+06	2.64039e+06	1.76823e+06	7.79304e+06	2.74074e+06	2.55815e+06	3.07533e+06	2.60295e+06	2.06135e+06	4.49956e+06	2.27594e+06	2.10287e+06	2.83828e+06	2.25552e+06	3.46351e+06	2.82264e+06	2.76047e+06	3.94165e+06	2.75912e+06	2.94421e+06	3.74297e+06	2.81869e+06	1.55108e+06	3.7691e+06	2.12491e+06	4.50895e+06	2.9062e+06	2.2924e+06	3.05289e+06	2.09492e+06	2.01303e+06	9.62866e+06	3.74532e+06	1.15078e+06	2.69005e+06
sphingadienine	816716	2.05365e+06	2.02443e+06	1.26617e+06	936680	992925	1.11943e+06	608602	1.36906e+06	1.22607e+06	1.70436e+06	1.08853e+06	2366139	1710681	1.01681e+06	1.0749e+06	1.6645e+06	1.74316e+06	1.37113e+06	1.09191e+06	920139	1.78832e+06	1.58876e+06	2.49089e+06	1.45137e+06	940462	981954	1.5819e+06	1.16295e+06	696787	1.03146e+06	1.17437e+06	1.71595e+06	1.33525e+06	1.74635e+06	866652	888099	2.06787e+06	1.07147e+06	1.56961e+06	1.0017e+06	1.12023e+06	1.26758e+06	1.39233e+06	973272	3.7828e+06	1.4276e+06	520767	867012
sphinganine	678503	1.26999e+06	1.80345e+06	1.21849e+06	395676	859519	618931	720983	1.23092e+06	945120	1.54474e+06	798893	1.49975e+06	1.19758e+06	825109	796856	1.09078e+06	1.13498e+06	1.0276e+06	1.35849e+06	951088	918884	1949786	1.17017e+06	1.13893e+06	1034007	885762	1.18173e+06	1.23354e+06	1.11369e+06	1.18479e+06	1.70649e+06	2843363	767764	1.39371e+06	1.09091e+06	699576	2.40546e+06	857469	1.61443e+06	1.40701e+06	1614894	2.71843e+06	1.489e+06	1.06424e+06	2.27665e+06	2.19024e+06	548132	641272
sphingomyelin (d17:1/16:0, d18:1/15:0, d16:1/17:0)*	9.29331e+06	2.44904e+07	2.53309e+07	1.69606e+07	7.93312e+06	1.18939e+07	9.4409e+06	7.67301e+06	1.44095e+07	1.26213e+07	1.85765e+07	1.08873e+07	2.42558e+07	1.28791e+07	1.15653e+07	1.18682e+07	1.10533e+07	1.80476e+07	1.72673e+07	1.69288e+07	9.95152e+06	19925407	1.59359e+07	2.67679e+07	1.05721e+07	15735246	1.11502e+07	1.00763e+07	1.26224e+07	1.33596e+07	1.53793e+07	1.41529e+07	2.34248e+07	1.58113e+07	2.55566e+07	1.7683e+07	1.21014e+07	1.69416e+07	1.06501e+07	1.4583e+07	1.29277e+07	1.99889e+07	2.18424e+07	1.79845e+07	1.54154e+07	3.84123e+07	2.9342e+07	7.32955e+06	7.98436e+06
sphingomyelin (d18:0/18:0, d19:0/17:0)*	4.64038e+06	1.11974e+07	1.47313e+07	6.08167e+06	3.84023e+06	7.77987e+06	4.73738e+06	5.75512e+06	9.10334e+06	6.8546e+06	1.02346e+07	5.75509e+06	1.26653e+07	1.07419e+07	5.42713e+06	6.41173e+06	8.17208e+06	9.07484e+06	7.99025e+06	7.80742e+06	6.57185e+06	6.09519e+06	8.34888e+06	1.03525e+07	6.22268e+06	5700891	5.00053e+06	7.14978e+06	6.20479e+06	5.69345e+06	6.2079e+06	7.13879e+06	6.42692e+06	7.21683e+06	8.42634e+06	8.25967e+06	4.44087e+06	7.51583e+06	7.62234e+06	5.33483e+06	7.33111e+06	6.78245e+06	7.64997e+06	4.39439e+06	1.23448e+07	1.97716e+07	1.12082e+07	3.50368e+06	4.61924e+06
sphingomyelin (d18:0/20:0, d16:0/22:0)*	228742	1.21985e+06	1.43455e+06	538655	203414	483366	263215	246623	606984	334848	526966	422500	1.16943e+06	605320	380781	311939	484133	616162	464511	573845	361984	211393	684207	1.00745e+06	309403	436570	318139	354877	352679	317010	630607	639556	618205	709746	791096	634793	597330	642497	430767	402064	399469	774227	812763	254585	2.38802e+06	1.77142e+06	1.15279e+06	236959	415122
sphingomyelin (d18:1/14:0, d16:1/16:0)*	1.69726e+07	4.04645e+07	4.69314e+07	3.59405e+07	1.89061e+07	2.25228e+07	1.81954e+07	1.31728e+07	2.83759e+07	18939204	2.97987e+07	2.0103e+07	4.16699e+07	2.73285e+07	2.45494e+07	2.65001e+07	2.27332e+07	4.07326e+07	2.60696e+07	2.88282e+07	1.57846e+07	3.34221e+07	2.99971e+07	4.59868e+07	2.19523e+07	31101006	2.26377e+07	2.00939e+07	2.46729e+07	2.15765e+07	2.50178e+07	25826124	3.94261e+07	2.81957e+07	4.24231e+07	3.15334e+07	2.3556e+07	3.53591e+07	20453555	3.15552e+07	2.35308e+07	3.39246e+07	3.60881e+07	2.82286e+07	2.62727e+07	5.70218e+07	4.79439e+07	1.54856e+07	1.64595e+07
sphingomyelin (d18:1/17:0, d17:1/18:0, d19:1/16:0)	7.18708e+06	1.69307e+07	1.78085e+07	9.10933e+06	7.18088e+06	9.88733e+06	1.08265e+07	9.17048e+06	1.06281e+07	1.16823e+07	1.35942e+07	1.00168e+07	1.71394e+07	1.39489e+07	8.12695e+06	1.04027e+07	1.08812e+07	1.37059e+07	1.44229e+07	1.44069e+07	1.0145e+07	1.77724e+07	1.23899e+07	1.94818e+07	9.23022e+06	8518611	8.84937e+06	8.73462e+06	1.35103e+07	1.38806e+07	8.64332e+06	1.04238e+07	14718747	1.24295e+07	1.62554e+07	1.16423e+07	9.47299e+06	1.18441e+07	9.22788e+06	1.23113e+07	1.2691e+07	1.15526e+07	13621677	12593076	1.38735e+07	2.58981e+07	1.70837e+07	7.39745e+06	8.04006e+06
sphingomyelin (d18:1/18:1, d18:2/18:0)	1.021e+07	1.95234e+07	2.8061e+07	1.88627e+07	1.44942e+07	1.58139e+07	2.09601e+07	1.42993e+07	1.21156e+07	2.02222e+07	1.86921e+07	1.499e+07	2.0578e+07	1.99072e+07	1.4772e+07	1.9501e+07	2.08717e+07	23979027	1.76745e+07	1.32157e+07	1.52329e+07	2.35947e+07	1.44518e+07	2.37778e+07	1.43757e+07	13704897	1.58929e+07	1.81918e+07	2.44045e+07	1.67177e+07	9.27899e+06	1.61165e+07	1.88935e+07	1.69155e+07	2.13291e+07	1.38719e+07	1.35687e+07	1.91494e+07	1.56264e+07	20280483	1.54617e+07	1.30855e+07	1.89494e+07	1.39289e+07	1.46819e+07	3.70914e+07	1.89753e+07	1.12516e+07	1.62678e+07
sphingomyelin (d18:1/19:0, d19:1/18:0)*	3.29104e+06	7.92743e+06	9.55633e+06	4.17759e+06	3.89837e+06	5594274	5.01659e+06	4.73392e+06	4.83578e+06	5.38493e+06	5.51848e+06	4576896	7.4634e+06	6.94475e+06	3.62696e+06	4.43008e+06	6.00767e+06	6.45934e+06	7.17026e+06	6.16014e+06	5.3137e+06	9.80174e+06	6.36171e+06	9.59619e+06	3.55482e+06	3978492	4.18998e+06	4.94018e+06	5.60623e+06	5.12957e+06	4.20172e+06	5.88484e+06	7.24698e+06	6.82108e+06	7.72361e+06	5.59766e+06	4.2414e+06	4.42054e+06	5.26847e+06	5.65975e+06	6.08768e+06	5.79435e+06	7.21255e+06	6.10763e+06	8.68122e+06	1.41084e+07	7.78021e+06	3.41126e+06	4.16242e+06
sphingomyelin (d18:1/20:0, d16:1/22:0)*	2.54377e+07	6.2414e+07	7.19742e+07	4.15222e+07	2.5056e+07	3.60805e+07	2.85323e+07	2.49712e+07	3.21845e+07	39848610	2.84873e+07	32095750	6.05522e+07	4.5502e+07	3.62602e+07	3.57103e+07	4.24444e+07	4.50452e+07	3.88801e+07	4.55902e+07	34074333	3.38193e+07	3.95686e+07	5.49872e+07	3.18472e+07	37839456	2.75069e+07	3.32328e+07	3.72702e+07	3.01662e+07	2.85233e+07	3.8341e+07	2.95826e+07	4.10571e+07	5.42689e+07	4.02351e+07	3.45259e+07	35172911	3.63544e+07	3.48668e+07	3.24192e+07	4.35705e+07	4.682e+07	2.49508e+07	5.52764e+07	7.90961e+07	5.75163e+07	2.56137e+07	2.54801e+07
sphingomyelin (d18:1/20:1, d18:2/20:0)*	759562	1.88478e+06	2.65549e+06	1.39502e+06	936446	842839	935783	584663	777252	1.28883e+06	818430	748980	1.27458e+06	1.22313e+06	791325	1074450	790091	1.41931e+06	1.0065e+06	922319	989161	995413	869891	1.91644e+06	1.02009e+06	1.17099e+06	1.25093e+06	626797	1.22987e+06	917760	807639	1.52863e+06	972007	1.12132e+06	1.46492e+06	1.53018e+06	1.15998e+06	1.05061e+06	978227	1.13695e+06	808721	1.20931e+06	2.03585e+06	801091	1.42692e+06	3.04956e+06	2.55533e+06	671548	899772
sphingomyelin (d18:1/21:0, d17:1/22:0, d16:1/23:0)*	1.11876e+07	2.41863e+07	2.86788e+07	1.49182e+07	7.32006e+06	9.76474e+06	8.41495e+06	9.12398e+06	1.73452e+07	1.24371e+07	1.09252e+07	1.48318e+07	2.66801e+07	17861274	1.29466e+07	1.2885e+07	1.49459e+07	1.34657e+07	1.579e+07	2.26888e+07	1.083e+07	1.12757e+07	2.3966e+07	2.44134e+07	1.45106e+07	1.30926e+07	8.55565e+06	1.09624e+07	1.22076e+07	1.05662e+07	1.28485e+07	1.12987e+07	1.47821e+07	2.29847e+07	2.31911e+07	1.54006e+07	1.04508e+07	1.18652e+07	1.01175e+07	1.02554e+07	1.4602e+07	1.9207e+07	1.51501e+07	8.72961e+06	2.85657e+07	3.6448e+07	2.09512e+07	8.26597e+06	6.31403e+06
sphingomyelin (d18:1/22:1, d18:2/22:0, d16:1/24:1)*	3.15268e+07	7.68412e+07	9.0511e+07	6.20966e+07	4.21085e+07	4.68041e+07	4.19507e+07	2.95924e+07	3.85552e+07	4.83561e+07	4.25603e+07	4.12625e+07	6.69653e+07	5.32037e+07	4.80543e+07	5.52256e+07	5.2541e+07	6.54021e+07	48730353	5.51746e+07	4.0912e+07	5.14542e+07	5.47447e+07	6.96927e+07	4.1547e+07	57282570	4.65175e+07	4.11951e+07	55778484	4.15747e+07	3.89222e+07	4.8037e+07	4.74879e+07	5.73383e+07	6.58955e+07	5.70548e+07	48015068	5.55767e+07	45096914	5.4397e+07	4.09701e+07	5.73231e+07	6.98456e+07	4.10789e+07	5.81724e+07	1.04844e+08	8.55291e+07	3.42961e+07	3.75536e+07
sphingomyelin (d18:1/24:1, d18:2/24:0)*	1.50075e+08	2.89979e+08	3.91075e+08	2.38194e+08	1.58821e+08	1.99263e+08	1.61187e+08	1.28527e+08	1.64766e+08	1.88806e+08	2.17212e+08	2.00239e+08	3.04776e+08	2.44952e+08	1.98194e+08	2.61507e+08	2.15147e+08	2.73872e+08	2.07443e+08	2.08149e+08	1.62522e+08	2.62439e+08	2.82199e+08	2.59445e+08	1.85575e+08	228918336	1.96937e+08	1.82544e+08	2.0612e+08	1.67886e+08	1.47494e+08	2.09923e+08	2.8003e+08	3.14166e+08	2.34067e+08	2.40498e+08	1.80129e+08	2.92711e+08	1.77726e+08	2.19299e+08	1.94945e+08	2.1664e+08	2.88571e+08	1.94129e+08	344388717	4.0186e+08	4.18218e+08	1.34811e+08	1.56474e+08
sphingomyelin (d18:1/25:0, d19:0/24:1, d20:1/23:0, d19:1/24:0)*	972036	2.38663e+06	3.00809e+06	1.33786e+06	559748	775745	609629	516476	1.39623e+06	920747	1.02563e+06	1.3422e+06	3.22329e+06	1.77626e+06	1.11641e+06	910650	1.07032e+06	1.21798e+06	1.06519e+06	2.53838e+06	978852	874759	2.50139e+06	1.99106e+06	1.4187e+06	1.07757e+06	641164	838418	826253	837209	1.11182e+06	1.15366e+06	1.48508e+06	2.28971e+06	1.85231e+06	1.50835e+06	930878	1.08256e+06	759915	754944	1.02591e+06	2.04636e+06	1.25547e+06	674118	3.23308e+06	3.14978e+06	2.53801e+06	705660	291943
sphingomyelin (d18:2/14:0, d18:1/14:1)*	675968	1.32714e+06	2.63251e+06	1.16861e+06	744483	878456	770147	371610	872033	849086	1.22583e+06	872105	1.38045e+06	1.32783e+06	875968	966495	933376	1.3171e+06	919844	1.01675e+06	656127	1.27738e+06	1.42553e+06	1.76572e+06	1.07903e+06	1047651	931612	890974	963552	621117	945867	985217	1.43915e+06	1.17209e+06	1.18589e+06	1.41963e+06	861226	1.25697e+06	854547	1.19836e+06	674204	1.20433e+06	1.33594e+06	1.20087e+06	986197	1.92427e+06	2.27347e+06	526373	611373
sphingomyelin (d18:2/16:0, d18:1/16:1)*	1.70825e+07	3.72399e+07	4.58433e+07	3.78014e+07	2.33146e+07	2.90786e+07	2.02451e+07	1.35331e+07	2.41986e+07	2.13454e+07	35362368	1.96036e+07	3.54891e+07	2.38008e+07	2.17104e+07	3.01465e+07	2.85151e+07	4.18003e+07	2.77101e+07	2.35702e+07	1.81448e+07	3.60668e+07	2.79264e+07	5.0752e+07	2.07072e+07	29888232	2.69361e+07	2.43585e+07	2.67201e+07	2.17398e+07	2.01942e+07	2.84276e+07	3.96169e+07	2.76675e+07	4.33793e+07	3.15359e+07	2.25208e+07	4.47665e+07	2.6138e+07	3.0172e+07	2.39164e+07	2.71201e+07	3.96551e+07	2.96023e+07	2.59134e+07	6.80358e+07	4.6453e+07	1.42942e+07	2.05729e+07
sphingomyelin (d18:2/18:1)*	799053	1.54856e+06	1.76559e+06	1.37813e+06	1.0042e+06	1.17201e+06	1.0867e+06	795523	980804	1.04841e+06	1.63436e+06	867785	1.41718e+06	1231398	781449	1.39877e+06	1.34341e+06	1.31834e+06	1.26688e+06	1.02231e+06	848734	1.80682e+06	1.04024e+06	1.45813e+06	822255	1.32354e+06	1.14069e+06	1.19748e+06	1.06639e+06	1.06276e+06	715016	1.37277e+06	1.50193e+06	1.24983e+06	1.48659e+06	1.32962e+06	957365	1623826	1.17568e+06	984391	1.10803e+06	1.04084e+06	1.829e+06	1.23759e+06	1.11001e+06	2.45888e+06	1.91355e+06	723432	913169
sphingomyelin (d18:2/23:0, d18:1/23:1, d17:1/24:1)*	2.70665e+07	5.66282e+07	7.13319e+07	3.73069e+07	2.15366e+07	2.36507e+07	2.3824e+07	1.99497e+07	3.21663e+07	2.87749e+07	3.56748e+07	3.82369e+07	6.33245e+07	4.58434e+07	3.12735e+07	3.65294e+07	3.3658e+07	3.82489e+07	3.61506e+07	38143410	2.31901e+07	3.91753e+07	5.53924e+07	5.32024e+07	3.53396e+07	29599650	2.64273e+07	2.51587e+07	3.0731e+07	2.39739e+07	2.37573e+07	2.58433e+07	4.20966e+07	5.93693e+07	5.0316e+07	4.06505e+07	2.5386e+07	3.43355e+07	2.31048e+07	2.73159e+07	3.28286e+07	3.4397e+07	3.42304e+07	2.93591e+07	6.76496e+07	8.88811e+07	6.20619e+07	1.8506e+07	1.85152e+07
sphingomyelin (d18:2/24:1, d18:1/24:2)*	4.63819e+07	9.02837e+07	1.26782e+08	7.49612e+07	6.15684e+07	5.98283e+07	5.96324e+07	3.79648e+07	4.61187e+07	6.19227e+07	8.53151e+07	6.0435e+07	8.62962e+07	6.75155e+07	5.79458e+07	7.79377e+07	5.82807e+07	1.06934e+08	6.22031e+07	5.37738e+07	4.88428e+07	9.55995e+07	8.21574e+07	8.36055e+07	5.75951e+07	69581028	6.95427e+07	4.95791e+07	81613888	5.15249e+07	4.07529e+07	5.83422e+07	8.82617e+07	8.0286e+07	7.01049e+07	7.87123e+07	55556286	8.98813e+07	5.27085e+07	82561608	5.3049e+07	5.49085e+07	8.60213e+07	7.15143e+07	8.90503e+07	1.28669e+08	1.25891e+08	3.91496e+07	5.63537e+07
sphingomyelin (d18:2/24:2)*	873890	1.86482e+06	2.55704e+06	1.59457e+06	1.21674e+06	985485	1.37734e+06	693649	671608	953236	2.10888e+06	687902	1.58466e+06	1.18674e+06	842494	1.5494e+06	674491	2.268e+06	1.30161e+06	705361	754019	2.29444e+06	1.04012e+06	1.73112e+06	1.41201e+06	1.30341e+06	1.36315e+06	648610	1.78369e+06	1.05095e+06	699803	1.03972e+06	2.30597e+06	1.25524e+06	1.40751e+06	1.70039e+06	807534	1.29283e+06	791817	2.11797e+06	1158666	872343	1.38252e+06	1.77198e+06	1.45081e+06	3.15709e+06	2.75656e+06	601858	952530
sphingosine	3.45118e+06	9.10739e+06	8.40277e+06	6.0958e+06	2.82584e+06	4.60639e+06	4.14957e+06	3.78185e+06	7.25675e+06	4.64098e+06	7.55907e+06	4.62182e+06	8.99352e+06	5.8737e+06	3.90921e+06	5.61575e+06	6.54356e+06	5.98314e+06	6.46408e+06	6.65182e+06	3.81449e+06	5.86108e+06	7.75744e+06	9.5307e+06	6.82327e+06	3.84844e+06	4.91053e+06	5.98637e+06	4.81674e+06	5.14967e+06	8.33701e+06	8.20598e+06	1.23211e+07	4.20006e+06	6.13451e+06	5.09906e+06	3.18442e+06	1.39419e+07	4.24558e+06	8.75518e+06	6.1363e+06	7.38699e+06	8.35568e+06	8.42536e+06	4.64213e+06	1.32501e+07	6.60052e+06	2.47731e+06	3.80363e+06
stachydrine	1.46174e+07	9.41076e+06	5.85417e+06	2.86922e+07	1.18619e+08	9.35013e+06	1.91513e+08	1.37153e+07	7.50765e+07	4.97649e+07	2.63894e+07	4.50103e+06	9.32532e+06	1.50051e+07	1.64068e+07	6.61719e+07	5.18033e+07	1.63719e+08	1.15479e+07	6.99356e+07	1.31354e+07	1.04742e+07	1.25092e+07	1.23813e+07	2.85756e+06	25768458	1.19257e+08	7.29473e+06	2.10763e+08	1.656e+07	6.06384e+07	3.58367e+07	2.65113e+07	5.75845e+06	9.27016e+06	1.0037e+07	1.452e+07	6.64482e+07	2.88915e+07	9.98883e+07	8.8877e+06	5.81698e+07	1.028e+07	6.26025e+06	1.03095e+07	1.08501e+07	3.43458e+06	1.74884e+07	1.4238e+08
stearate (18:0)	4.118e+08	9.2602e+08	6.98308e+08	3.97061e+08	5.75424e+08	7.4292e+08	2.55647e+08	2.3747e+08	3.4893e+08	4.07228e+08	4.21094e+08	4.31354e+08	1040408640	3.02346e+08	4.76499e+08	1.54184e+08	6.70698e+08	3.30555e+08	6.55066e+08	3.94374e+08	724537392	3.6611e+08	1.26913e+08	1162168272	5.44676e+08	354284688	6.81276e+08	3.95759e+08	3.74141e+08	2.53584e+08	3.50287e+08	8.02074e+08	5.8893e+08	9.85179e+08	8.36338e+08	4.02298e+08	449126944	9.43437e+08	896442896	4.7908e+08	3.63686e+08	7.33761e+08	1.4146e+09	3.02029e+08	2.22729e+08	1.20469e+09	398160720	4.84735e+08	4.60454e+08
stearoyl sphingomyelin (d18:1/18:0)	6.19255e+07	9.43972e+07	1.21579e+08	8.16646e+07	6.82411e+07	9.93766e+07	9.87836e+07	7.23003e+07	5.72551e+07	1.03104e+08	8.68853e+07	8.52073e+07	9.81947e+07	9.47562e+07	7.9679e+07	9.57588e+07	1.28885e+08	1.05093e+08	1.01369e+08	8.67222e+07	8.16123e+07	1.42557e+08	90647504	1.14485e+08	6.55221e+07	77066808	8.01278e+07	1.05548e+08	1.08421e+08	8.62896e+07	4.98059e+07	8.24871e+07	9.91356e+07	9.74147e+07	1.01292e+08	6.44474e+07	7.80191e+07	8.59343e+07	9.37818e+07	1.01018e+08	8.78603e+07	7.70907e+07	8.4971e+07	8.39749e+07	9.31025e+07	1.33162e+08	8.47827e+07	6.84725e+07	7.69373e+07
stearoyl-arachidonoyl-glycerol (18:0/20:4) [1]*	1.74911e+07	2.41783e+07	2.51286e+07	3.84457e+07	1.14776e+07	2.01928e+07	2.17026e+07	1.33227e+07	1.9236e+07	1.86711e+07	1.63627e+07	15226885	3.27915e+07	2.61946e+07	2.184e+07	2.22892e+07	3.23049e+07	2.57298e+07	2.18894e+07	2.65338e+07	1.87038e+07	2.08644e+07	4.79984e+07	2.88999e+07	2.16824e+07	37596786	1.59783e+07	2.62379e+07	2.91278e+07	1.96417e+07	1.58661e+07	2.21173e+07	30340264	3.12383e+07	1.38678e+07	1.93385e+07	3.2863e+07	2.99238e+07	1.9634e+07	5.54864e+07	2.59023e+07	3.45265e+07	5.72387e+07	2.64218e+07	2.35007e+07	3.49005e+07	3.09272e+07	2.28485e+07	1.11583e+07
stearoyl-arachidonoyl-glycerol (18:0/20:4) [2]*	2.2103e+07	3.86211e+07	2.57952e+07	3.48558e+07	14647233	2.75952e+07	2.21835e+07	1.50979e+07	2.67993e+07	2.52912e+07	1.37153e+07	2.57185e+07	3.86413e+07	31775532	2.17755e+07	2.64775e+07	31812681	3.41426e+07	2.41187e+07	3.09592e+07	2.13726e+07	2.71338e+07	5.29448e+07	3.87326e+07	2.32179e+07	36154203	2.20289e+07	2.70774e+07	3.23752e+07	2.50626e+07	2.02397e+07	2.96694e+07	2.86705e+07	4.90119e+07	2.03358e+07	2.25379e+07	3.01682e+07	3.03045e+07	2.55074e+07	4.88359e+07	2.72511e+07	3.23603e+07	5.19922e+07	2.27231e+07	3.72902e+07	4.69057e+07	3.4066e+07	2.61028e+07	2.1724e+07
stearoyl-docosahexaenoyl-glycerol (18:0/22:6) [2]*	281387	298925	265822	236345	247558	434046	365463	218836	182752	205760	282818	388219	312165	467301	249516	310776	573604	549975	160446	192780	110395	211521	798530	156361	255586	429038	601149	359176	507749	85612.1	237304	392816	640766	555441	416508	304071	174869	788425	483613	1.13069e+06	199998	479038	801410	210590	369349	334621	462466	226888	461581
stearoyl-linoleoyl-glycerol (18:0/18:2) [1]*	2.90938e+06	1.34546e+06	2.59743e+06	2.31382e+06	822042	4.24511e+06	2.06415e+06	880959	1.51437e+06	1.13327e+06	1.72862e+06	1.09981e+06	4.1706e+06	1.6698e+06	1499184	1.2352e+06	2.23383e+06	1.524e+06	1.68435e+06	5.18465e+06	1.21142e+06	2.52125e+06	1.13976e+07	1.11821e+06	775782	1.91868e+06	2.43965e+06	616314	2.50635e+06	4.14944e+06	640758	1.99895e+06	1.75264e+06	644035	3403788	6.13471e+06	5.87472e+06	2.4283e+06	1.06371e+06	8.40124e+06	1.68468e+06	4.92059e+06	5.34505e+06	2.36772e+06	1.58698e+06	1.44534e+06	3.25676e+06	4.3063e+06	457443
stearoyl-linoleoyl-glycerol (18:0/18:2) [2]*	5.91682e+06	1.13268e+07	9.43295e+06	8.09896e+06	4.91815e+06	8.76858e+06	6.82066e+06	4.11013e+06	8.05936e+06	7.17757e+06	3.47461e+06	8.31593e+06	1.66144e+07	1.29805e+07	5.81676e+06	9.03234e+06	1.20044e+07	9.6411e+06	7.86493e+06	1.02335e+07	6.54596e+06	6.091e+06	2.18884e+07	8.99745e+06	1.02552e+07	8.92806e+06	8.07706e+06	1.01602e+07	1.25637e+07	7.69783e+06	9.00711e+06	1.10056e+07	1.32829e+07	1.6126e+07	8.44273e+06	8.5624e+06	8.81497e+06	1.45157e+07	8.38161e+06	2.27091e+07	8.47123e+06	9.35072e+06	2.0502e+07	8.43585e+06	8.79496e+06	1.26656e+07	1.52312e+07	6.36564e+06	7.47607e+06
stearoylcarnitine (C18)	2.92052e+07	6.23371e+07	8.44126e+07	3.28749e+07	2.12964e+07	4.0573e+07	2.56564e+07	1.50432e+07	2.84483e+07	2.20168e+07	1.28433e+07	6.04912e+07	8.12516e+07	7.13153e+07	3.56922e+07	3.91905e+07	4.61888e+07	5.7657e+07	2.48901e+07	30436863	1.67928e+07	4.56108e+07	4.43543e+07	4.0347e+07	2.68525e+07	26418126	2.64646e+07	4.04724e+07	2.74494e+07	2.88888e+07	2.21768e+07	2.16539e+07	19267368	8.11387e+07	4.47642e+07	2.89411e+07	2.30748e+07	2.41351e+07	4.38762e+07	8.16174e+07	1.77588e+07	2.8951e+07	2.89763e+07	1.61623e+07	2.81691e+07	4.66851e+07	4.32479e+07	1.96923e+07	3.77719e+07
succinate	6.15501e+07	7.28845e+07	2.0827e+08	6.19417e+07	5.50251e+07	2.57648e+07	4.8137e+07	7.54751e+07	1.014e+08	6.66715e+07	1.0062e+08	1.37015e+08	1.59917e+08	1.12186e+08	1.28942e+08	6.06411e+07	1.6043e+08	5.46728e+07	1.03698e+08	7.47752e+07	7.84296e+07	8.90254e+07	6.07608e+07	4.79554e+07	1.02249e+08	80010642	7.39035e+07	9.35698e+07	6.79694e+07	5.27637e+07	7.58479e+07	7.63432e+07	9.55243e+07	1.08126e+08	1.28922e+08	5.64748e+07	8.62687e+07	7.55095e+07	26960952	7.43409e+07	6.32645e+07	1.08382e+08	6.29167e+07	6.36314e+07	1.3055e+08	1.59222e+08	8.46941e+07	8.36641e+07	3.99466e+07
succinylcarnitine (C4-DC)	3.66866e+06	7.16828e+06	5.97408e+06	2.85917e+06	4.33119e+06	4.50532e+06	4.82074e+06	3.35068e+06	2.08153e+06	2.59568e+06	3.7795e+06	1.68361e+06	8.50255e+06	3.87477e+06	2.92254e+06	4.20962e+06	6.18633e+06	4.58939e+06	4.0941e+06	2.7469e+06	3.25511e+06	4.93994e+06	7.39936e+06	3.6888e+06	3.92664e+06	3466329	3.2204e+06	7.07913e+06	1.021e+07	3.79353e+06	3.28201e+06	3.49289e+06	4.90502e+06	4.94906e+06	5.03799e+06	3.60214e+06	2.92241e+06	5.59392e+06	4.82667e+06	4.55079e+06	5.47711e+06	2.24458e+06	1.95445e+06	3.21034e+06	4.00938e+06	3.56254e+06	3.94454e+06	2.33524e+06	5.15312e+06
sulfate*	2.04699e+06	4.04534e+06	5.12336e+06	1.56285e+06	1.91787e+06	1.73409e+06	2.74136e+06	1.27155e+06	2.25509e+06	2.86806e+06	1.89212e+06	413645	2.83009e+06	2.69837e+06	2.12704e+06	2.79018e+06	3.06938e+06	656088	2.35275e+06	2.33059e+06	2.07193e+06	6.47952e+06	7.3783e+06	3.42904e+06	2.24369e+06	2076078	4.77084e+06	2.78601e+06	1.52313e+06	4.4268e+06	3.96497e+06	5.73344e+06	6.67708e+06	3.45149e+06	2.7131e+06	4.80507e+06	2.23866e+06	9.29528e+06	1.54967e+06	6.61168e+06	2.82784e+06	7.14003e+06	1.40043e+07	6.36984e+06	2.26902e+06	2.87304e+06	8.23855e+06	1.20332e+06	2.63679e+06
taurine	3.28986e+08	4.75521e+08	6.35161e+08	4.88153e+08	2.77748e+08	4.13487e+08	4.57053e+08	3.2267e+08	4.35942e+08	5.55709e+08	3.19064e+08	3.69431e+08	6.57351e+08	4.30989e+08	4.63935e+08	3.37203e+08	4.24544e+08	6.04577e+08	4.97242e+08	4.96394e+08	4.26687e+08	5.84829e+08	4.30993e+08	3.6159e+08	3.9764e+08	389285976	3.20484e+08	4.00609e+08	5.06905e+08	2.86523e+08	3.52463e+08	4.19409e+08	3.88634e+08	4.67372e+08	4.00165e+08	3.35396e+08	423170784	3.74945e+08	3.67759e+08	4.02786e+08	5.36732e+08	4.19099e+08	3.67742e+08	3.37752e+08	3.26678e+08	5.86363e+08	4.40698e+08	3.18091e+08	3.42196e+08
taurocyamine	1.58117e+06	1.17093e+06	1.8204e+06	444815	763890	1.21485e+06	2.04885e+06	1.63351e+06	3.16704e+06	719303	1.85545e+06	1.6157e+06	1.54524e+06	1.70811e+06	735892	1.42758e+06	1.62942e+06	2.15936e+06	2.10953e+06	4.05165e+06	643459	2.59434e+06	2.47651e+06	381981	1.1364e+06	372894	742076	1.48018e+06	2.55566e+06	1.27314e+06	2.24946e+06	480538	1931516	1.9725e+06	652124	856143	481966	1.17715e+06	1.25892e+06	1.15998e+06	2.49175e+06	2899275	392436	1.49861e+06	1.57436e+06	488439	1.27902e+06	336390	1.15548e+06
theobromine	6.15789e+06	1.3612e+07	1.7947e+07	4.95418e+06	8.10285e+06	1.19334e+07	6.57812e+06	9.6861e+06	5.84501e+06	8.76315e+06	1.01925e+07	9.78404e+06	2.34136e+07	6.21182e+06	5.02653e+06	1.58886e+07	6.86057e+06	2.17815e+07	1.69312e+07	5.68578e+06	7.22859e+06	7.15861e+06	6.33454e+06	9.72425e+06	7.07345e+06	3234192	7.26979e+06	9.20484e+06	6.48011e+06	7.7887e+06	3.79038e+06	7.01933e+06	1.06129e+07	1.18914e+07	1.16757e+07	3.32848e+06	2.99144e+06	1.42138e+07	3.90729e+06	1.59494e+07	1.32655e+07	6.54535e+06	7.00484e+06	4.45927e+06	4.4983e+06	7.28633e+06	7.42414e+06	2.35488e+06	5.91181e+06
thioproline	792041	1.32128e+06	1.74063e+06	2.22796e+06	964434	1.06539e+06	803456	646091	1.28605e+06	1.22411e+06	1.75068e+06	485280	1.40816e+06	694211	1.26769e+06	1.07327e+06	988732	853905	1.38722e+06	1.3735e+06	1.41156e+06	545741	2.25094e+06	1.57577e+06	2.57792e+06	2044428	3.17502e+06	963521	1.74007e+06	2.75186e+06	2.75215e+06	3.86658e+06	4.3505e+06	991393	1.03386e+06	3.00389e+06	1.7855e+06	6.31071e+06	1.10051e+06	4.20638e+06	1.51134e+06	4.21426e+06	7.30845e+06	2.79091e+06	844822	1.69691e+06	2.53973e+06	761868	954841
threonate	1.28093e+08	1.82437e+08	2.44038e+08	1.84028e+08	1.12492e+08	1.35138e+08	1.19796e+08	8.75675e+07	1.55965e+08	1.6629e+08	2.41265e+08	1.12746e+08	273202272	1.63257e+08	1.87329e+08	1.65995e+08	2.04435e+08	2.19079e+08	1.70113e+08	183775146	1.29279e+08	1.99852e+08	1.41992e+08	2.20107e+08	1.31021e+08	118584912	1.34927e+08	1.52379e+08	1.40978e+08	9.01463e+07	1.17714e+08	1.25007e+08	2.22067e+08	1.19398e+08	1.77935e+08	1.56414e+08	147100470	1.82222e+08	1.41417e+08	1.35123e+08	1.47646e+08	1.87702e+08	1.02783e+08	150833640	1.13343e+08	2.98259e+08	1.84628e+08	83318856	9.72628e+07
threonine	1.03236e+08	1.45888e+08	1.84961e+08	1.32636e+08	7.88795e+07	9.90821e+07	1.4048e+08	7.68876e+07	1.05725e+08	9.73713e+07	1.13661e+08	1.34598e+08	2.56287e+08	1.51978e+08	1.53174e+08	1.21478e+08	123213228	1.62408e+08	100126038	1.50932e+08	1.06146e+08	1.24541e+08	1.46634e+08	1.92166e+08	9.74827e+07	108853884	9.15285e+07	1.07466e+08	1.44679e+08	8.84885e+07	9.18098e+07	8.30953e+07	1.12038e+08	1.57235e+08	2.09023e+08	9.25603e+07	1.29657e+08	1.35334e+08	8.73482e+07	9.39722e+07	1.17919e+08	1.09642e+08	9.8708e+07	7.64936e+07	1.20932e+08	2.69482e+08	1.0325e+08	8.03096e+07	7.93402e+07
tiglylcarnitine (C5:1-DC)	2.4896e+06	4.17681e+06	4.62073e+06	4.12463e+06	2.71884e+06	2.79571e+06	6.23823e+06	2.1666e+06	2.40035e+06	2.85883e+06	2.94152e+06	1.69598e+06	5.71187e+06	3.54947e+06	4.31995e+06	5.30067e+06	2.7246e+06	6.13041e+06	4.05195e+06	3.71123e+06	2.91962e+06	3.4979e+06	3.77747e+06	2.23814e+06	2.14341e+06	3.81379e+06	4.10594e+06	1.46761e+06	6.12649e+06	2.47957e+06	2.56728e+06	2.20225e+06	2.70421e+06	2.29044e+06	5.33035e+06	3.14793e+06	4454690	8.77472e+06	2.82735e+06	5.31829e+06	6.60433e+06	4.02806e+06	4.68478e+06	3.51811e+06	2.76767e+06	3.07618e+06	3.37598e+06	2.4892e+06	3.4178e+06
trans-4-hydroxyproline	5.33758e+07	8.38623e+07	1.1024e+08	6.50763e+07	5.08808e+07	7.69323e+07	6.56288e+07	4.11905e+07	5.56238e+07	5.39107e+07	5.75855e+07	6.89434e+07	133073808	1.11411e+08	7.65778e+07	8.78491e+07	101532480	1.10274e+08	6.87059e+07	7.52601e+07	5.976e+07	7.90468e+07	6.46122e+07	8.80085e+07	5.00866e+07	49703355	4.31697e+07	7.22456e+07	6.20292e+07	3.24885e+07	3.03313e+07	3.23294e+07	4.39899e+07	7.91581e+07	1.03811e+08	5.20286e+07	5.84727e+07	8.57249e+07	5.76642e+07	5.0304e+07	5.35285e+07	5.16605e+07	4.6742e+07	3.95738e+07	5.07933e+07	9.22794e+07	5.18815e+07	3.43588e+07	4.83754e+07
trans-urocanate	402952	158397	2.09684e+06	1.24081e+06	1.23052e+06	1.57336e+06	1.18715e+06	396306	198604	467151	1.50753e+06	702253	237517	1.38018e+06	1.78259e+06	1.13264e+06	2.44137e+06	632282	843863	594602	603346	386263	1.68933e+06	177750	289331	684984	890576	733552	919798	509476	1.16489e+06	429334	1.12793e+06	597989	241778	129258	326478	272760	481386	371041	1.4841e+06	308988	320504	236031	826246	439113	475318	451600	462133
tricosanoyl sphingomyelin (d18:1/23:0)*	2.02171e+07	4.01606e+07	5.62821e+07	2.83132e+07	1.43658e+07	2.45549e+07	1.61991e+07	1.50155e+07	2.21924e+07	2.18103e+07	2.01719e+07	3.01254e+07	4.96648e+07	4.32444e+07	2.63645e+07	2.60636e+07	3.22251e+07	2.08938e+07	3.07946e+07	3.18257e+07	1.89871e+07	1.94984e+07	4.83444e+07	3.549e+07	2.82522e+07	2.49601e+07	1.42575e+07	2.83569e+07	2.02464e+07	1.87769e+07	1.64879e+07	1.69858e+07	2.33334e+07	3.81884e+07	4.02576e+07	2.88278e+07	2.08307e+07	2.15787e+07	2.41513e+07	1.74429e+07	2.38945e+07	2.96447e+07	2.0341e+07	1.39921e+07	4.86522e+07	5.08495e+07	4.09404e+07	1.68504e+07	1.16673e+07
trigonelline (N'-methylnicotinate)	6.63301e+06	2.39793e+06	6.13728e+06	4.88893e+06	3.95772e+06	1.10302e+06	7.81012e+06	1.58164e+07	1.40914e+07	9.56331e+06	6.00937e+06	7.465e+06	2.35535e+07	3.75397e+06	6.2994e+06	7.25587e+06	2.21138e+06	1.25249e+07	2.39269e+07	1.23818e+07	5.19528e+06	9.50658e+06	7.04705e+06	3.12241e+06	3.01448e+06	4288437	4.2453e+06	1.17992e+06	8.12247e+06	1.37621e+07	9.40863e+06	1.05839e+07	5.8934e+06	1.13172e+07	2.02131e+07	2.12624e+06	4.91316e+06	5.37652e+06	1.39269e+06	6.93586e+06	2.65983e+07	1.47258e+07	2.78325e+06	9.69139e+06	6.08455e+06	5.26367e+06	3.0528e+06	5.71888e+06	4.59512e+06
trimethylamine N-oxide	1.11048e+06	1.82747e+06	2.60294e+06	1.93591e+06	3.24524e+06	1.7623e+06	778537	1.62247e+06	729353	2.15883e+06	2.4557e+06	5.87114e+06	4.37614e+06	5.50396e+06	2.02684e+06	1.56952e+06	2.19553e+06	575605	3.10622e+06	1.54847e+06	2208930	3.39956e+06	1.83255e+06	2.03046e+06	1.61553e+06	1.56284e+06	3.20722e+06	1.44545e+06	1.41538e+06	1.59702e+06	658016	2.18465e+06	2.53911e+06	5.60779e+06	3.15803e+06	2.87425e+06	1.4548e+06	1.97615e+06	1.71946e+06	1.49275e+06	2.35645e+06	1.01857e+06	2.54381e+06	1.61776e+06	1.70998e+06	2.24659e+06	2.17411e+06	1.17394e+06	2.80523e+06
tryptophan	2.04419e+07	2.45962e+07	3.48632e+07	2.87105e+07	1.11903e+07	1.56894e+07	1.81843e+07	1.02472e+07	1.55972e+07	1.71608e+07	1.94538e+07	4.70868e+07	3.81092e+07	2.20812e+07	1.86945e+07	1.59425e+07	2.23297e+07	2.15576e+07	1.78796e+07	2.52855e+07	2.02571e+07	2.26968e+07	2.51139e+07	2.46878e+07	1.71376e+07	2.15421e+07	1.5577e+07	1.61178e+07	2.19582e+07	1.25211e+07	2.5405e+07	2.37749e+07	26538248	2.54288e+07	1.90725e+07	2.24471e+07	1.48433e+07	1.65007e+07	1.50285e+07	2.24911e+07	1.31629e+07	2.16543e+07	3.75931e+07	2.0804e+07	2.27989e+07	8.68688e+07	2.06147e+07	1.27851e+07	1.04553e+07
tryptophan betaine	1.23179e+07	3.30261e+06	4.13809e+06	6.13148e+06	1.37846e+06	4.03351e+06	8.94206e+07	4.56123e+06	1.06208e+07	9.62383e+06	4.90839e+06	9.15025e+06	4.97739e+06	4.82778e+06	5.48523e+06	2.2499e+06	4.38762e+06	1.45422e+08	9.52911e+06	1.26019e+07	1.03279e+07	4.22833e+06	1.90173e+07	2.5488e+06	2.93332e+06	6.77847e+06	2.11656e+06	3.59532e+06	1.06829e+08	7.70081e+06	9.65918e+06	8.99576e+06	8.29886e+06	1.38751e+07	2.2822e+06	4.70535e+06	4.91002e+06	4.6463e+06	2.83655e+06	1.01423e+08	9.90354e+06	1.50884e+07	1.65394e+07	5.32281e+06	1.41472e+07	4.39801e+06	4.65742e+06	3.45901e+06	1.65148e+06
tyrosine	3.36858e+07	6.39941e+07	6.98908e+07	5.09142e+07	2.09302e+07	3.7501e+07	4.14479e+07	3.0815e+07	3.15826e+07	4.26342e+07	3.65799e+07	5.96809e+07	6.96408e+07	5.02265e+07	4.17282e+07	3.45894e+07	65599218	5.213e+07	46483491	4.83168e+07	4.07535e+07	4.54419e+07	5.89174e+07	6.03124e+07	3.84241e+07	40679385	4.30817e+07	5.36549e+07	5.45558e+07	3.58925e+07	4.4074e+07	4.86819e+07	6.32458e+07	5.96751e+07	5.51221e+07	2.96828e+07	4.10834e+07	4.49118e+07	4.44584e+07	6.89339e+07	4.73693e+07	4.23904e+07	7.5044e+07	3.96559e+07	5.76384e+07	1.29137e+08	4.78815e+07	4.27232e+07	3.28267e+07
UDP-galactose	655596	740744	875131	817793	482561	555190	517592	431647	1.0123e+06	607506	672994	737362	1.06421e+06	609461	607365	795549	542246	891830	663526	930930	663723	741008	1.23419e+06	842559	582899	676250	531855	553512	693656	510909	584745	616948	905284	901560	542020	450071	581488	774585	559216	709915	818694	1.10397e+06	552304	584149	626377	1.26734e+06	760524	433439	333230
UDP-glucose	883483	1.02555e+06	751175	645624	483380	645536	346340	648565	1.43851e+06	789655	963009	775296	968167	814489	566343	801954	582248	1.1017e+06	1.10612e+06	862739	777673	961875	1.80236e+06	962712	644524	720458	616195	639453	389238	823972	858429	737058	1.03597e+06	804459	665628	915480	1.14758e+06	1.01979e+06	522980	552944	1.04738e+06	1.49564e+06	523706	902449	705944	1.44469e+06	1.26719e+06	630843	429772
UDP-glucuronate	47853.3	52468.4	50788.1	77213.3	31930.2	78553.7	47205.3	22461.2	79368.9	76852.2	94635.7	102323	89537.8	46435.4	51227.6	52169.5	80726.5	82919.2	61734.9	69216.9	40699.7	35649.5	125808	105264	30260.6	51286.5	86894.4	91154	73358.1	79615.3	35227.5	40375.1	90855.5	32904.1	146833	48280.8	31995.7	128224	39077.5	72521.5	39322.5	58807.3	34132.4	46222.7	61129.7	166217	185362	26079.4	80267.7
UDP-N-acetylglucosamine/galactosamine	1.41799e+06	1.90406e+06	1.89762e+06	1.46289e+06	859935	1.30926e+06	1.39566e+06	1.07992e+06	1.86354e+06	1.51704e+06	2.37053e+06	1.91224e+06	3.0398e+06	1.74686e+06	1.57021e+06	1.4537e+06	1.85209e+06	2.26705e+06	1.64599e+06	2.16229e+06	1.48511e+06	1.93474e+06	1.92287e+06	2.0593e+06	1.16766e+06	1.12628e+06	941094	1.42202e+06	1.55005e+06	1.15533e+06	898278	1.09739e+06	2004306	2.06969e+06	2.01867e+06	939276	1.36433e+06	1.5216e+06	1.03435e+06	1.30293e+06	1.57467e+06	1.79916e+06	1.09906e+06	1.33058e+06	1.79634e+06	3.00022e+06	1.59929e+06	1.03477e+06	1.08949e+06
urate	6.82422e+06	8.16014e+06	1.36138e+07	9.63802e+06	9.70373e+06	5.86909e+06	6.79716e+06	3.26883e+06	3.82607e+06	9.60024e+06	1.02074e+07	4.28942e+06	9573306	4.8827e+06	7.43585e+06	1.33308e+07	6.62735e+06	7.73248e+06	6.47782e+06	5.65421e+06	7.73051e+06	1.03809e+07	9.46665e+06	1.02634e+07	6.9383e+06	9.11096e+06	1.40536e+07	5130738	11009705	6.50454e+06	6.29405e+06	1.30181e+07	1.8195e+07	8.79481e+06	8.04087e+06	9.17984e+06	7.5907e+06	1.86174e+07	6.42402e+06	1.35596e+07	5.0226e+06	1.05368e+07	2.49556e+07	1.3388e+07	6.09148e+06	9.59885e+06	9.70185e+06	4.51369e+06	1.10836e+07
urea	8.38902e+07	115247856	2.13998e+08	1.46342e+08	8.75974e+07	1.43381e+08	1.46331e+08	8.25933e+07	8.48679e+07	1.31849e+08	1.0461e+08	98494440	1.86951e+08	1.3871e+08	1.41509e+08	1.06708e+08	1.46585e+08	1.48411e+08	130475988	1.1512e+08	1.24751e+08	1.46973e+08	1.12074e+08	1.19094e+08	1.09943e+08	133615776	9.0935e+07	1.37239e+08	1.64315e+08	9.44677e+07	7.36252e+07	1.15159e+08	1.32085e+08	1.26697e+08	1.37399e+08	1.29845e+08	134226384	1.40598e+08	1.22631e+08	1.40947e+08	1.35504e+08	1.41149e+08	1.81991e+08	1.06786e+08	9.94928e+07	1.44849e+08	1.65407e+08	1.04406e+08	1.02769e+08
uridine	1.82076e+06	4.9229e+06	5.11239e+06	2.34932e+06	2.92498e+06	3.57573e+06	3.08666e+06	1.76765e+06	2.63269e+06	2.46292e+06	1.72584e+06	1.59594e+06	3.17905e+06	2.95803e+06	2.03189e+06	2.87103e+06	2.27985e+06	4.84647e+06	3.43222e+06	3.35174e+06	2342823	3.0667e+06	2.45165e+06	3215607	2.38354e+06	1.45537e+06	2.35599e+06	3.00162e+06	2.9838e+06	2.04412e+06	1.98401e+06	3.35047e+06	1.4952e+06	2.41964e+06	1.71264e+06	2.41228e+06	1.68009e+06	1.47577e+06	1.41555e+06	2.18334e+06	1.61745e+06	1.57894e+06	4.81475e+06	1.89683e+06	1.64173e+06	4.72423e+06	2.01447e+06	772196	1.00896e+06
uridine 5'-diphosphate (UDP)	542959	722648	814762	628005	446759	601780	683267	429472	603566	663242	349960	420217	604230	610079	566697	613964	563988	713641	604699	638704	366160	500470	535973	736708	479975	459921	493612	579240	772413	628204	325108	492762	612489	664091	581365	534229	511022	751653	523839	630364	667812	576502	575109	490337	488964	977972	501934	369455	435890
uridine 5'-triphosphate (UTP)	821817	1.23452e+06	1.31886e+06	1.13431e+06	819905	977090	1.13296e+06	740760	1.1004e+06	1.18003e+06	608576	774046	1.19104e+06	1.20234e+06	1.02091e+06	1.07899e+06	948620	1.39162e+06	969459	1.23885e+06	656188	935784	1.24782e+06	1.21327e+06	788878	753009	770523	947375	1.40397e+06	1.12048e+06	508129	670318	1.10101e+06	1.2443e+06	1.03917e+06	870790	933030	1.01702e+06	961781	1.07156e+06	1.19563e+06	986985	882567	789534	960117	1.36142e+06	845688	679243	779248
valine	1.19049e+08	1.23405e+08	2.06689e+08	1.30001e+08	9.92676e+07	1.17505e+08	1.22593e+08	6.69734e+07	8.35073e+07	1.07871e+08	1.26424e+08	1.77899e+08	2.1636e+08	1.35531e+08	1.41576e+08	1.277e+08	1.41486e+08	1.2134e+08	104864058	9.81686e+07	1.09561e+08	1.62712e+08	1.57685e+08	167248365	1.16393e+08	102882024	1.36413e+08	1.30233e+08	1.49975e+08	8.35659e+07	9.37291e+07	1.12096e+08	1.42445e+08	1.73101e+08	1.49852e+08	9.11858e+07	1.09151e+08	1.26821e+08	1.01928e+08	9.87993e+07	9.32155e+07	8.4761e+07	1.32847e+08	1.02123e+08	1.42482e+08	2.9583e+08	1.26087e+08	9.17742e+07	1.08304e+08
xanthine	940166	1.33415e+06	1.75371e+06	932784	772064	1.00354e+06	1.44711e+06	724609	1.27073e+06	778446	1.16127e+06	829803	1.08624e+06	671292	546291	1.05183e+06	1.24843e+06	658383	755098	1.04448e+06	918762	1.09801e+06	2.84754e+06	1.11384e+06	1.94373e+06	1026651	2.09746e+06	1.19976e+06	1.81021e+06	1.01235e+06	2.77107e+06	3.81578e+06	2.88261e+06	2.07468e+06	1.13859e+06	2.15802e+06	667407	3.40453e+06	1111570	3.45876e+06	956199	2.61948e+06	5.52005e+06	3.0302e+06	865688	1.23364e+06	1.73673e+06	285734	664700
[truncated: 83 more columns]

## Sheet: serum
Feature	RF477.R.T1	RF029.R.T1	RF272.R.T1	RF536.R.T1	RF287.R.T1	RF894.R.T1	RF312.R.T1	RF508.R.T1	RF789.R.T1	RF141.R.T1	RF614.R.T1	RF477.U.T1	RF029.U.T1	RF272.U.T1	RF536.U.T1	RF287.U.T1	RF894.U.T1	RF312.U.T1	RF508.U.T1	RF789.U.T1	RF141.U.T1	RF614.U.T1	RF477.R.T5	RF029.R.T5	RF272.R.T5	RF536.R.T5	RF287.R.T5	RF894.R.T5	RF312.R.T5	RF508.R.T5	RF789.R.T5	RF141.R.T5	RF614.R.T5	RF477.U.T5	RF029.U.T5	RF272.U.T5	RF536.U.T5	RF287.U.T5	RF894.U.T5	RF312.U.T5	RF508.U.T5	RF789.U.T5	RF141.U.T5	RF614.U.T5	RF477.R.T9	RF029.R.T9	RF272.R.T9	RF536.R.T9	RF894.R.T9
(N(1) + N(8))-acetylspermidine	2090272	1500611	2834993	1889970	2061848	1598556	3643888	2849338	1988969	1844299	2124457	1516221	1566536	2355188	1716654	1944896	2304270	2505775	2486170	1707087	2008678	1818859	1735422	1730219	2145037	1215943	1905970	1510519	2980590	1718075	1665177	1572537	1731554	1306978	1061950	1645979	1192166	1596505	1697828	1499402	1591149	1241288	1582178	1594105	1588068	1814093	1808385	1540449	1433093
1,2-dilinoleoyl-GPC (18:2/18:2)	163205216	173005392	218745440	149952016	135280128	156210096	144949728	129155352	208559872	144737728	115597272	186664432	223538288	190013520	189770864	135549024	167729184	192924080	162129360	159569024	162756432	107479368	125979376	146700240	168737808	121966536	112792064	143349360	127825592	118828168	140950624	97739976	108420616	176015280	200222992	183467248	184144256	126659632	152296448	232077120	201498016	149245936	160127824	107637888	199387424	212427488	233927760	158772368	165273936
1,2-dilinoleoyl-GPE (18:2/18:2)*	156953	394725	607131	583036	515495	169642	626677	595536	650448	663891	192427	757258	939779	220934	420824	607978	265199	325255	539354	233044	220599	397397	502395	310220	624960	606236	611034	105275	737074	508849	640053	552955	612966	819423	801691	423465	935662	465679	452455	1489570	493275	238810	494356	410419	673727	1021920	1117611	1119629	812222
1,2-dipalmitoyl-GPC (16:0/16:0)	58556744	63205560	69042216	55109392	54535716	60836940	61449760	63168924	65231916	58949096	56166684	61115008	59137776	60632504	59836116	53338404	62220456	63270380	60120624	58094208	57241672	53312200	57794728	54664044	62338780	51031520	53137208	60004532	63955712	64130760	63486240	54462388	58009068	57001472	61073952	53991392	57778308	55556956	62554576	70806464	63523848	59277592	55297460	50375176	65111464	71188664	67887008	57629356	63140640
1,5-anhydroglucitol (1,5-AG)	88652656	77290976	120497728	127460944	79161064	110939080	91684144	95894920	81653800	134133368	105656600	84397624	69953568	116931568	128635200	80528024	102209944	90280240	97898152	83291880	129129224	115375216	87858176	82124016	130712128	143487808	78686288	113536192	87231376	90716352	81395312	129422664	105119096	85811968	74138520	126289048	130714456	81869552	117645528	93788008	98186840	82316264	123526384	107977480	71700544	86335776	121043000	135101104	111049712
1,7-dimethylurate	501343	109625	61254	19879	68125	108920	359946	2228577	868845	1259681	1204594	170675	783263	663959	35077	104225	55395	485582	2737250	1160640	142390	1164762	47260	131138	40942	660846	51325	89304	258487	1362812	565249	1728323	771738	387746	754177	578322	638808	76442	42347	450828	1969436	1953209	117882	828251	912782	642233	24226	1698060	68023
1-(1-enyl-oleoyl)-GPE (P-18:1)*	1095821	702139	1335724	884058	870800	1272373	1112375	1005040	1340892	1005720	870459	939694	751028	1188122	1180911	747912	1005822	1305306	945324	958240	1276057	754085	877149	431697	1142200	610494	753369	1054679	1083876	1167760	1073422	654697	738277	863714	763979	1162206	715678	833671	880985	1380629	763647	763712	1253868	957754	692769	919474	1503385	718530	1451833
1-(1-enyl-palmitoyl)-2-arachidonoyl-GPC (P-16:0/20:4)*	38682032	33472790	46035860	34621272	35577340	48166608	39512880	40585472	45378276	38151736	31975742	38741488	31523072	37806388	39104864	30439274	43688168	39915252	39167068	41940932	41078340	29027642	38832632	30583622	42391060	30612252	33864768	47678420	42283152	41841056	44999564	33861312	33976388	36477432	29203164	35143444	41083344	31628394	39409704	38839808	20057148	40270292	38915776	27211902	29316322	35045748	44118040	43610608	45814400
1-(1-enyl-palmitoyl)-2-arachidonoyl-GPE (P-16:0/20:4)*	26106022	28373948	37269804	20970982	30995362	35786620	31078370	26440986	30575160	21290832	24847652	22812720	27813716	26959560	28827278	24443822	25814994	35248096	28293786	19025712	26246432	19585044	23565068	24511654	32556258	16947882	26798260	34037184	29501858	27499104	28224180	17214846	23842928	22114080	28620646	26559372	31285756	23864248	23495254	38391088	18702834	17544392	28317336	19046912	26996380	29626740	35273964	28154572	31810904
1-(1-enyl-palmitoyl)-2-linoleoyl-GPC (P-16:0/18:2)*	47710804	60204228	79109288	57431940	48581900	67831736	64789764	59672520	77088960	58006968	29966250	54890692	62358552	62863816	68019192	49274484	65268772	72230752	59170632	64832836	58136664	24729630	45563592	55162184	69486792	49304096	44283736	66356012	67269808	57549228	76038968	46175324	29290032	48087456	58644940	59461648	69579200	50526324	61270832	77418808	31974066	61992172	54263076	26446574	57497512	64060556	74082536	65891532	59774400
1-(1-enyl-palmitoyl)-2-linoleoyl-GPE (P-16:0/18:2)*	5484430	6029344	6650565	4611224	5709178	5289169	6171658	4984201	5767398	3548711	3935474	3988423	7153882	4547651	5738467	5711647	4092434	7032968	4333024	3341619	3733439	2936956	4602411	5502526	5716404	3250810	5084526	5277701	5463311	4384203	5195389	2798505	3598811	3782802	7057646	4408974	6271247	5164327	3837737	6644099	2480953	2997452	4412105	3146519	6112946	6333055	5682738	5367909	4679398
1-(1-enyl-palmitoyl)-2-oleoyl-GPC (P-16:0/18:1)*	27487924	30152336	42340104	30083530	24562394	31812782	31469978	32226270	42030064	33892224	17408980	29811642	30487786	34381364	33967172	24081186	33332214	32205222	32041322	35360860	31656028	15926428	26965234	28060188	39568420	26608062	23628554	31899542	33925864	33063040	42406880	27029788	19350410	27188178	27607266	33153684	34065152	23608164	30787092	35219696	16689374	33401786	30709846	16348658	27715232	32352350	42648684	34921816	30737114
1-(1-enyl-palmitoyl)-2-oleoyl-GPE (P-16:0/18:1)*	6730487	5426429	7593059	5681761	6038028	6916598	6320221	5315302	8031154	4471800	5147590	6115480	7749666	5985573	7824094	5821829	6251991	8710055	5275924	5511317	4817215	4320974	5927721	5129837	6560504	4480282	5649454	7275892	6327594	5329380	7487864	3146145	5098495	5678437	6346138	5921045	8701447	5445410	5489313	9844926	3554506	4857014	5082122	4327499	7225309	7347739	7998325	6919954	6919424
1-(1-enyl-palmitoyl)-2-palmitoleoyl-GPC (P-16:0/16:1)*	1855841	1778102	2784172	1991193	1231068	1974533	1720815	1757285	2399149	2040034	1.57149e+06	2239245	1631690	2353063	2227064	1.45702e+06	2199421	2134086	1676318	1935089	1803180	1099601	1877342	1530698	2133938	1783053	1416299	2185295	1783053	1985396	2458194	1698031	1256819	1622001	1675267	2088442	2406020	1305711	1934060	2216084	623224	2110640	1759643	848972	1695702	2123829	2751968	2351035	2124218
1-(1-enyl-palmitoyl)-2-palmitoyl-GPC (P-16:0/16:0)*	18311508	19070034	23456752	17369234	14616871	20501252	20478128	24797402	22878540	20472790	13292182	19897324	19481636	19675654	18730592	14632696	20490604	19429848	20891594	19287802	19056140	12497185	17563882	18376988	22469898	15175134	14412313	21086832	21021332	24889522	22764418	17129354	15132589	18288928	17391340	18403392	19360936	14779463	20203574	21506382	11784227	18437842	18403804	12617768	18429736	22105358	23821330	20907478	20291248
1-(1-enyl-palmitoyl)-GPC (P-16:0)*	12200877	7180965	14783703	9593017	8505774	11668488	10095935	10098287	15485646	12894650	9251196	12789706	8331708	13363477	12750625	6483802	11222030	10255581	10412876	13365628	13848959	6963869	11541793	5514839	10890759	7773154	7087125	11383960	9286894	10034702	12498116	9153002	6808505	12087044	7949570	11732482	12834802	7864162	10354932	12224881	7131897	11925159	12779131	7311704	8322332	9763551	14406728	12398450	12810803
1-(1-enyl-palmitoyl)-GPE (P-16:0)*	2095637	1157902	2647592	1699427	1845094	2313506	1858269	2103853	2586170	1931699	2012993	1545405	1495172	2203047	1823606	1402534	1891167	2008139	1993032	1639249	2290529	1558382	1679046	1011045	1972054	1315640	1584195	2010056	1759625	2149484	2043399	1364784	1613356	1731804	1706453	2023740	1888748	1860972	1712581	2357507	1442633	1586676	2050417	1723214	1582231	1728917	2726574	1687468	2519898
1-(1-enyl-stearoyl)-2-arachidonoyl-GPE (P-18:0/20:4)*	66908480	52276840	97004344	57923144	65756296	95678616	78462456	73095104	96971552	71310904	62882260	66052124	57404720	78082608	73056752	54229984	82149440	84457344	72611560	67144720	74395616	46404416	63043736	45605028	82370880	49249324	59814996	92015288	74880120	71221456	92077656	51619476	63755504	57830320	51533840	70701512	69586216	51517408	70803136	95386272	48019848	60209660	69055832	43564096	56978340	69362320	97327200	71435144	91198648
1-(1-enyl-stearoyl)-2-linoleoyl-GPE (P-18:0/18:2)*	25375216	27710200	35516172	22829008	27710136	30027914	29037714	23366728	38879092	22255220	19078046	23585848	41891332	28244488	29454570	24480036	27578116	36679212	22741318	22447308	21189094	14622540	21913300	22774016	28854674	17055144	24554872	31385108	29083832	22768752	33791796	14385227	18075564	22374446	33969056	26090544	32055968	22805002	24798970	43708756	15470729	20611604	21442796	14354174	35550992	37739476	35711692	27465832	30095402
1-(1-enyl-stearoyl)-2-oleoyl-GPE (P-18:0/18:1)	6717814	5823655	7921657	6504574	6584914	6818585	5673515	5481448	9391717	5931273	5397849	5845354	8316173	7326033	8849583	6206538	6985062	7905914	5868882	6276459	5948463	3663781	5893850	5167077	6776456	5051644	5251917	7656857	5783122	5397288	8272907	3974621	5312349	5413787	6808256	6888123	8710860	5231132	6397988	9615323	3970757	6490024	5990893	4339688	7012947	8171050	7658861	7877005	7366128
1-(1-enyl-stearoyl)-GPE (P-18:0)*	2852145	1771271	3321993	2435926	2290595	2792731	2788706	3082366	3948677	3002845	2239627	2389242	1901514	3195143	2443044	1802788	2673027	2782134	2192367	2830357	3000543	1654977	2598219	1294485	2968523	1936142	1834252	2747281	2248928	3325714	3196203	1791368	1998546	2510782	1932841	2961509	2162608	2003257	2323132	2980553	2333988	2389542	2856610	2004841	1942580	2334829	3260334	2247332	3050354
1-arachidonoyl-GPA (20:4)	890590	982269	1344538	2047032	666524	990229	2081261	1100394	5724550	1466364	5452733	1433891	752294	1140325	1498287	1075054	1564501	2555708	2073540	2593561	4764942	2727752	1034346	2949544	2269850	2434687	2145611	2286224	6119922	1569297	6765347	4469688	5465304	2102120	1923215	938484	1345572	2016157	922621	3221747	1052129	2925107	3487075	3103161	2742950	3538467	1458330	6002380	5602938
1-arachidonoyl-GPC (20:4n6)*	240240880	130358256	230539488	223720208	163698080	212796096	180473168	202343456	271154048	218817280	191992864	202572176	143395376	231147744	217237472	137083648	212161008	184898192	188676816	241115136	223309840	187647824	207545904	96218336	174618112	184411280	143995552	194172048	167920240	206641904	234754912	168632288	143199424	203522304	140037744	208600336	200628656	164364048	198866128	197235264	259202672	216645072	221859216	203715552	129441888	167611408	241269600	196817280	232501296
1-arachidonoyl-GPE (20:4n6)*	19856984	10884661	13604574	16854924	11480309	16568492	11202117	16033232	17065494	13836883	17388636	21374134	14308944	16016063	17529248	10279809	17496520	14010187	13976353	17507306	16303765	16295417	20344310	10007000	13140521	14290529	14318196	17280752	13496036	15980520	17930900	13091154	14930486	22172434	12961846	17764274	14898816	12910865	19716650	18699022	31315590	21704254	20671262	16281188	14366228	17697846	22364700	14580608	26988398
1-arachidonoyl-GPI (20:4)*	11641832	9805210	13763771	14392772	17762596	19267284	31457122	24650352	17221464	13773705	17395870	12595430	11200882	15202608	15066190	16410037	14622014	13637727	16071877	13326582	32534140	16735005	11053403	10665268	20178944	10629874	23662156	17418896	24629014	21594356	13466020	12778698	15686216	12278542	16772722	16016158	16252912	16918320	19390284	23729222	16914932	12779815	17360920	15313743	9839250	26631456	13588368	16904588	18687768
1-arachidonylglycerol (20:4)	1016816	845434	1929942	1827613	1746916	2265130	4829797	3573280	1972037	1427175	4057409	1.38333e+06	1486174	1407177	925268	751243	1997176	1398020	1980852	1764535	3732943	3143333	1343702	1590217	3524261	1092228	2721227	1851164	5773348	4129307	1260418	901152	1981537	1240655	1212883	1566401	1621736	1483940	2066365	3350372	2496810	1411242	1724191	2297766	355787	5131784	1740718	3182067	2197782
1-dihomo-linolenylglycerol (20:3)	424097	480379	874915	1194385	688515	1079326	2579053	1686615	1171608	702115	1730617	499645	664480	903681	1441873	519438	659420	946576	711611	731692	1014911	971620	724494	688679	1723874	734162	1141622	1104771	2968964	1544739	461871	287061	910127	736518	1078435	887716	1140998	1089391	1614777	1718143	804558	767696	588392	1150453	348668	1990285	676548	1368947	1045906
1-dihomo-linoleoylglycerol (20:2)	282325	217735	339959	520573	459579	373339	707623	650006	444501	169245	389203	234021	379744	301428	279896	505900	336975	312464	298433	294948	455757	315095	232096	276498	863101	193103	497378	227481	754656	265425	275408	205999	400244	194969	294633	337772	493436	284781	591362	443660	450928	186291	306755	399409	226454	625631	264662	390651	391947
1-docosahexaenoylglycerol (22:6)	302405	296276	401298	483457	595413	976049	1729666	1282426	550864	404817	993808	194408	315668	443622	403526	263788	538712	568190	319962	602971	975375	773637	331180	247995	776433	241364	1458215	796163	1358036	813112	531734	343310	649526	271974	375314	626036	370663	624515	1203153	808049	385271	390940	509914	932011	406758	1336178	474937	707927	981242
1-lignoceroyl-GPC (24:0)	1057109	564809	971586	968557	747009	943829	961246	677601	1521518	1000049	722575	1297228	643470	675292	1130617	744304	1017142	663144	610317	1127215	915220	683841	1140261	510091	672279	798361	798656	1029035	738985	779045	1596127	594064	897157	786627	459263	723997	925141	516508	932967	1321435	1247426	1014605	945661	814365	814906	882008	666910	949564	1044440
1-linolenoyl-GPC (18:3)*	13550093	4361175	9692149	10145948	5550644	8447110	5147606	4726288	8690441	6687064	5631374	13356841	10263996	12045340	13286088	5647541	8592837	8697276	7477187	8211199	10142947	7011692	10562042	2628532	6693165	6505876	4512345	5741883	4485396	5555015	6626904	3640206	3979923	12758773	8062653	10717278	11883372	6491273	7450163	10023075	8911654	7902898	9378134	6546144	9180845	6973207	8756102	7900766	8775173
1-linoleoyl-2-arachidonoyl-GPC (18:2/20:4n6)*	111041016	81744696	114964328	109006520	81891944	101052896	82769936	80870424	139352496	108891800	81462968	113382664	107828232	111365632	117756824	70257848	91539904	92806136	88869600	111846400	111704480	71439120	102464584	73356552	100553000	99692736	75878176	96460912	81331248	83606928	126546072	79100744	83968664	106666920	97148616	106498848	115600728	76826264	87787264	107932344	100913424	110360128	105766584	73633744	91462984	100891904	122441328	107752760	100084624
1-linoleoyl-2-arachidonoyl-GPE (18:2/20:4)*	436278	492973	321445	690657	356343	403702	281065	159438	433833	913191	529993	1027947	1080585	489450	1022976	362013	517653	374587	348578	695260	459970	509213	870734	488348	230056	591638	708772	395719	853024	277523	407002	304880	480261	1406039	967617	661289	1730456	680601	634813	1323370	703880	694699	685083	699521	720470	1204559	1154261	1758934	1080543
1-linoleoyl-2-linolenoyl-GPC (18:2/18:3)*	6332071	3829120	6778349	5000066	3781381	5470796	4499272	3408837	7129328	5012919	3429289	8144185	8983038	6883499	7167052	4225710	5948014	8761898	5525991	5943514	6443540	4277705	4768149	2812558	4935511	3343210	3185335	4601357	4408651	3040684	4604549	2497185	3405677	7301673	6012795	6015136	6344104	3399282	4511583	10832373	7559139	5140136	5861029	4043982	5828806	6785464	6857031	5024599	5938232
1-linoleoyl-GPC (18:2)	550615296	452650560	649580288	459976608	410345280	502509696	448555072	451853408	602526528	497523680	413753280	575876608	544695744	681499776	629551104	395664832	540273920	557931840	544562752	515918944	575152512	430667232	437891616	342935328	485288160	367613536	356590432	430237344	393335328	426236736	500021088	362116928	308324320	594379200	489939808	648479616	614166400	455695520	534348512	620829888	591781760	514037088	602922048	436146944	491990112	602561920	725986688	510655264	632628032
1-linoleoyl-GPE (18:2)*	15272859	10552897	14022222	11649506	8987922	12173068	9411317	6315399	12691218	8380903	13296650	22060552	20759276	17683520	18964636	9188393	13766118	16351006	11747807	14029120	11740990	13399114	13340128	9867603	10382534	9237754	10556980	10994832	10267944	9559009	13756841	8008239	9543149	26630420	17270500	23032846	22559832	14695218	19071504	27432722	20220036	19809676	19433500	13973333	22502338	23524024	30435238	22969060	25385882
1-linoleoyl-GPG (18:2)*	193725	296353	217723	180898	251366	314031	704897	229032	119373	197611	246121	233402	161143	197969	229542	269094	350691	363829	134858	160700	436405	282608	270895	483675	197013	231524	417410	439279	740808	208384	182780	239824	276013	232740	352699	270406	327509	250585	489449	535956	275826	180619	279301	301544	280922	911939	294900	344129	446079
1-linoleoyl-GPI (18:2)*	3587378	4471695	4721003	3869676	7644530	7462690	9574787	6953942	6626628	2690101	5438783	4272612	5537291	5153171	4296946	5962875	5421872	4541673	4854331	4513856	7783017	5136017	3061610	5494245	6910230	2349972	7970407	6584862	6821377	5653265	4810733	2203431	4598249	4189457	8217673	4955553	4624540	6352656	7327192	8612737	5145289	3690500	3985559	3974609	5107523	11961174	4713914	4340033	7224613
1-linoleoylglycerol (18:2)	7789485	8818729	11397584	12837156	7484437	14752839	37924996	26073890	10962926	10701082	16222193	8045320	11973070	12193053	11615625	8698189	9215054	10303606	12180449	11303220	21917294	11608026	8808674	14942065	22062548	7880902	18723624	13225006	34840288	14942157	6425908	8712549	13482515	11406668	18340372	15137858	12096234	13463881	17651474	22493404	14434833	10379867	11498340	15377158	5291549	47291584	13842458	23365320	25244474
1-margaroylglycerol (17:0)	725221	594138	800857	528705	449679	674724	1003599	1188305	786680	946024	837467	699282	870901	781021	739332	635624	638146	286265	689291	622614	1539200	718442	586430	582609	1399690	258171	670924	763764	911887	382132	704200	229827	238548	872058	852107	528380	853014	533762	698549	724409	623532	462696	673939	772994	735589	1372012	607913	806979	1386797
1-methyl-4-imidazoleacetate	2824771	3229329	4094827	3764056	4166603	4208901	5136310	4289469	3224997	4225107	3983185	3091811	4473283	3945770	3785136	5364396	5001924	6977001	5095310	3343283	5250560	4145919	2749028	3447956	3915742	2840639	4012703	4368962	5080915	4216601	3049359	4484157	3856145	3291455	3608458	3512870	3427990	4899766	4360035	5928162	4497551	2869959	5178103	3742539	4594646	4479026	4217309	3729915	4076394
1-methylhistidine	305267	288068	309550	347914	491067	451834	446887	316194	349902	458211	393302	340091	510208	331159	381948	522535	431355	400511	423004	311883	502554	453709	256872	320731	292941	368016	411189	436411	386124	230567	291681	443363	366198	202995	316279	247689	280223	535001	405050	254699	310914	217297	379058	361742	328388	326166	211039	305760	383461
1-methylnicotinamide	976689	3681332	2485610	3259661	3102476	4226006	3910826	3427874	3963436	2817761	1414295	1584158	3053189	1769605	5598931	1941117	4635174	3026011	2652583	3479506	1642106	1052190	4481674	3854933	4707664	3821520	11934864	5088613	10051746	3829472	5248924	4377079	3191143	2691636	3535618	3074027	4374831	6066388	4389312	2754598	2043358	4015397	1244564	3776037	2998912	2319702	2482488	1923856	2645275
1-myristoyl-2-arachidonoyl-GPC (14:0/20:4)*	22229968	10970725	19252744	21153448	16959520	22067982	11972715	10720098	25172266	18247132	18771438	22973738	19795874	23891336	26242034	12805517	18940872	15915035	11474936	20792352	22741226	17627560	19542394	9412045	15674917	17457804	16082164	22289652	11669309	12383875	21780722	11954314	20069062	20422862	16575458	20942058	26962206	12950451	18047182	19953158	12394557	19064306	21254530	16233195	17010904	16936808	18907902	20931664	22514214
1-myristoyl-2-palmitoyl-GPC (14:0/16:0)	20189428	16008046	15412349	16741026	14388577	18776386	10036771	13061855	19043274	14517833	18935236	22323128	25592730	20834312	26399030	15802046	18858758	15693015	14544789	15547637	18611836	18220074	18313024	13493235	13490286	13421570	12741031	15131289	10162944	13742563	16658943	10730186	17974356	19307020	22655538	19620312	26544858	14569124	18513548	18984064	13509874	16714728	18027416	17029394	22927000	18991228	13972637	16034806	16699111
1-myristoylglycerol (14:0)	1406054	1151448	1.60295e+06	2276471	1065776	1675116	3305190	1726438	1230656	1160695	1867242	1724967	1809480	1492291	2449967	1176746	1014168	1052918	1070999	1199235	3715724	2034912	1122717	3062752	1.92482e+06	946081	2155135	1661881	2258572	726458	1.83581e+06	1095549	2637184	2690526	3345621	2279768	2859990	1443432	2153275	3637632	1450592	942116	1877333	2793658	1825496	8953115	2534491	5583333	6241773
1-oleoyl-2-arachidonoyl-GPE (18:1/20:4)*	11197554	7565598	4718223	13051194	9299750	5890297	5206648	4882289	8654932	7988307	9637066	12614646	12319212	5535648	11963062	7876147	6953253	6636680	4927599	9022143	7630590	9246080	13568113	8116721	5607904	13124260	10562807	8484718	7818245	5205991	8329299	6708885	10782674	13219623	11206192	7644709	16136912	8893964	9504511	12639119	7973224	9838108	9701186	11840435	12452733	12341244	10926517	18112128	11949876
1-oleoyl-2-docosahexaenoyl-GPC (18:1/22:6)*	30737590	24028080	29748974	31182294	33079858	32799666	28183850	32440942	39100276	40297848	31104650	34493608	26742654	30808904	32908458	29531602	31374312	27465340	27798824	38898960	40320364	28580876	31001774	22855008	28144370	34870480	34878492	33338364	31999750	32987980	37735764	36778944	32941520	31816238	26285774	29515904	34077332	32697122	30821698	31311804	29950854	39775320	38953260	28963560	23135940	27779600	33454008	37155236	35202672
1-oleoyl-2-linoleoyl-GPE (18:1/18:2)*	5321862	5858663	2495530	6063990	4852094	3187645	3031872	2294460	3750216	2544136	5026200	9363294	13021003	3594954	9186144	5212534	3671291	4828189	4814294	4245303	3461879	6749317	4625913	6399696	2857017	6158727	5025890	3737326	3357400	3702485	3100846	2751309	5214377	10989441	11265863	7143583	15289901	8446183	6993788	15041472	9299352	6239180	7000350	9887379	13160281	13159855	11958613	17614516	10368964
1-oleoyl-GPC (18:1)	394622656	257077744	387579520	365888320	277474528	342619968	288223712	289560960	442430816	366842720	300407776	398909952	328356608	409436448	393893056	270874976	331736416	333412096	319146240	390758752	407143488	277527296	351819424	198076736	307035328	281201504	240826080	292874688	262910048	305227232	371146368	272866240	225273888	376105440	302930496	381497120	382052640	297183840	312668064	360896704	397416448	364849184	391938944	282236928	311694720	333068544	387003520	348545472	364917568
1-oleoyl-GPE (18:1)	11231282	6877781	7170248	9644621	5431087	8723468	4945085	5683494	8663597	5429571	8096723	16053205	12657918	9698658	12543650	5822897	9047070	9775780	8716005	8827603	8202705	8461998	8298923	5800856	5164318	7023483	5699508	6886172	4817354	6708631	7344568	3964068	5326789	19000560	10971859	13959284	18104278	10134000	13027577	21845316	18315062	17372408	15971842	12345609	13497206	18328242	23110726	19322788	22647390
1-oleoyl-GPI (18:1)*	4117168	4009884	6337038	4197934	7667299	6746412	7598010	10351088	7340272	2747803	6337220	4758692	5780276	5505190	5807364	5533848	4746185	4600819	7370840	4976215	9529894	5623624	2611887	3758696	8771759	2879519	7394862	5322635	5130006	8154304	5207892	2502673	4801167	5484072	10254496	6722295	7272273	6326132	6316645	11366965	8600662	4415071	4706810	4416077	5241487	10569121	5859952	7210311	7208668
1-oleoylglycerol (18:1)	22902786	24280470	26780604	47345492	41609532	34900500	98552256	54687056	45561496	37780324	60071764	23740508	53701312	28985380	42114260	34209036	28955378	29276114	25929812	25880564	93826608	27220096	34954960	74591496	57343432	44354488	67222480	17267400	99987128	23264572	20551688	31436352	22096480	32080884	62371012	35334260	61125104	32567466	52135808	95939128	50344516	32555352	60955484	73617824	25863382	160178704	38049144	102314432	86051408
1-palmitoleoyl-2-linolenoyl-GPC (16:1/18:3)*	2448908	1474766	2360255	2534742	1560129	1884894	1499468	989715	2182915	1870141	1435964	2712686	3399625	2950780	3044070	1555611	1761937	1803978	1612879	1871852	2342101	1695185	2565304	1340912	2220667	2479230	1440435	1829238	1541159	1138864	2494039	1163767	1803706	2597712	2302255	2367631	2890800	1841428	1663918	2403730	1822942	2184463	2238714	1378512	2407707	2271358	2670630	2062256	1940917
1-palmitoleoyl-GPC (16:1)*	41792240	28180950	40918768	50889724	32658996	36272632	24586992	26215246	50303420	40089264	35830468	39007284	41764016	47481060	51913240	28988650	35217400	29413242	29767740	40643800	45585616	34548088	37050952	19907116	31573172	42224156	30724782	33765948	23083120	27230786	44441700	29587430	29709460	37758896	36602104	43395048	52150320	32955652	32215152	31972510	34401784	39303156	43121060	34130760	35857248	36616564	41141812	46711776	38159464
1-palmitoleoylglycerol (16:1)*	1155606	1256416	1364673	2317447	3019823	2302327	3544782	1953276	2228153	1990579	2614097	1286564	2799829	1840285	1883043	1690772	1484677	1148287	1580542	2069011	4111414	3077895	1535849	4702152	2035245	2752819	4366529	2724273	3458831	2047556	1545131	1401179	3096702	1392648	4193654	2126420	3985207	2092781	2882931	2757212	1563574	1490347	2656255	3130204	1962817	8352105	2176050	5416843	6437136
1-palmitoyl-2-arachidonoyl-GPC (16:0/20:4n6)	832313280	777134720	966368768	952286592	953877888	1031770304	927423296	958650368	1062482176	1049232256	992053184	847623552	839137792	949175616	989264704	841868224	1013641600	908887296	926147648	1004877760	990514624	982523520	843496448	723448576	912160384	925357952	964452672	1013192320	1009787328	999050240	1108481664	887842240	1058447168	818420672	820133184	904925376	942482304	909945344	978038208	1013295296	1039656192	982371008	937916224	922237568	870113664	923437248	1071273216	1069079232	1107891840
1-palmitoyl-2-arachidonoyl-GPE (16:0/20:4)*	14227093	11863345	7044724	18949384	17355530	12649011	11328269	8343481	12631536	10656034	18264994	15593428	17976928	8685315	20833872	14112320	13427477	12464145	8334935	12735697	10532259	18160334	16285066	12716594	7906494	20345154	18550768	15736547	14495135	10570012	12805217	9292733	19945428	16614015	16204042	10981101	25519164	15673112	16662127	18769902	11404493	13909503	13310816	19251340	19448416	17400666	14929275	28703630	20051600
1-palmitoyl-2-arachidonoyl-GPI (16:0/20:4)*	1777293	1205852	1303232	1397880	2828877	2561654	1895483	1732636	1947962	1887595	2092557	2020488	2078364	2130046	2431417	2747643	2936365	2301090	2649365	1850401	2183126	2172845	1608809	1119548	1086882	1644732	2938808	2911386	2318879	2194968	1821990	1357669	2585260	1918077	2007410	1638168	1999691	3094954	2923161	2947876	3029514	2399622	1940728	1884175	2946794	1964061	2235512	2188126	3889399
1-palmitoyl-2-dihomo-linolenoyl-GPC (16:0/20:3n3 or 6)*	652288448	653165248	669287552	686388032	690957184	692766912	603279040	544768064	704089600	644106752	679879680	702508608	683302528	658549120	779723264	662653824	665978880	635038144	593407424	674112192	638112832	646974464	623601088	627881280	624963840	673592064	710990464	705367872	667741184	571126784	674685440	588540672	723352448	691828864	705547968	643944768	822667200	759982656	669775296	695476224	664983040	664104320	631744960	658461824	711357440	720640640	697628096	762093248	726384640
1-palmitoyl-2-docosahexaenoyl-GPC (16:0/22:6)	359041824	345733696	413566496	433397824	543040320	467253376	439516224	513733248	549768256	512041504	476037664	395123488	336067776	420298240	473068896	474380832	470458752	427765952	424760128	481752640	494199040	455785984	362447456	313479584	397320160	472535072	578801472	488309888	491908992	500001312	533486592	476824576	519473760	365010976	329059200	397329216	462692608	518031008	466419200	465319968	445513888	495772096	453183840	434641024	388874272	397335136	471886176	508945152	522204768
1-palmitoyl-2-docosahexaenoyl-GPE (16:0/22:6)*	5290889	4382058	2502021	9047474	11128485	4855462	4408914	2806110	4570011	5345934	9889647	5690214	6499975	2965879	7795006	8105975	4984184	4372632	2620093	5231173	5323194	8461284	6625818	4677591	3069512	10671534	11991539	5487064	5572318	4102652	5143471	5613592	11031116	5146351	6678736	3385577	9332179	9361331	6341188	5753227	2474469	5023812	5205548	7287449	6935001	5995316	3621220	9420053	6932768
1-palmitoyl-2-gamma-linolenoyl-GPC (16:0/18:3n6)*	54202680	33387512	36957092	54128688	45746516	55163852	37014144	30781712	39707596	39019764	32715924	45095148	54893688	56062508	80723880	44345188	50730984	48102492	34408808	38058132	47567832	44375820	56250112	33061448	38473532	52348740	44722512	52220336	44504408	36528396	38562272	34216484	40043972	51533592	52685568	56446244	92753616	53524780	51122196	61593784	30376402	47691824	46995504	47545528	66679020	48169676	48102956	70938352	54199160
1-palmitoyl-2-linoleoyl-GPC (16:0/18:2)	1170528256	1351563776	1468184064	1206625024	1364765184	1312804864	1292518912	1253082624	1423513984	1340274176	1274174336	1348028800	1391874560	1482829440	1437766272	1309780480	1308721920	1365296896	1377497472	1311194368	1375902848	1340130560	1129817984	1214437760	1296600320	1178727680	1368639232	1241285120	1376472320	1267350272	1350755456	1184341376	1377505664	1298326272	1455903488	1365362176	1405661056	1453245696	1295800448	1560318464	1459592320	1337796992	1294576256	1312224640	1553115648	1486712320	1583785600	1364524928	1398178304
1-palmitoyl-2-linoleoyl-GPE (16:0/18:2)	6664124	9159568	3458152	8005265	9343320	5149800	5701627	3722699	5478033	4210252	8175273	8792285	17521948	4929534	10891787	8647338	5716989	7107692	5234963	4819389	4778126	9277990	6691705	10348760	4070952	8243099	9463061	6188909	6847441	5509998	4966241	4162241	8508981	9693767	15733970	7622912	16178207	11834585	9211374	13882330	8259904	6539587	7484752	10649256	16198498	13874138	9964102	15437251	9917844
1-palmitoyl-2-oleoyl-GPC (16:0/18:1)	1018388800	1000408512	1100446208	1146644224	1214944768	1122877568	1075148928	1052535040	1341668480	1244504448	1090214912	1142873088	1143465856	1186480000	1267634304	1196885632	1121167872	1117712512	1107883136	1210613248	1290657664	1103218432	1059398528	910658624	1011887104	1160139008	1189223936	1141016064	1156745856	1124701440	1291836672	1084274048	1184244736	1083954560	1167380736	1079845248	1256086656	1280060160	1106134784	1250669056	1181832448	1203724160	1154958464	1046489152	1241021056	1155755904	1178494592	1244342144	1214113152
1-palmitoyl-2-oleoyl-GPE (16:0/18:1)	8201920	7294811	3235507	9986506	12540611	6802236	6047551	4625633	7582431	4960528	10773544	9395951	15314522	4749793	14114674	11297286	7797263	7410902	6173160	5967815	5758676	10986431	7525106	7464021	3698606	10221701	11329939	8093537	7070832	6166619	6753952	3769257	12103969	10022254	13216275	7328045	19938008	14796759	11074052	18049464	10539445	8748933	8889448	14819287	15434476	13530317	10235859	18062606	13128568
1-palmitoyl-2-oleoyl-GPI (16:0/18:1)*	1326791	1454425	1633044	944431	2838291	1708504	1012633	1546396	2570486	1028599	1560559	1977176	2380353	1836316	1778492	1450584	2199500	1523761	1841188	2580044	1258443	1621001	1083480	1195668	1243493	1015184	2563054	2250341	943459	986725	2584389	674272	1409051	1243684	1787649	1311478	1792296	1760191	2068498	2715475	2795120	1806531	1193716	1558743	2485171	2527167	1885537	1642358	2883682
1-palmitoyl-2-palmitoleoyl-GPC (16:0/16:1)*	78471992	77749128	66440196	108215000	94993128	85520136	56600824	63662184	91875176	74095480	81259616	82491560	108652112	89375320	130819384	91007392	85276264	67439736	66979240	82153504	86093936	93285184	78858416	70211720	64759476	106403552	92023712	85350800	62360008	72634568	90518384	62453780	96933488	77998112	106703760	88024936	140492128	98369960	83150112	78545992	62875356	92064056	80592064	92297040	118583816	92224512	72001832	104940496	88504720
1-palmitoyl-2-stearoyl-GPC (16:0/18:0)	23735136	24752142	24601352	22925508	20857010	24391098	23860442	24162558	26295138	21752428	25273980	27322068	25711292	23763152	25566992	18809904	23539776	24745324	24207686	23079734	22731078	20336846	22723870	19050508	20257552	20400848	19276764	24656288	23210952	24170484	24781560	19570166	24303802	25988954	24586570	19526582	25511272	20346464	24496772	27112142	27108744	22604072	20806466	19979036	23111270	25167504	24833512	21893584	27735648
1-palmitoyl-GPA (16:0)	254689	233428	547224	864350	325192	499183	558757	719261	404461	457524	535830	184548	284426	321289	697373	209918	310972	308988	485508	242976	771501	549393	197145	311935	753685	467928	320853	416278	765681	728423	317285	463541	371647	408980	542087	414010	902407	483093	399520	362563	466896	207320	790339	440884	132758	447009	283047	713103	554049
1-palmitoyl-GPC (16:0)	879392128	631531776	933158912	877747456	808158464	829471936	799959232	725589376	1032177344	965301952	872218048	881098176	763621824	992895488	951151040	700848448	840745280	821331840	769966848	909745408	1019678912	775825664	829945024	527994944	793174656	718607360	765499072	810821824	786231808	757752896	953090752	744073728	751871936	845997056	740240128	926553088	918196864	796998720	773614080	935867648	948704448	847190720	921987136	780044480	828974592	873107008	952116416	877270272	955527488
1-palmitoyl-GPE (16:0)	8314565	4386542	5639000	8078475	6058908	6370033	5164638	4217156	6443380	5111726	7659698	7995117	6524635	6267791	8671448	4670699	6774060	5491808	3593584	6438080	6429183	6123080	8351488	4435523	5362394	7451864	6235490	6895209	5775633	5357222	6573243	5017183	6830446	8724251	6441001	7457226	10927152	6400700	8244501	7499208	6187987	6675831	7990972	6625815	7793467	6688446	7502120	10439151	9163303
1-palmitoyl-GPG (16:0)*	174174	264879	146576	133844	172928	260686	543946	305405	99870	264882	239761	219953	289263	213200	250608	182368	291575	234559	179693	183506	599898	238376	208548	568320	155643	181779	289192	328055	444530	192114	189602	202252	191867	268554	382453	182325	257154	251815	404853	416816	249246	112982	317798	301318	270115	710837	200412	313370	368357
1-palmitoyl-GPI (16:0)	3776714	4534568	4410441	4282684	7015018	8819806	10171300	8671699	5981588	3448381	7238567	4070948	6086930	4654564	4813203	5062614	5414285	3972911	4933246	4151567	11260843	6562330	3212755	4792412	6878241	2406653	8899673	7957722	7941083	7740274	3992863	3125060	5394584	4656473	12135627	4973984	6387216	7256773	9468732	11466453	6593437	3435055	5240203	5402293	5137380	14510147	3983523	5581125	9405102
1-palmitoylglycerol (16:0)	7392521	9753348	8556921	14504284	12499995	15060037	45562248	22002876	19055644	9953167	23286800	7021079	21928406	10246553	18487680	11703298	15706714	15641346	9018063	10662437	24059196	14368065	11155252	29546622	26707716	12614745	17156592	12365590	46212920	18687876	6807992	7708147	12444118	9701922	19459248	11632486	15848648	12225077	18917486	33640548	17806976	8777437	17601582	24613152	6972726	66238808	12496047	22664772	33207860
1-ribosyl-imidazoleacetate*	4410536	4608651	5430401	3896830	5590603	4288632	5489093	5418328	4252978	5677950	4532244	5156444	5289500	5936909	5406140	7904067	5865009	6901023	6018432	5252173	6914653	5740911	3589949	3956683	4605958	2580904	4935469	4177795	4005715	4571784	3245171	4509605	4503851	4681533	4060590	4858905	3981687	7328106	4787269	5558110	5510126	4228603	6236525	4904741	4888704	5363369	4979872	3645388	4456798
1-stearoyl-2-arachidonoyl-GPC (18:0/20:4)	698490560	592651776	783436288	721140736	749880768	862466048	797905472	767262016	926405120	806311616	783835200	723391424	662070272	725753664	772063616	673911296	870576320	771491968	770068288	837934400	786644672	763236160	687817600	571114048	711215168	771495360	757835328	889782208	863799424	833184512	958569280	741327808	842482752	695768000	637378624	688867840	730095296	714912064	824092800	834536000	811246464	810063744	744095744	698188352	670069632	691656512	844789632	811120576	910579264
1-stearoyl-2-arachidonoyl-GPE (18:0/20:4)	50841692	40961076	28461944	74260848	62135960	45807164	42529176	34349840	57475052	46231844	69073344	59858628	62240788	31987284	83388472	48302200	50359008	44526484	36203936	51434184	44178952	63814684	51628280	43899624	32254716	80916352	67828912	57391460	56521168	44434256	53160212	39554504	79203528	59364852	56138932	41293700	101388376	57904508	63360508	76324528	50244320	54802420	52738472	70328104	68892208	67519056	59836728	105756312	77896088
1-stearoyl-2-arachidonoyl-GPI (18:0/20:4)	26359278	21332174	34588056	32935382	43641640	35722524	39732200	34192764	45864504	41918372	33485864	35094856	29982838	33194716	37463904	34961100	41296432	37615976	35494420	36015688	41560460	33311912	29765584	21920594	32416614	32976464	48465920	44543928	45224392	37183580	46681772	32121090	40928564	29566290	26972140	32310898	36536960	40298000	39382212	48361192	41711460	41469980	43339896	29617718	31819012	38004220	44666400	40498896	50940240
1-stearoyl-2-docosahexaenoyl-GPC (18:0/22:6)	108275632	92842824	112854312	140931872	188673312	163074736	156733424	153773536	143764384	155957344	165451888	120473728	99885464	114510120	147986992	174510592	183037712	159562432	140007856	143639776	148143536	161033904	109032864	91002600	109242328	146512240	202126624	168539008	178888128	162983248	146665824	143498400	181009504	115028784	100308544	112400872	145230080	187401920	185236480	178886784	160732352	147143424	148456704	160154336	125408384	112458360	124373552	149666064	172293072
1-stearoyl-2-docosahexaenoyl-GPE (18:0/22:6)*	2020141	3152931	1952076	7224469	7611395	3904023	3176096	2824198	2083178	4428975	8244302	4017546	4238233	2541056	6501237	6337379	3519832	3396688	2400067	5075174	4125751	6825845	4374924	3819857	2626760	8355609	8365705	4206491	4717234	3463925	3087010	4105385	8086291	4047062	4841898	2723697	7646899	7894022	4981109	4140437	2489804	4303783	4249626	6509656	5356174	3635662	2738123	8178126	5186169
1-stearoyl-2-linoleoyl-GPC (18:0/18:2)*	1054747328	1139172864	1301154816	1027139264	1078268288	1252693376	1113401728	1049263296	1226546304	1110517248	1100450048	1273632512	1207544576	1250377472	1255171328	1084089600	1185575040	1197326848	1188680704	1147530752	1132038144	1092625280	1008897856	990308928	1113753600	992134016	1045176256	1119556352	1160525696	1052000000	1121914240	947154240	1110106368	1202491520	1319797504	1173289088	1248210944	1187161088	1197153536	1400354944	1275730560	1131192320	1044529280	1076585984	1303817728	1218843520	1389987712	1173361664	1336307968
1-stearoyl-2-linoleoyl-GPE (18:0/18:2)*	31898896	33570284	18229074	36346868	41346584	26541464	26487610	18591900	30227130	22167362	44679004	51162008	73233184	25914892	55228108	39168936	29909320	35023600	27189288	30157084	26000676	48305512	28545486	38514760	20319394	38569884	43794592	30848326	31388072	24894592	26035762	19488976	50134256	62427620	65809404	46595052	92923216	65704888	50159120	107570000	55413096	44350616	47401488	76996536	88526904	81071240	80658544	101617352	74556520
1-stearoyl-2-linoleoyl-GPI (18:0/18:2)	3732044	3632224	4748776	3822042	6322372	5505464	4062218	4453894	6874351	3499386	4296108	4567187	6074397	4370713	5612145	5369263	6227530	5313566	5168956	4818569	3529249	3953126	3778991	3544046	4613089	3521497	7174614	6067094	4875420	4610000	7779658	1690640	4916333	4141646	5290025	2766698	5785321	4389306	5943118	6343461	6221193	5049609	3589979	3608607	7389006	7504504	4907475	5279305	8015979
1-stearoyl-2-oleoyl-GPC (18:0/18:1)	409423968	373099520	400628928	418889888	412701792	464807680	354989728	381810208	479515680	390162752	419449344	515329280	517728544	440482656	511875808	453911488	476009376	445429952	442723776	472175456	444968320	401953984	397700192	325316832	338849248	400870496	391881184	438091648	379588544	389716928	444041760	315374176	427184800	481581696	512378304	399729344	536086464	491506016	472023936	527933152	459727456	446310464	400251520	405694848	550990784	460904864	439728384	469183680	521800064
1-stearoyl-2-oleoyl-GPE (18:0/18:1)	8457683	7645588	4370499	8996581	10564734	7585734	5696437	4126062	7984390	5407249	11008629	13320952	17610688	5622671	12875573	9652828	7726652	9577892	7817926	7373549	6433266	11973306	6171172	8436016	4211182	8177532	10702618	8385817	6758421	5460580	5837710	3629162	11815901	14758913	14202136	9760623	23143344	15178797	12810053	28829482	14307775	10320316	11214518	20354064	18936054	19180798	16918960	23552388	24771472
1-stearoyl-2-oleoyl-GPI (18:0/18:1)*	972847	1014178	2017065	1227573	1947116	1317239	1.70376e+06	1614056	2803639	930282	1102936	1628605	1988308	1521590	1529950	1073889	1463166	1230201	1906451	1334444	1282693	1.42919e+06	1.38235e+06	903585	1149080	875139	1367997	1642686	1.82185e+06	1438393	2842169	624227	975946	1162481	1389744	1617686	1517144	597481	1578868	1874661	2258289	2301092	1005273	1236959	1749295	1795171	2493489	1351416	1872597
1-stearoyl-2-oleoyl-GPS (18:0/18:1)	158221	284137	508183	642540	363145	304111	235996	581284	1170753	500926	718300	579641	359993	350231	550499	408877	555394	574120	304439	497383	581627	388672	238779	377704	449206	597651	526770	574287	589905	417680	1017953	393770	857454	577957	423584	433468	404592	565530	382143	772043	538238	645572	681687	322056	652351	752758	880102	1110435	771849
1-stearoyl-GPC (18:0)	437449472	292825952	425090016	401390784	325812672	409133472	379282080	362239104	502412864	413560000	361729728	426608192	346572608	442899456	455397504	305738592	420173728	392475328	381457120	428352768	423219040	334674272	389681792	232144352	364891808	325884864	289539584	397548224	373636576	353761184	424668672	314740800	330813664	410459232	336148800	410215808	450489664	336638368	392520288	438968512	455100512	394640352	401791680	348962784	371720960	367060736	432314976	398325248	458788960
1-stearoyl-GPE (18:0)	10994559	6293877	8166783	11885125	7825699	8883718	7624929	5985162	11644055	8486123	9776743	11347651	9612113	9666661	13843212	6565487	9207345	8326710	6794393	10399937	9941373	8240401	10962570	5595605	7235904	9774646	7430850	9147350	7936366	6741105	10087654	6489787	8643371	12015629	8864382	9919643	16434175	8498426	10380495	12098136	9625203	9848257	10170685	10390041	10872469	10463294	11158941	14801389	12718752
1-stearoyl-GPI (18:0)	11262605	9877875	16057473	17775382	17643542	18188496	36272472	34178320	17219294	13290713	23600280	10938101	11739407	15665992	18407606	13444924	12515930	11913203	19269608	14212011	33548464	18238040	10836940	12450536	30587844	12591683	27148940	15172881	28364926	31855188	14816384	13991806	18919474	13531858	23020836	17807124	22446216	17446100	18052726	32048556	20624584	11519903	17400704	15951228	9111050	29263188	15398097	23094336	18746064
10-heptadecenoate (17:1n7)	31154556	32373106	35404800	42063520	25363570	43388892	77371816	100837024	65684956	31898838	49963968	26597724	33710520	53077828	26620692	55619760	23737082	35793576	26989884	47810820	61215132	55383504	40642420	74036408	36046568	17322304	49778640	33607324	68023600	30112676	37977496	15735170	38730724	10953318	21076252	21536608	16212131	18341316	27170338	18091524	20015282	44337668	24888396	41452432	36678568	70363768	15641700	30152102	28913060
10-nonadecenoate (19:1n9)	15778278	16302030	17599826	18343652	10938470	21978246	47143384	45314828	31820934	18604244	19431228	11947595	18017494	24484688	11666750	26962780	13275424	19841652	13324741	22818428	35564004	23139578	16468655	44907824	23372856	9318804	25613796	20016266	40942136	18909718	21090222	9724106	18786978	6578015	10352816	9931598	8719361	9281430	14505208	9617595	9758325	22219226	12927578	17338168	20043320	40936000	8898121	15728204	16631375
10-undecenoate (11:1n1)	5360720	5015828	6609150	6220654	4910816	6526639	6976145	6020805	7665475	8087524	3582953	5030597	4278218	6574669	4973101	5211766	6033598	7258399	6440787	5825936	4428091	4866807	4630131	5879399	7144719	5276953	4778054	5876928	7314423	4161176	8144480	6118191	4506589	2275237	3310439	5457363	3416987	5133103	6105931	4991245	4462816	7089814	4259963	4813276	5633566	5593424	3903604	3731105	5265949
11-ketoetiocholanolone glucuronide	95063	105223	69188	62704	75190.9	87880	58123	75213	138178	110431	107295	55438	57812	86303	73164	83278.3	59394	26025	26440	145283	87224	92100	48217	90309	80977	57470	72156.1	63650	35952	39147	61110	86267	120664	48805.1	54534	65565	58600	83632	64386	72825.5	44454	42363	76751	101589	51589	122158	47581	81154	79861
12,13-DiHOME	131311	214806	202128	144325	553196	179764	53664	289117	331798	170090	141451	211600	109228	359491	206201	63703	148848	172981	116498	254052	145471	147720	129288	316590	224345	119478	85825	195972	164746	187173	332277	229685	189804	297576	151105	500248	475749	271561	385933	701220	430116	397681	286179	306971	690365	943976	1602469	3620783	2001823
12-HETE	238404	281778	202630	950205	99830	180682	375193	165052	1554083	526376	2405691	497042	79133	139465	289272	866041	202561	999381	257757	556395	3175884	1210886	213638	566352	498307	1106477	107047	399785	603552	180791	1180529	1312952	2388414	898643	450548	194260	523944	147858	89267	940734	293302	733144	4775221	813714	1250223	762908	516412	2917774	1374456
12-HHTrE	38229	48719	34098	229474	232129	216626	85705	155072	288114	156276	436167	190109	269823	176545	67328	242175	222477	265640	49155	93619	820107	154244	82455	127156	116877	347709	252279	34911	92034	65889	210149	279751	455903	264730	108228	83971	93942	241493	218872	294141	83530	142593	1183217	115853	392152	190721	124076	435117	148850
13-HODE + 9-HODE	1106433	1283077	1443740	1260845	821141	1842177	1223973	1430950	1866388	1163781	1316582	1792695	1487973	1819619	1591827	621044	1155329	1859382	1241354	1987828	1115473	2453702	857874	1780613	1248149	840969	1037769	1163356	1311533	698242	1025358	818018	990054	1495174	1409237	1931545	2448036	1771573	1964135	2359736	1626806	2255799	1699650	1679759	2278502	4119355	4484564	9095990	5478018
13-methylmyristate (i15:0)	12552075	16290471	12605011	11157295	7760828	22137992	31532074	33943616	26695690	15885952	12724832	13545608	17032972	24839400	7523436	14672449	16902016	19945398	11708927	26412752	37589112	19307568	13472870	38322264	20553236	5890480	22716638	22571424	27234292	14943891	17514892	8525531	15910574	7130210	10207941	11236939	6864075	6703972	17394108	8273835	6401155	21403094	10221563	14525458	14875616	57747024	13621127	26647066	32812930
15-methylpalmitate (i17:0)	42359560	40490216	48121460	46551488	26857778	54311448	97556288	111198408	74535400	46111924	50284324	36577588	49685080	63182804	33419424	51898208	32914888	43732136	36160728	55425264	92140064	59694772	45293256	110300464	67416416	24020920	56385216	49731484	82302104	54753528	52595692	27338814	50301444	22349204	35507204	30516456	27960778	22113584	32435868	25673650	26936842	47963824	32376422	38426768	48671912	125856856	28805860	50568800	49931428
16-hydroxypalmitate	947351	1427958	958185	1007135	664329	1156336	856515	1546165	1565627	902052	1314081	999263	891320	1441987	1150019	1222029	979838	1276646	1045944	1209438	625866	1350124	612846	1097454	611394	550096	759104	836795	912602	649876	991486	590142	744001	471609	665333	985546	869378	632488	765274	807653	924739	2211821	994050	1058100	1413588	1629384	1081174	1334449	1722149
16a-hydroxy DHEA 3-sulfate	1281763	1178285	1086461	1365584	1452800	4612688	1035308	1520278	1475359	2815453	4897011	1567728	949199	1087911	1705671	1420796	3385248	424522	1294543	1340758	2134468	4826539	1425607	1426027	1111524	1471810	1192242	4477469	926733	859423	1017415	2793105	3741516	1411537	1066015	1133143	1769219	1609639	4246350	557138	1577192	1096527	2108056	4318815	1629945	1063951	823451	1208920	3934140
17-methylstearate (i19:0)	2640097	2284783	3500130	3051885	1987399	3681626	6215941	6558734	4511506	3721809	3566866	2187022	2458766	4151925	2516985	2721757	2490767	2734403	2771178	3309800	7571551	3685878	2481758	5904845	6314404	1884092	4136422	3476856	5847646	4083021	3783144	2717067	3946563	1593587	2463454	2290654	2671317	1728351	2440791	1769904	2201684	3029743	2416374	3001160	2568759	6392453	2131698	3430147	2512244
17alpha-hydroxypregnanolone glucuronide	115305	66366	161662	133296	337775	128070	74328	220722	348262	505429	92708	90953	65089	89784	166826	249581	101938	156486	278313	202879	456566	146200	51176	163333	180550	172379	365605	188526	163123	207704	302785	346966	237286	112570	124194	93874	160784	391358	154104	27164	278862	147589	281732	146449	104771	152857	59007	233287	136990
1H-indole-7-acetic acid	406701	324527	434704	438372	411838	332762	33918	385599	36213	319457	373890	287815	303133	412489	439822	386146	224923	42332	471013	69940	239319	374663	327650	351204	463853	542526	430509	401748	36621	474794	64084	288110	436569	296471	278511	370757	441801	399711	308367	37542	415566	67953	228669	389499	252791	411827	413795	619098	345142
2'-deoxyuridine	132584	110746	121868	157531	98568	124349	90535	117058	118360	143273	91952	102154	126257	122545	130264	115432	94876	111417	125783	101585	141408	130208	96651	107892	123094	187599	121243	122264	106964	98571	111628	136255	106745	106994	105087	108740	147161	139812	104961	92552	69198	110986	137066	84435	83841	104272	112645	190889	122344
2'-O-methylcytidine	1666286	1925903	3650483	2586190	1887298	3353044	2406957	2924429	3033436	2775701	2276540	1956683	1499662	2765654	2545095	2237811	2363239	2697726	2790574	2980572	2169048	2643674	1835999	2566062	2486557	1386939	2406533	3255659	2077668	2552488	2579149	2353039	2575673	2478302	2251387	1842697	1641805	2485174	2650681	2458671	2445964	2246108	2055390	2041365	1875369	2251547	2088860	1822217	2396918
2'-O-methyluridine	54984	45166	55438	81392	50477	106464	61444	87983	55053	71022	67676	36901	45353	53866	68647	54909	90374	57904	96459	59132	53369	77085	52973	55670	50458	69103	56245	81898	56686	69003	47088	48638	45612	35987	53156.2	50975	57665	44390	84425	57225	100105	54750	55366	60682	56980	52658	54000	76113	90918
2,3-dihydroxy-2-methylbutyrate	176242	178481	127120	222620	407415	282228	353686	222869	256350	453469	204746	113993	176867	282515	246032	525299	292824	287504	53277	441460	228304	266538	138750	184313	263469	266256	466310	254689	277136	160350	258034	382378	247467	201161	325928	187859	301300	284056	292769	233436	228451	352426	350323	369291	268377	65913	187347	356812	314482
2,3-dihydroxyisovalerate	112058	212180	97761	132648	216423	184760	153009	101697	125602	158007	126189	139137	186183	141435	193053	199728	255747	127133	108950	147277	167438	205658	104312	290090	73107	119998	160566	138724	162876	86800	123973	144289	114115	136162	181249	189321	162202	214748	186080	163180	128184	154075	171857	170160	520289	799529	569807	342874	544372
2-aminoadipate	229751	158283	215619	157590	310224	277616	303813	155726	253317	245077	287945	267703	353118	248360	202030	322640	296441	269607	221341	244280	233758	319662	247924	267729	301101	316331	457915	400224	435765	230547	411960	353184	476239	284800	247252	246910	256176	264031	373737	491353	223850	273200	276848	379324	153346	364877	303658	460879	489606
2-aminobutyrate	122556104	91723576	140126064	95576680	90513648	100482224	127623416	139432256	153469328	122382808	115210464	92256488	107318048	109295408	94697440	70813832	123049904	121186936	141361520	110135808	108928720	104578200	128488472	113050344	150268240	120545552	87936128	126747056	154514896	143764976	185145744	133985192	124607472	94456944	95904760	97672472	82431384	65385852	103868576	114932360	108797648	91049656	113292952	102262992	112919792	139699472	120496248	114595616	100794544
2-aminoheptanoate	1083457	654074	1260095	1358357	920084	1429224	1425568	944128	1277858	1127701	1062936	1251115	1048823	1505649	1358723	1249044	2439338	1503508	878683	1077872	1308126	1319032	1018457	958631	1117526	1006288	953170	1403498	1424034	779859	1107911	1060130	1054428	1089855	897822	981484	1111468	1045845	1719577	1776457	848470	889681	1171467	1323071	786967	1129667	1292465	1405018	1640382
2-aminooctanoate	450571	379741	649638	455755	651631	830632	270621	329200	805217	219708	189621	249605	521194	417938	503898	363641	771184	316652	340569	382375	337333	399854	369143	394448	373029	372228	359115	573568	493606	363858	438200	238784	190214	209172	366606	315567	390743	411512	648371	390583	319854	357906	127027	225452	287380	305706	383393	423293	618853
2-aminophenol sulfate	105470	156995	249734	251003	273049	345473	142488	222087	306835	378373	368296	80540	182201	239221	295178	235785	330150	283828	136341	191469	262410	241597	72864	122016	178343	330671	135181	225643	81458	119902	45302	183931	190547	99597	184810	178917	271878	184868	257889	286455	182168	91617	158964	173880	280538	391747	188001	386767	199654
2-arachidonoylglycerol (20:4)	278726	201196	495975	2324251	410425	506741	950611	789813	1588399	1635710	1264603	790495	889030	413862	1043564	184287	836023	660902	346715	338572	4326923	736727	312496	904582	2207234	1244877	598871	551555	684997	1005763	969217	1252548	980071	539327	298093	611381	1754362	581633	512751	1763446	379457	254443	2389324	913853	801220	312156	893692	1341345	901015
2-hydroxy-3-methylvalerate	1074188	738543	740982	851883	1221945	1191438	1248934	716538	626062	1349200	890838	931505	725813	748505	847833	900741	1052255	846583	817341	601445	1313351	1052042	1308616	856092	1239052	1175689	1527252	1243061	2063112	1604521	956691	2020786	1184661	1078834	913077	806714	942438	959054	1153100	939015	689069	729896	1136583	1416655	1016629	1414902	1277674	3372094	1409674
2-hydroxybehenate	209872	301370	261520	146625	229032	166742	511697	402846	306831	120915	202220	204967	226718	242586	156663	274105	136127	137007	250020	183936	323155	259443	170056	716772	281630	241018	224441	268404	182156	326867	213236	131908	250229	222116	270782	239395	293257	203981	185425	196970	276575	187512	248470	231333	374885	742674	369059	500354	226939
2-hydroxybutyrate/2-hydroxyisobutyrate	42263968	57534912	37466280	26910346	47513188	63593204	50865364	36428300	50004088	59216180	27466948	37019084	48512684	47305292	22188774	61405772	57656920	39765828	26411754	43112632	54638204	42367024	52591040	62789108	57708268	47621732	81811384	83470160	85499160	46835244	75687200	82796872	52745372	36651796	42799772	33864028	42722680	35193156	54659068	41130824	28358362	66678152	60080132	38035204	75767728	58996656	57564096	91947480	82283208
2-hydroxydecanoate	1143131	1991021	1838760	1661170	1160252	2266481	817664	2019516	1705759	1297844	1202038	1899022	2374246	1945346	1587534	1275541	2068526	1034504	1519999	1481395	1256471	1439417	966664	2422560	1914538	1788638	1454440	2180235	2407617	2173971	2025192	1453091	1886904	1577861	2154066	2582112	4744090	2845927	2406263	2133683	2402411	2880478	2403906	3160323	3040136	2525160	2571513	3247132	6679638
2-hydroxyglutarate	1526450	1108782	1190438	1463870	949745	1727520	2159032	1860714	1615298	1771956	2079426	1868518	1935704	1662642	1493030	1554692	1547069	1805883	1887069	1894922	2514564	2184611	1183131	1489447	1168099	1604635	1287454	1628068	1758477	1855195	1102591	2188280	1726456	2135424	2112531	1630781	1594325	1260995	1717466	1971974	1739407	1677485	2522523	1935862	944096	2227611	2338686	2634927	1470599
2-hydroxyhippurate (salicylurate)	182607	26844	215242	86893	103715	743338	658211	209212	1001837	963347	237068	893012	92090	343683	126630	295913	678178	357837	228548	640173	167611	142242	136014	228021	204642	149610	151126	715678	367711	181101	1596729	193940	362129	409266	149882	357404	167200	388467	1079127	334777	319793	243384	216971	276383	162068	191267	161020	215053	664511
2-hydroxylaurate	571922	331121	612152	484391	296978	961678	623349	396450	379518	466662	332991	422743	357525	646561	436114	278184	1073321	565328	376279	454161	436683	510629	420618	463384	653904	440462	293041	1010987	643361	307841	435927	377496	338785	370873	390917	697138	634731	442486	1136925	586724	431361	511313	439432	387529	511901	382827	696720	515465	1244635
2-hydroxynervonate*	931674	779062	1207928	794025	575528	769190	2589065	1798915	978903	784057	932932	588495	669934	1262154	731650	943128	782551	903571	1012691	939908	1768209	1115534	876939	2067200	1725611	626173	1018863	762466	2338018	1306973	751387	752384	988190	659643	880945	948778	974032	601778	759063	1066494	1060827	536091	818490	862549	384351	2627010	1210931	1199471	898262
2-hydroxyoctanoate	217962	777585	393989	449608	444952	1157283	405596	319885	364473	479957	275715	365588	449235	406546	526674	478035	845342	355650	391339	374033	372518	535873	215424	641650	378301	485087	482518	858376	414114	325801	371872	440134	362763	333238	466345	481998	600324	688006	705245	537864	465561	372765	415325	557592	601658	701203	607885	694021	1174991
2-hydroxypalmitate	42908232	42161112	68618592	50114272	43327420	60058288	156622688	102340104	68421256	48680628	62442532	39012648	38904364	60588516	49385052	41794716	43293392	43480968	42694984	48648376	88299880	43629836	49837912	72250648	120848208	37677940	73308320	53159656	121151696	82729384	52239632	39298908	54850812	45781152	55691900	66786716	48414564	43423024	52899196	64778124	48689272	39011892	42129416	44265792	32051386	118401176	64653584	56911756	53209460
2-hydroxyphenylacetate	942281	1378405	940534	895081	1530383	1289605	798674	884298	765435	1155843	775325	709997	1394692	1051638	1065597	1922388	812011	440547	722214	999956	1091780	931523	650423	1461266	774671	812389	1393958	1074105	698817	756637	810412	1650544	774075	689265	1100193	1121857	856414	2191103	1138476	696246	1052414	63140	1217878	957700	1144999	1251027	1208878	1374911	1260538
2-hydroxystearate	15364585	12433570	18239584	13845947	11507174	21068468	44691200	33718468	21886202	14926448	21831976	13428147	12266302	17574414	14772552	10489872	14885371	11113728	13813099	16354274	28913476	14487816	17410856	26358940	36358568	12224419	20630248	21236996	35354200	29783504	18920884	12719190	19045948	14753520	18439266	19748400	16160379	11689962	17862394	20315860	15630749	14661677	13610517	13557832	11866649	40354128	19903520	17915840	18770848
2-isopropylmalate	419737	316083	566908	213287	291672	560020	314050	327055	406919	357211	409161	508620	299599	341737	260103	441448	367012	460707	364139	475895	368775	720082	300433	299446	426649	473116	255353	546426	526401	313795	340872	297912	525561	927829	323885	543354	262565	343648	251436	349903	535378	244589	214416	749955	280976	506291	820813	922072	486363
2-keto-3-deoxy-gluconate	519303	903878	830947	765821	1254539	938533	846518	737638	586103	922074	863984	992898	929975	895066	236245	1364843	1006143	921199	383345	770629	676457	643744	643962	820357	589073	397940	1366857	663378	876489	347962	898261	827386	968197	750991	709618	720191	738495	701882	837375	706551	849322	478287	1097201	888933	1039817	909362	674591	616400	1184918
2-linoleoylglycerol (18:2)	1039440	2.51578e+06	2161861	5955622	637781	1543960	4626321	2985444	5097415	2509283	6096290	1198534	3.12586e+06	1506301	4279811	699239	672190	3554348	1482987	856058	11433578	2619674	1088907	3.37645e+06	7148595	3246720	3.46268e+06	1744365	4140073	4052424	2979087	1837926	3031519	2165021	2.83481e+06	2138141	7367858	859062	5544712	6098125	2711466	1168086	5586454	4193120	296600	3984518	3290594	6713230	2892740
2-methylbutyrylcarnitine (C5)	3352498	3085976	4374584	3071061	5008257	2693797	4735467	3129704	2721168	3589539	3588857	3485512	4729469	4606014	4448804	4567841	5567727	5095303	4427455	2621804	3917984	3821532	2935007	2971829	3786522	3054699	4805471	3387528	3995141	3152892	2827616	3804475	4011736	3613673	3302134	3914223	4336272	5589178	4018560	5192295	3292631	2117534	4420101	4522716	3114251	5462841	4008877	5771578	3749690
2-methylbutyrylglycine	73799	40273	51779	55342.1	34735	49413	45814	39136	63693	55129	40112	81345	80476	64610	53841	39373	55928	61265	86280	82693	95469	47000	71031	57059	47458	57166	39150	54795	35377	40623	60933	89506	68981	76068	98338	71917	48064	68326	37543	63359	70339	52076	86999	52341	44681	65192	60694	61107	43977
2-methylcitrate/homocitrate	554440	871781	833575	1364396	875755	898532	1073709	954191	956359	1337198	908463	719104	932764	833785	1081013	994340	987690	974357	1037671	829566	828900	783430	604962	661638	877243	1366726	1084433	1013403	1197529	1340591	1187911	1017058	887305	825762	898580	895031	1309201	1275300	973748	1151338	1006206	1066342	1292926	1375367	896777	687967	926196	1819818	947410
2-methylserine	2635842	2597496	4592491	3473045	2655275	2233197	10779900	3994450	3614542	3022438	4651350	1699302	3730665	4539759	5232452	3339301	4176306	5029337	4680748	4128533	4886227	2764979	2068566	2823299	4253309	2753057	2795072	2571712	11335048	3373366	2771398	4521923	3964999	4125063	3031048	2686335	4275302	2810663	2727707	4543049	3716315	3786852	4449540	4836619	775106	3589954	3408262	2633121	3792971
2-oleoylglycerol (18:1)	1800400	1216773	4193355	9077394	2073229	3058595	11532998	2739377	7756521	4227370	7341583	1289553	2140202	2855832	9693573	1434655	3850374	5244594	1708509	1708860	13456883	1952229	2942769	5201013	14171779	4.43318e+06	2204822	1745415	11014523	2781300	1811985	3274519	3107252	2944023	2423731	3538017	9278357	1469363	4195989	11818234	6011734	1354861	9581360	8229545	538577	18660246	4282584	9686431	6047906
2-oxoarginine*	5618170	6658694	9945250	2923007	6366829	4745427	6149772	4175652	2619692	4268825	7608596	6324696	11680934	10533190	8457366	6796117	11051624	9661641	5483677	4366526	6806937	9218149	3899908	6122225	7227638	3720470	6352090	5101309	6254406	5991019	3773143	4153445	8736492	7955441	12024880	11088200	10497560	13888695	8319475	14187007	9461429	5093072	9100259	13139098	7852658	12968683	13708551	12687980	9590726
2-palmitoyl-GPC (16:0)*	29777940	24788492	34291384	33015474	25046516	31897556	60972568	47992280	38561044	32116028	39351752	26092592	28783364	32344122	33257570	20695940	25596654	23679536	27763256	29027744	71419048	29622662	27646928	32619312	57355104	23340796	36878732	34044596	47233128	38492256	33311652	28329836	24954036	32747066	41857316	34213096	37727264	32133904	33965708	34859416	33333952	24323700	41035480	29274622	24905740	55147576	27539932	42180096	36919956
2-palmitoylglycerol (16:0)	2635808	2388282	5260258	8968359	3378558	5523283	9794359	7921440	6061894	6189631	8569559	2679709	1738716	4432058	8945740	1077894	2613639	4190856	3448802	2308120	15841525	5648006	2511423	5.14764e+06	16410447	5926313	1841226	5090921	9665895	8485372	2407916	5500701	4495870	3462270	3901527	5628191	8123193	3834967	6078189	6131596	5078076	2167995	8211190	4682530	4.27947e+06	8452139	5839895	8842124	7033954
2-piperidinone	616244160	391686592	663183424	577762880	599408960	378836128	532803616	450669856	462156704	667926528	481241408	559750848	430669568	639050752	770433856	607307712	704626816	603410560	485508192	531318688	476687328	569821568	555905408	437109504	490952352	820177920	585241152	644841280	557120896	522025408	518252128	498589184	603185344	605256384	409435392	595379584	771840128	631948160	458650496	580556032	571493184	421743008	629056064	472304256	600129984	595901568	546440128	812503936	485415008
2-pyrrolidinone	45329908	28478136	40632436	42237108	44998424	29890386	39655672	39154244	43355884	39826996	45849904	38523192	27743320	45311372	44081324	36617888	51519388	44332992	36447272	41179164	35010704	46527832	40330808	25588906	35606820	36535448	39285888	42974968	44264108	45989660	42858404	31783754	43604312	38469812	26004124	38831888	41171492	39389648	37479192	38563760	30318930	37245112	53456408	38154976	31748362	35816800	33628824	38796260	40426188
2-stearoyl-GPE (18:0)*	1511642	1089833	1225976	1812123	1078494	1462863	2599839	1445882	1554599	1139217	2217280	1484871	1557455	1405017	1867150	846906	1265602	984434	907026	1369528	3051945	1635122	1586600	2604333	1727970	1418975	1585212	1665128	2025706	1135866	1252926	1324012	1558478	1733833	2376606	1493505	2426117	1336409	2095686	2534137	1270457	1202792	1910838	1492637	1477172	3392733	1302656	2472642	2272217
21-hydroxypregnenolone disulfate	1563325	940646	1655215	1273344	1657607	2473020	569092	2022534	2244805	2583946	1450307	1576487	742874	2035084	2092588	2079685	2094610	244996	1342075	1314451	1570617	1664880	1344554	1269996	1640846	1898900	1788023	3024517	532427	1272964	1500658	2531139	1847274	2335660	753568	1569253	2361623	2211585	2403110	362211	1543820	1714752	1505721	1946833	1007141	1111417	1846700	1635878	2256538
3,7-dimethylurate	99779	147780	121686	87606	139842	164680	63321	167436	123059	92008	136334	145953	224894	83843	106767	188192	74775	177315	215749	77590	85961	75929	61085	96933	73018	55955	97650	101996	41600	112860	54191	54086	82778	82900	117453	33795	61946	187058	61637	123932	170313	65429	62839	51901	88684	67559	50871	62380	68378
3-(4-hydroxyphenyl)lactate	10598958	9867948	10121015	9790113	11700234	12720678	19600956	9551659	10493231	17925402	11250262	10585758	8672819	11629160	10054900	9224997	11739007	13142486	7869119	11246152	15203766	12469689	10586654	10602001	12417361	13529532	12070508	13220840	17584682	9453406	10783017	18173292	11462732	12725636	12014888	12196201	13884112	11467439	12470837	14669978	7725686	13648030	14514948	12674887	9530340	14062874	11991286	16231805	12340253
3-aminoisobutyrate	12799267	10370071	18200510	19217690	37743672	19397098	25944666	22879170	19839360	17452214	17675704	12964742	11051621	18870714	14501152	45116004	21500438	25915714	25098080	16688034	18628610	19659304	13583846	14018303	19490866	14956640	34219168	21039566	24718042	19992092	16936192	21702542	17741936	11870432	9922013	12540970	10832019	40850684	17753914	24759788	19109358	11575454	17916404	17350266	12649062	15353968	15648261	16493963	17802080
3-carboxy-4-methyl-5-pentyl-2-furanpropionate (3-Cmpfp)**	20316074	23600096	29904724	20191756	29454942	26362008	13313171	28779958	25241004	29920890	27961452	18872748	25158284	18219676	20786206	21504386	22330920	12383310	28088464	18122894	23393536	20703752	20672154	26483454	27735568	22528804	29384716	26345202	12478812	20528984	23498336	29817658	26447672	18703612	24418508	19167476	17615722	24673922	24803554	15061748	28439564	16399698	22423358	18479840	26805194	25668592	26160308	19841800	24576372
3-carboxy-4-methyl-5-propyl-2-furanpropanoate (CMPF)	9574116	10379547	3605439	5018823	44055372	36361032	4580753	8808160	4643883	27243812	6465207	11419430	8629933	2854530	6777747	32686388	41157200	3841338	6495657	5268853	18225320	5353703	11051394	11417319	3795327	6014874	45360188	36329884	4178062	7972798	4219689	25570902	6212115	11053987	8755871	2979703	6756572	37391440	46456424	4493712	7124405	5092610	18731172	4503066	10262326	11553659	3404004	5119637	33902420
3-hydroxy-2-ethylpropionate	859670	790356	853502	883185	902492	812040	767145	791934	901346	1205344	738175	714411	838839	690252	859112	1047382	871933	792652	1041377	657854	1041982	1140861	720898	641589	929932	893645	1029108	737427	836370	923179	1150487	961640	876749	577944	735191	784192	777946	854787	866988	597017	1025765	1109974	819119	884945	795597	942744	635105	1463714	784990
3-hydroxy-3-methylglutarate	2467193	2737832	2241962	2193733	2901687	3289586	2886987	1756823	2280532	4520072	2331954	2284696	2305429	2296601	2411717	3430883	3180179	3084239	1747739	2501920	3810259	3018821	2612937	3657273	3912727	3278854	3378161	7516377	4105474	1974039	4098230	5669939	3762953	3138515	2534653	2706722	2902052	3671541	3566110	3375003	2467033	2767833	3756846	3249892	3535762	3467282	3525943	4477914	4441853
3-hydroxyadipate*	349884	780334	523321	779255	551188	742364	582056	720920	548991	857468	410020	448816	432178	500497	471239	861854	558247	525464	852938	404596	429112	1400804	794935	635142	513938	664884	1178889	805972	841855	610455	816467	776006	436374	366833	451918	1234090	473216	527599	574063	383044	661800	645189	431828	534499	513951	600239	489903	802774	771138
3-hydroxybutyrate (BHBA)	12304137	13369387	20210530	23316278	11618800	16936160	13283554	45895068	20547994	17533992	10031329	10095579	13188607	18934752	11595995	67911952	11456805	18269740	42904232	14341797	9054346	13721286	8475272	10511464	12420220	13240324	15394976	14291315	27372830	10855687	17231270	12302522	12902319	5671403	5704929	8587607	9995816	8343815	10810129	6755195	22802548	44088260	14334455	9146507	13932639	14251549	12316446	29563514	20649826
3-hydroxybutyroylglycine**	566613	409955	834722	1068710	926348	672363	1267889	2781221	1771270	1583229	824667	754756	532980	1124235	590523	1357695	648353	751053	2796276	1698735	1767430	777920	738497	791044	1829214	676402	756942	473418	3050847	1689033	3850019	3164114	281809	550240	382393	846114	765774	416320	580513	255959	945408	1919863	1465139	887206	1165396	541190	651690	634792	1.07082e+06
3-hydroxybutyrylcarnitine (1)	914788	1643169	1386028	1477958	2795222	1626875	1615010	3683330	1146585	2478269	1029681	996891	592449	1538945	800101	3320286	2140044	1122940	3542841	1029696	1652994	1227047	738266	1096689	2090159	727668	2451234	1325896	4222567	2708826	2403758	2802620	1506544	717075	692372	624010	563255	1853816	1389276	804769	1324498	1378375	1734902	1080016	1828163	1075610	1124936	1106867	1194945
3-hydroxybutyrylcarnitine (2)	721222	830208	941354	962818	1452712	1103366	1045140	1506839	1006651	1373420	830418	770805	848689	956777	744858	1754876	1320683	1084161	1635455	999497	1095089	1027529	684956	848200	876375	871790	1416249	846019	1463484	1333359	1271121	1289706	1097074	662739	641401	709990	657282	1028360	1014822	912388	906419	993719	1040588	900758	1023186	969860	685191	950274	1051054
3-hydroxydecanoate	1133361	1102816	1463550	1629175	1326494	1663991	1624575	1447551	2238381	2003065	759928	933998	698490	1685766	1239203	1439536	1570425	2501193	1133934	2008343	1427297	886507	1031128	1080218	1002334	856866	1918167	1336194	1941617	711876	1320858	1105513	663454	623964	518957	1150502	1123585	1297073	2240337	799766	833619	3052851	1661207	1379698	1290461	1081683	980566	1367988	1467627
3-hydroxyhexanoate	400654	575180	532393	482934	688280	712829	540958	549915	747429	711267	267002	404713	437901	583151	433939	890905	662567	635778	652982	645562	526464	422774	422517	476569	645232	432441	986779	694575	820157	435337	944226	607159	340640	261735	388355	437581	325713	626834	713300	445341	474989	839732	491896	536706	608773	973260	601125	760470	1119438
3-hydroxyhippurate	191745	92284	113341	133037	80533	196982	21557	1715755	2035958	916357	981198	170546	1624884	181373	284929	367845	137206	91453	164389	669677	233735	1036680	154042	159055	158621	128014	192588	146790	45567	292556	542595	447038	487632	119023	921001	137777	160815	451217	144827	57819	244082	121349	152970	454928	547967	727161	160571	241766	90419
3-hydroxyisobutyrate	8929174	10033763	9225574	5836320	8263250	13283615	13059698	7658258	9777792	12636769	7521453	9908672	10784524	12664301	5699424	11469326	15953057	13633210	9308047	13515276	11067606	11699780	7600148	10050766	15108167	12833255	15395524	15991935	13718921	9337750	12254083	11318419	11458918	13042558	10938389	9106894	12134872	10683558	11730730	9592605	7215834	7498830	9595910	12651553	11359020	18745452	15503274	26603334	18759220
3-hydroxylaurate	1471187	1942215	1539503	1653764	1308231	2364881	1743719	2336071	3416738	2383145	860312	1041794	668149	1845232	1370082	1560455	2160981	3211524	1224111	2971314	1961458	1164146	1005323	1351002	1099558	620613	2692749	1792154	2050528	660145	1441767	1085503	815703	463878	727518	1142946	1043081	1898887	3118271	715582	797840	4421283	1780380	1903947	1217220	980662	816722	1123249	1534698
3-hydroxyoctanoate	560854	677563	750525	739453	811828	841673	868778	710821	1244665	1144839	365884	655808	549634	860614	707560	932009	842114	1133105	697349	1105743	679741	493836	544003	575348	588221	601270	1101777	778176	1140831	528400	1295714	836037	362380	426889	352260	706694	603631	967343	1126926	709684	673516	1574335	920050	670151	734782	958862	826313	1171776	1246560
3-hydroxyoleate*	3157030	7625467	7209155	2706764	6195377	10927994	17603804	16981094	11098681	8453922	6374759	1821143	3013667	7101312	6692996	8458470	3207315	11935334	4402735	4808771	18407646	3639384	2244608	10896637	9899250	5879077	14044419	2935899	6961931	7113106	7443662	3890500	4976564	3788059	5593701	5050227	6391910	4915360	9481762	4169988	5057514	11088280	9000332	7779454	4778455	13574477	4473330	7877512	7063959
3-hydroxypyridine sulfate	67847	91505	324590	872784	18818	45138	25861	1069610	558421	29939624	948600	129039	567889	229794	1.21311e+06	41842	70599	57668	1267569	26487504	202147	577434	1142745	9483056	382756	44936	85606	246653	166174	9385440	14205116	9661061	11494543	10252486	11274750	678472	40454	345178	744434	265983	15476123	18356980	933316	21598660	2875643	6426384	599801	2905184	425261
3-hydroxysebacate	123994	128670	145532	183665	108114	170960	107795	161021	199982	160418	83830	86486	179655	105392	105327	253759	92050	120134	151361	151570	52171	107849	116289	146944	103224	139663	128852	61654	275580	163184	353133	125949	102141	65396	151275	78734	135634	61009	60224	55747	116405	468687	105501	80717	191155	174370	219939	348231	307314
3-hydroxystearate	1209065	1913881	1209203	1343069	1258460	1943927	2502748	2470516	1983254	1800044	1042193	1112488	1451490	1703342	1565211	1100297	2028455	892726	1702226	1053024	3051319	1158582	1094264	3194287	2126464	1151415	2470808	2101760	3395865	1830885	1430040	1255569	1288510	906956	1809640	1073016	1714414	1163331	2011393	1012496	1371920	1592333	1233609	1506679	1612569	3383985	1284616	2464164	1977042
3-indoxyl sulfate	76793024	88783648	38624488	1337463	42065076	30481676	96105312	59348996	37754792	67619952	53874884	70450144	66956320	41262836	1191532	49969696	29572554	74716144	51416296	52091448	66241336	61793916	44431568	68361024	38009792	1746257	49826976	38249700	63550552	57436680	33554596	64919740	57618736	38179344	54553144	41240500	1415882	58176120	34971772	60500468	58906092	36013348	60860728	57656184	69369888	93732848	39167100	2169174	31488112
3-methoxytyrosine	952474	558006	853690	1077040	650046	852865	1183960	769053	1006746	992484	628703	954548	598678	678453	843903	743717	891796	962365	657465	961332	588363	700825	849508	891137	744379	801709	675295	997398	1076903	729922	787372	1049939	835729	1114438	652340	534715	711511	699167	809520	1214448	614432	897059	802993	705670	697059	985062	698386	1347463	887062
3-methyl catechol sulfate (1)	31990	122598	68435	457017	101685	133182	50631	513885	349134	4470605	753868	75075	233194	103686	595002	104014	188474	68218	566752	3706076	140996	361461	480018	1877732	38240	660353	121104	134091	44894	1646460	3818191	2033813	2544737	1826893	2598559	431252	756473	159413	545790	114134	4225104	4633559	623549	5590474	1236241	1939976	147158	353981	267192
3-methyl-2-oxobutyrate	14753565	12005637	11624495	12022392	10992374	14259169	14106162	11793345	10754584	12241285	12343993	10585838	12026491	13094136	10647247	15417650	12478603	13247063	13141897	13697947	13142346	17305372	12833592	9288256	12805784	11960226	13221823	12358400	15065310	9726427	11969908	10216207	13527213	10768574	9619365	10964148	10758717	10505828	11237916	9634139	10937643	10501316	10486457	14129597	10597272	13630773	10495791	14217059	10871155
3-methyl-2-oxovalerate	59909940	52365820	46078472	40805320	45325944	57203920	45993704	39543044	41782012	47392268	56496928	53032800	52168760	45413144	44080440	51124272	55653140	49089360	46835360	49584572	59549992	64787080	62555732	51626708	64114728	67331704	69017184	70452720	73716280	54444708	68974144	56887052	78973960	44616224	37129596	42294748	39401156	39742856	48920452	39385680	33623632	33121044	41945756	54638144	48980692	53595428	42564288	74233472	57072964
3-methyladipate	58841.1	62347	67697	61339	72339	111339	49868	33091	42814	110387	68733	59668.2	78345	72134	79223	65115	65775	42275	82262	71541	45993	123477	54129	79386	46737	71837	69132.6	77099	51433	42135	68035	96534	57784	36978	37891	47486	58151	83309.8	41776	37336	44334	67017	50766	62144	45907	78854	53791	57628	50910
3-methylcytidine	603217	402283	742512	741405	888048	723266	674318	805209	702958	583410	642464	482566	562435	544512	572860	1005600	662679	829104	745729	620831	858478	661884	536768	510093	605288	509607	848238	825133	558914	860498	635051	674429	614963	484249	626849	597955	617458	877993	658320	665497	629087	572290	819512	495066	525807	568552	601566	464672	575410
3-methylglutaconate	606656	646094	668517	619465	745453	1161978	816949	597518	1073315	1318284	491725	554449	793457	649902	678852	633694	825978	665919	810287	1169869	933328	572527	544438	698452	691887	692502	835826	1075744	752837	513311	1349553	1241305	592375	815094	790524	727927	856945	790053	996332	689817	926327	1093755	996492	688182	615330	856588	878439	1116474	1158708
3-methylglutarylcarnitine (2)	1870012	1119031	2259420	2033236	1750573	1328952	1811136	1593274	5215721	2842536	1618708	2135937	1139679	1898719	2290095	1497709	1755734	1416886	1524094	5413865	3008822	1516015	1494897	1074190	1681616	1551512	1358096	1502509	1527759	1212045	4526196	2190534	1434156	1830168	562945	1676972	1985070	1609334	1560674	1324278	1258011	3751370	2566785	1260546	1186217	1267827	1613714	1662854	1441215
3-methylhistidine	7485029	5891928	9232692	9545596	11169386	10284637	9202900	6421483	5047535	11463439	9939529	6934669	12504366	12137767	9096409	12221146	13469598	9592416	10178359	4306534	10647009	12349434	5885165	5360287	7106830	8694348	8984237	9472322	6999104	4603861	3956636	8024378	8182993	4821597	9288214	8668539	6597941	11811909	11542464	7408964	6447001	3235350	7523240	9404023	8593674	4123490	5429070	6018263	6707516
3-methylxanthine	936157	2390301	1751772	1293439	1640628	2298757	876247	2462923	2206064	1748602	1774160	1417518	3611938	838988	1382161	2348269	1195232	1973222	3316427	1660554	1518271	935000	687104	2099669	1162234	858648	1497838	1855539	762329	1797055	1550362	1301745	1509497	1264823	2612520	547768	938700	2050777	2606529	1631528	2264991	1327108	1097651	884861	2285342	1634877	779662	789545	1556947
3-phenylpropionate (hydrocinnamate)	1831767	364119	1063211	683546	237451	389338	851768	1561467	2893662	633699	614485	1100917	581641	930309	531984	176456	289866	515727	542036	1230214	244427	696949	923856	253347	1103921	803985	225881	395350	710235	729755	1804019	440228	544037	523976	579343	807480	413958	238057	512173	663667	478277	824382	191452	431495	556105	685950	724263	827515	261474
3-sulfo-L-alanine	85389.9	63668	147180	75799	60291	83584	63377	72690.7	83030	99621	76308	76142	36030	104474	135098	58190	76300	64426	90190	73391	65495	106036	87864	52752	130543	213681	68202	79929	90742	73968	73194.1	132628	68641	116883	118528	127751	93230	48043	59953	60755	117642	74922	64470	108452	64245	84812.4	111749	203782	137101
3-ureidopropionate	1485196	1361006	1033253	1172015	888537	1421681	1802635	1892395	1424062	919410	1431733	1060548	1442660	1643399	1336000	949481	1312995	1537980	1166541	1438223	1065713	1267544	1345825	1441628	1358726	1435000	1167764	2108138	1671737	1749891	1279075	891466	1357190	991121	1561492	1431151	1066033	968897	1309698	1174784	1112618	999952	953009	1092097	1260367	1855251	1852073	1483001	1554431
3beta,7alpha-dihydroxy-5-cholestenoate	762157	1220729	2899719	1433027	3473635	4392779	3008802	1329396	755625	1576760	1472195	871730	1281913	2332687	1394980	3514072	3873863	1846940	996341	985968	1868844	1626695	1288177	1439503	3371959	1471534	3720368	4192511	2482763	1173341	656737	1521051	1473334	1112243	1701602	3010884	1365874	3863152	4446833	2743273	1240758	683127	1314971	1525580	1521446	2002253	2774576	1607385	4292516
3beta-hydroxy-5-cholestenoate	1237780	1228568	3033784	1489127	1153170	3010776	7109477	3389021	1600604	1213062	1326902	1059109	1372946	2632173	1230160	1227168	2483015	2394923	1903926	1436794	2340026	1188175	1238267	2943341	5167987	1357619	1642553	3048703	5376944	2437996	1551380	929318	1060198	1029865	1765912	2524940	1339699	1151159	2858032	2407894	2312321	1269250	1083692	1108753	1193129	3949965	2465374	1709173	2582353
4-acetamidobutanoate	5565685	4551630	8454564	5323525	7723150	5278271	7123456	8212226	4659040	5932195	7069168	5681379	4533406	7189304	6397141	8646444	6475856	6755183	6750685	5361021	6505284	6833434	5157225	4680930	5809032	4788051	7570076	5595207	7294160	6760116	3762029	5667427	5795183	4753074	3824429	5976077	5426841	7450586	5975601	6640781	5923899	3725004	6389700	4200653	4087385	5525781	7586532	4651465	5992070
4-allylphenol sulfate	114928	34699	115522	219194	60981	477868	818564	43105	70805	124473	1339832	133255	24900	70993	283641	220974	478306	260637	54427	28030	246681	1019214	112737	39648	115452	261173	66772	451402	669300	52787	57371	81246	1183929	138119	37181	75836	236143	226441	455739	309041	50201	155120	215255	875908	27195	40433	91483	319588	381474
4-cholesten-3-one	1174865	1041258	1158399	919019	1488525	1178845	1197293	1555090	1590269	1074785	655625	1522512	1409528	1264466	1461686	1386504	1260986	1223865	1178932	1458888	1168378	961870	1029134	1004773	1174667	711328	1481702	1534564	1249337	1374166	1347885	880471	1018467	1251360	1024812	1204049	1750733	1537293	1367854	1466144	939264	1726430	1166877	1059599	1664628	1707608	1692069	1564917	1544968
4-ethylphenylsulfate	834357	1009676	2181879	429896	542409	1392479	336400	705775	788031	1687798	2338706	733990	772958	1334449	489788	715880	1056018	693571	1431765	831141	1508491	1346122	884965	1096007	2487826	408698	519838	1111173	390611	602821	769727	1666613	2300181	972509	874803	1422914	568442	1012800	1118959	1223820	1952438	859258	1623352	1602818	958422	2010775	2537201	694588	1596175
4-guanidinobutanoate	1190172	2317776	3338450	1886683	1688759	1677443	3054355	2293560	3347855	2541030	2704881	1348266	3084224	3509976	3122802	4206315	3696228	3712750	3065194	3965941	2949405	8168778	1425371	2730521	2588785	1388903	2187149	2560979	2891282	2471537	3041773	2822819	2602311	2531170	4609966	4890450	4516154	5424637	4022107	5147965	5216519	3522624	4305684	7293566	2283633	5715508	6262653	3936086	4015158
4-hydroxybenzoate	267739	298581	252343	363138	434220	330001	311437	234459	361108	608737	385556	245939	521704	258061	409467	444047	452948	328428	219144	263389	320293	295986	229459	543217	238986	471044	622547	261323	355290	245083	576204	317302	360702	376917	415393	269195	293237	264483	316110	173568	315869	292562	404723	237237	511678	506424	271145	424988	299001
4-hydroxychlorothalonil	3944969	9158830	7286112	5697361	2700260	5982049	7475024	14574287	9322018	9026678	8482760	3360808	8549338	7060928	5726220	2719813	5598003	4748624	12798551	8349149	9660903	9281922	4115215	12301022	8664939	6301506	2848610	6203397	6736664	12611473	7914165	8687061	8278523	3242769	9648730	7526538	6158819	2876827	6671129	5458556	13875887	8052006	8185484	8664367	9781783	12839503	6897745	6672694	5791227
4-hydroxycoumarin	80852	92637.4	209982	99381	96813.6	88627	356520	68623	127261	89280	68500	195747	106528	235776	101306	106728	79625	526161	104262	143555	29315	54610	51101	109573	202135	88743	114188	66601	435421	63461	141047	57369	83162	121553	92781	148733	64883	106437	94092.9	319724	65951	119841	30316	55021	30243	39898	142926	84624	50673
4-hydroxyglutamate	205524	153091	258430	298978	274056	373310	384203	387478	243890	189295	731792	233331	494791	217146	430461	491383	472815	363995	431995	346386	440112	773499	100434	234823	168180	243829	399759	401768	383919	254451	565696	236935	847110	185341	323621	206305	371524	342640	422120	468595	270559	172479	243308	671420	134759	215063	108507	308877	460766
4-hydroxyhippurate	351598	278656	280901	313375	846588	212097	386628	273586	835555	516560	302076	349528	430498	303919	532814	710870	238150	290191	177392	839392	229570	291263	289026	811819	432877	736644	942343	549187	615071	491460	939105	674471	692138	693637	462402	571044	914327	1369247	804063	882335	547234	754676	547630	683931	1370135	1801816	569408	1149034	507516
4-hydroxyphenylacetylglutamine	45128	56171.5	37748	70746	138349	59879	95168	47725	63076	54722	59358	40825	34950	47085	81368	144911	27815	102766	83486	76286	45396	63212	39831	25540	43870	78793	95350	67632	71997	40600	66541.4	80590.7	69533.5	31258	42388	44514	54073	140689	27342	68276	65773	56171	49337	57251	56223	54948	48921	64556	48911
4-hydroxyphenylpyruvate	230516	262855	279675	169129	198550	250843	427232	231283	283611	210857	333088	222344	322778	242464	219016	333536	392875	380320	238931	239937	223757	343330	300752	517512	375468	423691	559422	547575	508645	303656	690063	448130	1188849	371012	282519	343976	282639	206722	205372	654051	294970	151292	364904	167452	443574	489260	451193	880502	344737
4-methyl-2-oxopentanoate	105063792	89776240	75906752	70828488	83273632	96973008	77544528	75141336	77534424	94269760	88345416	89334040	77364864	74805864	76471424	81510168	93175936	77422280	80575344	88629080	100347024	104821848	112454752	91500224	101701104	113757128	116290136	123878512	119720040	92238424	117163160	108006288	121716456	83417376	62659020	67478912	73372840	70881208	78905824	60582520	61792456	64378224	81317824	91685352	85738904	92754288	74033120	117317160	93621360
4-methylcatechol sulfate	3078088	8408973	18355892	1378005	134752	4688053	3286395	5837488	7986575	7874638	5609163	1956226	4940555	10817738	1190863	2296801	1224459	2352634	6044003	4200195	3070002	4155101	2841352	8321994	17278130	1911092	358133	6388690	3756953	5614558	6985688	10607039	6583177	1984158	6996217	10377920	1488292	3934385	3769430	2185262	8439484	3548561	3420879	8597134	5378173	7771743	11642445	2201247	4625455
4-vinylphenol sulfate	1685504	3760661	3894891	804936	8294076	9963480	9269278	8440947	3596805	14555841	12492579	3646907	1955922	3710361	1231114	8639067	7106316	5897460	8619739	2872689	10372615	11846779	2756968	11753039	7063877	1740981	10746795	13241656	13790032	14645681	7865130	17895632	18124436	16195976	11855335	20823778	2821272	27658808	26418532	27497618	27775942	13458736	24554700	28052096	7750186	15679937	15658540	2255702	23505668
5,6-dihydrothymine	106043	126849	83701	132086	104595	129565	147521	86928	81646	110158	106521	58944	112259	91047	98674	101537	104386	152016	102290	84838	128699	150400	82394	123764	80870	138301	266532	90149	144390	99449	92116.4	110985	121359	64938	144712	122839	105902	102801	116945	119000	98804	68412	123993	106667	83480	99705	100745	140278	121031
5,6-dihydrouridine	2247360	3086404	2378549	2880882	2930874	3048276	2571336	2407300	2058503	3475739	2952789	2081536	3050438	2650794	2700252	3078918	2830842	2491833	2566062	2209009	2947236	3343765	2095129	3008142	2514134	2853803	2527929	2924894	2461551	2233478	1891357	3229810	2698549	2187890	2955675	2296809	2278155	3545477	2835096	2260922	2290432	1902303	3050998	3247547	2565147	2856525	2264793	2518607	2648451
5-(galactosylhydroxy)-L-lysine	828245	717406	588229	979812	1018979	1194834	1027933	1025367	957464	675065	1209361	895681	884958	980807	1495915	1634931	1576809	995519	937569	1126608	902650	1254785	719163	570739	658390	719681	1099867	1144133	876650	606583	651946	622744	926591	837642	512835	593375	579627	1359237	1370725	739845	680195	700556	793390	888966	728753	722327	590339	552764	1005077
5-acetylamino-6-amino-3-methyluracil	130680	311088	219888	83761	85483	230562	626529	6749222	2538104	2709599	2150379	684887	3869078	96423	113297	121459	98904	852175	10344587	2810756	369463	2027992	130723	293091	104797	54903	56339	177362	522331	4212522	1769193	2846415	1789829	1160902	2928484	42396	44199	94298	74449	714213	7874123	4526463	284103	1686779	2341468	1182126	74595	2755475	132513
5-aminovalerate	1950448	2267406	2842501	1950576	1922739	1649882	3168526	3131284	1651510	2220006	1897763	1887265	3259658	2985967	2192058	2460154	3013652	2466400	4846478	1403813	2932690	2563968	4017669	3425274	3599337	1838742	2067260	3.12038e+06	3642787	2542136	919335	3920385	3162104	1875572	3341180	4793875	3216451	2964820	2643829	4214156	2977156	2307384	3143758	3878761	2325033	3752144	6093496	2692793	2517450
5-bromotryptophan	664253	1017746	1032454	882390	526763	1232863	1178771	920648	846803	1432356	1356356	706640	862320	999975	1017211	481656	1100916	753772	873131	829340	1120699	1444508	695562	1185609	1092733	1140388	522338	1104642	1005559	737107	738783	1250383	1278062	764759	917137	996978	1081228	641983	1138897	987212	906305	658651	1098623	1237509	890207	1068732	912854	897981	1083686
5-dodecenoate (12:1n7)	3106622	4357138	4103377	5957288	3385224	5025957	3721648	4397290	7336014	3874869	3592895	2974232	2619751	5736103	4237091	4878043	4905426	5164765	2760984	6847093	3271335	4654099	3689754	3082076	3710652	2857009	7862326	4116749	4276763	1110712	4503423	2291479	3170498	1751564	1742528	4794674	4009884	2961235	6971570	2700395	2076868	7849008	2761527	5836743	3098130	3048346	4669662	5063841	5262505
5-dodecenoylcarnitine (C12:1)	2037309	4653851	3554479	4317708	8733493	4098636	3183978	3054257	4170420	4369881	2194581	1497847	2947107	3504013	4902613	10281266	6703569	4106487	3014899	2323612	2994731	2849842	1997687	3197407	2846227	2481822	13007939	5255085	3937078	2415606	3578315	2881072	1727041	509035	1578153	2169435	2153107	5134696	6424009	2243986	1973150	3039365	2165342	4203519	2460501	2363208	850344	1872915	2706852
5-hydroxyhexanoate	191889	208965	284352	190521	193851	260898	134276	153690	194189	183817	147681	153104	240146	298389	208903	179563	162018	150235	171952	157129	108639	216884	128006	194994	279147	238524	148028	195556	187507	198749	183059	194935	190791	186711	129685	300117	223328	174581	237239	188606	187148	229230	139574	167960	217413	307518	314290	340269	233631
5-hydroxyindoleacetate	50281	64543	109108	45304	83799	89672	92220	67352	84450	118500	103628	71364	121618	120343	59278	93457	90952	83766	74690	85983	132609	99982	34828	83000	113436	89839	90556	80143	58113	55366	66716	135942	58489	42922	114543	64361	100018	96596	65856	96207	53764	59610	97176	49440	73764	75187	75051	124317	85468
5-hydroxylysine	1775906	804823	1288047	1356853	1107451	1128887	1802309	1494851	1138026	653858	1301099	1604766	1520379	1686803	1652951	1208190	2689581	1895228	1856773	1251794	988509	1489666	1323206	696003	1034556	1015656	589095	1333182	1346406	1212191	958087	717319	1084788	1123319	740078	964935	976762	649247	1149566	1435080	1046393	675562	928720	1061314	1125301	1765843	835093	1194732	1041825
5-methylthioadenosine (MTA)	1961802	2071092	2472575	2681106	2501408	2216021	3025376	2462850	2249441	2429409	2841582	1686456	2882967	2194710	2651902	2482370	3222155	2784242	2716779	1942446	2552216	2647344	1482102	2461294	1889124	2353392	2389611	2323892	2944420	2486674	1882653	2488230	3172588	1810804	2207514	1903425	1941378	2670800	2674358	3199862	2336316	1509642	2342251	2677373	2271839	3303258	2327588	2314177	2958264
5-methylthioribose**	8181957	5398417	3051502	12326534	8891314	11867914	12494556	11005182	11083018	7137689	12898706	7119507	8870684	9565768	8932666	9924695	9432426	9040506	11255703	10479367	9021071	10816489	5052881	6442682	3748770	8655346	9255696	11736961	11205542	10697214	7936792	5593790	10490893	7639006	7763760	7129638	9975294	8882471	11204111	9106833	8900525	9288547	10624452	8930008	10630308	9434963	10363542	8247695	8974103
5-methyluridine (ribothymidine)	900238	915624	1084476	1142812	915977	1069150	982821	845077	838864	1274344	1020360	879270	842564	1018032	1074235	945679	936495	1000300	934072	818747	963790	1058326	787576	961567	1052835	1134949	802251	1010091	836236	728509	438151	1064412	911986	850268	816526	957973	1033998	941150	930988	1007256	877852	738823	946056	868046	884778	833941	1015549	969341	918569
5-oxoproline	30632034	32673774	35129408	30432178	23341724	34786704	44281068	32369316	37801692	36524620	30748336	29152380	28074280	31385032	30145964	26987068	32936284	37560800	38830208	33771116	34513264	29599476	29846428	34273768	38193580	41895664	28178224	36860924	44866884	34498564	40089480	41640416	35330920	32186934	34289768	32306294	34509164	28024408	37129216	42251248	37278864	33294112	31376320	28478598	33881624	38877548	38694264	42130808	44200272
5alpha-androstan-3alpha,17alpha-diol monosulfate	167349	41543	174097	52250	230972	111413	74828	162219	81007	150168	229110	165426	34798	202306	75479	162347	110681	113648	132150	73737	148347	167701	180116	84210	233460	90129	277374	125676	66349	145776	137645	135481	233068	147703	58463	254410	76964	263624	118053	50618	189735	68858	136247	187566	69247	78584	242880	109951	113872
5alpha-androstan-3alpha,17beta-diol 17-glucuronide	78805	126711	66720	132350	234008	171675	194711	140951	103126	420960	123875	70934	142329	139086	142711	199910	109626	128098	150593	77529	336703	145038	73549	148222	55630	143811	209521	124776	170351	99658	38180	458108	104465	103583	114067	37863	116504	206981	97300	134321	181807	47264	296322	125335	200389	130829	27898	79378	98186
5alpha-androstan-3alpha,17beta-diol disulfate	376673	52899	1365221	328352	1949890	396348	320486	372578	571126	586391	519961	325445	47787	1314119	251447	1525972	282427	132641	336037	281772	267535	543409	279443	141825	1103728	210573	1616553	412241	230530	274472	340686	496745	486717	444392	338670	340572	353150	1820120	338500	194609	312428	405726	341014	489185	111710	119031	1386607	130864	307197
5alpha-androstan-3alpha,17beta-diol monosulfate (1)	433643	240870	561438	321682	1412969	565238	283427	392508	267335	443243	703874	390998	230542	639267	384329	1049152	487395	123614	372854	186897	382671	658109	464268	307020	567345	340679	1230771	626536	207942	282065	204711	361873	645036	384213	223970	542884	367448	1155929	527508	150732	401232	164558	359367	576533	303379	214270	488759	276608	500600
5alpha-androstan-3alpha,17beta-diol monosulfate (2)	545404	624571	2394188	323585	2690871	270831	492080	587342	509130	1031490	1488949	660460	142652	2062624	352773	2565929	195334	252401	658124	522567	914609	1301494	651352	218325	2736742	472567	2775385	190651	416904	534866	515481	969690	1440596	522709	199042	2213451	350171	2624299	379747	323477	771776	423805	951551	1620981	295108	280971	2474680	491975	263547
5alpha-androstan-3beta,17alpha-diol disulfate	517397	82444	1163648	408070	436911	524331	182264	469884	1856784	482288	673568	421682	85483	1341715	242391	290261	344948	55409	284257	692942	274935	534891	619105	174325	1185860	208556	348304	525855	201761	251849	1423880	528248	531230	600424	76856	934136	220759	378622	370398	165266	321932	991250	374038	506597	175433	99589	1163471	177917	423031
5alpha-androstan-3beta,17beta-diol disulfate	4721550	1303522	6030286	2849345	11102976	4180188	4721166	4438550	3543213	5324832	6830436	4644819	1850431	5971474	4862579	9591711	3770386	3527751	4797154	2223443	4196122	7035518	4452309	1815715	5637319	3575215	11398664	4387018	4520175	4105629	3391154	5334347	6330859	5025042	1817400	5545246	4729661	9795655	4084307	3712788	4864513	2317405	4667854	6069749	2428424	1580524	5741623	2852354	3936730
5alpha-androstan-3beta,17beta-diol monosulfate (2)	142971	56519	146495	73952	305112	217578	88388	153963	123012	194945	268854	135770	59826	155705	114871	220242	181005	39771	158997	91574	186680	252497	193126	64938	165161	81853	264912	227994	63280	99183	129472	199958	190193	134070	84376	157291	116231	262737	222380	65100	181505	60630	178113	234524	88094	62988	125356	52863	184784
5alpha-pregnan-3beta,20alpha-diol disulfate	1460449	316731	1576365	720373	2754173	2384946	703032	1232027	1635800	1640851	2014273	1372471	160416	1526194	791124	2255518	1384669	636587	998649	870287	1032643	1876642	1608582	297001	1325781	884041	2886722	2512841	778943	1101113	967656	2044175	1833433	1651029	215398	1238216	807233	2686256	2106888	735689	1268390	808509	1171109	1764135	298188	317302	1712504	599617	2317005
5alpha-pregnan-3beta,20alpha-diol monosulfate (2)	448517	118327	399736	211205	484887	555709	321715	486242	508682	485199	842024	384815	109728	430033	234740	408479	537803	160258	451113	401725	570311	697497	536450	205690	554919	264035	451387	612073	268740	447929	432719	546475	751104	308934	107091	415565	241502	454012	592988	224276	532755	376270	466846	637212	131556	191423	443999	226042	536937
5alpha-pregnan-3beta,20beta-diol monosulfate (1)	276910	127815	330254	152556	787621	310240	267515	297503	184873	427545	593886	304756	61356	281236	160657	707471	312253	127600	287767	136180	438351	463766	358247	131779	446634	152995	790076	278857	205765	309408	224185	400073	614460	242617	64193	399923	158945	786345	268138	148403	360310	135459	423153	414720	114163	139452	413455	186111	265080
6-hydroxyindole sulfate	1345947	1617011	678248	1.16979e+06	600551	450701	2170947	1150002	644114	910865	900383	1206875	1098465	798087	1098304	698863	452697	1694970	1109947	780579	918982	1086511	795051	1328613	739687	1.11865e+06	739022	540580	1432209	1167386	544744	970603	1088253	641807	1028863	752030	1.00832e+06	786608	524509	1375768	1326186	620919	969877	1051403	1067622	1938768	681575	1.1311e+06	472232
6-oxopiperidine-2-carboxylate	344365	306835	453613	246260	223690	347157	283791	281165	147501	323579	460606	283784	449252	361324	317831	419656	179417	275168	326724	236542	249585	561153	292653	493951	490374	584758	369290	417506	511657	468486	321034	414803	979601	414175	567133	409839	453164	384438	474271	436581	304572	335103	218284	811633	392460	654399	644474	1479937	432912
7-alpha-hydroxy-3-oxo-4-cholestenoate (7-Hoca)	3009385	2768090	3091042	3019941	4797308	3618037	4360607	1925523	2676549	2285047	3515564	3305257	1942253	3444471	2781837	2702930	4142852	3806497	1842308	2786745	2483544	4030884	3925026	2246777	3126301	2258586	4028693	3016348	3905734	1476409	2378094	2294649	2533493	3706140	2313059	3633498	2355364	4073410	4342873	4063315	2236235	2633325	2510881	4127489	1906644	3085436	3507683	2270959	4370850
7-methylguanine	5145968	4161248	5678920	5713643	7313230	5595633	7823007	5280771	5468694	5219231	5969506	5364558	6550318	4944391	7439944	6344204	5718452	8477835	6016059	5202027	7122316	6491646	5561589	4954606	5781965	5136276	6357760	5979893	7286513	5541458	4275024	6866032	6470533	6304686	6152863	4864836	5064350	7311988	5304993	8102883	4970525	5211989	6738947	6318979	4969921	6982566	5723761	6831931	4889923
7-methylxanthine	1893916	3184214	3383184	2007160	2604313	2392689	1681651	3024764	2627269	1609896	2729919	2656912	5062845	1444721	1951789	4604025	1982509	3366974	3660777	2041302	1954736	1215065	1372010	2621580	2102853	949921	2575441	1850822	1128666	2337128	1656673	1458534	2016477	1893521	3444931	1009001	1198347	3434489	1172403	2795563	2567668	1555294	1391610	913531	3030730	2188088	1473656	1319484	1585870
9,10-DiHOME	75597	130365	183131	126345	155282	89433	188126	185968	155325	76029	116831	135889	102008	164690	136733	65967	151333	112742	155753	119272	162082	172383	102299	140340	141296	122925	69401	137593	140969	129854	163979	99877	227809	127846	76735	184902	235767	137854	106993	216547	228158	175175	129781	202743	536126	332213	453393	388180	276317
9-hydroxystearate	604029	393911	1461345	1389972	736602	905009	970607	922887	1130786	911833	993264	684377	624458	1862627	1242451	891539	954232	873630	803765	1294328	752265	1055528	467261	550913	1160186	721208	826729	952971	1012542	308475	844189	452854	621022	253195	611859	1138280	984975	519271	833995	636567	522251	1022857	671896	862756	665513	1966922	1188907	1462688	1.14085e+06
acetylcarnitine (C2)	420125888	460456896	483245792	532888864	613317632	444967232	583166144	695805184	418637280	753684736	477151264	465758656	375875744	555980032	439556832	703081792	632515264	569163584	764832128	490525824	727140096	511385184	342401440	414888512	426645664	365430368	587103168	383366336	637338688	491137696	462977664	660842048	510483008	310739584	284666144	337868800	322232576	439085984	420093216	411296768	512341888	467093728	621993216	444372768	472490240	486531840	329831264	399209472	417263712
acisoga	134612	134710	84383	129022	117809	106192	174719	59155	84870	152230	193280	74409	103016	65430	69536	114961	83900	106494	61834	50042	94319	143326	108214	149202	77496	139979	102112	131314	163587	39639	57700	137579	149697	62497	97528	68981	63702	114381	85078	97100	29889	29914	99894	119418	76523	113339	57116	91331	97449
aconitate [cis or trans]	6572384	14637385	6546529	8797226	9708101	12838848	13980823	10253164	8182115	13623571	7296517	7475222	11054951	7765161	6897631	12952828	14329557	15687808	9915808	8754418	11806701	9443973	7784592	11450125	10102645	9644132	12010296	17732056	18391506	12485056	14028811	14763868	10570875	8354868	9683258	8978177	7959506	10724100	13105570	11943924	9564217	10902345	13320572	10613664	14416916	14139555	12069747	14691532	16701761
adenine	1356173	1238577	1814180	1924493	1354633	1230874	2073838	1827622	1751490	1191312	2361758	1876165	1445857	1840934	1803223	1410390	1635422	1810672	1624272	1407930	1856574	1918136	1369803	1730383	1795092	1228320	1324368	2360244	1800517	1891171	1480264	1756538	2114144	1478892	1466714	1402995	1807907	1994489	1613060	1834002	1449867	1463367	1820880	1651727	1497554	2346329	1760268	1703882	1663187
adenosine	26133260	7810583	7207719	17867134	19130210	17605316	1554694	16241772	5544416	16025932	2478299	37184680	6052285	49735128	5803257	45038024	14982985	1538571	3645308	43900196	21859870	18841056	38187272	3567476	18329038	11867125	8841510	6669656	516152	12489606	7461813	6100085	5609789	19261816	4934538	46064756	26215972	37550720	14618675	1485083	20949368	21133694	30565938	22054274	627465	3996410	3539074	2424187	8140263
adenosine 3',5'-cyclic monophosphate (cAMP)	63806	64502	88220	85841	72633	117615	124042	100929	77335	96453	88552	88389	55995	94305	98507	85064	103025	107275	78236	95827	89455	97908	76618	83506	89852	81668	79836	80660	104306	87749	68696	76011	72919	43223	70259	94347	72748	87140	96470	136098	99447	77245	69904	66655	62981	64670	61403	63468	68515
adenosine 5'-monophosphate (AMP)	3292685	773355	555394	3787063	516594	592123	173575	1376714	283398	536069	401179	15092262	450923	2763815	675850	2698018	1768743	118801	159288	4890231	598650	3104547	8250604	312246	739178	1735599	226197	437595	131020	865354	572341	387980	710092	2006411	343681	1957585	4547214	1523030	890999	152834	2174398	1035767	1054954	3347938	75782	770882	498779	256290	807589
adipoylcarnitine (C6-DC)	485305	1561791	630835	1115219	2333039	933788	1106549	1482902	1166763	1247907	1566607	574090	1406435	684977	821322	2183290	1803391	1276735	1720290	746526	1034392	1621249	367888	1394514	627728	671015	1609274	829204	1165811	1104896	1307076	1111326	1332049	515449	1006845	553858	648117	2100045	1169956	1059727	1358663	794626	982138	1577862	1228683	1618898	734887	745874	993426
adrenate (22:4n6)	21752834	26164244	17858158	20469292	33984688	34639188	82721632	49578032	31791756	25271628	29902300	14783500	16215880	26163748	23732940	32255708	27946864	30356132	21926676	22934460	47466336	29500182	25514898	49157108	27692812	20206844	32011656	32149104	63907532	26827118	25076666	21288920	31715152	22544928	24679624	17013528	16685453	15330864	18780456	25736968	24766162	21294266	22259246	25101058	30078750	45816892	19540076	22850720	20032868
alanine	935606656	785187520	844478080	815660352	810892352	720339840	1052352448	1094410624	912252864	970754752	1068112384	774647616	775650560	814011968	985777664	579228864	1153079808	1037906688	878792384	1047403648	1134637952	957819456	999543360	739692864	906278528	1005154368	915865856	840641408	1054239488	1144516096	1086870016	1036739456	1407643264	962151424	819989696	951181056	894027072	740582912	801462656	1028087424	841075392	946485056	937286592	1124621824	763481088	1063389312	981387968	1050718784	899566272
allantoin	2465988	2984871	2400261	1886619	2677557	2415728	2274347	1661634	2032417	2971581	3947764	2718430	2851914	2194768	2324627	2700399	2379603	1934754	2107487	2520711	3077636	3426656	2945708	3479822	2531618	2740308	3075964	3306614	2873533	1671897	2677358	4065133	3834287	2897988	2957493	2653597	2098298	3026326	3067826	2842738	2456896	2332168	4291756	3380038	2726134	3509857	3608916	3866274	4504624
alpha-hydroxyisocaproate	1328013	1064903	845066	820290	1064105	1313809	1790267	926821	901679	1552172	973267	1175596	884359	924931	962626	977002	1420711	1269991	839040	1008964	1469211	1393934	1761173	1028424	1652865	1498841	2115696	1633393	2362674	1666847	1372190	1670824	1576361	1142102	974217	931317	1018140	954176	1149201	890132	669928	1069415	1082828	1424511	1253052	1224119	1102347	1903148	1348866
alpha-hydroxyisovalerate	43522904	21103968	26557292	35996032	44305500	42589936	45162760	19632574	19430680	60596812	36252388	29884110	19866252	24916120	28554762	30523916	31839122	25874436	20569298	14750841	45922308	40585380	37673064	22127132	28273906	40848612	51771852	41884608	41623332	18146252	20729568	57048404	36664640	36665192	21435088	24934690	32040472	30137856	33673376	23481844	19789096	17321412	45993636	38521144	20261894	22123114	28179404	42444260	36669032
alpha-ketobutyrate	477609	506988	325048	358993	451436	1045160	1151569	356620	352098	441172	513439	142574	1634925	502960	93603	914455	870090	689299	262953	659352	482600	492690	420581	1309366	1155128	1076872	993565	672443	1619375	565886	1843345	312978	1128548	741225	1151860	297302	542646	513124	336484	381718	341999	315668	756417	457737	1064451	1257526	560431	1329900	411185
alpha-ketoglutaramate**	3033616	3194328	5212518	2225424	4114599	3869658	3426483	2728477	2480698	4458941	1896461	3081394	3384819	4268469	3473883	3864665	3406381	3623144	3246197	3149971	3045747	4169184	3071542	3865474	5590983	4930076	4591996	3987794	5627733	3069070	3953503	5711042	3780062	3421107	4054518	4680010	3721166	3082635	3055104	3106899	3548235	3173000	3498197	4075108	4005161	3414117	5206542	5182717	3395902
alpha-ketoglutarate	18013654	18639822	10303742	12441889	17154576	15078816	20281234	12433101	15717511	29379016	19420540	16854658	22141150	12510946	11153654	18555914	19971080	19166212	12365916	19282608	27621002	19429524	18139922	20024780	13033865	23329964	19959756	21924788	20838320	12990235	22872410	32232812	25721738	19204212	13386226	10530242	12582416	14200421	14835853	16482002	12710576	17094018	26168082	16384505	23418694	21064786	16786340	21032880	17655346
alpha-tocopherol	438106528	383911744	540492416	301264352	388806720	487634432	473597696	445394176	409542336	460062784	436479776	458996320	463861376	551897536	480514240	417747552	468287168	491739904	458126208	480077760	431549504	427887776	430804448	346467680	468624064	353644320	414903456	402477440	445990880	521505888	386430560	404947008	462737952	445142976	423249312	423310144	504285248	434660992	420630144	488151552	309327008	430205408	397601344	395993504	416794176	510692640	517843936	452681440	384068928
andro steroid monosulfate C19H28O6S (1)*	118283	140604	117824	177573	146633	509060	86575	169092	194812	366015	543936	150044	111327	119237	194483	124006	440217	36494	146808	167068	276991	545033	128164	149698	132756	183170	120295	486553	65309	109533	117903	370495	449882	148054	130385	118639	215104	152603	525164	54931	180191	157482	284033	453614	201780	127457	83492	150012	468847
androstenediol (3alpha, 17alpha) monosulfate (2)	242449	144555	533482	333436	337051	396035	181985	393388	459395	696452	613506	268549	178208	475888	346047	193728	405194	94690	349577	356936	624694	452727	175317	218669	480244	241531	228670	326211	154653	188406	171485	528234	474125	188557	141909	361918	227862	299672	332821	135574	350450	163659	396896	424521	216118	185809	273391	156228	248208
androstenediol (3alpha, 17alpha) monosulfate (3)	2176372	615225	2998922	2091029	6195730	2018036	928266	2121935	2018319	1043978	1760329	2186261	504028	2871254	2091387	5228016	1792817	457864	1359301	1174030	1139637	1569265	2402556	915004	3960578	2275838	6481145	2171262	786992	1748978	1600596	906409	1590213	1947786	638176	2893993	2355961	6354290	2240532	595714	1754920	1269511	958085	1452634	662563	929761	2784523	1998279	1928710
androstenediol (3beta,17beta) disulfate (1)	23899986	22863154	32016244	42227888	73726904	42490220	15880479	45358928	36602548	39605536	32822536	25123064	24232508	33543112	62136384	61922084	36230040	12137965	52363432	27394472	31930340	38918880	22639640	24383096	32784324	50275152	78424368	41582504	14391701	40814752	33263646	37938356	36606748	26561616	26255654	30954916	68513536	66318720	39179152	12385977	53531304	25914144	33508948	36713872	29557268	22222500	34772928	45428552	38193008
androstenediol (3beta,17beta) disulfate (2)	9785436	6163021	13403484	11218154	12211678	11952349	7014457	14656156	9197036	16080226	15108674	10127614	5911225	11748422	13793831	12654880	11102401	4513645	12693424	7867628	11480822	17475368	9004285	8365303	12335972	16027862	13918239	12719042	6598481	11160896	7583882	17676876	16864992	11069601	6848055	10857883	13921023	13282875	10451039	4767046	12156563	7768193	13107000	16439801	9065111	7317703	11827396	11727241	10932412
androstenediol (3beta,17beta) monosulfate (1)	1729492	2220461	3814278	3775113	5473987	5404415	1255310	4182846	3694396	5882345	4191687	2178400	2230871	3480599	4403663	4353217	4681223	620177	4103762	2983958	4292945	4862262	2144166	3042714	3899888	4183645	4802357	5657694	980531	3020950	2834807	5488691	3461433	2055034	2735682	4183990	5028556	5131213	5801713	833224	4773698	2397263	4324274	4652617	3128220	2518136	3093165	3163639	5145375
androstenediol (3beta,17beta) monosulfate (2)	329022	170246	463597	489242	422715	302749	328620	499963	492093	608255	709364	397201	250086	423804	696207	332278	300744	206310	577208	422998	613270	521185	384425	250551	484511	583778	361299	279770	273098	341012	344733	585934	513038	332185	229652	451597	657786	358613	362625	271881	677387	337245	567112	413489	312056	201364	374023	323046	260262
androsterone glucuronide	913379	1041400	1041318	950282	713334	1231980	1034188	1428397	1046660	6621171	2057124	972471	1294031	1009193	1034995	676077	1243336	617828	1566340	1022908	6149738	2229996	766553	1405811	1159783	1026426	593233	1088621	889622	965238	632207	5388313	2142087	771355	973837	919537	929742	866536	1071322	643227	1286384	631170	4358790	1914725	1491286	1185390	672045	870719	986108
androsterone sulfate	17669150	6844813	15792716	9733027	35301540	18316018	9374466	12988792	8901227	15847488	22702044	19577548	7791528	15188978	10977152	25628978	17494540	4258208	10196396	7134220	16678525	21509852	19354088	9083639	16325432	10446496	30402516	16863400	7367874	10444678	7059388	16852876	18932324	16317359	7501180	16160407	11457292	32139340	18925444	5378734	11448019	6214954	14515513	19238456	9399742	8164273	12422940	8820965	16411114
arabitol/xylitol	858993	1208807	724274	778806	1442914	1158242	1038947	767787	964205	1647632	927489	950376	1332727	838647	747781	1573120	1183277	1000987	661756	913964	1351596	1101200	816816	1225659	759997	817343	1544787	1278502	949031	695670	1114869	1486134	975514	872608	1027670	839733	804047	1552445	1205931	1127922	856344	956469	1348084	1105841	1244953	1144697	895372	1031986	1328556
arabonate/xylonate	4114793	6250004	9721484	4011224	10148012	9190818	4788806	4210128	5847587	13008108	3529069	6742347	7156368	7655133	8295298	10714595	10246922	5972891	6566669	7152098	6648558	9220917	4293233	6523113	5845141	6806040	9033876	9093806	8206851	3972880	6745292	8192773	4440550	4821615	7727250	8525891	7229226	10597638	7509973	5849349	9122744	6970034	8324790	7623707	12084041	7272262	8094602	10803458	7978843
arachidate (20:0)	12750558	12517604	13901193	14517134	15228089	15962108	37072536	24948918	38102608	13465806	13457658	12867286	23811896	13267802	16175334	21239828	15618647	15807111	12129355	13133393	30921452	11303953	16754286	49877392	29585456	12936283	18331700	15823197	43776912	20054628	22265916	11170580	10557625	17421414	21375272	14368799	20346298	13686328	18577578	29407704	22176652	19882876	27932772	15693107	21243252	52281688	20290248	25687276	23557090
arachidonate (20:4n6)	307758816	236414816	363986880	452916288	260108656	483395648	690971520	633986432	524839008	412664640	492990848	273296032	217771936	346940960	414159328	254084528	308200288	331682912	317876672	377225728	831159232	422189408	254940912	386727584	655052800	265428272	399044960	438494656	556732672	555983296	357902432	284553152	356196352	311033280	376801984	358543040	472895296	338547616	423360704	493743360	334341792	316132736	444081568	366390592	214082448	609618944	294554112	511939872	488394176
arachidonoylcarnitine (C20:4)	1428897	1030665	1295878	1365702	1208011	1004838	1138866	1202104	846258	1809777	1874981	1161250	947130	1219835	1215592	1193966	1090132	1525638	1176945	586796	1758962	1556594	1298420	833561	1009085	1042131	1375745	1283278	1295276	1231722	858167	1224298	1715573	947872	807072	875070	1042271	1152132	760194	1340201	1506200	618895	1575728	1228097	1139811	1373126	1193341	1245235	1306533
arachidonoylcholine	4366873	2800084	3799399	5270027	3822651	5501308	4092488	2775502	5154440	7054903	5368815	3619240	2526464	3555659	5881387	2837461	5568089	4022940	3105332	3666194	5226290	4390524	4786597	1251698	3782841	3810260	2512445	4458909	3543218	3474402	3610159	4950423	4061205	4647633	3182874	4501773	6757439	6986324	5995276	6003904	4744485	4137116	5854682	5720811	1381111	3769102	5474734	4981805	7299938
arachidoylcarnitine (C20)*	392909	376449	533998	452918	389025	438729	341145	496189	731800	557958	423056	527701	432602	569651	556721	426426	387935	356175	490414	492966	624969	264956	471904	267662	507971	311936	391544	487766	379838	538238	818712	356711	395769	446792	356672	366727	469038	452039	361636	487224	799323	489336	488528	322600	443341	550091	637667	467491	526261
argininate*	7211344	3828995	10440850	4463759	6345893	6902888	6419735	4672491	2427282	3309809	5245196	4181206	8535257	8297669	7398245	5850401	7001375	7580089	6553684	2666750	5801026	6490818	5457890	4341848	6740240	3035662	4981568	5117282	4131686	3766288	1708895	2790323	4692447	4397587	7574753	7425155	6065709	7400958	5712709	6280881	5827821	2226519	6150594	5819746	6133369	7097012	7561476	4634358	4471494
arginine	1273780096	1021825216	1360429824	1128762624	1163621760	1013726208	1308563456	1440663552	1182016256	1224095104	1226457984	1131461376	1109124096	1301607040	1187302528	975936768	1286537216	1194236032	1241732096	1258914944	1233715328	1133855616	1382500224	1354762752	1522340608	1272898432	1211909376	1302222080	1348331776	1549371008	1540371584	1417384192	1517487744	1290637056	1132420224	1373431936	1218171136	1099157376	1115046912	1175531520	1131231616	1116542464	1236951424	1207995904	1292782848	1546501888	1358274560	1301209856	1115614080
asparagine	367677024	285262432	395732128	390668096	276150880	324472768	437392640	395853376	460860160	413045664	408716480	359037728	381394336	386652384	397555360	240481840	339517056	432813792	384323616	454139872	485817920	353797920	423934144	448631968	453271936	432007936	343833088	420980576	477504320	459245632	567019840	510767424	493883040	403815360	354635520	376817824	384281664	263930672	304792992	408203552	341084160	414651328	463897120	351102784	360226272	509504640	439542016	433826400	315003936
aspartate	35446684	27865768	47008284	35683844	35225748	25208866	39391452	24669668	40410492	27153610	54932944	33813168	40592884	38443784	38392036	34530144	40615372	37247252	39485116	31566030	32998832	42624252	30618018	37647224	43555484	33100978	40570892	35091700	44856488	27683226	40772992	43195100	52336576	35142200	32504138	35740900	30640320	41339668	32865488	41737456	31603550	29649604	36712236	37083052	37811652	58489032	48169324	57333496	45866332
azelate (C9-DC)	320528	248011	323216	394661	231619	295196	339287	308872	239007	231896	325535	323074	550533	426093	362225	541981	226024	299390	528482	269362	256777	392278	588485	1524693	320351	597758	336631	523123	596207	416267	439173	540000	602773	371524	511868	479700	805144	898499	327274	390079	407032	490368	396892	713818	732070	726952	965105	1114810	1605827
behenoyl dihydrosphingomyelin (d18:0/22:0)*	6363356	9598815	9342241	9247981	20466194	15453610	17480540	16749627	18638312	9522261	7044987	6995757	9063256	8952160	10111299	13305384	16989952	14614612	10593313	10274910	7755096	5356871	5991380	8803852	9660374	6888407	21198222	16513343	16779044	16641090	19236168	7481514	7807808	5409062	7201481	7195192	8155035	13265009	15777294	13861178	17406268	9542213	7112439	4974644	14633226	14433568	11172011	8625281	16808908
behenoyl sphingomyelin (d18:1/22:0)*	650009280	598540032	682768768	597538944	783905408	703108160	803563072	749595136	1090305152	703430912	465113472	591750464	627299008	632426624	769839936	693565056	719224192	787492416	630919616	756217920	678083456	413281408	640229696	549923712	727584576	462204416	779282688	718881024	804694592	737616064	1082542976	590002048	526805024	513767424	550425728	661524096	714419648	625568128	701429504	824848064	894940224	750198016	644596224	473157472	652820096	693390336	701369664	680718784	724958784
behenoylcarnitine (C22)*	203160	211753	275575	237730	274497	294824	161415	203669	385648	293356	165567	273267	242439	264089	245852	182089	227569	214423	235337	206402	234573	159532	187817	321649	266264	154627	240282	251514	195453	214246	343071	157814	233697	274897	236303	290889	277864	238923	289831	427764	390422	358149	279977	226419	371951	586743	383087	260854	433687
benzoate	2115244	2549602	1478950	2022993	2005976	2081265	1755378	1836463	1744648	1726753	1800803	2777014	1838838	1989640	1836578	1272779	1278299	2058048	2910465	2.06923e+06	1955084	2964456	1993783	2303796	1835594	2066848	2335559	1659408	2644639	2297470	3069282	1718175	1740889	5474596	2702268	2038707	2192292	2253517	2253653	866363	1832576	2119342	2094462	1992746	1670053	2513438	1818825	2388680	1959366
beta-alanine	18734620	12684042	21582788	18236548	21729480	13692554	14611166	17547418	19996840	18959740	23248688	22790518	17074764	21717646	19561500	17429500	22949304	19355808	25914958	15509444	19165532	18716072	14034776	12584014	24463492	17425638	24461434	18956700	18084526	20801840	21605646	22171752	19673084	13526232	11076113	20997866	15750234	26781262	18677434	16458823	17592518	12106819	22146400	19521382	19774616	21795620	22817634	20991496	18119698
beta-citrylglutamate	106553	117070	136443	195830	163966	143429	258370	200212	202347	195952	216437	122674	180099	138817	167622	185197	172773	213243	171183	193700	199436	233563	77259	185116	130934	197772	131940	181162	213589	170283	246510	245007	174242	82519	124168	98611	133985	171374	142951	216115	174084	172932	199616	119041	216555	187771	141184	271430	196732
beta-cryptoxanthin	5874193	2559802	2849195	2859766	1801259	5216044	9604170	5676103	9217842	4617210	2618018	6364744	2669979	3021239	5183813	1610514	6771329	10306071	5337604	7569233	5998194	1531477	5540456	2056682	3062403	3339020	1872568	6417455	8807914	6611595	9638062	2783799	2728370	4625863	1659948	2532979	4928977	1386300	5346511	7721747	3161287	8535005	5043893	1408028	1837849	3153967	2588059	4180036	5551110
beta-hydroxyisovalerate	1502067	1136888	1466679	1122729	1660216	1570068	1767661	697446	1375224	1633514	1323908	1227088	1307960	868904	1132500	1922661	1433314	1799614	1259783	1007752	1842755	1361176	1081163	952770	1416258	1152168	1825100	1293481	1507370	1237405	1608757	1485316	1448464	931179	1319710	1315424	1067152	1582912	1642919	1436478	847492	1411273	1195726	1544477	1033801	1674887	1016849	1981431	1613882
beta-sitosterol	694343	644738	587631	292055	418309	416489	601928	663174	813837	287383	214336	411741	904111	693597	788920	583770	693652	658084	492689	711462	510494	517540	546650	567725	874381	292476	463354	659949	504420	621255	626710	219581	325397	404292	600820	478934	660685	571474	545353	635277	560340	622454	446979	476851	548547	842929	560836	534924	610329
betaine	984961920	752287232	1194778880	936014720	961688832	821023616	1134915584	1036132608	724993984	988114368	1010334080	932369024	737160448	1173056512	1024775296	856449088	1093871232	1136859776	1003412480	763516224	1016865024	976515328	975494656	724980608	1066592832	895776512	974713536	892271872	1061208064	956470912	806862080	964014144	1078736896	968871488	747478400	1127011712	956525760	955625728	917731840	1134002048	1008263168	643673472	993094528	920697472	788853184	966132032	1247481088	979927616	908390144
betonicine	268216	700077	710013	896143	1783954	714294	627617	622094	2.01727e+06	1590758	719920	793104	2211990	674931	2382530	1734758	2332040	750742	651661	1012300	911303	584310	434918	1613837	855465	1910586	2435168	1117014	926345	1520095	1148109	1755484	1429269	3171373	3230814	5525973	6823456	7425148	3759544	11460888	4888177	3998186	3114521	4065674	5467929	3197020	5519664	5770050	4966007
bilirubin (E,E)*	32502416	16987898	29323830	20835508	47638388	33950608	30889208	13545501	49792612	33590004	22334050	20668062	23121546	28133328	27067662	47357020	39049932	20931338	23683408	26802674	20912410	20901316	33297512	20550098	25381918	20626998	47446928	54694228	21065896	47138604	42118396	23458610	21565678	17114414	14260833	22195670	18640780	30482738	34961732	15897223	22560308	24993654	17101086	20731254	32199858	19935102	22631168	19185776	46752820
bilirubin (E,Z or Z,E)*	3886900	2623320	4771465	3960773	4543712	5343745	3846102	2500268	4610411	6000430	4536219	3515429	3278935	4516894	5012942	3962605	6298771	4171582	4805709	3450977	3789916	4032184	3840342	2488724	4062875	2827831	5217863	7875268	4005226	10433187	4812061	3475618	4258424	2832679	2583849	3561233	3520461	4090133	5339603	3703870	3349869	3454656	3210686	3484354	4286578	3573328	4203264	3494321	6668215
bilirubin (Z,Z)	161426816	118116712	193730128	168941984	196277552	235868032	167093808	202725280	210396208	208066848	186641760	140855632	122181784	159756528	131041944	176563600	211051664	141652496	190935008	157472368	149384256	174431200	171353152	111329176	152794912	110592960	178244000	266360288	157105536	301381888	205737104	148297072	186841408	116027376	97891632	125111648	86528440	171067344	189576496	113582424	218175264	109289376	126930192	144054304	143427248	150868416	146852496	93391016	243753760
biliverdin	3406322	1862704	3329870	2156408	4800394	5570498	3208476	17658066	5153010	3635527	2836459	1982382	1942267	2814762	4056758	5171193	5541764	2337656	2756302	2585774	1912947	2539495	2997411	1874932	2803231	1556211	4938218	6526366	2555623	3097610	3493340	2501903	2147442	1524876	1183825	2254481	2427078	3259204	4612449	1938896	2732625	2448549	1418391	2348400	2625299	2890433	2287193	2961590	6493877
bisphenol A	561385	441417	1230952	1592352	1089819	877681	3580627	2785335	2277660	781445	1453312	644446	392248	1371020	1484986	973122	1204401	1021714	1777461	1095392	3280469	2304359	531904	1278049	2733229	2066133	1156428	1732725	3020206	2373990	1872403	1224526	1985225	647885	544179	1584644	817826	1792539	1253109	1969392	1312935	1463810	2994536	847451	667877	888688	1403557	2101420	1991794
butyrylcarnitine (C4)	7573376	10020218	8689500	13749380	15991294	6844783	8944448	9708281	10513519	7954300	11233678	6759998	13704285	9897008	14849726	15080100	12760798	10287836	7947843	9276410	11332555	14522138	5243010	10223846	5908846	8345345	11757696	7824703	8029769	7672103	10234862	7582336	12277688	7387653	10541584	6483943	10209256	14013409	9741437	11112948	8131472	7971122	10493235	14132273	13868207	11745430	6952292	11746259	7608954
C-glycosyltryptophan	362461	449815	448814	447561	626086	550106	512225	523801	460628	601092	581011	375936	434031	450442	437387	580341	563693	403306	442224	441117	501688	500288	370160	507997	446365	487580	504528	551440	452452	404549	336121	559250	434920	379521	403846	425674	369655	707626	553181	441535	469707	351366	491928	419038	514881	453166	439356	367776	510256
campesterol	1033800	1206935	1572886	571029	431554	797249	770628	864950	1594064	636180	248518	934494	1738283	1689723	1453841	429259	910613	921597	731008	1316837	734523	283041	893888	1082114	1601433	531718	500688	744107	571734	885804	1430019	446437	284966	726955	1347497	1454309	1103929	498777	799601	975015	856412	1392498	694328	314462	1092473	1750868	1473470	925520	875726
caprate (10:0)	9777767	12278981	9441349	9443485	6950898	12882559	6672785	10915043	15712790	9517026	7562227	14428894	12950344	14102751	10185737	9725628	13373452	14659250	9823724	14089268	7733133	13309659	9162078	24477676	16962286	10272469	15856710	17941440	15734096	14361040	19890580	11856222	12102924	19344064	15646819	34798340	28083404	18374436	27096536	23042424	20078950	28092956	18774108	18438662	36933684	55025424	54992752	111029744	87399800
caprylate (8:0)	1996837	2492706	3086275	3097023	2194303	2972785	2083939	2756736	3067954	2322450	2879768	3425357	3368378	3974301	2540345	3082303	3015214	3463197	2490405	3108065	1980352	2925163	6431070	15650980	10668237	7532133	11014915	12469582	10197972	12576109	17116260	7259576	9665788	8347917	8004937	19034404	9489334	9510544	8984166	9004989	7459236	7416516	5762141	8088466	9251025	18970604	16902232	40983084	22782076
carboxyethyl-GABA	342461	316048	335647	429247	437680	346011	322481	272410	425519	366440	379902	315382	509649	268022	438954	514284	244862	360621	312664	413429	413509	391760	313911	432136	306505	430631	456750	341547	338516	271879	467558	471768	354163	372449	371119	328226	539740	522428	393011	458180	340467	405865	495905	382081	202597	490060	346164	442291	265860
carnitine	2114338944	2026040832	2346532352	2105440768	2332596224	1698870272	2352464384	2323183616	1712040448	2557841664	2341123072	1880455040	2104108800	2348136960	2299740160	1957900544	2287019264	2326226688	2275493632	1882416256	2576279040	2278551808	1891828480	2010901248	2154052608	1789343232	2129671552	1948468608	2167947776	2220784128	1749616000	2579343872	2229167104	1780846080	1949213184	1999243136	2097406464	2137536896	1935386496	2230477312	2114364800	1558100480	2439829248	2143766144	2004033280	2412623104	2067441792	1935714048	1838226560
carotene diol (1)	25480304	11424801	20238576	13976895	10268377	38513100	37332464	14051065	13114062	12003209	14797754	20735888	12933700	16819250	16643871	10754148	30189464	44840236	17955036	16069487	15203581	11216963	23844736	9951677	16996874	14509755	11981507	23387208	34813228	19867930	12487317	11544746	15190339	20053382	15010111	14193477	17673668	10781897	30727506	49801992	14823878	14733879	12771654	10655202	8442562	13550016	20381276	15389811	23876566
carotene diol (2)	3772675	2106434	3174008	2014185	1376653	7393686	7926682	3220876	1761505	2307877	2758948	3265837	1837976	2882230	2734562	2082558	5660175	8117936	2826243	2963912	2173879	2330569	3601745	1890931	2948997	1896377	2011199	3595018	7331230	2571651	1626944	2658306	3014122	3664688	2785127	2195116	2657685	2484090	6505208	7351998	2406786	2367446	1557601	2195993	955528	2900976	3154856	2832016	3367134
carotene diol (3)	1762019	977216	1063952	1010269	440002	2543878	3265591	984293	856603	728352	831523	1127956	815707	1178718	1278302	537730	1681851	3836256	1170718	1169025	1027070	583050	1531939	740642	1031046	904571	548829	1372625	3221202	1193429	855549	698693	896709	1152695	1025238	911536	1680593	490515	2000822	4085969	1018403	1026154	1010693	533696	410293	889086	1115458	1236384	1576378
catechol sulfate	3254233	3703667	6213503	401332	8650484	7232085	3672127	11477452	12404150	25220250	9748015	5203703	8783358	5299156	535778	6728999	5674825	7881460	5983386	43712592	6629438	6999566	4544536	10158771	4296879	549691	6813324	5877894	2077763	14639422	32687784	12000040	19245892	10438319	14293099	6219755	1079303	7398579	7965725	5559042	19828298	21920642	5882395	20135362	9705001	12838419	3528463	1600469	4187128
ceramide (d16:1/24:1, d18:1/22:1)*	2750245	3121441	4463083	4388633	3356644	2002889	3996873	3254049	4993316	3737662	3079376	2336213	4097475	4501242	4427305	2624296	2186549	4241800	2686430	3904871	3593505	2632292	2834789	3318065	5134619	3625322	3132720	2632093	4830424	3663226	4759083	2863869	3727186	2183000	2936525	3965071	3611207	2026017	1908139	4384198	3159227	3813984	3493918	2878442	3941295	4196766	4595315	3591540	2336461
ceramide (d18:1/14:0, d16:1/16:0)*	1351141	1.40922e+06	1624224	1417955	1312519	1.4908e+06	1835016	1467946	2833832	1.55693e+06	987377	1357684	1577002	1687390	1856168	1450146	1.5353e+06	2119639	1480929	1779751	1894700	1043549	1291788	2003143	2092340	1225953	1402493	1.81939e+06	2106502	1644631	2684716	1.58715e+06	1275092	1018895	1431510	1687402	1631521	892614	1.47681e+06	2152125	1798107	1829638	1393428	1294277	1928220	3052050	1634136	1911615	1.66625e+06
ceramide (d18:1/17:0, d17:1/18:0)*	542912	634514	948701	505327	603846	408323	657911	755136	1099219	794370	647467	621206	847390	873960	614355	498982	463062	802014	680579	842054	789306	517310	597503	603285	985764	208347	479373	542622	667631	893819	1065688	570686	793044	403719	589191	727819	359428	440013	412400	772383	588084	901024	611706	510125	1096038	910967	975871	496620	450375
ceramide (d18:1/20:0, d16:1/22:0, d20:1/18:0)*	6252302	7866405	10008704	8904971	6865521	5619456	9774633	8642198	10915454	9390346	7660461	6474778	10833911	11500743	10376493	6051926	5850495	9528502	7738672	9967336	10041908	6712353	6288535	7555520	10966987	7625967	6371206	6415589	9475390	8767808	11973488	7372503	8587666	5672990	8281420	9676884	9317560	5570451	5430724	9808124	8924643	10522919	9261457	6790358	12285493	10328659	10714197	8426512	6452399
ceramide (d18:2/24:1, d18:1/24:2)*	13407376	11794904	20779374	16751718	15074288	10503558	16514845	14333718	15688163	16542479	14051937	12970112	15608791	22278798	17096156	12355736	11103012	15759519	10680014	13781128	16691659	12315131	14336647	11791491	23489934	12606120	14674601	13879754	18462018	15531871	15823000	12667392	16676719	10948663	12107313	18604056	14061903	10383022	9730678	16735338	13695706	13748304	15309964	12430538	15751103	16022692	21796796	13335199	12723464
cerotoylcarnitine (C26)*	4599383	3220181	3533328	3412401	3549754	3119127	3241898	3684994	4461046	3471174	3473856	4829031	3985651	3694956	3428331	3608854	3216448	3801081	3580667	3078055	4082656	3336704	4666967	2769115	3423640	3412346	3718534	3469455	3089106	3957441	4108358	2889984	3854529	4426993	3166096	3300533	3655726	3663894	3046934	4166925	4662672	3373025	3686778	3108675	3827225	4486206	3819454	3984523	3627431
chenodeoxycholate	8797571	7211148	30816750	5281443	10853218	39335064	16292669	6556176	6943168	3810133	16218076	3677596	31995988	19622594	30296722	7261956	46647500	32308936	3487856	3769368	19802696	7666068	2925120	2918423	10509763	4564709	7883087	6898467	6231062	2880922	2715127	2317740	3331596	2190597	18517896	10195555	4648024	14601802	66234312	19584736	4971544	3734686	3338866	7193959	6657685	3936941	9782770	3645226	32476700
cholate	1013288	1793182	40875888	5120816	6280914	39413520	2940311	992846	7006554	2813845	12490376	291573	25884956	24584688	35835312	4206126	40718956	29425696	1678920	2169515	27721730	7632986	534443	457018	1715938	543939	1368049	3441667	1150426	789647	773427	842107	1027270	656711	15803919	3739185	1670159	8218009	39373792	9183886	3810928	1757355	1338134	4989860	2893063	386237	2434008	490296	25963900
cholesterol	818833408	586861184	840870336	548965952	709476992	814333888	928942720	918165312	1029994240	804920960	580453696	698878272	738467584	936703616	839574272	678154304	896902848	942337984	807370304	886169536	782106752	546083328	764442816	541098880	949669568	534439104	827760256	787321344	891238016	924231936	942228672	559364032	670966400	636101568	662501312	850075840	833950848	715651200	852573824	946490112	776779328	984930816	706875456	597835072	772777280	909829760	926391936	726579008	903554112
choline	372628640	288102880	328080864	387868992	377010464	315143936	321890656	270863968	366035136	347405760	390202496	307989312	278790464	299802848	420121728	316951136	421667808	355937088	290599904	299959008	346658976	332709184	387661472	254134896	330636800	361669216	380490720	333686272	360401568	310144864	385230048	380593792	397988064	385963392	311402528	350840576	360976928	424476896	380894464	414788832	296119136	264037104	412075072	342937856	315658784	345915424	372028096	448477760	371093888
[truncated: 469 more rows]
[truncated: 80 more columns]
