# Supplementary material for: Time-restricted feeding alters lipid and amino acid metabolite rhythmicity without perturbing clock gene expression
Source: Nat Commun. 2020 Sep 16;11:4643. doi: 10.1038/s41467-020-18412-w (PMC7495469; doi:10.1038/s41467-020-18412-w)
Supplement: Supplementary file 6 — Source Data [file 41467_2020_18412_MOESM6_ESM.xlsx]

## Sheet: Fig1
Not applicable

## Sheet: Fig2a
union	EXF_unique	TRF_unique
ENSG00000003402	ENSG00000004660	ENSG00000001629
ENSG00000003436	ENSG00000004799	ENSG00000001631
ENSG00000005194	ENSG00000004948	ENSG00000003987
ENSG00000005981	ENSG00000005059	ENSG00000004866
ENSG00000006432	ENSG00000005073	ENSG00000004897
ENSG00000006451	ENSG00000005801	ENSG00000005022
ENSG00000006576	ENSG00000006016	ENSG00000005486
ENSG00000008083	ENSG00000007341	ENSG00000005889
ENSG00000008405	ENSG00000010319	ENSG00000006025
ENSG00000008513	ENSG00000011114	ENSG00000006459
ENSG00000008853	ENSG00000011347	ENSG00000006468
ENSG00000010072	ENSG00000011405	ENSG00000006530
ENSG00000010244	ENSG00000012983	ENSG00000006652
ENSG00000010295	ENSG00000017260	ENSG00000006831
ENSG00000011566	ENSG00000023839	ENSG00000007376
ENSG00000013503	ENSG00000026036	ENSG00000007384
ENSG00000018510	ENSG00000033627	ENSG00000007866
ENSG00000023287	ENSG00000043514	ENSG00000007923
ENSG00000033800	ENSG00000049883	ENSG00000007933
ENSG00000037965	ENSG00000059377	ENSG00000007944
ENSG00000040199	ENSG00000060339	ENSG00000008086
ENSG00000040487	ENSG00000060688	ENSG00000008256
ENSG00000040633	ENSG00000062822	ENSG00000008283
ENSG00000043143	ENSG00000064300	ENSG00000008382
ENSG00000047346	ENSG00000065054	ENSG00000008441
ENSG00000048052	ENSG00000065809	ENSG00000008869
ENSG00000049246	ENSG00000066629	ENSG00000009413
ENSG00000051108	ENSG00000066933	ENSG00000009780
ENSG00000054967	ENSG00000067900	ENSG00000010165
ENSG00000057704	ENSG00000069122	ENSG00000010818
ENSG00000059758	ENSG00000071243	ENSG00000011009
ENSG00000062598	ENSG00000071794	ENSG00000011198
ENSG00000064393	ENSG00000072134	ENSG00000011201
ENSG00000064651	ENSG00000073910	ENSG00000011243
ENSG00000064763	ENSG00000073921	ENSG00000011258
ENSG00000065491	ENSG00000074696	ENSG00000012211
ENSG00000065675	ENSG00000075568	ENSG00000012232
ENSG00000065883	ENSG00000075643	ENSG00000013375
ENSG00000066027	ENSG00000076043	ENSG00000013392
ENSG00000066923	ENSG00000076351	ENSG00000014216
ENSG00000067141	ENSG00000078304	ENSG00000015532
ENSG00000068137	ENSG00000078795	ENSG00000016864
ENSG00000068976	ENSG00000080815	ENSG00000018408
ENSG00000069329	ENSG00000081059	ENSG00000018699
ENSG00000069702	ENSG00000081692	ENSG00000019995
ENSG00000069869	ENSG00000082701	ENSG00000020256
ENSG00000070018	ENSG00000084093	ENSG00000020426
ENSG00000070159	ENSG00000087074	ENSG00000021776
ENSG00000070759	ENSG00000087085	ENSG00000023330
ENSG00000070770	ENSG00000087903	ENSG00000023608
ENSG00000072401	ENSG00000088035	ENSG00000023909
ENSG00000072422	ENSG00000088179	ENSG00000024862
ENSG00000072736	ENSG00000088826	ENSG00000025434
ENSG00000073282	ENSG00000088986	ENSG00000026103
ENSG00000074590	ENSG00000089006	ENSG00000027075
ENSG00000075711	ENSG00000091039	ENSG00000031823
ENSG00000077684	ENSG00000091831	ENSG00000033011
ENSG00000079102	ENSG00000092208	ENSG00000033030
ENSG00000079156	ENSG00000092421	ENSG00000033100
ENSG00000079308	ENSG00000099901	ENSG00000034510
ENSG00000080546	ENSG00000100075	ENSG00000034677
ENSG00000080573	ENSG00000100302	ENSG00000035141
ENSG00000080839	ENSG00000100324	ENSG00000037637
ENSG00000081177	ENSG00000100330	ENSG00000037757
ENSG00000081181	ENSG00000100483	ENSG00000038210
ENSG00000081721	ENSG00000100625	ENSG00000038274
ENSG00000082153	ENSG00000100764	ENSG00000038358
ENSG00000082898	ENSG00000100918	ENSG00000039319
ENSG00000086102	ENSG00000101096	ENSG00000039560
ENSG00000086570	ENSG00000101146	ENSG00000040531
ENSG00000086589	ENSG00000101210	ENSG00000041880
ENSG00000087206	ENSG00000101265	ENSG00000047056
ENSG00000088756	ENSG00000101266	ENSG00000047662
ENSG00000088854	ENSG00000101350	ENSG00000049239
ENSG00000089163	ENSG00000101624	ENSG00000049656
ENSG00000090376	ENSG00000101843	ENSG00000049759
ENSG00000091656	ENSG00000101844	ENSG00000049769
ENSG00000092330	ENSG00000101916	ENSG00000050820
ENSG00000092531	ENSG00000101935	ENSG00000051009
ENSG00000092871	ENSG00000102362	ENSG00000051382
ENSG00000094916	ENSG00000102760	ENSG00000052749
ENSG00000096060	ENSG00000102967	ENSG00000052795
ENSG00000099219	ENSG00000103064	ENSG00000053770
ENSG00000100100	ENSG00000103160	ENSG00000054598
ENSG00000100234	ENSG00000103257	ENSG00000054803
ENSG00000100335	ENSG00000103647	ENSG00000054965
ENSG00000100416	ENSG00000103769	ENSG00000055044
ENSG00000100422	ENSG00000103978	ENSG00000056097
ENSG00000100429	ENSG00000104043	ENSG00000056972
ENSG00000100461	ENSG00000104081	ENSG00000057294
ENSG00000100650	ENSG00000104290	ENSG00000057757
ENSG00000100722	ENSG00000104312	ENSG00000058091
ENSG00000100906	ENSG00000104524	ENSG00000059122
ENSG00000100994	ENSG00000104848	ENSG00000060069
ENSG00000101079	ENSG00000104879	ENSG00000060642
ENSG00000101191	ENSG00000104967	ENSG00000063176
ENSG00000101638	ENSG00000104974	ENSG00000063587
ENSG00000101745	ENSG00000105281	ENSG00000063978
ENSG00000101966	ENSG00000105778	ENSG00000064999
ENSG00000102531	ENSG00000105825	ENSG00000066117
ENSG00000103710	ENSG00000106086	ENSG00000067066
ENSG00000104228	ENSG00000106236	ENSG00000067596
ENSG00000104299	ENSG00000106462	ENSG00000068323
ENSG00000105127	ENSG00000106479	ENSG00000068745
ENSG00000105135	ENSG00000107036	ENSG00000068971
ENSG00000105516	ENSG00000107077	ENSG00000070404
ENSG00000105643	ENSG00000107443	ENSG00000070495
ENSG00000105856	ENSG00000107731	ENSG00000070610
ENSG00000105875	ENSG00000107816	ENSG00000070614
ENSG00000105889	ENSG00000107859	ENSG00000071073
ENSG00000106100	ENSG00000107882	ENSG00000071127
ENSG00000106799	ENSG00000108100	ENSG00000071242
ENSG00000107249	ENSG00000108389	ENSG00000072135
ENSG00000108091	ENSG00000108510	ENSG00000072310
ENSG00000108312	ENSG00000108654	ENSG00000072364
ENSG00000108349	ENSG00000108774	ENSG00000072415
ENSG00000108506	ENSG00000108854	ENSG00000072952
ENSG00000108557	ENSG00000108950	ENSG00000073060
ENSG00000108587	ENSG00000108984	ENSG00000073737
ENSG00000108733	ENSG00000109099	ENSG00000073849
ENSG00000108924	ENSG00000109113	ENSG00000073969
ENSG00000109016	ENSG00000109576	ENSG00000074054
ENSG00000109118	ENSG00000110042	ENSG00000074266
ENSG00000109381	ENSG00000110080	ENSG00000074356
ENSG00000109458	ENSG00000110583	ENSG00000074582
ENSG00000109572	ENSG00000110880	ENSG00000074855
ENSG00000109906	ENSG00000110917	ENSG00000075188
ENSG00000110077	ENSG00000111046	ENSG00000075407
ENSG00000110108	ENSG00000111424	ENSG00000075420
ENSG00000110344	ENSG00000111596	ENSG00000075651
ENSG00000110422	ENSG00000111647	ENSG00000076356
ENSG00000111266	ENSG00000111785	ENSG00000076716
ENSG00000111530	ENSG00000112062	ENSG00000077044
ENSG00000111671	ENSG00000112182	ENSG00000077147
ENSG00000111684	ENSG00000112200	ENSG00000077235
ENSG00000112234	ENSG00000112294	ENSG00000078043
ENSG00000112319	ENSG00000112592	ENSG00000078237
ENSG00000112473	ENSG00000112763	ENSG00000078269
ENSG00000112561	ENSG00000112893	ENSG00000078549
ENSG00000112851	ENSG00000113163	ENSG00000078687
ENSG00000112874	ENSG00000113595	ENSG00000079277
ENSG00000113369	ENSG00000113658	ENSG00000079335
ENSG00000113384	ENSG00000114030	ENSG00000079432
ENSG00000113594	ENSG00000114541	ENSG00000079459
ENSG00000113716	ENSG00000115107	ENSG00000079950
ENSG00000113739	ENSG00000115266	ENSG00000080493
ENSG00000114648	ENSG00000115267	ENSG00000080819
ENSG00000114739	ENSG00000115461	ENSG00000080947
ENSG00000114988	ENSG00000115486	ENSG00000081189
ENSG00000115221	ENSG00000115904	ENSG00000081853
ENSG00000115226	ENSG00000116678	ENSG00000082497
ENSG00000115568	ENSG00000116815	ENSG00000082996
ENSG00000116260	ENSG00000117000	ENSG00000083312
ENSG00000116584	ENSG00000117091	ENSG00000083520
ENSG00000116761	ENSG00000117394	ENSG00000083535
ENSG00000116903	ENSG00000117408	ENSG00000083807
ENSG00000117479	ENSG00000117682	ENSG00000084073
ENSG00000117525	ENSG00000118965	ENSG00000084090
ENSG00000117859	ENSG00000119004	ENSG00000084112
ENSG00000118523	ENSG00000119523	ENSG00000084463
ENSG00000118689	ENSG00000119599	ENSG00000084774
ENSG00000118898	ENSG00000119714	ENSG00000085274
ENSG00000119138	ENSG00000119927	ENSG00000085382
ENSG00000119231	ENSG00000120049	ENSG00000085741
ENSG00000119401	ENSG00000120158	ENSG00000086015
ENSG00000119771	ENSG00000120334	ENSG00000086061
ENSG00000119778	ENSG00000120437	ENSG00000086062
ENSG00000119862	ENSG00000120539	ENSG00000086848
ENSG00000119900	ENSG00000120594	ENSG00000087008
ENSG00000119938	ENSG00000120875	ENSG00000087087
ENSG00000120129	ENSG00000121644	ENSG00000087152
ENSG00000120162	ENSG00000121988	ENSG00000087191
ENSG00000120832	ENSG00000122641	ENSG00000087263
ENSG00000121440	ENSG00000122966	ENSG00000087301
ENSG00000121903	ENSG00000123342	ENSG00000087303
ENSG00000122299	ENSG00000124440	ENSG00000088256
ENSG00000122390	ENSG00000124615	ENSG00000088298
ENSG00000122547	ENSG00000124659	ENSG00000088812
ENSG00000122783	ENSG00000124743	ENSG00000088930
ENSG00000122863	ENSG00000125775	ENSG00000088970
ENSG00000123095	ENSG00000125821	ENSG00000089094
ENSG00000123119	ENSG00000126216	ENSG00000089250
ENSG00000123643	ENSG00000126261	ENSG00000089876
ENSG00000123689	ENSG00000126759	ENSG00000089916
ENSG00000124019	ENSG00000126882	ENSG00000090238
ENSG00000124193	ENSG00000127054	ENSG00000090316
ENSG00000124701	ENSG00000127325	ENSG00000090372
ENSG00000124766	ENSG00000128228	ENSG00000090432
ENSG00000124782	ENSG00000128294	ENSG00000090520
ENSG00000125457	ENSG00000128607	ENSG00000091073
ENSG00000125845	ENSG00000128815	ENSG00000091127
ENSG00000125848	ENSG00000128833	ENSG00000095139
ENSG00000125871	ENSG00000129317	ENSG00000095319
ENSG00000125945	ENSG00000129535	ENSG00000095587
ENSG00000125952	ENSG00000129636	ENSG00000095951
ENSG00000126368	ENSG00000130021	ENSG00000097007
ENSG00000126821	ENSG00000130299	ENSG00000097096
ENSG00000127191	ENSG00000130592	ENSG00000099250
ENSG00000127324	ENSG00000130699	ENSG00000099260
ENSG00000127824	ENSG00000130755	ENSG00000099284
ENSG00000127948	ENSG00000130921	ENSG00000099810
ENSG00000127993	ENSG00000131043	ENSG00000099814
ENSG00000128923	ENSG00000131061	ENSG00000099904
ENSG00000128965	ENSG00000131435	ENSG00000100027
ENSG00000129255	ENSG00000131504	ENSG00000100036
ENSG00000129422	ENSG00000131732	ENSG00000100084
ENSG00000129518	ENSG00000131831	ENSG00000100106
ENSG00000129534	ENSG00000132359	ENSG00000100109
ENSG00000129744	ENSG00000132434	ENSG00000100154
ENSG00000129749	ENSG00000132640	ENSG00000100201
ENSG00000129993	ENSG00000132801	ENSG00000100219
ENSG00000130222	ENSG00000132819	ENSG00000100220
ENSG00000130304	ENSG00000132965	ENSG00000100221
ENSG00000130703	ENSG00000132967	ENSG00000100242
ENSG00000130766	ENSG00000133195	ENSG00000100263
ENSG00000131375	ENSG00000133624	ENSG00000100281
ENSG00000131462	ENSG00000134152	ENSG00000100284
ENSG00000132274	ENSG00000134453	ENSG00000100311
ENSG00000132313	ENSG00000134470	ENSG00000100354
ENSG00000132326	ENSG00000134851	ENSG00000100395
ENSG00000132405	ENSG00000134986	ENSG00000100426
ENSG00000132436	ENSG00000135083	ENSG00000100664
ENSG00000132773	ENSG00000135090	ENSG00000100697
ENSG00000132824	ENSG00000135253	ENSG00000100796
ENSG00000132825	ENSG00000135362	ENSG00000100888
ENSG00000133193	ENSG00000135678	ENSG00000100890
ENSG00000133794	ENSG00000135679	ENSG00000101040
ENSG00000133895	ENSG00000135801	ENSG00000101098
ENSG00000134294	ENSG00000135912	ENSG00000101152
ENSG00000134480	ENSG00000135945	ENSG00000101158
ENSG00000134504	ENSG00000136250	ENSG00000101298
ENSG00000134758	ENSG00000136490	ENSG00000101306
ENSG00000134780	ENSG00000136560	ENSG00000101346
ENSG00000134817	ENSG00000136636	ENSG00000101464
ENSG00000134852	ENSG00000136826	ENSG00000101544
ENSG00000134910	ENSG00000136827	ENSG00000101654
ENSG00000135144	ENSG00000136828	ENSG00000101972
ENSG00000135821	ENSG00000137074	ENSG00000101997
ENSG00000135823	ENSG00000137338	ENSG00000102010
ENSG00000135870	ENSG00000137507	ENSG00000102043
ENSG00000135956	ENSG00000137672	ENSG00000102349
ENSG00000136044	ENSG00000137804	ENSG00000102580
ENSG00000136111	ENSG00000138303	ENSG00000102606
ENSG00000136156	ENSG00000138614	ENSG00000102678
ENSG00000136279	ENSG00000138642	ENSG00000102683
ENSG00000136478	ENSG00000139211	ENSG00000102710
ENSG00000136603	ENSG00000139278	ENSG00000102738
ENSG00000136868	ENSG00000139372	ENSG00000102743
ENSG00000136870	ENSG00000139631	ENSG00000102804
ENSG00000136932	ENSG00000139679	ENSG00000102870
ENSG00000136935	ENSG00000139793	ENSG00000102900
ENSG00000136999	ENSG00000139826	ENSG00000102935
ENSG00000137491	ENSG00000139977	ENSG00000102996
ENSG00000137872	ENSG00000140009	ENSG00000103024
ENSG00000138375	ENSG00000140479	ENSG00000103091
ENSG00000138413	ENSG00000140564	ENSG00000103111
ENSG00000138617	ENSG00000141068	ENSG00000103184
ENSG00000138688	ENSG00000141452	ENSG00000103196
ENSG00000138767	ENSG00000141580	ENSG00000103227
ENSG00000139112	ENSG00000141622	ENSG00000103326
ENSG00000139132	ENSG00000141664	ENSG00000103365
ENSG00000139292	ENSG00000141933	ENSG00000103429
ENSG00000139438	ENSG00000141985	ENSG00000103502
ENSG00000139645	ENSG00000142528	ENSG00000103549
ENSG00000139719	ENSG00000143127	ENSG00000104067
ENSG00000139926	ENSG00000143363	ENSG00000104129
ENSG00000139946	ENSG00000143412	ENSG00000104142
ENSG00000140006	ENSG00000143545	ENSG00000104164
ENSG00000140044	ENSG00000143622	ENSG00000104218
ENSG00000140455	ENSG00000143632	ENSG00000104517
ENSG00000140577	ENSG00000143633	ENSG00000104695
ENSG00000141682	ENSG00000143751	ENSG00000104903
ENSG00000142751	ENSG00000143753	ENSG00000105186
ENSG00000143157	ENSG00000143793	ENSG00000105220
ENSG00000143643	ENSG00000143858	ENSG00000105245
ENSG00000143842	ENSG00000143924	ENSG00000105364
ENSG00000143878	ENSG00000143952	ENSG00000105447
ENSG00000143889	ENSG00000143995	ENSG00000105576
ENSG00000143933	ENSG00000144233	ENSG00000105649
ENSG00000144476	ENSG00000144580	ENSG00000105656
ENSG00000144566	ENSG00000144596	ENSG00000105676
ENSG00000144843	ENSG00000144711	ENSG00000105705
ENSG00000145241	ENSG00000144847	ENSG00000105707
ENSG00000145358	ENSG00000145016	ENSG00000105738
ENSG00000145390	ENSG00000145022	ENSG00000105808
ENSG00000145604	ENSG00000145495	ENSG00000105829
ENSG00000145675	ENSG00000145740	ENSG00000105866
ENSG00000146587	ENSG00000145743	ENSG00000105976
ENSG00000146809	ENSG00000145945	ENSG00000106105
ENSG00000147036	ENSG00000146067	ENSG00000106245
ENSG00000147439	ENSG00000146426	ENSG00000106246
ENSG00000147475	ENSG00000146926	ENSG00000106305
ENSG00000147526	ENSG00000147862	ENSG00000106366
ENSG00000147679	ENSG00000147905	ENSG00000106367
ENSG00000148297	ENSG00000148200	ENSG00000106415
ENSG00000148356	ENSG00000148384	ENSG00000106524
ENSG00000149289	ENSG00000148429	ENSG00000106560
ENSG00000149657	ENSG00000148484	ENSG00000106608
ENSG00000150054	ENSG00000148660	ENSG00000106609
ENSG00000150347	ENSG00000148719	ENSG00000106636
ENSG00000150764	ENSG00000149474	ENSG00000106638
ENSG00000150907	ENSG00000149636	ENSG00000106692
ENSG00000150938	ENSG00000150457	ENSG00000106803
ENSG00000151117	ENSG00000150712	ENSG00000107242
ENSG00000151150	ENSG00000151090	ENSG00000107282
ENSG00000151612	ENSG00000151348	ENSG00000107290
ENSG00000151689	ENSG00000151623	ENSG00000107372
ENSG00000152049	ENSG00000151779	ENSG00000107614
ENSG00000152102	ENSG00000152147	ENSG00000107643
ENSG00000152779	ENSG00000152382	ENSG00000107796
ENSG00000153037	ENSG00000152484	ENSG00000107819
ENSG00000153560	ENSG00000152492	ENSG00000107854
ENSG00000153879	ENSG00000152520	ENSG00000107937
ENSG00000154188	ENSG00000153561	ENSG00000108021
ENSG00000154309	ENSG00000153975	ENSG00000108176
ENSG00000154845	ENSG00000154080	ENSG00000108256
ENSG00000154856	ENSG00000154174	ENSG00000108262
ENSG00000154928	ENSG00000154415	ENSG00000108306
ENSG00000155256	ENSG00000154429	ENSG00000108342
ENSG00000155313	ENSG00000154781	ENSG00000108406
ENSG00000155761	ENSG00000155097	ENSG00000108443
ENSG00000156273	ENSG00000155330	ENSG00000108469
ENSG00000157514	ENSG00000155636	ENSG00000108622
ENSG00000158006	ENSG00000155760	ENSG00000108666
ENSG00000158022	ENSG00000156508	ENSG00000108773
ENSG00000158092	ENSG00000157077	ENSG00000108799
ENSG00000158186	ENSG00000157181	ENSG00000108819
ENSG00000158321	ENSG00000157259	ENSG00000108829
ENSG00000158458	ENSG00000157500	ENSG00000108840
ENSG00000158710	ENSG00000157613	ENSG00000108932
ENSG00000159208	ENSG00000157764	ENSG00000108963
ENSG00000159259	ENSG00000158615	ENSG00000109062
ENSG00000159399	ENSG00000158715	ENSG00000109065
ENSG00000159885	ENSG00000160055	ENSG00000109079
ENSG00000160584	ENSG00000160219	ENSG00000109189
ENSG00000160685	ENSG00000160255	ENSG00000109220
ENSG00000161813	ENSG00000160563	ENSG00000109519
ENSG00000162396	ENSG00000160908	ENSG00000109606
ENSG00000162493	ENSG00000160961	ENSG00000109618
ENSG00000162695	ENSG00000161265	ENSG00000109686
ENSG00000162927	ENSG00000161896	ENSG00000109819
ENSG00000163064	ENSG00000162385	ENSG00000110047
ENSG00000163069	ENSG00000162402	ENSG00000110328
ENSG00000163171	ENSG00000162552	ENSG00000110514
ENSG00000163348	ENSG00000162591	ENSG00000110693
ENSG00000163389	ENSG00000162616	ENSG00000110721
ENSG00000163428	ENSG00000162636	ENSG00000110768
ENSG00000163512	ENSG00000162688	ENSG00000110852
ENSG00000163590	ENSG00000162704	ENSG00000110925
ENSG00000163818	ENSG00000162711	ENSG00000110987
ENSG00000163827	ENSG00000162769	ENSG00000111110
ENSG00000163884	ENSG00000162894	ENSG00000111203
ENSG00000163933	ENSG00000162999	ENSG00000111241
ENSG00000164292	ENSG00000163131	ENSG00000111269
ENSG00000164327	ENSG00000163297	ENSG00000111276
ENSG00000164331	ENSG00000163539	ENSG00000111364
ENSG00000164338	ENSG00000163632	ENSG00000111412
ENSG00000164591	ENSG00000163644	ENSG00000111445
ENSG00000164631	ENSG00000163728	ENSG00000111452
ENSG00000164683	ENSG00000163848	ENSG00000111605
ENSG00000164742	ENSG00000164024	ENSG00000111653
ENSG00000164758	ENSG00000164051	ENSG00000111731
ENSG00000165312	ENSG00000164066	ENSG00000111737
ENSG00000165406	ENSG00000164142	ENSG00000111786
ENSG00000165449	ENSG00000164169	ENSG00000111790
ENSG00000165494	ENSG00000164244	ENSG00000111816
ENSG00000165886	ENSG00000164332	ENSG00000111859
ENSG00000166016	ENSG00000164463	ENSG00000111907
ENSG00000166025	ENSG00000164576	ENSG00000112078
ENSG00000166170	ENSG00000164707	ENSG00000112167
ENSG00000166224	ENSG00000164828	ENSG00000112175
ENSG00000166272	ENSG00000164944	ENSG00000112237
ENSG00000166387	ENSG00000164951	ENSG00000112242
ENSG00000166847	ENSG00000164983	ENSG00000112541
ENSG00000166974	ENSG00000165118	ENSG00000112576
ENSG00000167074	ENSG00000165417	ENSG00000112658
ENSG00000167261	ENSG00000165912	ENSG00000112715
ENSG00000167434	ENSG00000165934	ENSG00000112759
ENSG00000167771	ENSG00000166266	ENSG00000112773
ENSG00000168264	ENSG00000166473	ENSG00000112902
ENSG00000168309	ENSG00000166619	ENSG00000112941
ENSG00000168333	ENSG00000166833	ENSG00000112964
ENSG00000168661	ENSG00000166927	ENSG00000112972
ENSG00000168701	ENSG00000167130	ENSG00000112983
ENSG00000168916	ENSG00000167193	ENSG00000113070
ENSG00000169016	ENSG00000167552	ENSG00000113240
ENSG00000169047	ENSG00000167554	ENSG00000113391
ENSG00000169136	ENSG00000167565	ENSG00000113448
ENSG00000169981	ENSG00000167747	ENSG00000113552
ENSG00000170145	ENSG00000167785	ENSG00000113569
ENSG00000170153	ENSG00000168026	ENSG00000113621
ENSG00000170185	ENSG00000168040	ENSG00000113712
ENSG00000170191	ENSG00000168140	ENSG00000113812
ENSG00000170365	ENSG00000168209	ENSG00000114098
ENSG00000170412	ENSG00000168421	ENSG00000114315
ENSG00000170468	ENSG00000168917	ENSG00000114439
ENSG00000170485	ENSG00000169026	ENSG00000114446
ENSG00000170677	ENSG00000169116	ENSG00000114573
ENSG00000170745	ENSG00000169223	ENSG00000114650
ENSG00000170776	ENSG00000169490	ENSG00000114742
ENSG00000170807	ENSG00000169933	ENSG00000114745
ENSG00000170836	ENSG00000170458	ENSG00000114796
ENSG00000170903	ENSG00000170801	ENSG00000115091
ENSG00000171016	ENSG00000170873	ENSG00000115112
ENSG00000171045	ENSG00000170915	ENSG00000115128
ENSG00000171067	ENSG00000171132	ENSG00000115207
ENSG00000171492	ENSG00000171365	ENSG00000115289
ENSG00000171604	ENSG00000171451	ENSG00000115318
ENSG00000171612	ENSG00000171606	ENSG00000115464
ENSG00000171617	ENSG00000171860	ENSG00000115468
ENSG00000171791	ENSG00000171861	ENSG00000115525
ENSG00000171885	ENSG00000172000	ENSG00000115548
ENSG00000172059	ENSG00000172057	ENSG00000115594
ENSG00000172216	ENSG00000172458	ENSG00000115616
ENSG00000172262	ENSG00000172819	ENSG00000115648
ENSG00000172315	ENSG00000172915	ENSG00000115649
ENSG00000172348	ENSG00000172965	ENSG00000115738
ENSG00000172493	ENSG00000173221	ENSG00000115762
ENSG00000172765	ENSG00000173611	ENSG00000115942
ENSG00000172795	ENSG00000173698	ENSG00000115963
ENSG00000172828	ENSG00000174032	ENSG00000115977
ENSG00000172840	ENSG00000174137	ENSG00000116001
ENSG00000172845	ENSG00000174206	ENSG00000116044
ENSG00000173275	ENSG00000174606	ENSG00000116106
ENSG00000173281	ENSG00000174720	ENSG00000116138
ENSG00000173486	ENSG00000174780	ENSG00000116194
ENSG00000173848	ENSG00000175040	ENSG00000116285
ENSG00000174013	ENSG00000175274	ENSG00000116497
ENSG00000174405	ENSG00000175352	ENSG00000116747
ENSG00000174611	ENSG00000175564	ENSG00000116748
ENSG00000174738	ENSG00000175895	ENSG00000116830
ENSG00000174953	ENSG00000175946	ENSG00000117010
ENSG00000175224	ENSG00000176087	ENSG00000117143
ENSG00000175376	ENSG00000176124	ENSG00000117151
ENSG00000175414	ENSG00000176853	ENSG00000117153
ENSG00000175449	ENSG00000177189	ENSG00000117154
ENSG00000175556	ENSG00000177337	ENSG00000117174
ENSG00000175595	ENSG00000177432	ENSG00000117308
ENSG00000175920	ENSG00000177888	ENSG00000117519
ENSG00000175984	ENSG00000178175	ENSG00000117543
ENSG00000176102	ENSG00000178307	ENSG00000117602
ENSG00000176542	ENSG00000178718	ENSG00000117614
ENSG00000176597	ENSG00000178860	ENSG00000117616
ENSG00000176619	ENSG00000178966	ENSG00000117707
ENSG00000176909	ENSG00000179314	ENSG00000117713
ENSG00000176928	ENSG00000179454	ENSG00000117758
ENSG00000177034	ENSG00000180008	ENSG00000118217
ENSG00000177283	ENSG00000180660	ENSG00000118246
ENSG00000177606	ENSG00000180747	ENSG00000118407
ENSG00000177854	ENSG00000180884	ENSG00000118482
ENSG00000178074	ENSG00000180998	ENSG00000118596
ENSG00000178951	ENSG00000181513	ENSG00000118985
ENSG00000179041	ENSG00000181751	ENSG00000119280
ENSG00000179094	ENSG00000182107	ENSG00000119559
ENSG00000179335	ENSG00000182118	ENSG00000119630
ENSG00000179476	ENSG00000182150	ENSG00000119669
ENSG00000179886	ENSG00000182307	ENSG00000119772
ENSG00000179981	ENSG00000182580	ENSG00000119801
ENSG00000180667	ENSG00000183250	ENSG00000119820
ENSG00000181744	ENSG00000183283	ENSG00000119878
ENSG00000181754	ENSG00000183431	ENSG00000119899
ENSG00000182263	ENSG00000183527	ENSG00000119950
ENSG00000182481	ENSG00000183530	ENSG00000120254
ENSG00000182700	ENSG00000183688	ENSG00000120256
ENSG00000182759	ENSG00000183878	ENSG00000120549
ENSG00000182810	ENSG00000184005	ENSG00000120647
ENSG00000183154	ENSG00000185028	ENSG00000120685
ENSG00000183655	ENSG00000185043	ENSG00000120696
ENSG00000183665	ENSG00000185352	ENSG00000120705
ENSG00000183718	ENSG00000185442	ENSG00000120742
ENSG00000183783	ENSG00000185480	ENSG00000120798
ENSG00000184083	ENSG00000185551	ENSG00000120896
ENSG00000184307	ENSG00000185614	ENSG00000120925
ENSG00000184575	ENSG00000185669	ENSG00000120942
ENSG00000184708	ENSG00000185905	ENSG00000121210
ENSG00000184792	ENSG00000185950	ENSG00000121577
ENSG00000184916	ENSG00000186141	ENSG00000121691
ENSG00000185129	ENSG00000186166	ENSG00000121741
ENSG00000185252	ENSG00000186376	ENSG00000121749
ENSG00000185278	ENSG00000186665	ENSG00000121879
ENSG00000185432	ENSG00000186666	ENSG00000121931
ENSG00000185630	ENSG00000186952	ENSG00000121989
ENSG00000185716	ENSG00000187079	ENSG00000122257
ENSG00000185753	ENSG00000187257	ENSG00000122483
ENSG00000185875	ENSG00000187266	ENSG00000122484
ENSG00000185947	ENSG00000187531	ENSG00000122687
ENSG00000186174	ENSG00000187715	ENSG00000122756
ENSG00000186260	ENSG00000188089	ENSG00000122779
ENSG00000186594	ENSG00000188133	ENSG00000123066
ENSG00000187193	ENSG00000188171	ENSG00000123268
ENSG00000187676	ENSG00000188295	ENSG00000123352
ENSG00000187953	ENSG00000188641	ENSG00000123358
ENSG00000188177	ENSG00000188732	ENSG00000123395
ENSG00000188229	ENSG00000188811	ENSG00000123473
ENSG00000188338	ENSG00000189362	ENSG00000123500
ENSG00000188895	ENSG00000196152	ENSG00000123505
ENSG00000188997	ENSG00000196159	ENSG00000123595
ENSG00000189195	ENSG00000196247	ENSG00000123612
ENSG00000189298	ENSG00000196305	ENSG00000123684
ENSG00000189367	ENSG00000196411	ENSG00000123836
ENSG00000196150	ENSG00000196440	ENSG00000123908
ENSG00000196220	ENSG00000196507	ENSG00000123983
ENSG00000196581	ENSG00000196705	ENSG00000124067
ENSG00000196616	ENSG00000196756	ENSG00000124074
ENSG00000196646	ENSG00000196839	ENSG00000124145
ENSG00000196781	ENSG00000197024	ENSG00000124160
ENSG00000196814	ENSG00000197114	ENSG00000124275
ENSG00000196878	ENSG00000197713	ENSG00000124422
ENSG00000197361	ENSG00000197885	ENSG00000124762
ENSG00000197774	ENSG00000197971	ENSG00000124788
ENSG00000197779	ENSG00000198162	ENSG00000125266
ENSG00000197905	ENSG00000198223	ENSG00000125447
ENSG00000198205	ENSG00000198324	ENSG00000125454
ENSG00000198208	ENSG00000198369	ENSG00000125629
ENSG00000198276	ENSG00000198440	ENSG00000125630
ENSG00000198393	ENSG00000198554	ENSG00000125741
ENSG00000198400	ENSG00000198563	ENSG00000125834
ENSG00000198742	ENSG00000198625	ENSG00000125885
ENSG00000198833	ENSG00000198740	ENSG00000125944
ENSG00000203709	ENSG00000198829	ENSG00000126012
ENSG00000204271	ENSG00000198841	ENSG00000126214
ENSG00000204371	ENSG00000198909	ENSG00000126351
ENSG00000204634	ENSG00000198919	ENSG00000126391
ENSG00000204713	ENSG00000198939	ENSG00000126458
ENSG00000204947	ENSG00000203950	ENSG00000126705
ENSG00000205060	ENSG00000204152	ENSG00000126775
ENSG00000205279	ENSG00000204231	ENSG00000126778
ENSG00000205795	ENSG00000205268	ENSG00000126903
ENSG00000206422	ENSG00000205269	ENSG00000126953
ENSG00000213397	ENSG00000205765	ENSG00000127081
ENSG00000213694	ENSG00000206538	ENSG00000127328
ENSG00000214517	ENSG00000206573	ENSG00000127334
ENSG00000215012	ENSG00000213341	ENSG00000127418
ENSG00000217128	ENSG00000213626	ENSG00000127954
ENSG00000219481	ENSG00000213977	ENSG00000128052
ENSG00000221968	ENSG00000214176	ENSG00000128191
ENSG00000227128	ENSG00000214212	ENSG00000128482
ENSG00000228801	ENSG00000214652	ENSG00000128573
ENSG00000229246	ENSG00000215908	ENSG00000128585
ENSG00000233184	ENSG00000221886	ENSG00000128590
ENSG00000235070	ENSG00000221949	ENSG00000128694
ENSG00000235173	ENSG00000223865	ENSG00000128789
ENSG00000235927	ENSG00000224023	ENSG00000128891
ENSG00000237943	ENSG00000224051	ENSG00000128917
ENSG00000239388	ENSG00000225470	ENSG00000129353
ENSG00000240849	ENSG00000225648	ENSG00000129465
ENSG00000247708	ENSG00000226094	ENSG00000129473
ENSG00000250878	ENSG00000227896	ENSG00000129596
ENSG00000250899	ENSG00000228106	ENSG00000129667
ENSG00000253406	ENSG00000228158	ENSG00000130052
ENSG00000254519	ENSG00000229852	ENSG00000130176
ENSG00000254858	ENSG00000230844	ENSG00000130193
ENSG00000254911	ENSG00000231768	ENSG00000130311
ENSG00000255330	ENSG00000234160	ENSG00000130684
ENSG00000256235	ENSG00000234390	ENSG00000130695
ENSG00000257097	ENSG00000235050	ENSG00000130714
ENSG00000258584	ENSG00000235802	ENSG00000130741
ENSG00000258952	ENSG00000237596	ENSG00000130935
ENSG00000259319	ENSG00000239998	ENSG00000130940
ENSG00000259330	ENSG00000240854	ENSG00000131013
ENSG00000259481	ENSG00000241553	ENSG00000131148
ENSG00000260400	ENSG00000241644	ENSG00000131653
ENSG00000260916	ENSG00000241978	ENSG00000131759
ENSG00000261087	ENSG00000243156	ENSG00000131873
ENSG00000262050	ENSG00000245146	ENSG00000132128
ENSG00000263465	ENSG00000246859	ENSG00000132286
ENSG00000264490	ENSG00000247796	ENSG00000132388
ENSG00000270574	ENSG00000249784	ENSG00000132423
ENSG00000272335	ENSG00000250280	ENSG00000132466
ENSG00000272734	ENSG00000255112	ENSG00000132475
ENSG00000272886	ENSG00000255389	ENSG00000132561
ENSG00000272888	ENSG00000255717	ENSG00000132603
ENSG00000274211	ENSG00000259881	ENSG00000132604
ENSG00000275178	ENSG00000259932	ENSG00000132664
ENSG00000275481	ENSG00000260477	ENSG00000132716
ENSG00000276214	ENSG00000260686	ENSG00000132763
ENSG00000279722	ENSG00000261526	ENSG00000132823
ENSG00000280007	ENSG00000261884	ENSG00000132846
ENSG00000280173	ENSG00000262049	ENSG00000132952
ENSG00000280385	ENSG00000262155	ENSG00000133059
ENSG00000283175	ENSG00000262246	ENSG00000133065
ENSG00000285155	ENSG00000263089	ENSG00000133138
	ENSG00000265778	ENSG00000133247
	ENSG00000266265	ENSG00000133597
	ENSG00000267136	ENSG00000133619
	ENSG00000267322	ENSG00000133639
	ENSG00000267519	ENSG00000133704
	ENSG00000268324	ENSG00000133773
	ENSG00000268912	ENSG00000133997
	ENSG00000269713	ENSG00000134030
	ENSG00000270629	ENSG00000134058
	ENSG00000271254	ENSG00000134070
	ENSG00000273237	ENSG00000134072
	ENSG00000273284	ENSG00000134109
	ENSG00000273559	ENSG00000134138
	ENSG00000273654	ENSG00000134253
	ENSG00000273729	ENSG00000134255
	ENSG00000275052	ENSG00000134262
	ENSG00000275329	ENSG00000134265
	ENSG00000276075	ENSG00000134352
	ENSG00000276517	ENSG00000134376
	ENSG00000276600	ENSG00000134574
	ENSG00000277161	ENSG00000134575
	ENSG00000277778	ENSG00000134769
	ENSG00000278311	ENSG00000135316
	ENSG00000278600	ENSG00000135317
	ENSG00000279029	ENSG00000135387
	ENSG00000279089	ENSG00000135426
	ENSG00000279331	ENSG00000135482
	ENSG00000279407	ENSG00000135521
	ENSG00000279738	ENSG00000135535
	ENSG00000279762	ENSG00000135631
	ENSG00000280789	ENSG00000135763
	ENSG00000282840	ENSG00000135929
	ENSG00000284428	ENSG00000135999
		ENSG00000136021
		ENSG00000136026
		ENSG00000136045
		ENSG00000136152
		ENSG00000136158
		ENSG00000136160
		ENSG00000136237
		ENSG00000136271
		ENSG00000136378
		ENSG00000136448
		ENSG00000136450
		ENSG00000136485
		ENSG00000136536
		ENSG00000136710
		ENSG00000136715
		ENSG00000136720
		ENSG00000136754
		ENSG00000136859
		ENSG00000137040
		ENSG00000137055
		ENSG00000137094
		ENSG00000137275
		ENSG00000137337
		ENSG00000137413
		ENSG00000137449
		ENSG00000137522
		ENSG00000137573
		ENSG00000137574
		ENSG00000137713
		ENSG00000137727
		ENSG00000137814
		ENSG00000137871
		ENSG00000137947
		ENSG00000138018
		ENSG00000138030
		ENSG00000138081
		ENSG00000138107
		ENSG00000138136
		ENSG00000138138
		ENSG00000138190
		ENSG00000138433
		ENSG00000138439
		ENSG00000138449
		ENSG00000138463
		ENSG00000138600
		ENSG00000138606
		ENSG00000138623
		ENSG00000138641
		ENSG00000138670
		ENSG00000138678
		ENSG00000138755
		ENSG00000138757
		ENSG00000138760
		ENSG00000138764
		ENSG00000139190
		ENSG00000139209
		ENSG00000139263
		ENSG00000139304
		ENSG00000139350
		ENSG00000139370
		ENSG00000139567
		ENSG00000139835
		ENSG00000140199
		ENSG00000140262
		ENSG00000140299
		ENSG00000140350
		ENSG00000140382
		ENSG00000140443
		ENSG00000140526
		ENSG00000140548
		ENSG00000140688
		ENSG00000140691
		ENSG00000140961
		ENSG00000140992
		ENSG00000141026
		ENSG00000141034
		ENSG00000141179
		ENSG00000141367
		ENSG00000141380
		ENSG00000141449
		ENSG00000141526
		ENSG00000141540
		ENSG00000141564
		ENSG00000141582
		ENSG00000141696
		ENSG00000141854
		ENSG00000141858
		ENSG00000141994
		ENSG00000142065
		ENSG00000142208
		ENSG00000142556
		ENSG00000142655
		ENSG00000143153
		ENSG00000143179
		ENSG00000143190
		ENSG00000143257
		ENSG00000143258
		ENSG00000143321
		ENSG00000143322
		ENSG00000143398
		ENSG00000143409
		ENSG00000143457
		ENSG00000143458
		ENSG00000143493
		ENSG00000143603
		ENSG00000143850
		ENSG00000144040
		ENSG00000144048
		ENSG00000144224
		ENSG00000144619
		ENSG00000144642
		ENSG00000144647
		ENSG00000144724
		ENSG00000144747
		ENSG00000144857
		ENSG00000144867
		ENSG00000145626
		ENSG00000145632
		ENSG00000145730
		ENSG00000145780
		ENSG00000146054
		ENSG00000146151
		ENSG00000146223
		ENSG00000146233
		ENSG00000146373
		ENSG00000146376
		ENSG00000146409
		ENSG00000146576
		ENSG00000146676
		ENSG00000146757
		ENSG00000146802
		ENSG00000146834
		ENSG00000147050
		ENSG00000147124
		ENSG00000147421
		ENSG00000147854
		ENSG00000147872
		ENSG00000147894
		ENSG00000148090
		ENSG00000148143
		ENSG00000148153
		ENSG00000148175
		ENSG00000148219
		ENSG00000148248
		ENSG00000148331
		ENSG00000148339
		ENSG00000148343
		ENSG00000148411
		ENSG00000148541
		ENSG00000148835
		ENSG00000148840
		ENSG00000149115
		ENSG00000149150
		ENSG00000149182
		ENSG00000149256
		ENSG00000149346
		ENSG00000149428
		ENSG00000149480
		ENSG00000149489
		ENSG00000149591
		ENSG00000149782
		ENSG00000150527
		ENSG00000150991
		ENSG00000151014
		ENSG00000151151
		ENSG00000151208
		ENSG00000151247
		ENSG00000151304
		ENSG00000151327
		ENSG00000151445
		ENSG00000151553
		ENSG00000151576
		ENSG00000151692
		ENSG00000151726
		ENSG00000151748
		ENSG00000151789
		ENSG00000151835
		ENSG00000151929
		ENSG00000151967
		ENSG00000152104
		ENSG00000152137
		ENSG00000152242
		ENSG00000152332
		ENSG00000152455
		ENSG00000152804
		ENSG00000152990
		ENSG00000153006
		ENSG00000153066
		ENSG00000153140
		ENSG00000153207
		ENSG00000153208
		ENSG00000153404
		ENSG00000153767
		ENSG00000153786
		ENSG00000153922
		ENSG00000153936
		ENSG00000153982
		ENSG00000153989
		ENSG00000154217
		ENSG00000154262
		ENSG00000154277
		ENSG00000154548
		ENSG00000155011
		ENSG00000155016
		ENSG00000155090
		ENSG00000155096
		ENSG00000155265
		ENSG00000155287
		ENSG00000155304
		ENSG00000155380
		ENSG00000155393
		ENSG00000155438
		ENSG00000155506
		ENSG00000155508
		ENSG00000155545
		ENSG00000155744
		ENSG00000155792
		ENSG00000155846
		ENSG00000155850
		ENSG00000156313
		ENSG00000156381
		ENSG00000156599
		ENSG00000156697
		ENSG00000156802
		ENSG00000156804
		ENSG00000156853
		ENSG00000156860
		ENSG00000156875
		ENSG00000156931
		ENSG00000157036
		ENSG00000157107
		ENSG00000157349
		ENSG00000157353
		ENSG00000157429
		ENSG00000157557
		ENSG00000157600
		ENSG00000157657
		ENSG00000157693
		ENSG00000157881
		ENSG00000157954
		ENSG00000158014
		ENSG00000158161
		ENSG00000158220
		ENSG00000158290
		ENSG00000158411
		ENSG00000158480
		ENSG00000158571
		ENSG00000158669
		ENSG00000158985
		ENSG00000159363
		ENSG00000159388
		ENSG00000159579
		ENSG00000159592
		ENSG00000159596
		ENSG00000159792
		ENSG00000159899
		ENSG00000160051
		ENSG00000160113
		ENSG00000160209
		ENSG00000160218
		ENSG00000160551
		ENSG00000160703
		ENSG00000160710
		ENSG00000160785
		ENSG00000160789
		ENSG00000160813
		ENSG00000160917
		ENSG00000160957
		ENSG00000160959
		ENSG00000160999
		ENSG00000161048
		ENSG00000161202
		ENSG00000161204
		ENSG00000161328
		ENSG00000161381
		ENSG00000161395
		ENSG00000161547
		ENSG00000162065
		ENSG00000162073
		ENSG00000162377
		ENSG00000162407
		ENSG00000162458
		ENSG00000162494
		ENSG00000162517
		ENSG00000162520
		ENSG00000162521
		ENSG00000162542
		ENSG00000162545
		ENSG00000162607
		ENSG00000162650
		ENSG00000162692
		ENSG00000162775
		ENSG00000162783
		ENSG00000162804
		ENSG00000162878
		ENSG00000163026
		ENSG00000163251
		ENSG00000163293
		ENSG00000163349
		ENSG00000163378
		ENSG00000163492
		ENSG00000163516
		ENSG00000163528
		ENSG00000163602
		ENSG00000163655
		ENSG00000163659
		ENSG00000163673
		ENSG00000163719
		ENSG00000163781
		ENSG00000163795
		ENSG00000163811
		ENSG00000163872
		ENSG00000163935
		ENSG00000163946
		ENSG00000163961
		ENSG00000163995
		ENSG00000164010
		ENSG00000164070
		ENSG00000164077
		ENSG00000164080
		ENSG00000164081
		ENSG00000164086
		ENSG00000164091
		ENSG00000164093
		ENSG00000164144
		ENSG00000164162
		ENSG00000164163
		ENSG00000164219
		ENSG00000164236
		ENSG00000164305
		ENSG00000164318
		ENSG00000164440
		ENSG00000164442
		ENSG00000164509
		ENSG00000164574
		ENSG00000164603
		ENSG00000164649
		ENSG00000164684
		ENSG00000164754
		ENSG00000164823
		ENSG00000164885
		ENSG00000164938
		ENSG00000165030
		ENSG00000165060
		ENSG00000165115
		ENSG00000165152
		ENSG00000165169
		ENSG00000165175
		ENSG00000165195
		ENSG00000165219
		ENSG00000165240
		ENSG00000165355
		ENSG00000165359
		ENSG00000165389
		ENSG00000165617
		ENSG00000165630
		ENSG00000165633
		ENSG00000165650
		ENSG00000165660
		ENSG00000165661
		ENSG00000165671
		ENSG00000165675
		ENSG00000165782
		ENSG00000165801
		ENSG00000165813
		ENSG00000165832
		ENSG00000165861
		ENSG00000166046
		ENSG00000166133
		ENSG00000166169
		ENSG00000166188
		ENSG00000166192
		ENSG00000166348
		ENSG00000166394
		ENSG00000166411
		ENSG00000166483
		ENSG00000166484
		ENSG00000166579
		ENSG00000166592
		ENSG00000166783
		ENSG00000166881
		ENSG00000166900
		ENSG00000166923
		ENSG00000166949
		ENSG00000167005
		ENSG00000167034
		ENSG00000167106
		ENSG00000167114
		ENSG00000167264
		ENSG00000167311
		ENSG00000167323
		ENSG00000167333
		ENSG00000167470
		ENSG00000167491
		ENSG00000167562
		ENSG00000167566
		ENSG00000167625
		ENSG00000167635
		ENSG00000167676
		ENSG00000167700
		ENSG00000167740
		ENSG00000167775
		ENSG00000167779
		ENSG00000167797
		ENSG00000167842
		ENSG00000167977
		ENSG00000167981
		ENSG00000168000
		ENSG00000168003
		ENSG00000168005
		ENSG00000168077
		ENSG00000168092
		ENSG00000168175
		ENSG00000168282
		ENSG00000168286
		ENSG00000168300
		ENSG00000168301
		ENSG00000168397
		ENSG00000168398
		ENSG00000168411
		ENSG00000168476
		ENSG00000168487
		ENSG00000168502
		ENSG00000168517
		ENSG00000168556
		ENSG00000168575
		ENSG00000168702
		ENSG00000168734
		ENSG00000168779
		ENSG00000168792
		ENSG00000168806
		ENSG00000168826
		ENSG00000168884
		ENSG00000168906
		ENSG00000168936
		ENSG00000168944
		ENSG00000169018
		ENSG00000169087
		ENSG00000169122
		ENSG00000169155
		ENSG00000169184
		ENSG00000169193
		ENSG00000169221
		ENSG00000169230
		ENSG00000169251
		ENSG00000169271
		ENSG00000169302
		ENSG00000169504
		ENSG00000169635
		ENSG00000169710
		ENSG00000169715
		ENSG00000169758
		ENSG00000169914
		ENSG00000169946
		ENSG00000169955
		ENSG00000169957
		ENSG00000169964
		ENSG00000170085
		ENSG00000170100
		ENSG00000170113
		ENSG00000170222
		ENSG00000170234
		ENSG00000170264
		ENSG00000170271
		ENSG00000170290
		ENSG00000170385
		ENSG00000170584
		ENSG00000170604
		ENSG00000170734
		ENSG00000170852
		ENSG00000170989
		ENSG00000171150
		ENSG00000171161
		ENSG00000171169
		ENSG00000171206
		ENSG00000171314
		ENSG00000171316
		ENSG00000171368
		ENSG00000171385
		ENSG00000171425
		ENSG00000171456
		ENSG00000171466
		ENSG00000171475
		ENSG00000171574
		ENSG00000171621
		ENSG00000171631
		ENSG00000171757
		ENSG00000171813
		ENSG00000171862
		ENSG00000171865
		ENSG00000171988
		ENSG00000172053
		ENSG00000172292
		ENSG00000172375
		ENSG00000172432
		ENSG00000172466
		ENSG00000172663
		ENSG00000172954
		ENSG00000172992
		ENSG00000172995
		ENSG00000173011
		ENSG00000173320
		ENSG00000173334
		ENSG00000173402
		ENSG00000173409
		ENSG00000173517
		ENSG00000173540
		ENSG00000173581
		ENSG00000173614
		ENSG00000173744
		ENSG00000173914
		ENSG00000174010
		ENSG00000174136
		ENSG00000174151
		ENSG00000174238
		ENSG00000174282
		ENSG00000174456
		ENSG00000174574
		ENSG00000174579
		ENSG00000174695
		ENSG00000174840
		ENSG00000175066
		ENSG00000175105
		ENSG00000175155
		ENSG00000175182
		ENSG00000175348
		ENSG00000175445
		ENSG00000175567
		ENSG00000175591
		ENSG00000175602
		ENSG00000176014
		ENSG00000176018
		ENSG00000176046
		ENSG00000176058
		ENSG00000176105
		ENSG00000176208
		ENSG00000176444
		ENSG00000176714
		ENSG00000176749
		ENSG00000176783
		ENSG00000176907
		ENSG00000176919
		ENSG00000176971
		ENSG00000177051
		ENSG00000177058
		ENSG00000177169
		ENSG00000177200
		ENSG00000177302
		ENSG00000177303
		ENSG00000177370
		ENSG00000177374
		ENSG00000177380
		ENSG00000177425
		ENSG00000177426
		ENSG00000177463
		ENSG00000177469
		ENSG00000177548
		ENSG00000177556
		ENSG00000177576
		ENSG00000177613
		ENSG00000177692
		ENSG00000177733
		ENSG00000177752
		ENSG00000177873
		ENSG00000178163
		ENSG00000178188
		ENSG00000178229
		ENSG00000178385
		ENSG00000178567
		ENSG00000178585
		ENSG00000178752
		ENSG00000178761
		ENSG00000178764
		ENSG00000178878
		ENSG00000178913
		ENSG00000178974
		ENSG00000178996
		ENSG00000179115
		ENSG00000179152
		ENSG00000179240
		ENSG00000179242
		ENSG00000179431
		ENSG00000179562
		ENSG00000179598
		ENSG00000179604
		ENSG00000179636
		ENSG00000179796
		ENSG00000179820
		ENSG00000179859
		ENSG00000179862
		ENSG00000179918
		ENSG00000180011
		ENSG00000180263
		ENSG00000180525
		ENSG00000180530
		ENSG00000180628
		ENSG00000180730
		ENSG00000180801
		ENSG00000180917
		ENSG00000181016
		ENSG00000181026
		ENSG00000181027
		ENSG00000181045
		ENSG00000181220
		ENSG00000181450
		ENSG00000181804
		ENSG00000181826
		ENSG00000181827
		ENSG00000181873
		ENSG00000181904
		ENSG00000181915
		ENSG00000182149
		ENSG00000182162
		ENSG00000182175
		ENSG00000182199
		ENSG00000182247
		ENSG00000182257
		ENSG00000182318
		ENSG00000182492
		ENSG00000182544
		ENSG00000182568
		ENSG00000182648
		ENSG00000182670
		ENSG00000182685
		ENSG00000182704
		ENSG00000182831
		ENSG00000182934
		ENSG00000182944
		ENSG00000182985
		ENSG00000183137
		ENSG00000183309
		ENSG00000183337
		ENSG00000183340
		ENSG00000183579
		ENSG00000183624
		ENSG00000183723
		ENSG00000183741
		ENSG00000183763
		ENSG00000183779
		ENSG00000183785
		ENSG00000183808
		ENSG00000183963
		ENSG00000184058
		ENSG00000184185
		ENSG00000184207
		ENSG00000184281
		ENSG00000184319
		ENSG00000184378
		ENSG00000184381
		ENSG00000184402
		ENSG00000184408
		ENSG00000184500
		ENSG00000184602
		ENSG00000184675
		ENSG00000184677
		ENSG00000184863
		ENSG00000184897
		ENSG00000184992
		ENSG00000185009
		ENSG00000185070
		ENSG00000185100
		ENSG00000185133
		ENSG00000185158
		ENSG00000185245
		ENSG00000185246
		ENSG00000185262
		ENSG00000185267
		ENSG00000185344
		ENSG00000185483
		ENSG00000185532
		ENSG00000185722
		ENSG00000185728
		ENSG00000185838
		ENSG00000185900
		ENSG00000185924
		ENSG00000185946
		ENSG00000186020
		ENSG00000186230
		ENSG00000186312
		ENSG00000186335
		ENSG00000186377
		ENSG00000186591
		ENSG00000186625
		ENSG00000186716
		ENSG00000186815
		ENSG00000186834
		ENSG00000187486
		ENSG00000187583
		ENSG00000187642
		ENSG00000187678
		ENSG00000187699
		ENSG00000187720
		ENSG00000187764
		ENSG00000187778
		ENSG00000188167
		ENSG00000188176
		ENSG00000188211
		ENSG00000188322
		ENSG00000188428
		ENSG00000188486
		ENSG00000188647
		ENSG00000188706
		ENSG00000188735
		ENSG00000188803
		ENSG00000188807
		ENSG00000189007
		ENSG00000189184
		ENSG00000189319
		ENSG00000196167
		ENSG00000196227
		ENSG00000196230
		ENSG00000196233
		ENSG00000196345
		ENSG00000196363
		ENSG00000196387
		ENSG00000196396
		ENSG00000196428
		ENSG00000196449
		ENSG00000196526
		ENSG00000196588
		ENSG00000196663
		ENSG00000196743
		ENSG00000196757
		ENSG00000196793
		ENSG00000196843
		ENSG00000196865
		ENSG00000196911
		ENSG00000196968
		ENSG00000197062
		ENSG00000197136
		ENSG00000197147
		ENSG00000197162
		ENSG00000197170
		ENSG00000197182
		ENSG00000197296
		ENSG00000197302
		ENSG00000197329
		ENSG00000197343
		ENSG00000197375
		ENSG00000197381
		ENSG00000197451
		ENSG00000197461
		ENSG00000197467
		ENSG00000197579
		ENSG00000197724
		ENSG00000197818
		ENSG00000197852
		ENSG00000197857
		ENSG00000197930
		ENSG00000197961
		ENSG00000198039
		ENSG00000198060
		ENSG00000198093
		ENSG00000198169
		ENSG00000198342
		ENSG00000198355
		ENSG00000198382
		ENSG00000198416
		ENSG00000198431
		ENSG00000198478
		ENSG00000198483
		ENSG00000198492
		ENSG00000198604
		ENSG00000198642
		ENSG00000198646
		ENSG00000198715
		ENSG00000198730
		ENSG00000198739
		ENSG00000198743
		ENSG00000198792
		ENSG00000198799
		ENSG00000198824
		ENSG00000198853
		ENSG00000198863
		ENSG00000198865
		ENSG00000198881
		ENSG00000198885
		ENSG00000198900
		ENSG00000198920
		ENSG00000198945
		ENSG00000198964
		ENSG00000200201
		ENSG00000203772
		ENSG00000203867
		ENSG00000203943
		ENSG00000203965
		ENSG00000204060
		ENSG00000204070
		ENSG00000204178
		ENSG00000204305
		ENSG00000204388
		ENSG00000204389
		ENSG00000204390
		ENSG00000204427
		ENSG00000204439
		ENSG00000204524
		ENSG00000204564
		ENSG00000204580
		ENSG00000204592
		ENSG00000204852
		ENSG00000204923
		ENSG00000204977
		ENSG00000205056
		ENSG00000205133
		ENSG00000205339
		ENSG00000205643
		ENSG00000206053
		ENSG00000206190
		ENSG00000207652
		ENSG00000212747
		ENSG00000212864
		ENSG00000212916
		ENSG00000213047
		ENSG00000213190
		ENSG00000213516
		ENSG00000213533
		ENSG00000213614
		ENSG00000213918
		ENSG00000214135
		ENSG00000214655
		ENSG00000215158
		ENSG00000215193
		ENSG00000215251
		ENSG00000215256
		ENSG00000215271
		ENSG00000215883
		ENSG00000218018
		ENSG00000218336
		ENSG00000221962
		ENSG00000223547
		ENSG00000223745
		ENSG00000223891
		ENSG00000223960
		ENSG00000224152
		ENSG00000224165
		ENSG00000224470
		ENSG00000225549
		ENSG00000225613
		ENSG00000225697
		ENSG00000225973
		ENSG00000227456
		ENSG00000227540
		ENSG00000228013
		ENSG00000228393
		ENSG00000228451
		ENSG00000228606
		ENSG00000228794
		ENSG00000228889
		ENSG00000229436
		ENSG00000229525
		ENSG00000229589
		ENSG00000229980
		ENSG00000231010
		ENSG00000231595
		ENSG00000231856
		ENSG00000232098
		ENSG00000232442
		ENSG00000232453
		ENSG00000232533
		ENSG00000233223
		ENSG00000233382
		ENSG00000233844
		ENSG00000233864
		ENSG00000234127
		ENSG00000234616
		ENSG00000234771
		ENSG00000235012
		ENSG00000235159
		ENSG00000235314
		ENSG00000235374
		ENSG00000235652
		ENSG00000235750
		ENSG00000236859
		ENSG00000236901
		ENSG00000237505
		ENSG00000237984
		ENSG00000238018
		ENSG00000238273
		ENSG00000240184
		ENSG00000241258
		ENSG00000241343
		ENSG00000241360
		ENSG00000242125
		ENSG00000242247
		ENSG00000242902
		ENSG00000243335
		ENSG00000243646
		ENSG00000243927
		ENSG00000243970
		ENSG00000245848
		ENSG00000245849
		ENSG00000245970
		ENSG00000246022
		ENSG00000246273
		ENSG00000246465
		ENSG00000247626
		ENSG00000247679
		ENSG00000248092
		ENSG00000248144
		ENSG00000248713
		ENSG00000249669
		ENSG00000250722
		ENSG00000252690
		ENSG00000253106
		ENSG00000253389
		ENSG00000254093
		ENSG00000254198
		ENSG00000254245
		ENSG00000254343
		ENSG00000254470
		ENSG00000254531
		ENSG00000255200
		ENSG00000255455
		ENSG00000255508
		ENSG00000255874
		ENSG00000256060
		ENSG00000257151
		ENSG00000257514
		ENSG00000257647
		ENSG00000257950
		ENSG00000258422
		ENSG00000258441
		ENSG00000258634
		ENSG00000258738
		ENSG00000258920
		ENSG00000259877
		ENSG00000259959
		ENSG00000259985
		ENSG00000259986
		ENSG00000260035
		ENSG00000260267
		ENSG00000260285
		ENSG00000260401
		ENSG00000260597
		ENSG00000260604
		ENSG00000261064
		ENSG00000261423
		ENSG00000261609
		ENSG00000261652
		ENSG00000262877
		ENSG00000263001
		ENSG00000263370
		ENSG00000263905
		ENSG00000264364
		ENSG00000264618
		ENSG00000265142
		ENSG00000265241
		ENSG00000265491
		ENSG00000265808
		ENSG00000267361
		ENSG00000267364
		ENSG00000267508
		ENSG00000267724
		ENSG00000269044
		ENSG00000269176
		ENSG00000269374
		ENSG00000269982
		ENSG00000270820
		ENSG00000271122
		ENSG00000271848
		ENSG00000272501
		ENSG00000272654
		ENSG00000273373
		ENSG00000273597
		ENSG00000273702
		ENSG00000273820
		ENSG00000274070
		ENSG00000274104
		ENSG00000274776
		ENSG00000275074
		ENSG00000275180
		ENSG00000275342
		ENSG00000276023
		ENSG00000276291
		ENSG00000277462
		ENSG00000278053
		ENSG00000278869
		ENSG00000278934
		ENSG00000278993
		ENSG00000279164
		ENSG00000279207
		ENSG00000279484
		ENSG00000279500
		ENSG00000279598
		ENSG00000279608
		ENSG00000279631
		ENSG00000279792
		ENSG00000279838
		ENSG00000280088
		ENSG00000280739
		ENSG00000283662
		ENSG00000283787
		ENSG00000284602
		ENSG00000284693

## Sheet: Fig2b
union	EXF_unique	TRF_unique
glycochenodeoxycholate	1-(1-enyl-stearoyl)-2-arachidonoyl-GPE (P-18:0/20:4)*	2-methylbutyrylcarnitine (C5)
lysine	1-methylhistidine	3-hydroxyisobutyrate
pyrraline	2-oxoarginine*	3-methylhistidine
S-methylcysteine sulfoxide	3-hydroxybutyrate (BHBA)	4-vinylphenol sulfate
theobromine	3-hydroxybutyrylcarnitine (2)	5-methylthioadenosine (MTA)
urea	5-dodecenoylcarnitine (C12:1)	5-methyluridine (ribothymidine)
uridine	adenine	argininosuccinate
xanthine	alpha-ketoglutarate	chenodeoxycholate
	arachidoylcarnitine (C20)*	cholate
	cytidine 5'-diphosphocholine	cytidine
	dihomo-linoleate (20:2n6)	deoxycholate
	dimethylarginine (SDMA + ADMA)	glycerol
	eicosenoate (20:1)	isobutyrylcarnitine (C4)
	eicosenoylcarnitine (C20:1)*	isovalerylcarnitine (C5)
	glycine	mannose-6-phosphate
	guanosine	methionine sulfoxide
	lignoceroylcarnitine (C24)*	N-acetylalanine
	linolenate [alpha or gamma; (18:3n3 or 6)]	N-acetylglutamine
	linolenoylcarnitine (C18:3)*	N-acetyltaurine
	myristoleoylcarnitine (C14:1)*	S-adenosylmethionine (SAM)
	N-oleoyltaurine	tiglylcarnitine (C5:1-DC)
	N6-acetyllysine	trans-4-hydroxyproline
	oleate/vaccenate (18:1)	tryptophan
	oleoyl-oleoyl-glycerol (18:1/18:1) [1]*
	oleoyl-oleoyl-glycerol (18:1/18:1) [2]*
	oleoylcarnitine (C18:1)
	palmitoleoylcarnitine (C16:1)*
	phosphoethanolamine
	ribulonate/xylulonate*
	trans-urocanate
	UDP-galactose
	UDP-glucose
	valine

## Sheet: Fig2c
union	EXF_unique	TRF_unique
1-linoleoyl-2-arachidonoyl-GPE (18:2/20:4)*	(N(1) + N(8))-acetylspermidine	1-(1-enyl-stearoyl)-2-oleoyl-GPE (P-18:0/18:1)
1-linoleoyl-GPE (18:2)*	1-linoleoyl-GPG (18:2)*	1-arachidonoyl-GPE (20:4n6)*
1-methyl-4-imidazoleacetate	1-margaroylglycerol (17:0)	1-docosahexaenoylglycerol (22:6)
1-methylhistidine	1-methylnicotinamide	1-linolenoyl-GPC (18:3)*
1-myristoyl-2-palmitoyl-GPC (14:0/16:0)	1-myristoylglycerol (14:0)	1-linoleoyl-2-linolenoyl-GPC (18:2/18:3)*
1-oleoyl-2-linoleoyl-GPE (18:1/18:2)*	1-oleoyl-GPI (18:1)*	1-linoleoyl-GPC (18:2)
1-oleoyl-GPE (18:1)	1-palmitoyl-2-arachidonoyl-GPI (16:0/20:4)*	1-linoleoylglycerol (18:2)
1-oleoylglycerol (18:1)	1-stearoyl-2-oleoyl-GPS (18:0/18:1)	1-oleoyl-2-arachidonoyl-GPE (18:1/20:4)*
1-palmitoyl-2-linoleoyl-GPE (16:0/18:2)	1,2-dilinoleoyl-GPE (18:2/18:2)*	1-oleoyl-2-docosahexaenoyl-GPC (18:1/22:6)*
1-palmitoyl-2-oleoyl-GPE (16:0/18:1)	1,2-dipalmitoyl-GPC (16:0/16:0)	1-palmitoleoylglycerol (16:1)*
1-palmitoyl-GPG (16:0)*	13-methylmyristate (i15:0)	1-palmitoyl-2-dihomo-linolenoyl-GPC (16:0/20:3n3 or 6)*
1-stearoyl-2-arachidonoyl-GPI (18:0/20:4)	2-aminobutyrate	1-palmitoyl-2-docosahexaenoyl-GPC (16:0/22:6)
1-stearoyl-2-linoleoyl-GPE (18:0/18:2)*	2-hydroxyhippurate (salicylurate)	1-palmitoyl-2-linoleoyl-GPC (16:0/18:2)
1-stearoyl-2-oleoyl-GPE (18:0/18:1)	3-hydroxy-3-methylglutarate	1-palmitoyl-2-oleoyl-GPC (16:0/18:1)
1,2-dilinoleoyl-GPC (18:2/18:2)	3-hydroxybutyrate (BHBA)	1-palmitoyl-2-oleoyl-GPI (16:0/18:1)*
10-heptadecenoate (17:1n7)	3-hydroxybutyroylglycine**	1-palmitoyl-GPE (16:0)
10-undecenoate (11:1n1)	3-hydroxybutyrylcarnitine (1)	1-palmitoylglycerol (16:0)
12,13-DiHOME	3-hydroxyoctanoate	1-stearoyl-2-arachidonoyl-GPC (18:0/20:4)
13-HODE + 9-HODE	3-hydroxysebacate	1-stearoyl-2-oleoyl-GPC (18:0/18:1)
2-aminoadipate	3-methoxytyrosine	1-stearoyl-GPI (18:0)
2-aminoheptanoate	4-ethylphenylsulfate	10-nonadecenoate (19:1n9)
2-aminophenol sulfate	5-methylthioadenosine (MTA)	12-HETE
2-hydroxyoctanoate	5-methylthioribose**	2-hydroxypalmitate
2-methylbutyrylcarnitine (C5)	5-methyluridine (ribothymidine)	2-hydroxyphenylacetate
2-methylbutyrylglycine	alanine	2-hydroxystearate
2-oxoarginine*	alpha-hydroxyisocaproate	2-oleoylglycerol (18:1)
2,3-dihydroxyisovalerate	arachidonoylcholine	2-stearoyl-GPE (18:0)*
3-hydroxydecanoate	argininate*	3-methylglutaconate
3-hydroxyisobutyrate	azelate (C9-DC)	4-hydroxyhippurate
3-hydroxylaurate	beta-citrylglutamate	4-hydroxyphenylacetylglutamine
3-hydroxyoleate*	choline	4-vinylphenol sulfate
3-methylhistidine	diacylglycerol (14:0/18:1, 16:0/16:1) [1]*	5-(galactosylhydroxy)-L-lysine
3-methylxanthine	diacylglycerol (14:0/18:1, 16:0/16:1) [2]*	5-acetylamino-6-amino-3-methyluracil
3,7-dimethylurate	dihomo-linolenoyl-choline	adenosine 3',5'-cyclic monophosphate (cAMP)
4-guanidinobutanoate	docosahexaenoate (DHA; 22:6n3)	adrenate (22:4n6)
4-hydroxyglutamate	docosahexaenoylcholine	allantoin
4-hydroxyphenylpyruvate	erucate (22:1n9)	arabonate/xylonate
5-dodecenoate (12:1n7)	fructose	arachidoylcarnitine (C20)*
5-dodecenoylcarnitine (C12:1)	fumarate	behenoylcarnitine (C22)*
5-hydroxyhexanoate	gamma-glutamylglutamate	beta-hydroxyisovalerate
5-hydroxylysine	gamma-glutamylglycine	ceramide (d16:1/24:1, d18:1/22:1)*
5,6-dihydrouridine	gamma-glutamyltyrosine	ceramide (d18:2/24:1, d18:1/24:2)*
6-oxopiperidine-2-carboxylate	glutamate	cerotoylcarnitine (C26)*
7-methylxanthine	hexadecadienoate (16:2n6)	chenodeoxycholate
acetylcarnitine (C2)	indolelactate	cholesterol
acisoga	isoleucylglycine	choline phosphate
aconitate [cis or trans]	kynurenate	cytidine
androstenediol (3alpha, 17alpha) monosulfate (2)	linoleate (18:2n6)	deoxycholate
androsterone glucuronide	linoleoylcholine*	diacylglycerol (16:1/18:2 [2], 16:0/18:3 [1])*
arachidonate (20:4n6)	methionine sulfoxide	dimethylarginine (SDMA + ADMA)
arachidonoylcarnitine (C20:4)	myristoleate (14:1n5)	docosadienoate (22:2n6)
beta-alanine	N-(2-furoyl)glycine	dodecenedioate (C12:1-DC)*
bilirubin (E,E)*	N-acetyl-2-aminooctanoate*	etiocholanolone glucuronide
bilirubin (E,Z or Z,E)*	N-acetyl-3-methylhistidine*	gamma-glutamylleucine
bilirubin (Z,Z)	N-acetyl-beta-alanine	gamma-glutamyltryptophan
biliverdin	N-acetylkynurenine (2)	gamma-glutamylvaline
caprate (10:0)	N-acetylvaline	glucuronate
caprylate (8:0)	N-alpha-acetylornithine	glycerol 3-phosphate
cis-4-decenoylcarnitine (C10:1)	N-carbamoylalanine	glycerophosphoinositol*
citrate	N-formylmethionine	glycochenodeoxycholate glucuronide (1)
corticosterone	N-formylphenylalanine	glycochenodeoxycholate sulfate
cortisol	N-methylalanine	glycolithocholate sulfate*
cortisone	N-oleoyltaurine	glycoursodeoxycholate
creatine	N-stearoyl-sphingadienine (d18:2/18:0)*	hexadecanedioate (C16-DC)
cystathionine	nicotinamide	hydroxyasparagine**
decanoylcarnitine (C10)	oleoylcholine	hyocholate
dihomo-linoleate (20:2n6)	palmitate (16:0)	hypotaurine
dihomo-linolenate (20:3n3 or n6)	palmitoloelycholine	indole-3-carboxylic acid
dihomo-linolenoylcarnitine (C20:3n3 or 6)*	palmitoyl-arachidonoyl-glycerol (16:0/20:4) [2]*	indoleacetylglutamine
dihomo-linoleoylcarnitine (C20:2)*	palmitoyl-linoleoyl-glycerol (16:0/18:2) [1]*	kynurenine
dimethylglycine	palmitoyl-palmitoyl-glycerol (16:0/16:0) [2]*	L-urobilin
docosadioate (C22-DC)	palmitoylcholine	laurate (12:0)
docosapentaenoate (n3 DPA; 22:5n3)	phenylalanine	linoleoyl-linolenoyl-glycerol (18:2/18:3) [2]*
docosapentaenoate (n6 DPA; 22:5n6)	phenyllactate (PLA)	linoleoyl-linoleoyl-glycerol (18:2/18:2) [1]*
dodecadienoate (12:2)*	phosphate	lysine
dodecanedioate (C12-DC)	phosphoethanolamine	maleate
dopamine 3-O-sulfate	phytanate	methylmalonate (MMA)
ectoine	pyridoxate	methylsuccinate
eicosapentaenoate (EPA; 20:5n3)	S-methylmethionine	N-acetyl-aspartyl-glutamate (NAAG)
eicosenoate (20:1)	salicylate	N-acetylalliin
eicosenoylcarnitine (C20:1)*	spermidine	N-acetylaspartate (NAA)
erythritol	stearidonate (18:4n3)	N-acetylglycine
formiminoglutamate	stearoylcholine*	N-acetylleucine
galactonate	tartarate	N-acetylserine
gamma-glutamylisoleucine*	tyrosine	N-behenoyl-sphingadienine (d18:2/22:0)*
gamma-glutamylphenylalanine	uracil	N-palmitoyl-sphingosine (d18:1/16:0)
glucuronide of C10H18O2 (7)*		N-palmitoylglycine
glycerophosphoethanolamine		N-stearoyl-sphinganine (d18:0/18:0)*
glycerophosphoserine*		N1-methyladenosine
glycochenodeoxycholate		N6,N6,N6-trimethyllysine
glycodeoxycholate		oleoyl-linolenoyl-glycerol (18:1/18:3) [2]*
guanosine		oleoyl-linoleoyl-glycerol (18:1/18:2) [1]
heptanoate (7:0)		oleoyl-linoleoyl-glycerol (18:1/18:2) [2]
heptenedioate (C7:1-DC)*		oleoyl-oleoyl-glycerol (18:1/18:1) [1]*
hexadecenedioate (C16:1-DC)*		oleoyl-oleoyl-glycerol (18:1/18:1) [2]*
hydantoin-5-propionic acid		oleoyl ethanolamide
hydroquinone sulfate		palmitoleoyl-arachidonoyl-glycerol (16:1/20:4) [2]*
inosine		palmitoleoyl-linoleoyl-glycerol (16:1/18:2) [1]*
isobutyrylcarnitine (C4)		phenylalanylglycine
isobutyrylglycine		pimelate (C7-DC)
isovalerylcarnitine (C5)		pimeloylcarnitine/3-methyladipoylcarnitine (C7-DC)
isovalerylglycine		pyruvate
laurylcarnitine (C12)		S-1-pyrroline-5-carboxylate
lidocaine		sphingomyelin (d18:2/23:1)*
linolenate [alpha or gamma; (18:3n3 or 6)]		sphingosine 1-phosphate
malate		stearoyl-arachidonoyl-glycerol (18:0/20:4) [1]*
mead acid (20:3n9)		suberoylcarnitine (C8-DC)
myo-inositol		taurocholate
myristoleoylcarnitine (C14:1)*		taurocholenate sulfate
N-acetyl-1-methylhistidine*		taurodeoxycholate
N-acetyl-isoputreanine*		tetradecanedioate (C14-DC)
N-acetylglutamate		threonylphenylalanine
N-acetylisoleucine		tiglylcarnitine (C5:1-DC)
N-acetylmethionine		trigonelline (N'-methylnicotinate)
N-acetylmethionine sulfoxide		valine
N-acetylproline
N-ethylglycinexylidide
N-palmitoyl-sphinganine (d18:0/16:0)
N1-Methyl-2-pyridone-5-carboxamide
N2,N2-dimethylguanosine
N6-acetyllysine
N6-carboxymethyllysine
octadecadienedioate (C18:2-DC)*
octadecenedioate (C18:1-DC)*
octanoylcarnitine (C8)
oleate/vaccenate (18:1)
oleoylcarnitine (C18:1)
ornithine
palmitoleate (16:1n7)
palmitoleoylcarnitine (C16:1)*
palmitoyl-arachidonoyl-glycerol (16:0/20:4) [1]*
palmitoylcarnitine (C16)
pelargonate (9:0)
phenylpyruvate
pro-hydroxy-pro
proline
prolylglycine
propionylcarnitine (C3)
propionylglycine
pyrraline
ribulonate/xylulonate*
S-methylcysteine sulfoxide
sarcosine
sebacate (C10-DC)
stearoyl-arachidonoyl-glycerol (18:0/20:4) [2]*
stearoylcarnitine (C18)
suberate (C8-DC)
succinylcarnitine (C4-DC)
sulfate*
taurine
taurochenodeoxycholate
theobromine
trans-4-hydroxyproline
tyramine O-sulfate
undecanoate (11:0)
urea
uridine

## Sheet: Fig2d
Muscle_EXF	Muscle_TRF	Serum_EXF	Serum_TRF					Set	Counts
1-(1-enyl-stearoyl)-2-arachidonoyl-GPE (P-18:0/20:4)*	2-methylbutyrylcarnitine (C5)	(N(1) + N(8))-acetylspermidine	1-(1-enyl-stearoyl)-2-oleoyl-GPE (P-18:0/18:1)					Serum_EXF/Serum_TRF	131
1-methylhistidine	3-hydroxyisobutyrate	1-linoleoyl-2-arachidonoyl-GPE (18:2/20:4)*	1-arachidonoyl-GPE (20:4n6)*					Serum_TRF	104
2-oxoarginine*	3-methylhistidine	1-linoleoyl-GPE (18:2)*	1-docosahexaenoylglycerol (22:6)					Serum_EXF	80
3-hydroxybutyrate (BHBA)	4-vinylphenol sulfate	1-linoleoyl-GPG (18:2)*	1-linolenoyl-GPC (18:3)*					Muscle_EXF	11
3-hydroxybutyrylcarnitine (2)	5-methylthioadenosine (MTA)	1-margaroylglycerol (17:0)	1-linoleoyl-2-arachidonoyl-GPE (18:2/20:4)*					Muscle_TRF	9
5-dodecenoylcarnitine (C12:1)	5-methyluridine (ribothymidine)	1-methyl-4-imidazoleacetate	1-linoleoyl-2-linolenoyl-GPC (18:2/18:3)*					Muscle_EXF/Muscle_TRF/Serum_EXF/Serum_TRF	6
adenine	argininosuccinate	1-methylhistidine	1-linoleoyl-GPC (18:2)					Muscle_TRF/Serum_TRF	5
alpha-ketoglutarate	chenodeoxycholate	1-methylnicotinamide	1-linoleoyl-GPE (18:2)*					Muscle_EXF/Serum_EXF	3
arachidoylcarnitine (C20)*	cholate	1-myristoyl-2-palmitoyl-GPC (14:0/16:0)	1-linoleoylglycerol (18:2)					Muscle_EXF/Muscle_TRF	1
cytidine 5'-diphosphocholine	cytidine	1-myristoylglycerol (14:0)	1-methyl-4-imidazoleacetate
dihomo-linoleate (20:2n6)	deoxycholate	1-oleoyl-2-linoleoyl-GPE (18:1/18:2)*	1-methylhistidine
dimethylarginine (SDMA + ADMA)	glycerol	1-oleoyl-GPE (18:1)	1-myristoyl-2-palmitoyl-GPC (14:0/16:0)
eicosenoate (20:1)	glycochenodeoxycholate	1-oleoyl-GPI (18:1)*	1-oleoyl-2-arachidonoyl-GPE (18:1/20:4)*
eicosenoylcarnitine (C20:1)*	isobutyrylcarnitine (C4)	1-oleoylglycerol (18:1)	1-oleoyl-2-docosahexaenoyl-GPC (18:1/22:6)*
glycine	isovalerylcarnitine (C5)	1-palmitoyl-2-arachidonoyl-GPI (16:0/20:4)*	1-oleoyl-2-linoleoyl-GPE (18:1/18:2)*
glycochenodeoxycholate	lysine	1-palmitoyl-2-linoleoyl-GPE (16:0/18:2)	1-oleoyl-GPE (18:1)
guanosine	mannose-6-phosphate	1-palmitoyl-2-oleoyl-GPE (16:0/18:1)	1-oleoylglycerol (18:1)
lignoceroylcarnitine (C24)*	methionine sulfoxide	1-palmitoyl-GPG (16:0)*	1-palmitoleoylglycerol (16:1)*
linolenate [alpha or gamma; (18:3n3 or 6)]	N-acetylalanine	1-stearoyl-2-arachidonoyl-GPI (18:0/20:4)	1-palmitoyl-2-dihomo-linolenoyl-GPC (16:0/20:3n3 or 6)*
linolenoylcarnitine (C18:3)*	N-acetylglutamine	1-stearoyl-2-linoleoyl-GPE (18:0/18:2)*	1-palmitoyl-2-docosahexaenoyl-GPC (16:0/22:6)
lysine	N-acetyltaurine	1-stearoyl-2-oleoyl-GPE (18:0/18:1)	1-palmitoyl-2-linoleoyl-GPC (16:0/18:2)
myristoleoylcarnitine (C14:1)*	pyrraline	1-stearoyl-2-oleoyl-GPS (18:0/18:1)	1-palmitoyl-2-linoleoyl-GPE (16:0/18:2)
N-oleoyltaurine	S-adenosylmethionine (SAM)	1,2-dilinoleoyl-GPC (18:2/18:2)	1-palmitoyl-2-oleoyl-GPC (16:0/18:1)
N6-acetyllysine	S-methylcysteine sulfoxide	1,2-dilinoleoyl-GPE (18:2/18:2)*	1-palmitoyl-2-oleoyl-GPE (16:0/18:1)
oleate/vaccenate (18:1)	theobromine	1,2-dipalmitoyl-GPC (16:0/16:0)	1-palmitoyl-2-oleoyl-GPI (16:0/18:1)*
oleoyl-oleoyl-glycerol (18:1/18:1) [1]*	tiglylcarnitine (C5:1-DC)	10-heptadecenoate (17:1n7)	1-palmitoyl-GPE (16:0)
oleoyl-oleoyl-glycerol (18:1/18:1) [2]*	trans-4-hydroxyproline	10-undecenoate (11:1n1)	1-palmitoyl-GPG (16:0)*
oleoylcarnitine (C18:1)	tryptophan	12,13-DiHOME	1-palmitoylglycerol (16:0)
palmitoleoylcarnitine (C16:1)*	urea	13-HODE + 9-HODE	1-stearoyl-2-arachidonoyl-GPC (18:0/20:4)
phosphoethanolamine	uridine	13-methylmyristate (i15:0)	1-stearoyl-2-arachidonoyl-GPI (18:0/20:4)
pyrraline	xanthine	2-aminoadipate	1-stearoyl-2-linoleoyl-GPE (18:0/18:2)*
ribulonate/xylulonate*		2-aminobutyrate	1-stearoyl-2-oleoyl-GPC (18:0/18:1)
S-methylcysteine sulfoxide		2-aminoheptanoate	1-stearoyl-2-oleoyl-GPE (18:0/18:1)
theobromine		2-aminophenol sulfate	1-stearoyl-GPI (18:0)
trans-urocanate		2-hydroxyhippurate (salicylurate)	1,2-dilinoleoyl-GPC (18:2/18:2)
UDP-galactose		2-hydroxyoctanoate	10-heptadecenoate (17:1n7)
UDP-glucose		2-methylbutyrylcarnitine (C5)	10-nonadecenoate (19:1n9)
urea		2-methylbutyrylglycine	10-undecenoate (11:1n1)
uridine		2-oxoarginine*	12-HETE
valine		2,3-dihydroxyisovalerate	12,13-DiHOME
xanthine		3-hydroxy-3-methylglutarate	13-HODE + 9-HODE
		3-hydroxybutyrate (BHBA)	2-aminoadipate
		3-hydroxybutyroylglycine**	2-aminoheptanoate
		3-hydroxybutyrylcarnitine (1)	2-aminophenol sulfate
		3-hydroxydecanoate	2-hydroxyoctanoate
		3-hydroxyisobutyrate	2-hydroxypalmitate
		3-hydroxylaurate	2-hydroxyphenylacetate
		3-hydroxyoctanoate	2-hydroxystearate
		3-hydroxyoleate*	2-methylbutyrylcarnitine (C5)
		3-hydroxysebacate	2-methylbutyrylglycine
		3-methoxytyrosine	2-oleoylglycerol (18:1)
		3-methylhistidine	2-oxoarginine*
		3-methylxanthine	2-stearoyl-GPE (18:0)*
		3,7-dimethylurate	2,3-dihydroxyisovalerate
		4-ethylphenylsulfate	3-hydroxydecanoate
		4-guanidinobutanoate	3-hydroxyisobutyrate
		4-hydroxyglutamate	3-hydroxylaurate
		4-hydroxyphenylpyruvate	3-hydroxyoleate*
		5-dodecenoate (12:1n7)	3-methylglutaconate
		5-dodecenoylcarnitine (C12:1)	3-methylhistidine
		5-hydroxyhexanoate	3-methylxanthine
		5-hydroxylysine	3,7-dimethylurate
		5-methylthioadenosine (MTA)	4-guanidinobutanoate
		5-methylthioribose**	4-hydroxyglutamate
		5-methyluridine (ribothymidine)	4-hydroxyhippurate
		5,6-dihydrouridine	4-hydroxyphenylacetylglutamine
		6-oxopiperidine-2-carboxylate	4-hydroxyphenylpyruvate
		7-methylxanthine	4-vinylphenol sulfate
		acetylcarnitine (C2)	5-(galactosylhydroxy)-L-lysine
		acisoga	5-acetylamino-6-amino-3-methyluracil
		aconitate [cis or trans]	5-dodecenoate (12:1n7)
		alanine	5-dodecenoylcarnitine (C12:1)
		alpha-hydroxyisocaproate	5-hydroxyhexanoate
		androstenediol (3alpha, 17alpha) monosulfate (2)	5-hydroxylysine
		androsterone glucuronide	5,6-dihydrouridine
		arachidonate (20:4n6)	6-oxopiperidine-2-carboxylate
		arachidonoylcarnitine (C20:4)	7-methylxanthine
		arachidonoylcholine	acetylcarnitine (C2)
		argininate*	acisoga
		azelate (C9-DC)	aconitate [cis or trans]
		beta-alanine	adenosine 3',5'-cyclic monophosphate (cAMP)
		beta-citrylglutamate	adrenate (22:4n6)
		bilirubin (E,E)*	allantoin
		bilirubin (E,Z or Z,E)*	androstenediol (3alpha, 17alpha) monosulfate (2)
		bilirubin (Z,Z)	androsterone glucuronide
		biliverdin	arabonate/xylonate
		caprate (10:0)	arachidonate (20:4n6)
		caprylate (8:0)	arachidonoylcarnitine (C20:4)
		choline	arachidoylcarnitine (C20)*
		cis-4-decenoylcarnitine (C10:1)	behenoylcarnitine (C22)*
		citrate	beta-alanine
		corticosterone	beta-hydroxyisovalerate
		cortisol	bilirubin (E,E)*
		cortisone	bilirubin (E,Z or Z,E)*
		creatine	bilirubin (Z,Z)
		cystathionine	biliverdin
		decanoylcarnitine (C10)	caprate (10:0)
		diacylglycerol (14:0/18:1, 16:0/16:1) [1]*	caprylate (8:0)
		diacylglycerol (14:0/18:1, 16:0/16:1) [2]*	ceramide (d16:1/24:1, d18:1/22:1)*
		dihomo-linoleate (20:2n6)	ceramide (d18:2/24:1, d18:1/24:2)*
		dihomo-linolenate (20:3n3 or n6)	cerotoylcarnitine (C26)*
		dihomo-linolenoyl-choline	chenodeoxycholate
		dihomo-linolenoylcarnitine (C20:3n3 or 6)*	cholesterol
		dihomo-linoleoylcarnitine (C20:2)*	choline phosphate
		dimethylglycine	cis-4-decenoylcarnitine (C10:1)
		docosadioate (C22-DC)	citrate
		docosahexaenoate (DHA; 22:6n3)	corticosterone
		docosahexaenoylcholine	cortisol
		docosapentaenoate (n3 DPA; 22:5n3)	cortisone
		docosapentaenoate (n6 DPA; 22:5n6)	creatine
		dodecadienoate (12:2)*	cystathionine
		dodecanedioate (C12-DC)	cytidine
		dopamine 3-O-sulfate	decanoylcarnitine (C10)
		ectoine	deoxycholate
		eicosapentaenoate (EPA; 20:5n3)	diacylglycerol (16:1/18:2 [2], 16:0/18:3 [1])*
		eicosenoate (20:1)	dihomo-linoleate (20:2n6)
		eicosenoylcarnitine (C20:1)*	dihomo-linolenate (20:3n3 or n6)
		erucate (22:1n9)	dihomo-linolenoylcarnitine (C20:3n3 or 6)*
		erythritol	dihomo-linoleoylcarnitine (C20:2)*
		formiminoglutamate	dimethylarginine (SDMA + ADMA)
		fructose	dimethylglycine
		fumarate	docosadienoate (22:2n6)
		galactonate	docosadioate (C22-DC)
		gamma-glutamylglutamate	docosapentaenoate (n3 DPA; 22:5n3)
		gamma-glutamylglycine	docosapentaenoate (n6 DPA; 22:5n6)
		gamma-glutamylisoleucine*	dodecadienoate (12:2)*
		gamma-glutamylphenylalanine	dodecanedioate (C12-DC)
		gamma-glutamyltyrosine	dodecenedioate (C12:1-DC)*
		glucuronide of C10H18O2 (7)*	dopamine 3-O-sulfate
		glutamate	ectoine
		glycerophosphoethanolamine	eicosapentaenoate (EPA; 20:5n3)
		glycerophosphoserine*	eicosenoate (20:1)
		glycochenodeoxycholate	eicosenoylcarnitine (C20:1)*
		glycodeoxycholate	erythritol
		guanosine	etiocholanolone glucuronide
		heptanoate (7:0)	formiminoglutamate
		heptenedioate (C7:1-DC)*	galactonate
		hexadecadienoate (16:2n6)	gamma-glutamylisoleucine*
		hexadecenedioate (C16:1-DC)*	gamma-glutamylleucine
		hydantoin-5-propionic acid	gamma-glutamylphenylalanine
		hydroquinone sulfate	gamma-glutamyltryptophan
		indolelactate	gamma-glutamylvaline
		inosine	glucuronate
		isobutyrylcarnitine (C4)	glucuronide of C10H18O2 (7)*
		isobutyrylglycine	glycerol 3-phosphate
		isoleucylglycine	glycerophosphoethanolamine
		isovalerylcarnitine (C5)	glycerophosphoinositol*
		isovalerylglycine	glycerophosphoserine*
		kynurenate	glycochenodeoxycholate
		laurylcarnitine (C12)	glycochenodeoxycholate glucuronide (1)
		lidocaine	glycochenodeoxycholate sulfate
		linoleate (18:2n6)	glycodeoxycholate
		linolenate [alpha or gamma; (18:3n3 or 6)]	glycolithocholate sulfate*
		linoleoylcholine*	glycoursodeoxycholate
		malate	guanosine
		mead acid (20:3n9)	heptanoate (7:0)
		methionine sulfoxide	heptenedioate (C7:1-DC)*
		myo-inositol	hexadecanedioate (C16-DC)
		myristoleate (14:1n5)	hexadecenedioate (C16:1-DC)*
		myristoleoylcarnitine (C14:1)*	hydantoin-5-propionic acid
		N-(2-furoyl)glycine	hydroquinone sulfate
		N-acetyl-1-methylhistidine*	hydroxyasparagine**
		N-acetyl-2-aminooctanoate*	hyocholate
		N-acetyl-3-methylhistidine*	hypotaurine
		N-acetyl-beta-alanine	indole-3-carboxylic acid
		N-acetyl-isoputreanine*	indoleacetylglutamine
		N-acetylglutamate	inosine
		N-acetylisoleucine	isobutyrylcarnitine (C4)
		N-acetylkynurenine (2)	isobutyrylglycine
		N-acetylmethionine	isovalerylcarnitine (C5)
		N-acetylmethionine sulfoxide	isovalerylglycine
		N-acetylproline	kynurenine
		N-acetylvaline	L-urobilin
		N-alpha-acetylornithine	laurate (12:0)
		N-carbamoylalanine	laurylcarnitine (C12)
		N-ethylglycinexylidide	lidocaine
		N-formylmethionine	linolenate [alpha or gamma; (18:3n3 or 6)]
		N-formylphenylalanine	linoleoyl-linolenoyl-glycerol (18:2/18:3) [2]*
		N-methylalanine	linoleoyl-linoleoyl-glycerol (18:2/18:2) [1]*
		N-oleoyltaurine	lysine
		N-palmitoyl-sphinganine (d18:0/16:0)	malate
		N-stearoyl-sphingadienine (d18:2/18:0)*	maleate
		N1-Methyl-2-pyridone-5-carboxamide	mead acid (20:3n9)
		N2,N2-dimethylguanosine	methylmalonate (MMA)
		N6-acetyllysine	methylsuccinate
		N6-carboxymethyllysine	myo-inositol
		nicotinamide	myristoleoylcarnitine (C14:1)*
		octadecadienedioate (C18:2-DC)*	N-acetyl-1-methylhistidine*
		octadecenedioate (C18:1-DC)*	N-acetyl-aspartyl-glutamate (NAAG)
		octanoylcarnitine (C8)	N-acetyl-isoputreanine*
		oleate/vaccenate (18:1)	N-acetylalliin
		oleoylcarnitine (C18:1)	N-acetylaspartate (NAA)
		oleoylcholine	N-acetylglutamate
		ornithine	N-acetylglycine
		palmitate (16:0)	N-acetylisoleucine
		palmitoleate (16:1n7)	N-acetylleucine
		palmitoleoylcarnitine (C16:1)*	N-acetylmethionine
		palmitoloelycholine	N-acetylmethionine sulfoxide
		palmitoyl-arachidonoyl-glycerol (16:0/20:4) [1]*	N-acetylproline
		palmitoyl-arachidonoyl-glycerol (16:0/20:4) [2]*	N-acetylserine
		palmitoyl-linoleoyl-glycerol (16:0/18:2) [1]*	N-behenoyl-sphingadienine (d18:2/22:0)*
		palmitoyl-palmitoyl-glycerol (16:0/16:0) [2]*	N-ethylglycinexylidide
		palmitoylcarnitine (C16)	N-palmitoyl-sphinganine (d18:0/16:0)
		palmitoylcholine	N-palmitoyl-sphingosine (d18:1/16:0)
		pelargonate (9:0)	N-palmitoylglycine
		phenylalanine	N-stearoyl-sphinganine (d18:0/18:0)*
		phenyllactate (PLA)	N1-Methyl-2-pyridone-5-carboxamide
		phenylpyruvate	N1-methyladenosine
		phosphate	N2,N2-dimethylguanosine
		phosphoethanolamine	N6-acetyllysine
		phytanate	N6-carboxymethyllysine
		pro-hydroxy-pro	N6,N6,N6-trimethyllysine
		proline	octadecadienedioate (C18:2-DC)*
		prolylglycine	octadecenedioate (C18:1-DC)*
		propionylcarnitine (C3)	octanoylcarnitine (C8)
		propionylglycine	oleate/vaccenate (18:1)
		pyridoxate	oleoyl-linolenoyl-glycerol (18:1/18:3) [2]*
		pyrraline	oleoyl-linoleoyl-glycerol (18:1/18:2) [1]
		ribulonate/xylulonate*	oleoyl-linoleoyl-glycerol (18:1/18:2) [2]
		S-methylcysteine sulfoxide	oleoyl-oleoyl-glycerol (18:1/18:1) [1]*
		S-methylmethionine	oleoyl-oleoyl-glycerol (18:1/18:1) [2]*
		salicylate	oleoyl ethanolamide
		sarcosine	oleoylcarnitine (C18:1)
		sebacate (C10-DC)	ornithine
		spermidine	palmitoleate (16:1n7)
		stearidonate (18:4n3)	palmitoleoyl-arachidonoyl-glycerol (16:1/20:4) [2]*
		stearoyl-arachidonoyl-glycerol (18:0/20:4) [2]*	palmitoleoyl-linoleoyl-glycerol (16:1/18:2) [1]*
		stearoylcarnitine (C18)	palmitoleoylcarnitine (C16:1)*
		stearoylcholine*	palmitoyl-arachidonoyl-glycerol (16:0/20:4) [1]*
		suberate (C8-DC)	palmitoylcarnitine (C16)
		succinylcarnitine (C4-DC)	pelargonate (9:0)
		sulfate*	phenylalanylglycine
		tartarate	phenylpyruvate
		taurine	pimelate (C7-DC)
		taurochenodeoxycholate	pimeloylcarnitine/3-methyladipoylcarnitine (C7-DC)
		theobromine	pro-hydroxy-pro
		trans-4-hydroxyproline	proline
		tyramine O-sulfate	prolylglycine
		tyrosine	propionylcarnitine (C3)
		undecanoate (11:0)	propionylglycine
		uracil	pyrraline
		urea	pyruvate
		uridine	ribulonate/xylulonate*
			S-1-pyrroline-5-carboxylate
			S-methylcysteine sulfoxide
			sarcosine
			sebacate (C10-DC)
			sphingomyelin (d18:2/23:1)*
			sphingosine 1-phosphate
			stearoyl-arachidonoyl-glycerol (18:0/20:4) [1]*
			stearoyl-arachidonoyl-glycerol (18:0/20:4) [2]*
			stearoylcarnitine (C18)
			suberate (C8-DC)
			suberoylcarnitine (C8-DC)
			succinylcarnitine (C4-DC)
			sulfate*
			taurine
			taurochenodeoxycholate
			taurocholate
			taurocholenate sulfate
			taurodeoxycholate
			tetradecanedioate (C14-DC)
			theobromine
			threonylphenylalanine
			tiglylcarnitine (C5:1-DC)
			trans-4-hydroxyproline
			trigonelline (N'-methylnicotinate)
			tyramine O-sulfate
			undecanoate (11:0)
			urea
			uridine
			valine

## Sheet: Fig3a
diet	amplitude	MESOR		diet	counts	time	proportion
TRF	-0.0380404	1.18736		EXF	170	07:00	0.142021720969089
TRF	-1.13601	-0.368351		EXF	134	11:00	0.111946532999165
TRF	1.37927	2.32185		EXF	281	15:00	0.234753550543024
TRF	-0.0688538	1.42787		EXF	217	19:00	0.181286549707602
TRF	-0.668353	-0.00242778		EXF	189	23:00	0.157894736842105
TRF	-0.082515	1.22625		EXF	206	03:00	0.172096908939014
TRF	0.667914	1.30945		TRF	218	07:00	0.0994979461433136
TRF	0.163178	1.06481		TRF	323	11:00	0.14742126882702
TRF	0.719408	1.79431		TRF	351	15:00	0.160200821542675
TRF	0.347865	1.05224		TRF	442	19:00	0.201734367868553
TRF	-1.16645	-0.0309934		TRF	533	23:00	0.243267914194432
TRF	-0.0835631	0.606922		TRF	324	03:00	0.147877681424007
TRF	-0.111477	1.28134
TRF	0.283303	1.39917
TRF	0.505774	1.5444
TRF	-0.575254	0.912351
TRF	-0.00848929	1.1501
TRF	-0.282611	1.08673
TRF	0.376321	1.16239
TRF	0.107901	1.1918
TRF	0.0696624	1.47713
TRF	-0.697151	0.119357
TRF	0.146173	1.40935
TRF	-0.861832	0.0572861
TRF	-0.455679	0.467176
TRF	-0.541955	0.853765
TRF	-0.963917	-0.265219
TRF	-0.708715	0.484378
TRF	-0.858065	0.307688
TRF	-0.269957	0.929689
TRF	-0.951183	0.0933428
TRF	0.282899	1.35169
TRF	0.146702	1.28556
TRF	0.236465	1.60344
TRF	0.10456	1.24687
TRF	-0.0107509	1.53709
TRF	-0.51673	1.0028
TRF	-0.600242	0.303508
TRF	-0.93213	0.114535
TRF	0.49855	1.70273
TRF	0.0685673	1.37167
TRF	-1.00467	-0.0453202
TRF	-0.00530084	1.16831
TRF	0.36278	1.58234
TRF	-0.155638	0.879644
TRF	-1.21269	-0.381476
TRF	1.36604	2.15775
TRF	0.933957	2.01213
TRF	-0.00345583	1.19177
TRF	-0.597098	0.622573
TRF	-0.45946	0.885492
TRF	0.214144	1.22861
TRF	0.117862	1.29152
TRF	0.0581602	1.27882
TRF	-0.370859	1.02603
TRF	-0.287857	0.576197
TRF	-0.23546	0.781595
TRF	0.222345	1.47677
TRF	-0.341493	1.03698
TRF	-1.15166	-0.113129
TRF	0.0408093	1.69907
TRF	0.63555	1.80955
TRF	-0.288315	0.950056
TRF	-0.70414	0.353711
TRF	-0.548821	0.578705
TRF	0.454808	1.39883
TRF	-1.02551	0.1026
TRF	-0.183375	1.2191
TRF	-0.608021	0.3797
TRF	0.173195	1.11254
TRF	-1.11042	-0.30368
TRF	-0.886256	0.413618
TRF	-1.2172	0.396404
TRF	-0.100264	0.860531
TRF	-0.169469	0.917779
TRF	0.23707	1.95247
TRF	-0.438126	0.968961
TRF	0.645812	2.11732
TRF	-0.204836	1.46814
TRF	-0.485958	1.13535
TRF	-0.590239	0.517328
TRF	-1.09531	-0.154475
TRF	0.609097	1.71528
TRF	0.203264	1.32588
TRF	-0.797906	0.67272
TRF	-0.605609	0.527402
TRF	0.400324	1.50374
TRF	0.857823	1.89228
TRF	-1.26417	-0.155893
TRF	-0.114266	1.37728
TRF	-0.597165	0.411141
TRF	-0.739399	0.299548
TRF	-0.742988	-0.0628456
TRF	-0.732991	0.134369
TRF	-0.489204	0.302422
TRF	-0.610204	0.7215
TRF	-0.424186	0.671036
TRF	-0.570205	0.947084
TRF	-0.315232	0.99155
TRF	-0.370182	0.547996
TRF	-0.0721221	1.09048
TRF	-0.105844	0.956861
TRF	-0.0303742	0.875919
TRF	-0.467868	0.611496
TRF	-0.0444731	1.24163
TRF	-0.28339	0.565992
TRF	-0.240885	1.40978
TRF	-0.566867	0.807693
TRF	-0.958942	0.231746
TRF	0.508127	1.47604
TRF	-0.556671	0.201581
TRF	-0.128635	1.09047
TRF	0.822901	1.96042
TRF	-0.991952	0.0928174
TRF	-0.499002	0.491964
TRF	-0.238732	0.520105
TRF	-0.176886	0.896984
TRF	-0.306664	0.980344
TRF	-0.721898	0.274076
TRF	0.153095	1.11349
TRF	-0.271235	1.116
TRF	-0.334161	0.681755
TRF	-0.712008	0.446634
TRF	0.565892	1.3801
TRF	-0.843216	0.228297
TRF	0.147055	1.2998
TRF	-0.96877	-0.0153789
TRF	-0.260195	1.16324
TRF	-0.409797	0.909426
TRF	-0.847043	-0.136051
TRF	-0.122274	0.900031
TRF	0.867517	2.02192
TRF	-0.327206	1.05238
TRF	-0.476893	0.753677
TRF	0.49342	1.88865
TRF	0.720003	1.73689
TRF	1.29504	2.56336
TRF	-0.553889	0.682067
TRF	0.0162008	1.12118
TRF	-0.86324	0.13424
TRF	-0.400859	1.06103
TRF	0.784021	2.18715
TRF	-0.360095	0.819438
TRF	0.281937	1.54319
TRF	0.0879523	0.547904
TRF	-0.132278	1.04422
TRF	-0.147545	0.997384
TRF	-0.558801	0.57044
TRF	-0.24907	1.11236
TRF	0.257585	1.45536
TRF	-1.2044	-0.248423
TRF	-0.826502	0.0794192
TRF	0.255981	1.51729
TRF	0.246565	1.36655
TRF	-0.152352	0.881551
TRF	0.513528	1.29241
TRF	-0.644626	0.738591
TRF	0.295542	1.22129
TRF	0.904359	2.09326
TRF	-0.123093	1.11525
TRF	-0.829741	0.204422
TRF	0.401165	2.08183
TRF	-0.691698	0.0133004
TRF	0.183326	1.24819
TRF	0.237127	1.83798
TRF	-1.05675	-0.0382471
TRF	-0.371437	0.840124
TRF	-0.978367	0.132438
TRF	-0.656371	0.597681
TRF	0.203675	1.40807
TRF	0.693068	2.10661
TRF	0.450083	1.7109
TRF	0.515043	1.73803
TRF	0.16709	1.04084
TRF	0.125884	1.16654
TRF	0.0273152	1.14571
TRF	1.10199	2.35294
TRF	1.04069	1.77746
TRF	-0.476009	0.416912
TRF	-0.594402	1.05688
TRF	0.0700495	1.27797
TRF	0.490584	1.65161
TRF	0.36047	1.16479
TRF	0.160781	1.41919
TRF	0.150852	1.15772
TRF	0.364983	1.42243
TRF	-0.169661	0.897429
TRF	0.658333	1.28323
TRF	1.84043	2.6593
TRF	-1.00555	0.0901335
TRF	0.272745	1.60193
TRF	-1.02298	-0.0483359
TRF	0.0115289	1.58872
TRF	-0.14063	1.261
TRF	1.48391	2.08491
TRF	-0.252599	0.744825
TRF	-0.31211	0.633175
TRF	-0.0236813	1.2887
TRF	0.35447	1.66261
TRF	0.729283	1.54646
TRF	-0.0914035	1.11009
TRF	0.492825	1.41922
TRF	0.149019	1.26755
TRF	0.484078	1.08093
TRF	1.85225	2.46806
TRF	-0.989822	-0.269839
TRF	-0.211406	0.710103
TRF	0.340803	1.74916
TRF	-0.517709	0.96417
TRF	0.561558	1.76251
TRF	0.253738	1.14924
TRF	0.727595	1.92246
TRF	-0.0951306	0.780255
TRF	-0.556828	0.818629
TRF	-0.422494	1.19638
TRF	0.217531	1.08962
TRF	0.265914	1.33027
TRF	-0.177823	0.996691
TRF	-0.0614157	1.14659
TRF	-0.0254766	1.28714
TRF	-0.408056	0.874728
TRF	-0.130745	0.768141
TRF	0.692787	1.63479
TRF	0.318045	1.61853
TRF	-1.00154	0.100059
TRF	0.372723	1.657
TRF	-0.553093	1.11154
TRF	0.0667046	1.11847
TRF	-0.378561	0.541907
TRF	-0.136914	1.03564
TRF	-0.965636	-0.299967
TRF	0.0617678	1.26846
TRF	0.654869	1.88216
TRF	0.858192	1.67833
TRF	0.0359475	0.749993
TRF	-0.173954	1.20497
TRF	-0.373831	0.928056
TRF	-0.124372	1.34819
TRF	-0.838188	0.136263
TRF	0.347254	1.52455
TRF	0.0076751	1.19656
TRF	-0.930551	0.106356
TRF	-0.582738	0.657544
TRF	-0.260995	0.976008
TRF	-0.819815	0.439076
TRF	-0.549914	0.28256
TRF	-0.532059	0.465771
TRF	0.45307	1.6227
TRF	0.309299	1.63276
TRF	-0.410499	0.854265
TRF	0.00224775	1.71831
TRF	-0.36024	1.00515
TRF	0.891066	1.80743
TRF	-0.0383471	1.10117
TRF	0.576478	1.50365
TRF	0.0675648	1.3306
TRF	0.433194	1.73155
TRF	0.551689	1.81906
TRF	-0.116922	1.20749
TRF	0.095363	1.26502
TRF	1.38888	2.28404
TRF	-0.144584	1.24377
TRF	-1.17319	-0.205664
TRF	-0.546821	0.754306
TRF	0.330543	1.99047
TRF	-1.12711	-0.00422002
TRF	0.592561	1.95133
TRF	-0.782589	0.161719
TRF	-0.10984	0.972529
TRF	0.635237	1.77501
TRF	-0.584272	0.587393
TRF	0.0157903	1.13145
TRF	0.0404835	1.49436
TRF	-0.0623971	1.13165
TRF	0.0284921	1.02472
TRF	-0.201923	1.07329
TRF	-0.323837	0.927606
TRF	-0.46415	0.863697
TRF	-1.02684	0.0972187
TRF	0.254051	1.01166
TRF	0.6333	1.75025
TRF	0.775238	1.84896
TRF	0.267971	1.41288
TRF	0.771212	1.80953
TRF	-0.237263	1.24242
TRF	1.25901	2.51569
TRF	-0.197583	1.11302
TRF	-1.32972	-0.214325
TRF	0.354138	1.16076
TRF	-0.0391322	1.12947
TRF	-0.467221	1.05566
TRF	-0.606913	0.59316
TRF	-0.248053	0.497523
TRF	0.717554	1.62805
TRF	0.444869	1.26942
TRF	0.396044	1.28708
TRF	-0.806977	0.0987262
TRF	-1.07343	0.0626513
TRF	0.350308	1.58659
TRF	-0.0326654	1.15513
TRF	0.437865	1.72458
TRF	-0.41835	0.859117
TRF	-0.297765	0.718006
TRF	-1.01738	-0.258064
TRF	0.624664	2.00144
TRF	-0.78397	0.404825
TRF	-0.115644	1.08183
TRF	-0.420208	0.730415
TRF	-0.0887386	1.30293
TRF	-0.379587	0.83678
TRF	-0.985334	0.528523
TRF	0.720471	1.88714
TRF	0.0559086	1.59832
TRF	0.336662	1.84627
TRF	0.572445	1.44503
TRF	-0.00876838	1.28299
TRF	-0.0950508	1.24798
TRF	0.388029	1.16881
TRF	-0.696549	0.401333
TRF	-0.65857	0.589599
TRF	0.36625	1.99294
TRF	0.948796	2.07404
TRF	0.158615	1.35773
TRF	-0.595776	0.308931
TRF	0.012326	1.08304
TRF	-1.11556	-0.29672
TRF	0.410755	1.81241
TRF	-0.233063	0.913155
TRF	0.282464	1.52795
TRF	0.0578036	1.53071
TRF	0.893271	1.80028
TRF	-0.941345	0.222012
TRF	-0.428767	0.759167
TRF	-0.916113	0.296857
TRF	0.394201	1.38034
TRF	0.165544	1.23615
TRF	0.833797	2.01372
TRF	-0.099619	1.05154
TRF	0.304114	1.33003
TRF	-0.228598	0.916692
TRF	-0.0685406	0.818273
TRF	0.110215	1.3293
TRF	0.312728	1.51524
TRF	-0.187048	1.12055
TRF	-0.14139	1.18294
TRF	0.662132	1.9737
TRF	0.123888	1.32779
TRF	-0.582395	0.344915
TRF	0.2665	1.74156
TRF	-0.203329	0.676241
TRF	-0.357824	1.00655
TRF	0.333247	1.34565
TRF	-0.282065	0.799761
TRF	1.03728	2.13847
TRF	0.0235109	0.969937
TRF	-0.395377	1.09652
TRF	0.24847	1.42835
TRF	-0.0989057	1.30452
TRF	-0.334819	0.948597
TRF	1.29168	2.26933
TRF	-0.931862	-0.275994
TRF	-0.0737978	0.762651
TRF	0.750217	1.99766
TRF	-0.954889	-0.142417
TRF	-0.562751	0.0694465
TRF	-0.309392	0.405164
TRF	0.954432	1.72759
TRF	0.243314	1.56877
TRF	-0.0342567	1.26858
TRF	-0.396474	0.561806
TRF	1.05725	1.96954
TRF	-0.0960254	1.08958
TRF	-0.63173	0.260364
TRF	-0.448471	0.433702
TRF	-0.999731	-0.159353
TRF	0.627243	1.21297
TRF	0.138782	1.04159
TRF	-0.246905	1.22819
TRF	-1.25797	-0.265239
TRF	-0.408354	0.845896
TRF	-0.478106	0.404374
TRF	-0.133563	1.43972
TRF	-1.38257	-0.205401
TRF	-0.774138	0.390029
TRF	-0.28849	0.733148
TRF	-0.132771	1.148
TRF	-0.125196	1.46697
TRF	0.215428	1.5393
TRF	0.490629	2.10412
TRF	-0.0573718	1.25234
TRF	-0.438168	0.469786
TRF	-0.532031	0.736048
TRF	1.32805	2.06505
TRF	-0.230329	0.45786
TRF	-0.337565	1.10739
TRF	0.123279	1.37191
TRF	-0.943864	0.048916
TRF	-0.0728679	1.222
TRF	0.616493	1.6262
TRF	-0.962907	-0.0493086
TRF	0.299319	1.61544
TRF	-0.473843	0.669684
TRF	0.495021	1.45264
TRF	-0.839221	0.375069
TRF	0.045985	1.24534
TRF	-0.219393	1.16042
TRF	-0.906289	0.100621
TRF	-0.484353	0.516589
TRF	-0.131766	1.20055
TRF	0.415759	1.49945
TRF	0.312457	1.74888
TRF	-0.94612	0.189228
TRF	-0.387208	0.797344
TRF	-0.265807	0.972338
TRF	-0.693067	0.513327
TRF	1.3816	2.4226
TRF	-0.178784	1.05927
TRF	-1.00038	-0.259296
TRF	-0.102781	1.35947
TRF	-0.262838	0.889117
TRF	-0.382085	0.939325
TRF	0.370738	1.97912
TRF	0.714386	1.84693
TRF	-0.656038	0.686495
TRF	-1.06181	-0.187064
TRF	-0.329515	0.866315
TRF	0.0643733	0.856601
TRF	-0.0835646	1.09119
TRF	-0.185892	1.11088
TRF	-0.301727	0.96766
TRF	-0.259868	0.900345
TRF	0.463912	1.78755
TRF	0.497245	1.85322
TRF	-0.568296	1.04645
TRF	-0.29746	0.640542
TRF	0.0984327	1.30856
TRF	-0.824318	0.507852
TRF	-0.0747415	1.18722
TRF	-0.319851	1.04346
TRF	-0.0314884	1.4212
TRF	0.687082	1.53821
TRF	0.050814	1.1926
TRF	-0.534557	0.715755
TRF	0.069547	0.7749
TRF	0.206103	1.40967
TRF	0.301219	1.37303
TRF	0.26242	1.55556
TRF	-0.177528	0.974864
TRF	0.833409	1.7869
TRF	-0.706394	0.163919
TRF	-0.109593	1.19526
TRF	-0.52721	0.724484
TRF	-0.342839	0.890318
TRF	0.106663	1.50028
TRF	-0.598635	0.803078
TRF	-0.355074	0.669241
TRF	0.614504	1.681
TRF	-0.0750873	1.38326
TRF	-0.942213	-0.0464079
TRF	-0.605011	0.595871
TRF	-0.719476	0.458595
TRF	-0.129718	0.854857
TRF	0.828925	1.71213
TRF	0.208394	1.33792
TRF	-0.283198	0.935712
TRF	-0.0321707	0.94307
TRF	0.317573	1.5067
TRF	-0.674104	0.261014
TRF	0.280111	0.846049
TRF	-0.121698	1.30048
TRF	0.0355217	1.27418
TRF	0.348455	1.6678
TRF	-0.244215	1.2462
TRF	0.0100502	1.36228
TRF	-0.170476	0.750737
TRF	0.327052	1.20381
TRF	-0.197644	1.26972
TRF	0.065105	1.38745
TRF	0.437839	1.81858
TRF	0.746539	1.75935
TRF	-0.901177	0.133545
TRF	0.0219824	1.31527
TRF	-0.51232	1.07516
TRF	-0.523709	0.553079
TRF	0.0203974	1.0028
TRF	0.0168665	1.2066
TRF	0.355744	1.61461
TRF	0.169448	1.26699
TRF	0.0961786	1.35451
TRF	-0.667072	0.251506
TRF	0.0893878	1.51561
TRF	0.00371396	1.31746
TRF	0.392445	1.30724
TRF	-1.08164	-0.188687
TRF	0.255092	1.27312
TRF	0.749522	1.72912
TRF	0.123566	1.53413
TRF	-0.973618	-0.287479
TRF	-0.20917	1.32349
TRF	-1.27567	-0.146866
TRF	0.773662	1.86801
TRF	-0.455314	0.472225
TRF	0.371225	1.66419
TRF	0.228465	1.43794
TRF	0.409573	1.2834
TRF	1.33436	2.43594
TRF	-0.0600534	0.94612
TRF	-0.129474	1.36652
TRF	0.0932004	1.5164
TRF	-0.4948	0.921324
TRF	0.347662	1.77376
TRF	-0.578767	0.706598
TRF	0.275756	1.1549
TRF	-0.4613	0.324877
TRF	0.219928	1.27728
TRF	0.569814	1.28186
TRF	0.194412	1.41114
TRF	0.237148	1.40921
TRF	0.228083	1.54047
TRF	-0.108033	1.47821
TRF	-0.232037	0.901249
TRF	-0.420656	1.01792
TRF	-0.0695115	1.286
TRF	-0.0468448	1.33777
TRF	-0.185211	1.18433
TRF	-0.0192402	1.25579
TRF	0.253026	1.19227
TRF	-0.670429	0.471011
TRF	-1.04902	0.171603
TRF	0.0165566	1.41837
TRF	0.396996	1.70626
TRF	0.193677	1.57286
TRF	-0.456731	0.662711
TRF	0.670007	1.93042
TRF	-0.629644	0.804024
TRF	0.672793	1.90101
TRF	0.166995	1.59053
TRF	-0.170629	1.21755
TRF	-0.0999952	0.725249
TRF	0.334177	1.57621
TRF	0.584218	1.73
TRF	0.317898	1.68966
TRF	-0.455122	0.913992
TRF	-0.791145	0.244646
TRF	-0.0292586	1.07507
TRF	-0.148366	0.750021
TRF	-0.767619	0.203468
TRF	0.213464	1.6153
TRF	-0.979714	0.201935
TRF	-0.114984	0.93626
TRF	0.649918	2.20113
TRF	0.328822	1.57818
TRF	-0.4854	0.663218
TRF	0.160673	0.971577
TRF	0.688065	1.71416
TRF	-0.156996	1.02767
TRF	0.118623	1.07204
TRF	0.446072	1.86784
TRF	0.99866	2.27029
TRF	-1.01471	-0.268321
TRF	0.849532	2.15345
TRF	-0.185016	0.864784
TRF	0.0775907	1.29815
TRF	-0.105477	0.636294
TRF	0.344402	1.57323
TRF	0.54812	2.09414
TRF	-0.222597	1.3177
TRF	-0.0401824	1.35292
TRF	0.582261	1.35318
TRF	-0.198313	0.517099
TRF	1.41491	2.64483
TRF	1.8362	2.53082
TRF	-0.850708	0.248295
TRF	-0.419235	0.374619
TRF	-0.2834	0.84489
TRF	0.329083	1.4258
TRF	-0.903444	-0.208638
TRF	0.812678	2.10884
TRF	0.982962	2.19579
TRF	-0.175642	0.673988
TRF	0.494587	1.50209
TRF	-0.294466	0.784905
TRF	0.0262563	1.02154
TRF	0.344444	1.7027
TRF	0.550748	1.47856
TRF	0.747361	2.15334
TRF	0.617702	1.40448
TRF	-0.462387	0.891925
TRF	0.336214	1.544
TRF	-0.329911	0.930131
TRF	-0.190281	0.872895
TRF	0.0502827	1.47581
TRF	-0.426331	1.02961
TRF	0.451651	1.52495
TRF	0.333483	1.39081
TRF	0.504791	1.78014
TRF	-0.195602	0.847718
TRF	-0.537791	0.54569
TRF	0.118383	0.831288
TRF	0.0226685	1.14661
TRF	1.26908	2.65704
TRF	-0.90785	-0.131574
TRF	0.235279	0.957784
TRF	-0.25127	1.17669
TRF	-0.157493	0.982046
TRF	0.0748397	1.51162
TRF	-0.287447	0.830259
TRF	-0.188847	0.507349
TRF	0.20465	1.44374
TRF	0.377927	1.92592
TRF	-0.830433	0.116127
TRF	-0.586755	0.341575
TRF	-0.246611	0.760023
TRF	-0.381215	0.781569
TRF	-0.377058	1.21489
TRF	0.467857	1.73722
TRF	0.52501	2.03466
TRF	0.510417	1.67501
TRF	0.520298	1.96185
TRF	-0.902243	0.152723
TRF	0.821828	1.72704
TRF	-0.153548	1.24652
TRF	-0.129873	1.19376
TRF	0.570048	1.80305
TRF	-0.266816	0.957546
TRF	0.506983	1.77549
TRF	-0.0792746	1.30316
TRF	-0.485754	0.766161
TRF	-1.07565	-0.2438
TRF	1.0143	2.30841
TRF	0.0679843	1.30822
TRF	0.278588	1.13329
TRF	1.42888	2.51277
TRF	-1.21283	-0.392775
TRF	-0.123718	1.13661
TRF	0.873596	2.12145
TRF	0.935509	2.02567
TRF	-0.279829	0.898433
TRF	0.632588	2.08454
TRF	-0.0434197	1.21733
TRF	-0.168365	0.809402
TRF	0.113052	1.20035
TRF	-0.020304	0.795929
TRF	-0.504906	0.454625
TRF	-0.988109	0.155707
TRF	0.28743	1.31861
TRF	-0.0341245	1.60675
TRF	0.0837386	1.58495
TRF	-0.0276566	1.23172
TRF	1.68516	2.86125
TRF	-0.474054	0.727591
TRF	0.1352	1.36302
TRF	0.751139	1.7784
TRF	-0.475238	0.884768
TRF	-0.453255	0.582235
TRF	0.457918	1.87312
TRF	0.154761	1.14223
TRF	-0.309902	1.0361
TRF	0.403009	1.37961
TRF	0.81276	2.21879
TRF	0.126171	1.38381
TRF	-0.366219	0.950995
TRF	0.185798	1.59214
TRF	-0.12974	1.36877
TRF	0.791363	1.80238
TRF	-0.604536	0.31991
TRF	-0.336376	1.10453
TRF	-0.42975	0.975385
TRF	0.0011348	0.890685
TRF	0.337648	1.08773
TRF	0.795362	1.7685
TRF	-0.0713284	1.33305
TRF	0.566739	1.63691
TRF	-0.0207477	0.985712
TRF	0.627417	1.81788
TRF	0.189879	1.04046
TRF	0.0232126	1.40608
TRF	0.0667247	1.52023
TRF	0.111294	1.4355
TRF	0.0616398	1.17881
TRF	0.660556	2.03465
TRF	0.8188	1.81238
TRF	-0.445315	0.133891
TRF	0.424909	1.67918
TRF	-0.28906	0.884898
TRF	0.511725	1.35549
TRF	0.828764	2.10625
TRF	-1.05156	-0.066901
TRF	-1.21214	-0.259122
TRF	-0.491089	0.646261
TRF	-0.0580883	1.29226
TRF	-0.496645	0.470822
TRF	-0.949664	-0.107483
TRF	-1.2027	-0.279735
TRF	-0.360776	0.705633
TRF	0.80134	2.03337
TRF	0.491126	1.19023
TRF	-0.132722	1.05522
TRF	0.107761	1.23791
TRF	0.223491	1.49187
TRF	1.10391	2.24598
TRF	-0.23557	1.27234
TRF	-0.229875	0.584141
TRF	-0.0199125	1.06346
TRF	0.338229	1.51562
TRF	-0.326907	0.741901
TRF	-0.696923	0.0882823
TRF	-0.680962	0.672193
TRF	-0.294501	0.92042
TRF	0.235561	1.77939
TRF	-0.203302	0.701254
TRF	-0.156326	1.117
TRF	-0.43352	0.926891
TRF	-0.11597	1.14666
TRF	0.22609	1.59094
TRF	0.853558	1.60511
TRF	-0.603336	0.186204
TRF	-0.726189	0.522628
TRF	-0.344503	0.680862
TRF	-0.367909	1.13282
TRF	0.504909	1.82908
TRF	-0.560099	0.507652
TRF	-1.26105	-0.154333
TRF	0.124754	1.36887
TRF	0.0518253	1.32808
TRF	-0.225919	1.22895
TRF	0.686411	1.97852
TRF	-0.660785	0.468672
TRF	-0.951423	-0.0728975
TRF	-0.199536	0.846304
TRF	-0.623823	0.187134
TRF	0.587544	1.54232
TRF	-0.439932	0.891917
TRF	0.209553	1.09979
TRF	-0.00488676	1.00381
TRF	-0.0218589	1.15248
TRF	0.581592	1.62721
TRF	0.523943	1.90686
TRF	-0.153609	0.942491
TRF	-0.0472978	0.864481
TRF	-0.231858	0.931565
TRF	-0.788318	0.422464
TRF	-0.0556869	1.14801
TRF	-0.437794	0.818868
TRF	0.978526	2.00056
TRF	-0.353855	0.780431
TRF	-0.537325	0.641758
TRF	0.417705	1.70921
TRF	0.328677	1.28975
TRF	-0.325453	0.738157
TRF	-0.49284	0.922665
TRF	-0.787239	0.384938
TRF	-0.615038	0.486336
TRF	0.842315	1.66607
TRF	0.70597	1.49291
TRF	-0.207609	0.7685
TRF	-1.38444	-0.0998543
TRF	0.0483669	1.06806
TRF	-0.231835	0.999564
TRF	-0.183422	1.06901
TRF	1.11548	1.82532
TRF	0.326709	1.76195
TRF	0.777138	1.39056
TRF	-0.179024	0.844686
TRF	-0.507072	0.664477
TRF	1.42824	2.6949
TRF	0.40116	1.51189
TRF	-0.478783	0.671538
TRF	-0.222224	1.20315
TRF	0.174703	1.71304
TRF	0.196283	1.58735
TRF	-0.626602	0.632152
TRF	-0.220576	1.14588
TRF	0.937096	1.89427
TRF	0.16031	1.65279
TRF	0.590289	1.812
TRF	-0.917208	0.209254
TRF	-0.457528	0.139343
TRF	-0.964305	0.08306
TRF	-0.495985	0.525742
TRF	0.723508	1.86475
TRF	0.177227	1.57205
TRF	-0.858365	-0.0397799
TRF	-0.560242	0.749057
TRF	1.06111	2.21759
TRF	-0.476941	0.737488
TRF	-0.459826	0.802824
TRF	-0.273899	1.0358
TRF	-0.522716	0.646641
TRF	-0.22785	1.1687
TRF	0.615862	1.84215
TRF	-1.14446	-0.234059
TRF	0.128141	1.31223
TRF	0.562347	1.52343
TRF	-0.110715	1.15226
TRF	0.0252719	1.26336
TRF	-0.471399	0.859345
TRF	0.707488	1.57029
TRF	1.27232	2.1316
TRF	-0.62563	0.759658
TRF	0.652112	2.01797
TRF	0.921015	1.81492
TRF	0.130426	1.67744
TRF	-0.536488	0.629586
TRF	0.0241584	0.918569
TRF	-0.959468	-0.10281
TRF	0.0524607	1.53243
TRF	-0.599297	0.758546
TRF	-0.698356	0.141648
TRF	0.0386884	1.31884
TRF	0.448791	1.6515
TRF	-0.996336	-0.281183
TRF	-0.064713	0.564618
TRF	0.258002	1.46045
TRF	-0.823793	0.303733
TRF	0.09188	0.737487
TRF	0.315118	1.59085
TRF	-0.173975	0.564509
TRF	0.595396	1.76996
TRF	-0.260469	0.699303
TRF	1.54509	2.67058
TRF	0.503288	1.21958
TRF	0.571596	1.94637
TRF	-0.868201	0.230771
TRF	-0.476231	0.821788
TRF	-0.595351	0.520724
TRF	-0.329241	0.986751
TRF	-0.257604	1.0737
TRF	-0.498324	0.651795
TRF	-0.93883	-0.246146
TRF	0.031766	0.998625
TRF	-1.07213	0.0133597
TRF	0.112335	1.25136
TRF	0.440248	1.26818
TRF	-0.230626	1.15004
TRF	0.101574	1.19029
TRF	-0.171233	1.47978
TRF	0.338202	1.60903
TRF	0.100896	1.20682
TRF	-0.596303	0.714276
TRF	-0.0739796	1.1868
TRF	-0.789269	0.227587
TRF	-0.482249	0.460556
TRF	-1.29981	-0.109683
TRF	0.11399	1.38924
TRF	0.825824	1.56896
TRF	0.0823765	1.25594
TRF	-0.246373	0.536868
TRF	-0.206295	0.781874
TRF	-0.831532	0.0573295
TRF	-0.205898	1.12566
TRF	-0.626741	0.528185
TRF	0.0290235	1.51144
TRF	-0.81307	-0.0147687
TRF	0.847341	1.95268
TRF	-0.489526	0.833325
TRF	0.535322	1.54965
TRF	0.0508938	1.20907
TRF	0.213372	1.51458
TRF	0.467724	1.53446
TRF	-0.394197	0.621166
TRF	-0.03284	1.28367
TRF	-0.144713	1.46281
TRF	-0.0261433	1.36931
TRF	0.219577	1.56335
TRF	0.207539	1.28076
TRF	-0.222481	0.924831
TRF	-0.0537391	0.98063
TRF	-0.374535	0.927574
TRF	-0.438443	1.06603
TRF	-0.686683	0.503083
TRF	-0.0110476	1.38588
TRF	-0.0875843	0.745434
TRF	-0.373277	0.845509
TRF	0.172159	1.51293
TRF	0.423743	1.70892
TRF	-0.634469	0.711607
TRF	-0.129687	1.05085
TRF	-0.819592	0.445015
TRF	1.14705	2.46193
TRF	-1.24429	-0.408813
TRF	0.494921	1.35167
TRF	-0.175777	1.15555
TRF	-0.150618	1.42215
TRF	-0.00649096	1.51369
TRF	-0.379347	0.90535
TRF	-0.456047	0.805207
TRF	0.918142	1.71151
TRF	-0.0610252	1.11657
TRF	-0.372733	0.96431
TRF	-0.795325	0.47779
TRF	-0.510407	1.14741
TRF	0.0733946	1.48735
TRF	-0.310672	0.683579
TRF	-0.126265	1.21266
TRF	-1.17369	0.241494
TRF	-0.191406	1.21283
TRF	-0.321281	0.297408
TRF	-0.655784	0.470496
TRF	0.0318959	1.19055
TRF	-0.913524	0.00644251
TRF	-0.365296	0.95141
TRF	-1.21541	-0.200605
TRF	-0.135839	1.00782
TRF	0.92751	1.79732
TRF	0.457039	1.5488
TRF	0.436148	1.52405
TRF	0.676776	1.90889
TRF	-0.116262	1.1033
TRF	-0.412859	0.970006
TRF	0.0736562	0.874483
TRF	0.890386	1.78966
TRF	-0.258152	0.951655
TRF	-1.17306	-0.321979
TRF	0.633669	1.62062
TRF	1.98529	2.87219
TRF	-0.372051	0.938948
TRF	-0.697891	-0.0697805
TRF	0.441068	1.85486
TRF	0.305786	1.65507
TRF	-0.289955	0.685002
TRF	0.16765	1.21287
TRF	-0.423262	0.766179
TRF	-0.0431365	1.23401
TRF	0.407096	1.76247
TRF	0.371329	1.72176
TRF	-0.28049	0.899321
TRF	-0.451943	0.896565
TRF	-0.765131	0.072824
TRF	-0.756518	0.387853
TRF	-0.490709	0.856107
TRF	-0.538399	0.66299
TRF	-0.908144	0.220028
TRF	-0.67525	0.489168
TRF	-0.25121	0.791436
TRF	0.0689426	1.45247
TRF	-0.744901	0.326029
TRF	-0.612887	0.246953
TRF	0.074957	1.47785
TRF	-0.423014	0.950291
TRF	-0.546793	0.507592
TRF	-1.17912	-0.311779
TRF	-0.993434	0.251388
TRF	-0.357622	0.687317
TRF	0.196678	1.18434
TRF	0.224323	1.77725
TRF	0.412663	1.87967
TRF	-1.09048	-0.170907
TRF	-0.324122	0.980683
TRF	-0.62134	0.374716
TRF	1.09245	2.12023
TRF	-0.915479	0.247803
TRF	0.114455	1.2581
TRF	-0.731285	0.621139
TRF	-0.211173	1.13639
TRF	0.399144	1.58375
TRF	-0.743503	0.545081
TRF	-0.158689	1.0318
TRF	-0.759216	0.618698
TRF	-0.557397	0.957517
TRF	-0.0832402	1.2642
TRF	-1.03029	-0.0247105
TRF	0.293243	1.66605
TRF	-0.514689	0.711225
TRF	0.0060603	1.44945
TRF	-0.751917	0.382065
TRF	-0.617903	0.525587
TRF	-0.137801	0.887108
TRF	0.0416266	0.909826
TRF	-0.0470514	1.34418
TRF	-1.0834	-0.155265
TRF	-0.19736	0.961221
TRF	-0.20193	1.00483
TRF	-0.487087	0.670341
TRF	-0.816288	0.263831
TRF	-1.07587	0.0218371
TRF	0.950911	1.88712
TRF	0.5366	1.57918
TRF	0.226033	0.984359
TRF	-0.0350969	1.16708
TRF	-1.13782	-0.131113
TRF	-0.154511	1.24369
TRF	0.197369	1.64402
TRF	0.386243	1.8524
TRF	-0.493847	0.709048
TRF	-0.40213	0.797798
TRF	-0.209189	0.990239
TRF	-0.0906832	1.2442
TRF	-0.57586	0.457928
TRF	-0.247463	0.79905
TRF	-0.919544	0.324308
TRF	-0.333351	0.720256
TRF	-1.13942	-0.232402
TRF	-0.836418	0.0115288
TRF	-0.760877	0.357974
TRF	-0.48664	0.722741
TRF	-0.076751	0.787474
TRF	1.55951	2.41552
TRF	-0.756671	0.402481
TRF	0.63758	2.01536
TRF	-1.00831	0.0953904
TRF	0.65047	2.08445
TRF	0.718107	1.64076
TRF	-1.3917	-0.28477
TRF	-1.22222	-0.193994
TRF	-0.636823	0.521064
TRF	-0.283192	0.821997
TRF	-0.630415	0.354698
TRF	0.260547	1.1769
TRF	-0.31929	0.700649
TRF	-0.651809	0.437882
TRF	-0.0469843	0.918901
TRF	-1.16504	-0.137791
TRF	0.428749	1.61033
TRF	-0.588865	0.809396
TRF	-0.389513	1.01097
TRF	0.256786	1.62432
TRF	-0.215517	1.00295
TRF	-0.929928	-0.00837897
TRF	-0.012312	1.43065
TRF	0.406501	1.52292
TRF	-0.0916262	0.829597
TRF	0.288142	1.5228
TRF	-0.469732	0.381242
TRF	0.82505	2.17591
TRF	-0.0893273	1.27749
TRF	-0.546447	0.7092
TRF	-0.922018	0.113307
TRF	1.72673	2.38039
TRF	1.13445	2.55367
TRF	-0.0996999	1.14179
TRF	0.967181	2.13489
TRF	-0.132727	1.1175
TRF	-0.144825	1.07227
TRF	0.665808	1.58279
TRF	0.454712	1.88002
TRF	-0.0867382	0.813752
TRF	-0.439049	1.04845
TRF	-0.135169	0.635013
TRF	0.0713209	1.21503
TRF	-0.328196	0.576931
TRF	0.152963	1.47812
TRF	0.0291822	1.42735
TRF	-1.19832	-0.188862
TRF	-0.25111	0.729305
TRF	-0.582534	0.443923
TRF	-0.159069	0.927341
TRF	0.0801248	1.11026
TRF	-0.605149	0.461495
TRF	-1.19212	-0.207981
TRF	0.56535	1.7811
TRF	-0.625583	0.446528
TRF	0.667054	2.04727
TRF	1.25326	2.03518
TRF	0.861529	2.09005
TRF	-0.316458	1.1284
TRF	0.706187	1.65146
TRF	-0.299843	1.03712
TRF	0.413624	1.85414
TRF	-0.541545	0.626332
TRF	-0.233348	0.580222
TRF	1.00244	2.26757
TRF	0.185367	1.45939
TRF	0.0347967	1.32724
TRF	-0.47569	0.505535
TRF	1.90037	2.73455
TRF	-0.288727	0.87982
TRF	-0.971531	0.32241
TRF	0.918238	1.77592
TRF	0.970456	1.87561
TRF	0.497352	1.73134
TRF	-0.480633	0.687818
TRF	-0.16953	0.941236
TRF	-0.0990851	0.921353
TRF	0.617311	1.49288
TRF	-0.318481	0.7492
TRF	-0.0927915	1.14154
TRF	-0.353445	0.926024
TRF	-0.363116	0.937552
TRF	-1.08491	-0.11076
TRF	-0.413475	0.881732
TRF	-0.475788	0.727389
TRF	-0.111331	0.978319
TRF	-0.613351	0.358432
TRF	0.168672	1.21549
TRF	0.399398	1.68295
TRF	-0.0160576	1.2485
TRF	0.812	2.07114
TRF	-0.377099	1.19788
TRF	-0.25495	1.04946
TRF	0.261657	1.62387
TRF	-0.305828	0.601358
TRF	0.0960789	1.26242
TRF	0.11739	1.14894
TRF	0.652439	1.57683
TRF	-0.0720716	1.06116
TRF	-0.11777	1.48861
TRF	-0.932624	0.0361713
TRF	0.195359	1.00403
TRF	0.891959	1.93279
TRF	-1.00477	-0.312364
TRF	-1.01237	0.0690437
TRF	0.755556	1.64788
TRF	0.395171	1.56575
TRF	-0.726749	0.590651
TRF	-0.682847	0.202583
TRF	-0.840545	0.426133
TRF	-0.776307	0.317621
TRF	-0.25052	1.14814
TRF	-0.448587	0.526102
TRF	0.267577	1.73676
TRF	1.02119	1.92695
TRF	1.26121	2.34274
TRF	0.566732	1.65292
TRF	-0.867406	0.364212
TRF	-0.425055	0.286048
TRF	0.268079	1.82285
TRF	0.83049	1.46494
TRF	-0.17228	1.18849
TRF	0.688126	1.3853
TRF	-0.410611	0.863662
TRF	0.0363577	1.55005
TRF	-0.569737	0.779334
TRF	0.184237	1.49562
TRF	-0.640076	0.838252
TRF	0.142165	1.23016
TRF	-0.18179	0.839437
TRF	-0.381635	1.1551
TRF	0.394285	1.51372
TRF	0.606714	1.88878
TRF	-0.102162	1.13891
TRF	-0.254045	0.815994
TRF	-0.516985	0.418433
TRF	-0.358789	0.737677
TRF	-0.434068	0.725959
TRF	0.291549	1.33025
TRF	0.870481	1.85884
TRF	-0.758891	0.190141
TRF	-0.00453961	1.15253
TRF	0.289335	1.72562
TRF	0.165024	1.34179
TRF	0.568479	1.7111
TRF	0.73976	1.56057
TRF	-0.382202	0.96306
TRF	-0.787225	0.324045
TRF	-0.405084	0.681119
TRF	0.30233	1.33917
TRF	-1.06253	-0.146066
TRF	-0.250369	0.721616
TRF	-0.0533703	1.18206
TRF	0.0135794	1.11856
TRF	-0.419046	0.749171
TRF	0.029952	1.43709
TRF	-0.385622	1.2305
TRF	0.542376	1.90354
TRF	-0.468981	0.844496
TRF	0.202864	1.64142
TRF	-0.364704	1.23788
TRF	0.386318	1.39442
TRF	-0.693968	0.448746
TRF	-0.638244	0.603539
TRF	-1.0906	-0.277305
TRF	-0.785341	0.540508
TRF	-1.27818	-0.213913
TRF	1.05435	1.80615
TRF	-0.842218	0.199543
TRF	0.4333	1.43227
TRF	-0.00295625	1.47043
TRF	-0.595046	0.638071
TRF	0.340302	1.32723
TRF	-0.427692	0.559756
TRF	0.445014	1.43519
TRF	0.397548	1.85162
TRF	-0.475011	0.780829
TRF	-0.0471872	0.996018
TRF	-0.218965	0.960672
TRF	-0.547975	0.914939
TRF	-0.0763751	1.13505
TRF	-0.908668	0.267941
TRF	0.116341	1.51389
TRF	0.912392	2.43965
TRF	0.117653	1.11482
TRF	-1.12358	0.0344732
TRF	-0.367064	0.693993
TRF	0.0136871	1.3114
TRF	-0.459629	0.439269
TRF	0.532324	1.05554
TRF	0.2636	1.52975
TRF	-0.729031	0.165431
TRF	0.565675	1.79601
TRF	-0.0859438	1.37887
TRF	-0.855902	0.099063
TRF	-0.814831	0.161229
TRF	-0.551859	0.847735
TRF	1.26213	2.72292
TRF	0.30369	1.95604
TRF	0.284378	1.16881
TRF	0.302006	1.96653
TRF	-0.842278	-0.0853904
TRF	-1.30038	-0.305054
TRF	-0.236445	1.15245
TRF	0.481706	1.72117
TRF	-0.719916	0.493886
TRF	-0.336457	0.894105
TRF	-0.600745	0.346159
TRF	0.0568726	1.30647
TRF	-0.0843849	0.939082
TRF	0.461373	1.39775
TRF	-0.0101567	0.931599
TRF	0.111016	1.62356
TRF	-0.419977	0.826611
TRF	-0.47536	0.794127
TRF	0.19296	1.54792
TRF	-0.390874	0.408094
TRF	-0.205714	0.857894
TRF	-1.24418	-0.112711
TRF	0.0742606	1.2172
TRF	-0.885004	0.0246179
TRF	-1.14461	-0.00353573
TRF	-1.1728	-0.0643104
TRF	0.282224	1.34684
TRF	-0.645756	0.350207
TRF	-0.803232	0.176482
TRF	-0.611241	0.623689
TRF	-0.476158	0.6886
TRF	2.16084	3.66989
TRF	-0.781063	0.361142
TRF	0.418595	1.37404
TRF	-0.09077	1.02466
TRF	-0.962355	-0.0786038
TRF	0.103253	1.64364
TRF	-0.105547	0.786296
TRF	-0.574677	0.751592
TRF	-0.231949	0.762538
TRF	-0.342883	1.06607
TRF	-0.203276	0.993143
TRF	-0.430631	0.788957
TRF	-0.376707	1.06799
TRF	-0.668869	0.52498
TRF	-0.952627	0.274903
TRF	-0.202494	0.789644
TRF	-0.151729	1.15095
TRF	0.307402	1.46036
TRF	0.0558891	0.912333
TRF	-1.17788	-0.195895
TRF	0.144546	0.98757
TRF	0.166095	1.53575
TRF	-0.485827	0.720328
TRF	-0.0305619	1.09164
TRF	-0.170021	0.843223
TRF	-0.21057	1.22239
TRF	-0.146382	0.890765
TRF	-1.02482	-0.057286
TRF	-0.725823	0.171649
TRF	-0.447907	0.509381
TRF	-0.999427	0.194296
TRF	0.324841	1.68869
TRF	-0.474049	0.899523
TRF	-0.298467	0.622863
TRF	-0.722	0.454928
TRF	1.35819	2.34232
TRF	-0.0611443	1.29585
TRF	-0.43384	0.680511
TRF	0.130886	1.30747
TRF	2.07839	3.39324
TRF	0.398917	1.66523
TRF	-0.394833	0.263316
TRF	-1.04721	-0.126521
TRF	0.631362	1.5918
TRF	-0.160934	0.954125
TRF	-0.709027	0.589088
TRF	0.689471	1.56098
TRF	0.774848	1.60353
TRF	-0.0237843	0.851469
TRF	0.151489	1.40004
TRF	0.202562	1.56766
TRF	0.199011	1.10254
TRF	0.3899	1.54878
TRF	0.0406352	1.56282
TRF	-0.299707	0.791134
TRF	-0.129279	1.05271
TRF	-0.598364	0.642576
TRF	-0.422877	0.586799
TRF	-0.0174224	1.44089
TRF	0.0188249	1.27261
TRF	0.250623	1.55265
TRF	-0.75014	0.438326
TRF	-1.05357	0.0171399
TRF	0.18382	1.54635
TRF	0.245758	1.36461
TRF	0.261449	1.39498
TRF	0.513948	1.76793
TRF	0.929401	2.03565
TRF	0.543419	1.47915
TRF	-0.654893	0.822601
TRF	-0.226314	1.09848
TRF	-0.432552	0.74905
TRF	-0.729234	0.611533
TRF	-0.802965	0.197311
TRF	0.771693	1.36783
TRF	0.403646	1.63896
TRF	-0.261579	0.818208
TRF	-0.256509	1.27444
TRF	0.318043	1.47079
TRF	0.707659	1.74285
TRF	-0.397982	0.611548
TRF	-0.291425	0.929582
TRF	-0.863888	0.424362
TRF	0.0999706	1.25031
TRF	-0.133425	1.57345
TRF	-0.328206	0.637118
TRF	-0.118072	1.25923
TRF	0.792321	2.1962
TRF	0.406195	1.49309
TRF	-0.141795	0.939565
TRF	1.19471	2.09996
TRF	0.424417	1.21117
TRF	-0.682901	0.123384
TRF	-0.0912527	1.34494
TRF	0.648062	1.83736
TRF	1.33312	2.23263
TRF	0.699488	1.48326
TRF	-0.0447513	1.26491
TRF	0.804581	1.86695
TRF	-0.709871	0.328933
TRF	-0.325096	0.730543
TRF	-0.853138	0.00567795
TRF	-0.983171	-0.00432994
TRF	-0.333792	0.599079
TRF	0.0784671	1.10981
TRF	0.52567	1.16578
TRF	-1.381	-0.363572
TRF	0.674705	1.75135
TRF	-0.944454	-0.233101
TRF	-0.336634	0.74452
TRF	-0.112602	1.24183
TRF	-0.150986	1.22385
TRF	0.147409	1.26329
TRF	-0.703974	0.041056
TRF	0.389119	1.8103
TRF	0.556323	1.73574
TRF	0.223087	0.969143
TRF	-0.49258	0.537816
TRF	-0.976442	-0.0653819
TRF	0.365834	1.90395
TRF	2.24448	2.97257
TRF	0.756515	2.09676
TRF	-0.0619563	1.31917
TRF	-0.734267	0.11003
TRF	0.59675	1.79666
TRF	-0.601327	0.38605
TRF	0.524884	1.78563
TRF	0.513269	1.67963
TRF	0.436712	1.4099
TRF	-0.714778	0.484411
TRF	0.273844	1.21199
TRF	-0.308196	0.740151
TRF	-0.8331	0.244765
TRF	-0.0854666	1.0871
TRF	-0.703467	0.466562
TRF	-0.226877	0.927622
TRF	-0.720452	0.539397
TRF	-0.168538	1.17984
TRF	0.128007	1.01286
TRF	0.588683	1.97884
TRF	0.126293	1.54347
TRF	0.39645	1.49828
TRF	-0.717037	0.525821
TRF	0.513326	1.57667
TRF	0.770765	1.55935
TRF	0.119293	1.63244
TRF	-0.0135054	1.3137
TRF	0.0653258	1.42551
TRF	0.0852305	1.18997
TRF	0.0357253	1.44746
TRF	0.980009	2.05957
TRF	0.460651	1.59455
TRF	-0.0247217	1.40595
TRF	0.481842	1.76955
TRF	-0.172981	1.33017
TRF	-0.0250982	1.14702
TRF	-1.29286	-0.120737
TRF	-0.712686	0.357411
TRF	0.351022	1.65216
TRF	-0.807353	0.607865
TRF	0.627986	1.78822
TRF	0.531371	1.3305
TRF	-0.0618828	0.855557
TRF	-0.443904	0.543266
TRF	-0.974451	0.17143
TRF	0.0760857	1.13523
TRF	-0.149982	0.948892
TRF	-0.845945	0.0725207
TRF	-0.36013	0.828111
TRF	0.130302	1.06027
TRF	0.869231	1.72084
TRF	0.679115	1.81648
TRF	0.378721	1.41869
TRF	-0.0676941	1.20965
TRF	0.446316	1.71678
TRF	0.392318	1.0492
TRF	-0.0629001	1.47677
TRF	-0.327943	1.06717
TRF	0.656003	1.53978
TRF	-0.367402	1.45415
TRF	-0.90445	0.687993
TRF	-0.079865	1.32408
TRF	0.725563	1.6713
TRF	-0.159875	1.01407
TRF	1.40145	2.39273
TRF	-1.09719	-0.222401
TRF	0.345245	1.2519
TRF	-0.536649	0.748965
TRF	0.448343	1.64577
TRF	-0.0594882	0.94953
TRF	-0.525011	0.851498
TRF	0.705109	1.90112
TRF	0.179059	1.52614
TRF	0.683919	1.66519
TRF	-0.13343	1.12975
TRF	0.00108597	1.15432
TRF	0.383274	1.23061
TRF	-0.413921	0.883764
TRF	-0.138785	0.942715
TRF	-0.444487	0.829625
TRF	-0.525727	0.478687
TRF	-1.04709	-0.276895
TRF	0.356691	1.42982
TRF	-1.20612	-0.30799
TRF	-0.537297	0.708371
TRF	0.389613	1.2144
TRF	-0.824334	0.397848
TRF	-0.250522	1.30591
TRF	-0.325354	0.650518
TRF	0.0661061	1.03239
TRF	-1.20817	-0.302269
TRF	-0.657817	0.349014
TRF	0.199803	1.44136
TRF	-0.220953	0.759499
TRF	0.292775	1.62051
TRF	1.08412	2.02345
TRF	0.129119	1.47843
TRF	-0.346625	0.813378
TRF	0.693876	1.44733
TRF	0.330071	0.919197
TRF	0.0161679	1.26509
TRF	-0.888796	0.257208
TRF	-0.412669	0.768147
TRF	-0.0590895	1.16251
TRF	0.232357	1.25193
TRF	-1.25476	-0.225931
TRF	0.58061	1.5889
TRF	-0.163698	1.20964
TRF	-0.359031	0.922918
TRF	0.115434	1.19049
TRF	0.49211	1.82625
TRF	-1.06448	-0.00901649
TRF	0.127595	1.67707
TRF	-0.635067	0.0563495
TRF	-0.379162	0.946934
TRF	0.736618	2.01302
TRF	-0.155461	0.952407
TRF	0.386845	1.46722
TRF	-0.0507073	1.01427
TRF	-0.0727998	1.26351
TRF	-0.1632	0.935267
TRF	-0.0535236	0.948522
TRF	0.157179	1.04942
TRF	-0.210854	1.15755
TRF	0.293172	1.40721
TRF	-0.532383	0.230072
TRF	-0.419795	0.529029
TRF	-1.09104	-0.0678249
TRF	-0.714512	0.600498
TRF	-1.02229	-0.133518
TRF	0.152854	1.2797
TRF	0.553435	2.00857
TRF	-0.255797	0.836778
TRF	0.522067	1.82752
TRF	-0.762796	0.577813
TRF	1.58399	2.67098
TRF	-0.216033	0.948793
TRF	-0.387448	0.527721
TRF	-0.716998	0.718883
TRF	-0.147559	1.05615
TRF	0.27547	1.22538
TRF	-0.263485	0.934196
TRF	-0.523858	0.845631
TRF	-1.07906	-0.221926
TRF	-0.31838	1.05795
TRF	-0.851062	0.517405
TRF	-0.185395	1.22518
TRF	-0.575255	0.66391
TRF	1.47097	2.75218
TRF	-0.575006	0.442149
TRF	0.0832316	1.3785
TRF	-1.16842	-0.299983
TRF	-0.209782	0.837289
TRF	0.072417	1.2336
TRF	-0.414317	0.694852
TRF	-0.459545	0.763783
TRF	0.495276	1.86909
TRF	-0.443018	0.29492
TRF	0.970749	1.95205
TRF	1.20857	2.20935
TRF	0.720822	1.52981
TRF	-0.124204	1.21666
TRF	0.260678	1.0757
TRF	-0.278636	1.19047
TRF	-0.613383	0.673497
TRF	0.635565	1.49516
TRF	-0.303736	1.20267
TRF	-0.414985	0.718176
TRF	-1.03302	-0.194077
TRF	-0.192377	0.95692
TRF	1.26063	2.19548
TRF	-0.499328	1.25718
TRF	0.51907	2.05226
TRF	0.0796209	1.52991
TRF	0.0880795	1.36672
TRF	-0.890267	0.279524
TRF	0.229107	1.37832
TRF	-0.410574	1.0163
TRF	1.02209	2.26581
TRF	-0.0955729	0.698985
TRF	0.0343212	1.25315
TRF	-1.03742	-0.232957
TRF	0.101244	1.47237
TRF	-1.05923	-0.112424
TRF	0.292276	0.991679
TRF	-0.279484	0.984648
TRF	-0.102705	1.03951
TRF	0.588094	1.81143
TRF	-0.041401	1.58465
TRF	-0.66615	0.432048
TRF	-0.639027	0.587277
TRF	-0.528511	0.981436
TRF	-1.03665	-0.14231
TRF	-0.0439497	1.23214
TRF	-0.465416	0.534968
TRF	0.249169	1.58644
TRF	-0.259589	1.26719
TRF	-0.34848	0.731616
TRF	-0.215194	1.03978
TRF	-0.352236	0.755338
TRF	0.137504	1.37541
TRF	-0.998357	-0.0661858
TRF	0.234099	1.24467
TRF	0.0306988	1.16592
TRF	0.0630773	1.05113
TRF	-1.28908	-0.296903
TRF	0.372311	1.36782
TRF	-1.04793	0.385925
TRF	0.607548	1.54171
TRF	0.745177	1.79337
TRF	-0.605423	0.688734
TRF	-0.376495	0.518596
TRF	-0.0424	1.21016
TRF	-0.60515	0.655294
TRF	-1.21273	-0.08234
TRF	0.0521984	1.22311
TRF	0.0839322	1.23199
TRF	-0.245003	0.75609
TRF	-0.235344	0.905379
TRF	-0.193302	1.08369
TRF	0.258335	1.44152
TRF	0.211415	1.73409
TRF	0.294628	1.5139
TRF	-0.383817	0.574127
TRF	0.524566	1.78875
TRF	-0.548456	0.511213
TRF	-0.988525	0.329515
TRF	0.751697	1.86553
TRF	-0.0685246	1.52204
TRF	-0.198159	1.00093
TRF	-0.599921	0.603763
TRF	-0.29937	0.943564
TRF	-0.419739	0.7517
TRF	-0.288623	1.1941
TRF	0.253173	1.57306
TRF	-0.074738	0.602953
TRF	0.164715	1.19506
TRF	0.652711	1.73123
TRF	-1.09256	0.269865
TRF	-0.637569	0.96654
TRF	-0.45038	0.317957
TRF	-0.305573	1.11661
TRF	-0.770955	0.455809
TRF	0.0492824	1.04019
TRF	-0.252047	0.641398
TRF	-0.367496	0.745889
TRF	0.0871056	0.979504
TRF	0.309297	1.78148
TRF	0.611404	1.39626
TRF	-0.444112	0.93921
TRF	0.526697	1.49748
TRF	-0.171586	1.34442
TRF	-1.38326	-0.297445
TRF	-0.0747586	1.49621
TRF	-1.00586	-0.281182
TRF	0.580893	1.98824
TRF	-1.00239	-0.179732
TRF	-0.201694	1.15715
TRF	0.623338	1.88011
TRF	1.21173	2.54117
TRF	-1.15358	-0.257005
TRF	0.152988	1.44435
TRF	-0.333974	1.30484
TRF	1.08992	2.57867
TRF	-0.101083	1.47046
TRF	-0.339886	0.627024
TRF	0.232922	1.16727
TRF	-0.36665	0.704648
TRF	-0.78521	0.215707
TRF	0.323998	1.34856
TRF	-0.876835	0.0576136
TRF	0.314157	1.51949
TRF	-1.29887	-0.185714
TRF	-0.349473	0.420124
TRF	0.14807	1.39549
TRF	-0.235785	1.27205
TRF	-1.24002	-0.3294
TRF	0.130738	1.08398
TRF	-0.553212	0.653674
TRF	-0.450955	0.764902
TRF	-1.23086	-0.142199
TRF	-0.928021	0.444398
TRF	-0.0532113	1.09913
TRF	-0.254718	0.587992
TRF	-0.955429	-0.353469
TRF	-0.0506115	1.31362
TRF	-0.251932	1.14248
TRF	-0.431593	0.660683
TRF	-0.81829	0.405476
TRF	-0.721617	0.191891
TRF	0.47698	1.76208
TRF	0.287517	1.40445
TRF	1.09095	2.3079
TRF	0.385127	1.51694
TRF	-0.873069	0.334186
TRF	-0.447877	0.857276
TRF	-1.06347	-0.0549922
TRF	0.85749	1.95178
TRF	1.26109	2.34606
TRF	-0.0476693	1.27314
TRF	0.0465389	1.28765
TRF	0.0354454	1.54928
TRF	0.0745924	1.24464
TRF	0.375929	1.95793
TRF	-1.14581	-0.313958
TRF	-0.0936509	1.01468
TRF	-0.642325	0.239248
TRF	0.163875	1.25234
TRF	-0.686442	0.348205
TRF	0.559377	1.7101
TRF	-0.0999075	1.31969
TRF	0.450735	1.96184
TRF	-0.0282815	1.44219
TRF	-0.333664	0.607889
TRF	-0.290331	0.875537
TRF	-0.407235	1.01166
TRF	-1.21406	-0.151551
TRF	0.802239	1.70683
TRF	-1.00736	0.188806
TRF	-0.202783	1.25569
TRF	-0.325974	1.09303
TRF	0.193043	1.22208
TRF	-0.0485729	1.34832
TRF	0.0891142	1.37758
TRF	0.315984	1.57651
TRF	-1.09419	-0.0525416
TRF	-1.25785	-0.303868
TRF	-1.42476	-0.288997
TRF	0.979042	2.0411
TRF	0.209884	0.863378
TRF	0.0520198	0.864826
TRF	0.576103	1.42318
TRF	0.0904802	1.3027
TRF	-0.079789	1.04376
TRF	-0.131397	1.22309
TRF	0.471999	1.70384
TRF	0.188155	1.34209
TRF	0.0646913	1.0209
TRF	-0.366412	0.870799
TRF	0.0945748	1.09705
TRF	-0.626109	0.683202
TRF	-0.944487	0.411456
TRF	-0.393584	1.13844
TRF	-0.40555	0.903107
TRF	-0.92801	0.422368
TRF	-0.191744	1.13958
TRF	-0.679372	0.0433907
TRF	0.342709	1.53033
TRF	-0.387801	0.855673
TRF	-0.222327	1.20968
TRF	-0.181139	0.958385
TRF	-0.0319675	1.24482
TRF	-0.0663121	0.844253
TRF	-0.607481	0.435614
TRF	-0.102906	0.956715
TRF	-0.857559	0.407122
TRF	-0.190678	0.603462
TRF	-0.0772993	0.931915
TRF	-0.845964	0.383544
TRF	0.603512	1.90847
TRF	0.536095	1.61156
TRF	0.145533	1.25593
TRF	0.177147	1.25424
TRF	-0.324829	0.938961
TRF	0.152857	1.34343
TRF	0.202541	1.55126
TRF	0.0738995	1.56257
TRF	-0.418779	1.09993
TRF	0.183503	1.56988
TRF	-0.0720536	1.35376
TRF	0.200644	1.2749
TRF	0.488134	1.78711
TRF	-0.41965	0.487718
TRF	-0.872062	0.0235742
TRF	-0.0505321	0.808248
TRF	-0.0977551	0.934569
TRF	0.10545	1.31443
TRF	-0.560057	0.604495
TRF	-0.287469	1.19808
TRF	0.238047	1.42977
TRF	-0.203876	1.14687
TRF	0.134275	1.13345
TRF	0.430193	1.63732
TRF	-0.474354	0.622684
TRF	-0.962257	0.0623958
TRF	-0.231298	0.851194
TRF	-0.352515	0.94581
TRF	-0.181121	1.08285
TRF	0.211259	1.16625
TRF	-1.00541	0.365696
TRF	-0.227467	0.785369
TRF	-0.730272	0.5747
TRF	-0.483754	0.722454
TRF	-0.047328	0.98021
TRF	0.115338	1.61597
TRF	-0.0424008	1.38829
TRF	-0.0634235	1.31257
TRF	0.426294	1.87759
TRF	-0.50368	0.627473
TRF	-0.102768	1.65507
TRF	0.403251	1.72017
TRF	0.0552044	0.794988
TRF	1.26496	1.93442
TRF	-0.282511	1.1453
TRF	0.783685	1.83243
TRF	-0.362397	1.17154
TRF	0.279373	1.34452
TRF	-0.643067	0.593983
TRF	0.220937	0.800769
TRF	-0.29996	1.03663
TRF	-0.261238	0.976041
TRF	-0.940292	0.345736
TRF	1.70474	2.3947
TRF	-0.279769	0.802923
TRF	-0.71981	0.591031
TRF	-0.929916	0.365097
TRF	0.251999	1.56695
TRF	0.172686	1.32395
TRF	-0.0519259	0.96507
TRF	0.134744	1.22496
TRF	-0.544583	0.402761
TRF	-0.876822	0.65297
TRF	-0.264962	0.87775
TRF	0.240278	1.57498
TRF	-0.167808	0.918308
TRF	-0.67933	0.974545
TRF	-0.617473	0.737615
TRF	-0.457315	0.845978
TRF	-0.150569	1.16968
TRF	-1.14645	-0.257396
TRF	-0.386856	0.672107
TRF	0.0798596	1.31073
TRF	0.325786	1.73402
TRF	-0.611038	0.531612
TRF	-0.183839	1.12405
TRF	0.597564	1.552
TRF	-0.307059	0.78181
TRF	0.00808885	1.15404
TRF	-0.162997	0.627155
TRF	0.494077	1.24407
TRF	0.650626	1.90001
TRF	-0.470417	1.11139
TRF	-0.489826	0.285931
TRF	-0.722498	0.257076
TRF	-0.306854	0.985561
TRF	-0.220837	1.08419
TRF	-0.329395	1.0539
TRF	0.81966	1.61212
TRF	-0.341134	0.271361
TRF	-0.138408	1.05392
TRF	-0.423372	0.691621
TRF	-1.01501	-0.245682
TRF	-0.615223	0.659493
TRF	-1.06477	-0.0473954
TRF	-0.134139	1.1939
TRF	-0.487832	0.882896
TRF	-0.0819534	1.15715
TRF	1.09236	2.31319
TRF	1.3068	2.30902
TRF	-1.02138	-0.261675
TRF	-0.0338405	1.18348
TRF	-0.954301	0.320727
TRF	-0.188968	0.950684
TRF	0.456353	1.51668
TRF	-0.752943	0.440164
TRF	-0.401332	0.901283
TRF	-1.20353	-0.181878
TRF	0.750539	1.33042
TRF	0.067465	1.31254
TRF	-0.384409	0.750515
TRF	-1.21531	-0.281046
TRF	-1.12147	-0.269177
TRF	-0.829163	0.125959
TRF	0.204673	1.22772
TRF	-0.337218	0.587617
TRF	0.417597	1.36546
TRF	0.0797085	1.35939
TRF	-0.416898	0.94095
TRF	-0.866047	0.288616
TRF	-1.02545	-0.223264
TRF	0.635464	2.16006
TRF	0.207192	1.51815
TRF	0.70828	1.99865
TRF	-0.095713	1.39266
TRF	-0.461069	0.843618
TRF	0.939378	1.8988
TRF	0.535915	1.91247
TRF	-0.85345	0.224962
TRF	-0.403411	1.05107
TRF	-0.763954	0.353676
TRF	-0.0490729	1.24912
TRF	-1.04514	0.112473
TRF	-0.75639	0.250992
TRF	-0.0484897	1.27907
TRF	0.398578	1.79274
TRF	-0.890441	0.134192
TRF	-0.372507	0.854041
TRF	-0.14604	0.78557
TRF	-0.187624	0.873302
TRF	-0.0987013	0.873439
TRF	-0.186912	1.20973
TRF	0.306375	1.46817
TRF	-0.410239	0.799521
TRF	-0.256049	0.949986
TRF	-0.442218	0.771682
TRF	-0.122559	0.453349
TRF	0.568577	1.79135
TRF	0.361876	0.909436
TRF	0.133605	1.52677
TRF	-0.0317252	1.51935
TRF	-0.758208	0.701722
TRF	0.276914	1.12191
TRF	-0.889036	0.341735
TRF	-0.48526	0.917009
TRF	0.832214	2.05832
TRF	-0.0558478	0.984076
TRF	0.721388	1.39516
TRF	0.332532	1.52356
TRF	-0.278429	0.886866
TRF	-0.122235	1.26745
TRF	0.479697	1.89572
TRF	-0.114644	1.20232
TRF	0.350749	1.49729
TRF	-0.548529	0.647044
TRF	0.142734	1.53605
TRF	0.290433	1.32405
TRF	-0.378315	0.697113
TRF	0.035738	1.19077
TRF	0.312468	1.81303
TRF	0.0512924	0.969587
TRF	-0.159855	0.898159
TRF	-0.329814	0.800569
TRF	-0.867838	-0.0442054
TRF	0.0167921	1.12231
TRF	-0.433362	0.706355
TRF	-0.248775	0.995795
TRF	0.0525352	1.01053
TRF	-0.207119	1.13719
TRF	0.372083	1.68087
TRF	0.471003	1.91149
TRF	-0.78192	0.06856
TRF	-0.57878	0.195928
TRF	0.89674	2.0218
TRF	0.173397	1.51809
TRF	-0.668798	0.348151
TRF	0.813896	2.05576
TRF	0.188684	1.68613
TRF	-0.410914	0.407921
TRF	-0.521894	0.743707
TRF	-0.256478	0.996027
TRF	-0.884928	0.227443
TRF	-0.143854	1.22962
TRF	-0.131178	1.50239
TRF	-0.57711	0.597882
TRF	1.00143	1.96007
TRF	0.472469	1.87688
TRF	-0.278	0.593826
TRF	-0.273009	1.48915
TRF	-0.113826	0.782564
TRF	-0.75612	-0.0132455
TRF	0.257069	1.33749
TRF	-0.990502	-0.229424
TRF	-0.149971	0.992241
TRF	0.228535	1.05894
TRF	-0.0739545	0.927165
TRF	0.705867	1.66734
TRF	-0.816816	0.100949
TRF	-0.64455	0.74121
TRF	-0.546755	0.96329
TRF	-0.357642	1.01595
TRF	-0.771756	0.538337
TRF	-0.146737	0.970241
TRF	-0.615252	0.611595
TRF	1.14961	2.22982
TRF	-0.00402426	0.956883
TRF	-0.743197	0.442118
TRF	0.317201	1.43388
TRF	0.209216	1.63315
TRF	0.0988058	1.26263
TRF	-0.831816	0.135632
TRF	-0.789474	0.352982
TRF	0.160968	1.45807
TRF	-1.2127	-0.300305
TRF	-0.254204	0.7966
TRF	0.901278	1.68673
TRF	0.111673	1.33901
TRF	-0.0920988	0.784346
TRF	0.149473	1.07463
TRF	0.0327162	0.891266
TRF	-0.697804	0.516308
TRF	0.473813	1.62692
TRF	0.0764563	1.48031
TRF	-0.44825	0.402411
TRF	-0.0283725	1.38345
TRF	0.0333821	0.990555
TRF	-0.104785	1.19923
TRF	0.0354796	1.33734
TRF	-0.173006	1.19537
TRF	1.5003	2.56347
TRF	-0.027132	1.02575
TRF	-0.574293	0.268468
TRF	1.04319	2.23958
TRF	-1.26876	-0.279342
TRF	-0.320506	0.915439
TRF	0.930672	2.23193
TRF	0.359376	1.70482
TRF	0.615961	1.9478
TRF	0.620029	1.67538
TRF	-0.493338	0.423428
TRF	-1.19504	-0.339718
TRF	0.0654746	1.59912
TRF	-1.34401	-0.395554
TRF	-0.306348	0.998348
TRF	-0.973626	0.294771
TRF	0.320684	1.51036
TRF	-0.156012	0.474702
TRF	0.720053	1.86442
TRF	0.673259	1.79925
TRF	0.378667	1.84717
TRF	-0.110821	1.02777
TRF	-0.885196	-0.188064
TRF	-0.320416	0.801138
TRF	-0.509766	0.567867
TRF	-0.338042	0.739945
TRF	-0.280351	0.781306
TRF	-1.05611	-0.000128288
TRF	0.111317	1.35914
TRF	0.85798	1.59173
TRF	0.0688564	1.41361
TRF	-0.3167	1.05116
TRF	-0.545496	0.284223
TRF	-0.996228	0.250723
TRF	-0.0261784	0.652685
TRF	-0.050026	1.0348
TRF	-0.354484	0.851407
TRF	-0.218008	1.08374
TRF	0.270355	1.61993
TRF	-0.16713	0.860624
TRF	-0.171059	0.96752
TRF	-0.505999	0.57309
TRF	-0.982826	0.169117
TRF	1.45817	2.71004
TRF	-0.0956835	1.34564
TRF	0.123163	1.37307
TRF	-0.460525	0.849517
TRF	-0.498451	0.845973
TRF	-0.747661	0.477667
TRF	0.154596	1.14716
TRF	0.0428158	1.31271
TRF	-0.248338	0.937908
TRF	0.361037	1.57309
TRF	0.587326	1.69735
TRF	-0.258834	0.898485
TRF	0.0420696	1.11635
[truncated: 1,389 more rows]

## Sheet: Fig3b
diet	Amplitude	MESOR		diet	counts	time	proportion
TRF	5.87259	6.77415		EXF	9	07:00	0.219512195121951
TRF	5.51648	6.35434		EXF	19	11:00	0.463414634146341
TRF	6.71036	7.39387		EXF	3	15:00	0.0731707317073171
TRF	4.33882	5.13554		EXF	1	19:00	0.024390243902439
TRF	5.34566	6.44248		EXF	1	23:00	0.024390243902439
TRF	3.98569	5.16483		EXF	8	03:00	0.195121951219512
TRF	5.07781	6.01791		TRF	8	07:00	0.258064516129032
TRF	4.80331	5.44452		TRF	3	11:00	0.0967741935483871
TRF	4.69637	5.22871		TRF	6	19:00	0.193548387096774
TRF	4.36355	5.15826		TRF	4	23:00	0.129032258064516
TRF	4.77797	5.46346		TRF	10	03:00	0.32258064516129
TRF	4.70762	5.75874
TRF	4.87563	5.55127
TRF	6.38614	7.08455
TRF	6.29369	6.99529
TRF	6.94886	8.19141
TRF	5.1126	6.01414
TRF	5.19534	6.07914
TRF	4.5426	5.70294
TRF	5.43388	6.60625
TRF	5.21192	6.22853
TRF	4.88163	5.65619
TRF	4.52702	5.53907
TRF	5.92482	6.89417
TRF	5.91956	6.72072
TRF	5.6843	6.57949
TRF	6.87358	7.78076
TRF	6.13748	7.2831
TRF	6.99166	8.12361
TRF	5.57965	6.26075
TRF	5.26786	5.9852
EXF	6.74398	8.17027
EXF	5.81237	6.89371
EXF	4.62365	5.62507
EXF	5.58201	6.34535
EXF	5.61228	6.43704
EXF	5.12312	6.02867
EXF	5.03143	6.25675
EXF	6.7271	7.64136
EXF	5.00104	5.78158
EXF	5.39453	6.30498
EXF	5.128	5.84414
EXF	5.97792	7.14656
EXF	5.39268	6.08179
EXF	5.37169	6.16052
EXF	6.62493	7.88218
EXF	4.77172	5.6718
EXF	4.33022	5.2016
EXF	4.81295	5.8152
EXF	5.59501	6.35228
EXF	5.82386	6.6771
EXF	7.11463	8.23899
EXF	5.92136	6.83011
EXF	4.64312	5.35273
EXF	4.02751	5.20207
EXF	7.1452	7.81583
EXF	6.352	7.20881
EXF	6.29958	7.27599
EXF	7.1074	8.04312
EXF	6.34115	7.13689
EXF	5.47141	6.67034
EXF	4.92075	5.77628
EXF	5.39745	6.73442
EXF	5.98686	6.92333
EXF	6.03071	6.75399
EXF	5.08906	5.82773
EXF	4.68654	5.80992
EXF	4.84152	5.85489
EXF	6.73416	8.12682
EXF	5.43465	6.24391
EXF	6.81807	8.08643
EXF	5.2037	5.97366

## Sheet: Fig3c
diet	Amplitude	MESOR		diet	counts	time	proportion
TRF	7.28365	8.24476		EXF	11	07:00	0.0452674897119342
TRF	5.42007	6.82857		EXF	47	11:00	0.193415637860082
TRF	6.0998	7.23664		EXF	47	15:00	0.193415637860082
TRF	4.89303	5.73111		EXF	29	19:00	0.119341563786008
TRF	5.868	6.87637		EXF	59	23:00	0.242798353909465
TRF	5.21968	5.87705		EXF	50	03:00	0.205761316872428
TRF	5.91994	6.75653		TRF	11	07:00	0.0404411764705882
TRF	7.73554	8.74527		TRF	63	11:00	0.231617647058824
TRF	6.54461	7.24672		TRF	24	15:00	0.0882352941176471
TRF	6.29512	7.12782		TRF	109	19:00	0.400735294117647
TRF	5.65546	6.65365		TRF	54	23:00	0.198529411764706
TRF	4.65181	5.59441		TRF	11	03:00	0.0404411764705882
TRF	6.30722	7.2535
TRF	6.02192	6.98737
TRF	6.04149	7.50574
TRF	6.30744	6.896
TRF	6.52142	7.12345
TRF	6.86292	7.62739
TRF	5.56977	6.34932
TRF	7.0937	8.82274
TRF	7.23205	8.66604
TRF	7.74212	9.14452
TRF	6.11401	6.93696
TRF	7.43671	9.05679
TRF	6.23911	7.01663
TRF	5.29966	6.25368
TRF	5.60435	6.82872
TRF	4.55203	5.44497
TRF	6.36674	7.21207
TRF	7.34415	8.89943
TRF	6.53384	7.58155
EXF	7.00704	7.68018
EXF	7.24533	8.62588
EXF	6.45038	7.09187
EXF	6.21317	7.1928
EXF	6.59152	7.4813
EXF	6.22513	7.22862
EXF	5.79816	6.63727
EXF	5.20006	5.70652
EXF	5.13184	5.87013
EXF	5.72657	6.35131
EXF	4.72156	5.34627
EXF	4.71878	5.55647
EXF	4.91488	6.0888
EXF	4.86266	5.48209
EXF	4.85085	5.74828
EXF	6.61814	7.70064
EXF	4.86409	6.03401
EXF	6.16516	7.22098
EXF	5.65028	6.62885
EXF	3.77608	4.77674
EXF	5.78498	6.66053
EXF	6.32618	6.96899
EXF	5.1685	6.18579
EXF	3.91881	4.83484
EXF	4.9868	6.04594
EXF	6.37339	7.16265
EXF	5.15393	6.03949
EXF	5.84025	6.76069
EXF	4.86561	5.95595
EXF	6.30698	6.99847
EXF	5.21943	6.03055
EXF	5.91635	6.57955
EXF	5.00387	5.63723
EXF	5.09189	5.74396
EXF	3.75876	4.80946
EXF	4.78809	5.63061
EXF	6.30153	7.01709
EXF	4.95761	6.40367
EXF	4.92308	5.93773
EXF	5.49882	6.13576
EXF	5.34998	6.55144
	5.59431	6.31448
	4.16537	5.33465
	5.61955	6.2404
	4.79456	5.65905
	5.37743	6.15941
	7.32485	8.64938
	4.14574	4.94759
	6.02681	7.11618
	3.54893	4.87255
	6.24691	7.38515
	5.23543	6.47831
	4.45936	5.34093
	4.96604	5.97417
	5.87665	6.88814
	7.52768	8.55436
	4.91243	6.04414
	4.49757	5.67718
	4.63917	5.47225
	6.51945	7.36728
	4.97592	6.17643
	6.4117	7.32829
	5.54963	6.53596
	7.23951	8.15216
	5.44947	6.36656
	6.8385	7.39847
	6.35495	6.89335
	5.37026	6.51265
	6.07402	7.10985
	5.0525	6.57331
	6.42621	7.00723
	7.43202	8.88871
	5.89753	7.04164
	5.94529	6.81092
	6.8635	8.04949
	4.15652	5.00819
	5.44897	6.17931
	4.85321	5.60152
	7.95572	9.03355
	5.56581	6.23958
	4.79897	5.91506
	6.29608	7.12148
	6.33127	7.09397
	5.52072	6.3813
	6.48492	7.35901
	6.91288	7.90496
	4.75715	5.95918
	4.55116	5.62618
	6.56388	7.93824
	6.43897	7.63053
	4.87636	5.89901
	4.63739	5.52263
	6.56728	7.43596
	6.1372	7.10205
	5.39421	6.23316
	5.6185	6.23966
	4.50516	5.40211
	4.93997	5.55465
	6.14101	6.77416
	6.41547	7.41714
	6.77145	7.65786
	4.88538	5.95104
	5.4358	6.09925
	4.69693	5.70487
	5.76858	6.41692
	5.17947	5.74909
	5.33844	6.31671
	5.55748	6.59623
	5.06498	6.10976
	4.22541	5.57405
	5.65034	6.70946
	5.5445	6.72247
	5.08783	5.5185
	5.29214	6.40524
	5.73727	7.07934
	4.26834	5.19988
	4.02368	5.22786
	6.55252	7.23896
	5.48247	6.0971
	5.35213	6.106
	6.2152	6.88602
	6.0792	6.79005
	5.46236	6.26591
	5.63128	6.47324
	4.68737	5.79784
	4.64639	5.65401
	5.00703	6.06062
	4.8466	5.7697
	4.86494	5.50752
	4.24036	5.02231
	4.90733	6.27264
	4.88937	5.53551
	5.5931	6.8364
	3.76534	4.75906
	4.75593	5.70873
	6.26081	7.17233
	6.37406	7.22984
	4.25299	5.32387
	6.03894	7.0175
	4.58282	5.41053
	6.26601	7.58919
	4.97613	5.811
	7.2198	7.89577
	5.64666	6.60135
	6.27338	7.035
	7.10759	8.0771
	5.55637	6.3867
	6.06561	6.81542
	7.65849	9.0035
	5.99705	7.15153
	5.2054	6.05825
	6.09744	7.05081
	5.18331	6.27361
	4.71843	5.92077
	5.42235	6.51613
	6.07203	6.88535
	5.08075	5.85187
	3.92442	4.97395
	5.85198	6.74594
	5.48112	6.11553
	5.15714	6.29641
	5.14826	5.92392
	5.9692	7.10425
	3.91225	5.2725
	4.24198	5.38211
	4.66938	5.86276
	4.37768	5.16605
	5.30129	6.15111
	5.4421	6.8676
	5.85203	6.98531
	5.99087	6.6241
	5.78066	6.43477
	6.10898	7.31024
	4.38848	5.52395
	5.32447	6.13579
	5.90191	7.05598
	5.43082	6.87549
	5.01094	6.31573
	6.9102	7.74714
	4.50693	5.75221
	5.39584	6.01378
	5.21654	6.01831
	6.04756	6.8277
	6.10085	6.94248
	8.55081	9.63486
	4.70168	5.65479
	5.50152	6.40344
	6.8272	7.61016
	6.96283	7.74222
	6.73198	7.51813
	6.8638	7.67595
	6.14484	7.37164
	7.17573	8.48786
	7.74664	8.43707
	5.25378	6.25949
	5.7328	6.52178
	5.62198	6.5378
	5.54299	6.24649
	6.03045	7.21913
	5.23882	6.59292
	4.23091	5.33585
	4.46869	5.40536
	4.0201	4.81113
	4.31371	5.62355
	7.12297	7.69304
	8.4128	9.49167
	6.08094	6.62792
	6.89027	7.82942
	4.40118	5.22289
	5.37114	5.95673
	5.94138	7.04306
	5.92125	6.61307
	5.20577	6.37723
	6.69264	7.57672
	5.55324	6.62337
	5.02725	6.05355
	5.95834	7.30266
	5.14032	6.53692
	5.2354	6.38362
	5.14646	6.1291
	5.59597	6.81026
	4.48852	5.20629
	4.75768	5.76388
	5.1124	6.31091
	6.78278	7.89581
	5.68708	6.90467
	5.74796	6.37721
	5.15666	5.80743
	5.51386	6.25268
	5.53388	6.15282
	5.02117	5.9485
	6.76203	7.54256
	4.26272	5.24322
	5.28346	6.31134
	7.46031	8.36341
	6.58012	7.19387
	4.41978	5.07026
	5.13324	6.18184
	7.68165	8.76573
	6.42671	7.20862
	7.91575	9.32164
	4.91374	6.19361
	6.98146	8.26192
	4.94827	5.8045
	6.1666	7.77454
	4.77466	5.92056
	6.19414	7.31647
	4.41874	5.4844
	4.7524	5.85875
	5.62113	6.67874
	4.64968	5.5556
	5.57145	6.35478
	6.09733	7.28134
	5.67039	6.43067
	6.0284	7.00365
	6.28439	7.20097
	5.65689	6.82328
	6.58951	7.69964
	5.09006	6.34641
	5.78241	6.99892
	5.80903	7.07217
	4.34607	5.45268
	6.28026	7.55512
	6.64006	7.77714
	6.10381	7.18826
	4.63799	5.7594
	6.47801	7.40904
	5.75152	6.60495
	5.18997	5.7035
	5.51349	6.3727
	6.22615	7.21609
	4.60317	5.3529
	4.43745	5.48273
	6.76545	8.06097
	4.83659	6.11161
	4.63885	5.41504
	4.5116	5.2462
	4.51996	5.71111
	5.37394	6.62134
	3.75099	4.80102
	6.00906	6.98586
	3.90491	4.82683
	5.16267	6.46155
	6.16058	7.06961
	4.84363	5.89335
	5.20599	6.10826
	5.22764	6.00254
	5.9833	7.07875
	5.35124	6.00194
	5.03396	5.85698
	5.84424	6.68646
	4.23044	5.17316
	4.59063	5.8651
	6.30989	6.95769
	5.26529	6.00556
	5.14249	6.09957
	5.6808	6.6353
	5.04825	5.6333
	4.78136	5.60571
	5.04052	6.38578
	5.65612	6.54406
	5.57975	6.28453
	4.1644	5.33385
	5.6513	6.25342
	5.09095	6.38764
	5.50033	6.9372
	4.3828	5.96582
	4.4674	5.62431
	5.40451	6.11791
	7.3966	8.63929
	3.79702	4.82201
	5.95369	7.08691
	7.62073	8.98961
	4.79841	6.03399
	4.45018	5.33517
	4.82784	5.94575
	7.52646	8.52862
	4.88857	6.01441
	5.7139	6.60821
	5.70791	6.79155
	4.63347	5.67232
	6.5664	7.37751
	4.14511	5.27346
	6.27884	7.31288
	5.37363	6.53851
	6.93845	8.12257
	5.19845	6.3344
	6.78334	7.44534
	6.32048	6.90255
	7.18216	8.54197
	5.93315	6.78558
	6.80151	8.0353
	4.09065	5.07443
	5.49108	6.24957
	4.90188	5.62655
	8.04885	8.98909
	5.15929	6.17825
	6.39771	7.12135
	5.31708	6.34034
	5.54213	6.58247
	6.32664	7.29758
	6.91356	7.89243
	5.16966	6.05006
	4.7618	5.95177
	4.45586	5.59522
	6.47388	7.61563
	4.26477	5.50767
	7.11201	7.99418
	5.17323	6.00589
	6.52218	7.39631
	6.13119	7.06462
	5.48704	6.17859
	5.59615	6.23382
	4.67922	5.5576
	6.09092	6.69253
	6.498	7.40667
	6.804	7.57471
	4.94923	5.93114
	5.88871	6.6825
	5.38895	6.10139
	5.41501	6.36574
	5.53765	6.70338
	4.55545	5.96602
	4.96694	5.71571
	4.79838	5.86813
	5.57598	6.793
	4.97678	6.28877
	4.85757	6.08058
	4.20037	5.51036
	5.19251	5.56379
	7.44565	8.53367
	5.62878	7.08812
	3.93029	5.22727
	6.51809	7.28935
	6.16156	6.89933
	5.63882	6.49853
	4.74207	5.79251
	4.35355	5.63843
	5.55833	6.50137
	4.68311	5.75725
	4.36014	5.38166
	4.27301	4.97306
	5.60854	7.01049
	6.27193	7.19229
	6.141	7.18913
	4.26557	5.30335
	4.05085	5.11504
	5.9099	6.94999
	4.4549	5.37576
	4.82	5.89938
	5.73649	6.58378
	6.33067	7.05885
	8.16293	9.14621
	7.1256	8.00474
	5.87833	6.84987
	5.73377	7.09971
	6.10996	7.02783
	6.30188	7.13568
	5.28893	6.48187
	6.45438	7.34937
	6.10512	6.85014
	4.96305	5.5325
	4.89779	5.82544
	4.55941	5.63118
	5.04414	5.81815
	4.51792	6.02598
	5.56376	6.67777
	4.69552	5.89517
	4.08428	5.24951
	4.89123	5.77036
	4.59418	5.83543
	4.11003	5.13458
	5.41455	6.18247
	4.12637	5.49502
	4.57879	5.49006
	4.632	5.65626
	5.93189	6.61979
	4.64835	6.19967
	4.085	5.13913
	6.0925	6.6655
	4.25385	5.28049
	5.5046	6.40617
	4.92264	6.12884
	5.74012	7.01127
	4.93704	6.31668
	4.20186	5.74316
	5.2835	6.05727
	5.62555	6.18334
	4.84122	5.98939
	5.81822	6.76518
	6.19298	6.94152
	8.67097	9.56846
	6.19333	7.34562
	5.73278	6.6217
	6.96208	8.48707
	8.3158	9.48346
	7.58886	8.3521
	5.58369	6.51328
	4.42606	5.34676
	5.36828	6.3476
	5.29235	6.42324
	6.16797	7.06861
	4.97991	5.78306
	5.72122	7.18638
	5.95098	6.88106
	5.17324	6.59285
	7.68199	9.10905
	5.44426	6.3265
	4.41581	5.40648
	5.78323	6.94581
	5.21917	6.49222
	6.12707	6.98801
	7.08727	7.6596
	8.25383	9.48224
	5.97322	6.63526
	6.69182	7.80433
	4.40477	5.23629
	5.28237	6.40206
	5.37355	5.99183
	5.7509	6.60595
	6.73006	7.55901
	4.9777	5.70185
	4.8505	5.80061
	5.43208	6.55918
	5.03066	6.07282
	4.17081	5.30963
	5.44152	6.18662
	4.78898	6.13903
	5.45366	6.78972
	5.66796	6.54435
	4.13805	5.19474
	5.0148	6.31296
	6.50752	7.88959
	4.3405	5.38596
	5.54547	6.89321
	5.63937	6.38098
	6.84478	7.53996
	7.46274	8.35953
	4.28697	5.0513
	7.22611	8.6586
	4.95179	6.15996
	3.78511	5.06706
	7.26975	8.72692
	6.01235	7.17184

## Sheet: Fig4a Upper Panel
Diet	ID	TimepointCortisol	feature	TimepointFeature	phase
TRF	RF029	5	1,2-dilinoleoyl-GPC (18:2/18:2)	1	-4
TRF	RF029	5	1,2-dilinoleoyl-GPE (18:2/18:2)*	1	-4
TRF	RF029	5	1,2-dipalmitoyl-GPC (16:0/16:0)	9	4
TRF	RF029	5	1,2-dipalmitoyl-GPE (16:0/16:0)*	9	4
TRF	RF029	5	1,5-anhydroglucitol (1,5-AG)	21	-8
TRF	RF029	5	1-(1-enyl-oleoyl)-GPE (P-18:1)*	9	4
TRF	RF029	5	1-(1-enyl-palmitoyl)-2-arachidonoyl-GPC (P-16:0/20:4)*	9	4
TRF	RF029	5	1-(1-enyl-palmitoyl)-2-arachidonoyl-GPE (P-16:0/20:4)*	1	-4
TRF	RF029	5	1-(1-enyl-palmitoyl)-2-linoleoyl-GPC (P-16:0/18:2)*	1	-4
TRF	RF029	5	1-(1-enyl-palmitoyl)-2-linoleoyl-GPE (P-16:0/18:2)*	1	-4
TRF	RF029	5	1-(1-enyl-palmitoyl)-2-oleoyl-GPC (P-16:0/18:1)*	1	-4
TRF	RF029	5	1-(1-enyl-palmitoyl)-2-oleoyl-GPE (P-16:0/18:1)*	9	4
TRF	RF029	5	1-(1-enyl-palmitoyl)-2-palmitoleoyl-GPC (P-16:0/16:1)*	1	-4
TRF	RF029	5	1-(1-enyl-palmitoyl)-2-palmitoyl-GPC (P-16:0/16:0)*	9	4
TRF	RF029	5	1-(1-enyl-palmitoyl)-GPC (P-16:0)*	1	-4
TRF	RF029	5	1-(1-enyl-palmitoyl)-GPE (P-16:0)*	9	4
TRF	RF029	5	1-(1-enyl-stearoyl)-2-arachidonoyl-GPE (P-18:0/20:4)*	9	4
TRF	RF029	5	1-(1-enyl-stearoyl)-2-linoleoyl-GPE (P-18:0/18:2)*	1	-4
TRF	RF029	5	1-(1-enyl-stearoyl)-2-oleoyl-GPE (P-18:0/18:1)	9	4
TRF	RF029	5	1-(1-enyl-stearoyl)-GPE (P-18:0)*	9	4
TRF	RF029	5	1-arachidonoyl-GPC (20:4n6)*	9	4
TRF	RF029	5	1-arachidonoyl-GPE (20:4n6)*	9	4
TRF	RF029	5	1-arachidonoyl-GPI (20:4)*	5	0
TRF	RF029	5	1-arachidonylglycerol (20:4)	9	4
TRF	RF029	5	1-dihomo-linolenylglycerol (20:3)	9	4
TRF	RF029	5	1-linoleoyl-2-arachidonoyl-GPC (18:2/20:4n6)*	1	-4
TRF	RF029	5	1-linoleoyl-2-linolenoyl-GPC (18:2/18:3)*	1	-4
TRF	RF029	5	1-linoleoyl-GPC (18:2)	5	0
TRF	RF029	5	1-linoleoyl-GPE (18:2)*	1	-4
TRF	RF029	5	1-linoleoyl-GPG (18:2)*	5	0
TRF	RF029	5	1-linoleoyl-GPI (18:2)*	1	-4
TRF	RF029	5	1-linoleoyl-GPS (18:2)*	9	4
TRF	RF029	5	1-linoleoylglycerol (18:2)	5	0
TRF	RF029	5	1-methyl-4-imidazoleacetate	9	4
TRF	RF029	5	1-methylguanidine	9	4
TRF	RF029	5	1-methylhistidine	1	-4
TRF	RF029	5	1-myristoyl-2-arachidonoyl-GPC (14:0/20:4)*	5	0
TRF	RF029	5	1-myristoyl-2-palmitoyl-GPC (14:0/16:0)	9	4
TRF	RF029	5	1-oleoyl-2-arachidonoyl-GPE (18:1/20:4)*	1	-4
TRF	RF029	5	1-oleoyl-2-arachidonoyl-GPI (18:1/20:4) *	9	4
TRF	RF029	5	1-oleoyl-2-docosahexaenoyl-GPC (18:1/22:6)*	1	-4
TRF	RF029	5	1-oleoyl-2-docosahexaenoyl-GPE (18:1/22:6)*	9	4
TRF	RF029	5	1-oleoyl-2-linoleoyl-GPE (18:1/18:2)*	1	-4
TRF	RF029	5	1-oleoyl-GPC (18:1)	5	0
TRF	RF029	5	1-oleoyl-GPE (18:1)	9	4
TRF	RF029	5	1-oleoyl-GPG (18:1)*	9	4
TRF	RF029	5	1-oleoyl-GPI (18:1)*	21	-8
TRF	RF029	5	1-oleoyl-GPS (18:1)	9	4
TRF	RF029	5	1-oleoylglycerol (18:1)	9	4
TRF	RF029	5	1-palmitoleoyl-2-linolenoyl-GPC (16:1/18:3)*	1	-4
TRF	RF029	5	1-palmitoleoyl-GPC (16:1)*	21	-8
TRF	RF029	5	1-palmitoleoylglycerol (16:1)*	1	-4
TRF	RF029	5	1-palmitoyl-2-arachidonoyl-GPC (16:0/20:4n6)	9	4
TRF	RF029	5	1-palmitoyl-2-arachidonoyl-GPE (16:0/20:4)*	9	4
TRF	RF029	5	1-palmitoyl-2-arachidonoyl-GPI (16:0/20:4)*	9	4
TRF	RF029	5	1-palmitoyl-2-docosahexaenoyl-GPC (16:0/22:6)	9	4
TRF	RF029	5	1-palmitoyl-2-docosahexaenoyl-GPE (16:0/22:6)*	9	4
TRF	RF029	5	1-palmitoyl-2-linoleoyl-GPC (16:0/18:2)	9	4
TRF	RF029	5	1-palmitoyl-2-linoleoyl-GPE (16:0/18:2)	1	-4
TRF	RF029	5	1-palmitoyl-2-oleoyl-GPC (16:0/18:1)	1	-4
TRF	RF029	5	1-palmitoyl-2-oleoyl-GPE (16:0/18:1)	9	4
TRF	RF029	5	1-palmitoyl-2-oleoyl-GPG (16:0/18:1)	9	4
TRF	RF029	5	1-palmitoyl-2-oleoyl-GPI (16:0/18:1)*	1	-4
TRF	RF029	5	1-palmitoyl-2-palmitoleoyl-GPC (16:0/16:1)*	1	-4
TRF	RF029	5	1-palmitoyl-2-stearoyl-GPC (16:0/18:0)	9	4
TRF	RF029	5	1-palmitoyl-GPC (16:0)	21	-8
TRF	RF029	5	1-palmitoyl-GPE (16:0)	9	4
TRF	RF029	5	1-palmitoyl-GPG (16:0)*	5	0
TRF	RF029	5	1-palmitoylglycerol (16:0)	9	4
TRF	RF029	5	1-stearoyl-2-arachidonoyl-GPC (18:0/20:4)	9	4
TRF	RF029	5	1-stearoyl-2-arachidonoyl-GPE (18:0/20:4)	1	-4
TRF	RF029	5	1-stearoyl-2-arachidonoyl-GPI (18:0/20:4)	1	-4
TRF	RF029	5	1-stearoyl-2-arachidonoyl-GPS (18:0/20:4)	1	-4
TRF	RF029	5	1-stearoyl-2-docosahexaenoyl-GPC (18:0/22:6)	21	-8
TRF	RF029	5	1-stearoyl-2-docosahexaenoyl-GPE (18:0/22:6)*	1	-4
TRF	RF029	5	1-stearoyl-2-linoleoyl-GPC (18:0/18:2)*	1	-4
TRF	RF029	5	1-stearoyl-2-linoleoyl-GPE (18:0/18:2)*	1	-4
TRF	RF029	5	1-stearoyl-2-linoleoyl-GPI (18:0/18:2)	1	-4
TRF	RF029	5	1-stearoyl-2-linoleoyl-GPS (18:0/18:2)	9	4
TRF	RF029	5	1-stearoyl-2-oleoyl-GPC (18:0/18:1)	1	-4
TRF	RF029	5	1-stearoyl-2-oleoyl-GPE (18:0/18:1)	9	4
TRF	RF029	5	1-stearoyl-2-oleoyl-GPG (18:0/18:1)	9	4
TRF	RF029	5	1-stearoyl-2-oleoyl-GPS (18:0/18:1)	9	4
TRF	RF029	5	1-stearoyl-GPC (18:0)	21	-8
TRF	RF029	5	1-stearoyl-GPE (18:0)	9	4
TRF	RF029	5	1-stearoyl-GPI (18:0)	9	4
TRF	RF029	5	1-stearoyl-GPS (18:0)*	9	4
TRF	RF029	5	10-heptadecenoate (17:1n7)	5	0
TRF	RF029	5	10-nonadecenoate (19:1n9)	5	0
TRF	RF029	5	2-aminoadipate	13	8
TRF	RF029	5	2-aminobutyrate	9	4
TRF	RF029	5	2-arachidonoylglycerol (20:4)	5	0
TRF	RF029	5	2-hydroxybutyrate/2-hydroxyisobutyrate	21	-8
TRF	RF029	5	2-hydroxyglutarate	17	12
TRF	RF029	5	2-hydroxypalmitate	5	0
TRF	RF029	5	2-hydroxystearate	9	4
TRF	RF029	5	2-linoleoylglycerol (18:2)	5	0
TRF	RF029	5	2-methylbutyrylcarnitine (C5)	17	12
TRF	RF029	5	2-methylcitrate/homocitrate	1	-4
TRF	RF029	5	2-methylmalonylcarnitine (C4-DC)	21	-8
TRF	RF029	5	2-oxoarginine*	9	4
TRF	RF029	5	2-palmitoyl-GPC (16:0)*	5	0
TRF	RF029	5	2-stearoyl-GPE (18:0)*	1	-4
TRF	RF029	5	3-(4-hydroxyphenyl)lactate	21	-8
TRF	RF029	5	3-aminoisobutyrate	9	4
TRF	RF029	5	3-carboxy-4-methyl-5-pentyl-2-furanpropionate (3-Cmpfp)**	21	-8
TRF	RF029	5	3-carboxy-4-methyl-5-propyl-2-furanpropanoate (CMPF)	21	-8
TRF	RF029	5	3-hydroxy-3-methylglutarate	5	0
TRF	RF029	5	3-hydroxybutyrate (BHBA)	21	-8
TRF	RF029	5	3-hydroxybutyroylglycine**	9	4
TRF	RF029	5	3-hydroxybutyrylcarnitine (1)	1	-4
TRF	RF029	5	3-hydroxybutyrylcarnitine (2)	9	4
TRF	RF029	5	3-hydroxydecanoate	1	-4
TRF	RF029	5	3-hydroxyisobutyrate	17	12
TRF	RF029	5	3-hydroxystachydrine*	5	0
TRF	RF029	5	3-indoxyl sulfate	21	-8
TRF	RF029	5	3-methyl-2-oxobutyrate	21	-8
TRF	RF029	5	3-methyl-2-oxovalerate	17	12
TRF	RF029	5	3-methylhistidine	21	-8
TRF	RF029	5	3-phosphoglycerate	9	4
TRF	RF029	5	3-ureidopropionate	21	-8
TRF	RF029	5	4-acetamidobutanoate	9	4
TRF	RF029	5	4-cholesten-3-one	9	4
TRF	RF029	5	4-guanidinobutanoate	9	4
TRF	RF029	5	4-hydroxy-nonenal-glutathione	9	4
TRF	RF029	5	4-hydroxyphenylpyruvate	17	12
TRF	RF029	5	4-methyl-2-oxopentanoate	21	-8
TRF	RF029	5	4-vinylphenol sulfate	21	-8
TRF	RF029	5	5,6-dihydrouridine	1	-4
TRF	RF029	5	5-dodecenoylcarnitine (C12:1)	1	-4
TRF	RF029	5	5-methylthioadenosine (MTA)	9	4
TRF	RF029	5	5-methyluridine (ribothymidine)	21	-8
TRF	RF029	5	5-oxoproline	9	4
TRF	RF029	5	6-phosphogluconate	21	-8
TRF	RF029	5	7-methylguanine	9	4
TRF	RF029	5	acetylcarnitine (C2)	9	4
TRF	RF029	5	acetylphosphate	9	4
TRF	RF029	5	adenine	9	4
TRF	RF029	5	adenosine	9	4
TRF	RF029	5	adenosine 3',5'-cyclic monophosphate (cAMP)	9	4
TRF	RF029	5	adenosine 5'-diphosphate (ADP)	1	-4
TRF	RF029	5	adenosine 5'-diphosphoribose (ADP-ribose)	1	-4
TRF	RF029	5	adenosine 5'-monophosphate (AMP)	9	4
TRF	RF029	5	alanine	9	4
TRF	RF029	5	allantoin	5	0
TRF	RF029	5	alpha-hydroxyisovalerate	21	-8
TRF	RF029	5	alpha-ketoglutaramate**	1	-4
TRF	RF029	5	alpha-ketoglutarate	13	8
TRF	RF029	5	alpha-tocopherol	9	4
TRF	RF029	5	androstenediol (3beta,17beta) disulfate (1)	21	-8
TRF	RF029	5	androstenediol (3beta,17beta) monosulfate (1)	21	-8
TRF	RF029	5	androsterone sulfate	21	-8
TRF	RF029	5	anserine	5	0
TRF	RF029	5	arabonate/xylonate	1	-4
TRF	RF029	5	arachidate (20:0)	9	4
TRF	RF029	5	arachidonate (20:4n6)	9	4
TRF	RF029	5	arachidonoylcarnitine (C20:4)	9	4
TRF	RF029	5	arachidoylcarnitine (C20)*	5	0
TRF	RF029	5	argininate*	1	-4
TRF	RF029	5	arginine	1	-4
TRF	RF029	5	argininosuccinate	1	-4
TRF	RF029	5	asparagine	9	4
TRF	RF029	5	aspartate	9	4
TRF	RF029	5	behenoyl dihydrosphingomyelin (d18:0/22:0)*	9	4
TRF	RF029	5	behenoyl sphingomyelin (d18:1/22:0)*	9	4
TRF	RF029	5	benzoate	1	-4
TRF	RF029	5	benzoylcarnitine*	1	-4
TRF	RF029	5	beta-alanine	9	4
TRF	RF029	5	beta-citrylglutamate	9	4
TRF	RF029	5	beta-guanidinopropanoate	21	-8
TRF	RF029	5	beta-hydroxyisovalerate	9	4
TRF	RF029	5	betaine	9	4
TRF	RF029	5	biliverdin	9	4
TRF	RF029	5	butyrylcarnitine (C4)	9	4
TRF	RF029	5	C-glycosyltryptophan	9	4
TRF	RF029	5	caprate (10:0)	21	-8
TRF	RF029	5	caprylate (8:0)	21	-8
TRF	RF029	5	carnitine	1	-4
TRF	RF029	5	carnosine	5	0
TRF	RF029	5	carotene diol (1)	9	4
TRF	RF029	5	catechol sulfate	9	4
TRF	RF029	5	ceramide (d16:1/24:1, d18:1/22:1)*	1	-4
TRF	RF029	5	ceramide (d18:1/14:0, d16:1/16:0)*	9	4
TRF	RF029	5	ceramide (d18:1/17:0, d17:1/18:0)*	5	0
TRF	RF029	5	ceramide (d18:1/20:0, d16:1/22:0, d20:1/18:0)*	5	0
TRF	RF029	5	ceramide (d18:2/24:1, d18:1/24:2)*	9	4
TRF	RF029	5	cerotoylcarnitine (C26)*	9	4
TRF	RF029	5	chenodeoxycholate	17	12
TRF	RF029	5	cholate	21	-8
TRF	RF029	5	cholesterol	9	4
TRF	RF029	5	choline	9	4
TRF	RF029	5	choline phosphate	9	4
TRF	RF029	5	cis-4-decenoylcarnitine (C10:1)	13	8
TRF	RF029	5	citrate	1	-4
TRF	RF029	5	citrulline	21	-8
TRF	RF029	5	creatine	9	4
TRF	RF029	5	creatine phosphate	1	-4
TRF	RF029	5	creatinine	1	-4
TRF	RF029	5	cysteine	5	0
TRF	RF029	5	cytidine	9	4
TRF	RF029	5	cytidine 5'-diphosphocholine	1	-4
TRF	RF029	5	cytidine 5'-monophosphate (5'-CMP)	9	4
TRF	RF029	5	cytidine 5'-monophospho-N-acetylneuraminic acid	9	4
TRF	RF029	5	cytidine diphosphate	13	8
TRF	RF029	5	cytidine triphosphate	1	-4
TRF	RF029	5	cytidine-5'-diphosphoethanolamine	13	8
TRF	RF029	5	decanoylcarnitine (C10)	9	4
TRF	RF029	5	dehydroisoandrosterone sulfate (DHEA-S)	21	-8
TRF	RF029	5	deoxycarnitine	9	4
TRF	RF029	5	deoxycholate	17	12
TRF	RF029	5	diacylglycerol (12:0/18:1, 14:0/16:1, 16:0/14:1) [1]*	9	4
TRF	RF029	5	diacylglycerol (12:0/18:1, 14:0/16:1, 16:0/14:1) [2]*	9	4
TRF	RF029	5	diacylglycerol (14:0/18:1, 16:0/16:1) [1]*	21	-8
TRF	RF029	5	diacylglycerol (14:0/18:1, 16:0/16:1) [2]*	9	4
TRF	RF029	5	diacylglycerol (16:1/18:2 [2], 16:0/18:3 [1])*	9	4
TRF	RF029	5	dihomo-linoleate (20:2n6)	5	0
TRF	RF029	5	dihomo-linolenate (20:3n3 or n6)	5	0
TRF	RF029	5	dihomo-linolenoylcarnitine (C20:3n3 or 6)*	1	-4
TRF	RF029	5	dihomo-linoleoylcarnitine (C20:2)*	1	-4
TRF	RF029	5	dihydroxyacetone phosphate (DHAP)	5	0
TRF	RF029	5	dimethylarginine (SDMA + ADMA)	1	-4
TRF	RF029	5	dimethylglycine	9	4
TRF	RF029	5	docosahexaenoate (DHA; 22:6n3)	5	0
TRF	RF029	5	docosapentaenoate (n3 DPA; 22:5n3)	5	0
TRF	RF029	5	docosapentaenoate (n6 DPA; 22:5n6)	5	0
TRF	RF029	5	dodecadienoate (12:2)*	5	0
TRF	RF029	5	eicosapentaenoate (EPA; 20:5n3)	5	0
TRF	RF029	5	eicosenoate (20:1)	5	0
TRF	RF029	5	eicosenoylcarnitine (C20:1)*	1	-4
TRF	RF029	5	epiandrosterone sulfate	21	-8
TRF	RF029	5	ergothioneine	9	4
TRF	RF029	5	erucate (22:1n9)	5	0
TRF	RF029	5	erythronate*	9	4
TRF	RF029	5	ethylmalonate	21	-8
TRF	RF029	5	flavin adenine dinucleotide (FAD)	9	4
TRF	RF029	5	flavin mononucleotide (FMN)	1	-4
TRF	RF029	5	fructose 1,6-diphosphate/glucose 1,6-diphosphate/myo-inositol diphosphates	17	12
TRF	RF029	5	fumarate	1	-4
TRF	RF029	5	galactonate	9	4
TRF	RF029	5	gamma-glutamylglutamine	9	4
TRF	RF029	5	gamma-glutamylhistidine	9	4
TRF	RF029	5	gamma-glutamylleucine	21	-8
TRF	RF029	5	gamma-glutamylthreonine	13	8
TRF	RF029	5	gamma-tocopherol/beta-tocopherol	9	4
TRF	RF029	5	glucose	21	-8
TRF	RF029	5	glucose 6-phosphate	13	8
TRF	RF029	5	glutamate	9	4
TRF	RF029	5	glutamate, gamma-methyl ester	9	4
TRF	RF029	5	glutamine	1	-4
TRF	RF029	5	glutarate (C5-DC)	21	-8
TRF	RF029	5	glutarylcarnitine (C5-DC)	1	-4
TRF	RF029	5	glutathione, oxidized (GSSG)	9	4
TRF	RF029	5	glutathione, reduced (GSH)	13	8
TRF	RF029	5	glycerate	9	4
TRF	RF029	5	glycerol	9	4
TRF	RF029	5	glycerol 3-phosphate	9	4
TRF	RF029	5	glycerophosphoethanolamine	1	-4
TRF	RF029	5	glycerophosphoglycerol	13	8
TRF	RF029	5	glycerophosphoinositol*	9	4
TRF	RF029	5	glycerophosphorylcholine (GPC)	5	0
TRF	RF029	5	glycine	9	4
TRF	RF029	5	glycochenodeoxycholate	21	-8
TRF	RF029	5	glycocholate	1	-4
TRF	RF029	5	glycocholenate sulfate*	5	0
TRF	RF029	5	glycolithocholate sulfate*	21	-8
TRF	RF029	5	glycosyl-N-palmitoyl-sphingosine (d18:1/16:0)	17	12
TRF	RF029	5	glycosyl-N-stearoyl-sphingosine (d18:1/18:0)	9	4
TRF	RF029	5	guanidinoacetate	9	4
TRF	RF029	5	guanosine	9	4
TRF	RF029	5	heme	1	-4
TRF	RF029	5	heptanoate (7:0)	9	4
TRF	RF029	5	hexanoylcarnitine (C6)	9	4
TRF	RF029	5	hippurate	21	-8
TRF	RF029	5	histamine	9	4
TRF	RF029	5	histidine	1	-4
TRF	RF029	5	homoarginine	1	-4
TRF	RF029	5	homocarnosine	9	4
TRF	RF029	5	homocitrulline	9	4
TRF	RF029	5	hypotaurine	9	4
TRF	RF029	5	hypoxanthine	17	12
TRF	RF029	5	imidazole lactate	1	-4
TRF	RF029	5	indoleacetate	21	-8
TRF	RF029	5	indolelactate	21	-8
TRF	RF029	5	inosine	13	8
TRF	RF029	5	inosine 5'-monophosphate (IMP)	9	4
TRF	RF029	5	isobutyrylcarnitine (C4)	17	12
TRF	RF029	5	isoleucine	9	4
TRF	RF029	5	isovalerylcarnitine (C5)	17	12
TRF	RF029	5	kynurenate	21	-8
TRF	RF029	5	kynurenine	9	4
TRF	RF029	5	lactate	13	8
TRF	RF029	5	lactosyl-N-nervonoyl-sphingosine (d18:1/24:1)*	17	12
TRF	RF029	5	lactosyl-N-palmitoyl-sphingosine (d18:1/16:0)	17	12
TRF	RF029	5	laurylcarnitine (C12)	13	8
TRF	RF029	5	leucine	9	4
TRF	RF029	5	lidocaine	21	-8
TRF	RF029	5	lignoceroyl sphingomyelin (d18:1/24:0)	9	4
TRF	RF029	5	lignoceroylcarnitine (C24)*	9	4
TRF	RF029	5	linoleate (18:2n6)	5	0
TRF	RF029	5	linolenate [alpha or gamma; (18:3n3 or 6)]	21	-8
TRF	RF029	5	linolenoylcarnitine (C18:3)*	1	-4
TRF	RF029	5	linoleoyl-linolenoyl-glycerol (18:2/18:3) [2]*	17	12
TRF	RF029	5	linoleoyl-linoleoyl-glycerol (18:2/18:2) [1]*	21	-8
TRF	RF029	5	linoleoylcarnitine (C18:2)*	1	-4
TRF	RF029	5	lysine	1	-4
TRF	RF029	5	malate	1	-4
TRF	RF029	5	malonylcarnitine	1	-4
TRF	RF029	5	mannitol/sorbitol	1	-4
TRF	RF029	5	mannose	21	-8
TRF	RF029	5	mannose-6-phosphate	13	8
TRF	RF029	5	margarate (17:0)	5	0
TRF	RF029	5	margaroylcarnitine (C17)*	13	8
TRF	RF029	5	methionine	9	4
TRF	RF029	5	methionine sulfone	1	-4
TRF	RF029	5	methionine sulfoxide	9	4
TRF	RF029	5	methyl glucopyranoside (alpha + beta)	17	12
TRF	RF029	5	methylphosphate	13	8
TRF	RF029	5	methylsuccinate	9	4
TRF	RF029	5	myo-inositol	1	-4
TRF	RF029	5	myristoleoylcarnitine (C14:1)*	1	-4
TRF	RF029	5	myristoyl dihydrosphingomyelin (d18:0/14:0)*	9	4
TRF	RF029	5	myristoylcarnitine (C14)	1	-4
TRF	RF029	5	N-acetyl-aspartyl-glutamate (NAAG)	5	0
TRF	RF029	5	N-acetyl-isoputreanine*	5	0
TRF	RF029	5	N-acetylalanine	21	-8
TRF	RF029	5	N-acetylarginine	1	-4
TRF	RF029	5	N-acetylasparagine	9	4
TRF	RF029	5	N-acetylaspartate (NAA)	9	4
TRF	RF029	5	N-acetylcarnosine	5	0
TRF	RF029	5	N-acetylglucosamine/N-acetylgalactosamine	21	-8
TRF	RF029	5	N-acetylglucosaminylasparagine	9	4
TRF	RF029	5	N-acetylglutamate	5	0
TRF	RF029	5	N-acetylglutamine	5	0
TRF	RF029	5	N-acetylglycine	9	4
TRF	RF029	5	N-acetylmethionine	17	12
TRF	RF029	5	N-acetylneuraminate	21	-8
TRF	RF029	5	N-acetylphenylalanine	21	-8
TRF	RF029	5	N-acetylputrescine	9	4
TRF	RF029	5	N-acetylserine	9	4
TRF	RF029	5	N-acetyltaurine	9	4
TRF	RF029	5	N-acetylthreonine	9	4
TRF	RF029	5	N-behenoyl-sphingadienine (d18:2/22:0)*	9	4
TRF	RF029	5	N-delta-acetylornithine	9	4
TRF	RF029	5	N-ethylglycinexylidide	21	-8
TRF	RF029	5	N-formylmethionine	21	-8
TRF	RF029	5	N-formylphenylalanine	9	4
TRF	RF029	5	N-methylproline	21	-8
TRF	RF029	5	N-oleoyltaurine	9	4
TRF	RF029	5	N-palmitoyl-sphingadienine (d18:2/16:0)*	9	4
TRF	RF029	5	N-palmitoyl-sphingosine (d18:1/16:0)	5	0
TRF	RF029	5	N-palmitoyltaurine	9	4
TRF	RF029	5	N-stearoyl-sphingadienine (d18:2/18:0)*	5	0
TRF	RF029	5	N-stearoyl-sphingosine (d18:1/18:0)*	5	0
TRF	RF029	5	N-stearoyltaurine	9	4
TRF	RF029	5	N-trimethyl 5-aminovalerate	5	0
TRF	RF029	5	N1-Methyl-2-pyridone-5-carboxamide	1	-4
TRF	RF029	5	N1-methyladenosine	1	-4
TRF	RF029	5	N6,N6,N6-trimethyllysine	1	-4
TRF	RF029	5	N6-acetyllysine	1	-4
TRF	RF029	5	N6-carboxymethyllysine	1	-4
TRF	RF029	5	nervonate (24:1n9)*	5	0
TRF	RF029	5	nicotinamide	9	4
TRF	RF029	5	nicotinamide adenine dinucleotide (NAD+)	1	-4
TRF	RF029	5	nicotinamide adenine dinucleotide reduced (NADH)	21	-8
TRF	RF029	5	nicotinamide ribonucleotide (NMN)	21	-8
TRF	RF029	5	nicotinate	21	-8
TRF	RF029	5	octanoylcarnitine (C8)	9	4
TRF	RF029	5	oleate/vaccenate (18:1)	5	0
TRF	RF029	5	oleoyl-arachidonoyl-glycerol (18:1/20:4) [2]*	9	4
TRF	RF029	5	oleoyl-linolenoyl-glycerol (18:1/18:3) [2]*	21	-8
TRF	RF029	5	oleoyl-linoleoyl-glycerol (18:1/18:2) [1]	9	4
TRF	RF029	5	oleoyl-linoleoyl-glycerol (18:1/18:2) [2]	9	4
TRF	RF029	5	oleoyl-oleoyl-glycerol (18:1/18:1) [1]*	5	0
TRF	RF029	5	oleoyl-oleoyl-glycerol (18:1/18:1) [2]*	9	4
TRF	RF029	5	oleoylcarnitine (C18:1)	1	-4
TRF	RF029	5	ophthalmate	9	4
TRF	RF029	5	ornithine	9	4
TRF	RF029	5	orotate	17	12
TRF	RF029	5	orotidine	21	-8
TRF	RF029	5	oxalate (ethanedioate)	9	4
TRF	RF029	5	p-cresol sulfate	21	-8
TRF	RF029	5	palmitate (16:0)	9	4
TRF	RF029	5	palmitoleoyl-linoleoyl-glycerol (16:1/18:2) [1]*	9	4
TRF	RF029	5	palmitoleoyl-oleoyl-glycerol (16:1/18:1) [2]*	9	4
TRF	RF029	5	palmitoleoylcarnitine (C16:1)*	1	-4
TRF	RF029	5	palmitoyl dihydrosphingomyelin (d18:0/16:0)*	9	4
TRF	RF029	5	palmitoyl sphingomyelin (d18:1/16:0)	9	4
TRF	RF029	5	palmitoyl-arachidonoyl-glycerol (16:0/20:4) [1]*	9	4
TRF	RF029	5	palmitoyl-arachidonoyl-glycerol (16:0/20:4) [2]*	9	4
TRF	RF029	5	palmitoyl-docosahexaenoyl-glycerol (16:0/22:6) [1]*	9	4
TRF	RF029	5	palmitoyl-linoleoyl-glycerol (16:0/18:2) [1]*	9	4
TRF	RF029	5	palmitoyl-linoleoyl-glycerol (16:0/18:2) [2]*	9	4
TRF	RF029	5	palmitoyl-myristoyl-glycerol (16:0/14:0) [1]*	21	-8
TRF	RF029	5	palmitoyl-myristoyl-glycerol (16:0/14:0) [2]	9	4
TRF	RF029	5	palmitoyl-oleoyl-glycerol (16:0/18:1) [1]*	9	4
TRF	RF029	5	palmitoyl-oleoyl-glycerol (16:0/18:1) [2]*	9	4
TRF	RF029	5	palmitoyl-palmitoyl-glycerol (16:0/16:0) [1]*	9	4
TRF	RF029	5	palmitoyl-palmitoyl-glycerol (16:0/16:0) [2]*	9	4
TRF	RF029	5	palmitoylcarnitine (C16)	1	-4
TRF	RF029	5	pantothenate	9	4
TRF	RF029	5	pentadecanoate (15:0)	5	0
TRF	RF029	5	pentadecanoylcarnitine (C15)*	1	-4
TRF	RF029	5	phenol sulfate	21	-8
TRF	RF029	5	phenylacetylglutamine	21	-8
TRF	RF029	5	phenylalanine	9	4
TRF	RF029	5	phenyllactate (PLA)	1	-4
TRF	RF029	5	phosphate	9	4
TRF	RF029	5	phosphoenolpyruvate (PEP)	9	4
TRF	RF029	5	phosphoethanolamine	9	4
TRF	RF029	5	pipecolate	9	4
TRF	RF029	5	pregnenediol disulfate (C21H34O8S2)*	21	-8
TRF	RF029	5	pregnenediol sulfate (C21H34O5S)*	21	-8
TRF	RF029	5	proline	9	4
TRF	RF029	5	propionylcarnitine (C3)	21	-8
TRF	RF029	5	pseudouridine	1	-4
TRF	RF029	5	pyridoxal phosphate	9	4
TRF	RF029	5	pyridoxamine phosphate	21	-8
TRF	RF029	5	pyroglutamine*	9	4
TRF	RF029	5	pyrraline	21	-8
TRF	RF029	5	pyruvate	5	0
TRF	RF029	5	quinate	13	8
TRF	RF029	5	retinol (Vitamin A)	21	-8
TRF	RF029	5	ribonate	13	8
TRF	RF029	5	ribulonate/xylulonate*	9	4
TRF	RF029	5	S-adenosylhomocysteine (SAH)	9	4
TRF	RF029	5	S-adenosylmethionine (SAM)	1	-4
TRF	RF029	5	S-methylcysteine	21	-8
TRF	RF029	5	S-methylcysteine sulfoxide	21	-8
TRF	RF029	5	S-methylglutathione	1	-4
TRF	RF029	5	saccharopine	21	-8
TRF	RF029	5	sebacate (C10-DC)	1	-4
TRF	RF029	5	serine	9	4
TRF	RF029	5	spermidine	9	4
TRF	RF029	5	sphingadienine	9	4
TRF	RF029	5	sphinganine	9	4
TRF	RF029	5	sphingomyelin (d17:1/16:0, d18:1/15:0, d16:1/17:0)*	9	4
TRF	RF029	5	sphingomyelin (d18:0/18:0, d19:0/17:0)*	9	4
TRF	RF029	5	sphingomyelin (d18:0/20:0, d16:0/22:0)*	9	4
TRF	RF029	5	sphingomyelin (d18:1/14:0, d16:1/16:0)*	9	4
TRF	RF029	5	sphingomyelin (d18:1/17:0, d17:1/18:0, d19:1/16:0)	9	4
TRF	RF029	5	sphingomyelin (d18:1/18:1, d18:2/18:0)	9	4
TRF	RF029	5	sphingomyelin (d18:1/19:0, d19:1/18:0)*	9	4
TRF	RF029	5	sphingomyelin (d18:1/20:0, d16:1/22:0)*	9	4
TRF	RF029	5	sphingomyelin (d18:1/20:1, d18:2/20:0)*	9	4
TRF	RF029	5	sphingomyelin (d18:1/21:0, d17:1/22:0, d16:1/23:0)*	9	4
TRF	RF029	5	sphingomyelin (d18:1/22:1, d18:2/22:0, d16:1/24:1)*	9	4
TRF	RF029	5	sphingomyelin (d18:1/24:1, d18:2/24:0)*	9	4
TRF	RF029	5	sphingomyelin (d18:1/25:0, d19:0/24:1, d20:1/23:0, d19:1/24:0)*	9	4
TRF	RF029	5	sphingomyelin (d18:2/14:0, d18:1/14:1)*	9	4
TRF	RF029	5	sphingomyelin (d18:2/16:0, d18:1/16:1)*	9	4
TRF	RF029	5	sphingomyelin (d18:2/18:1)*	9	4
TRF	RF029	5	sphingomyelin (d18:2/23:0, d18:1/23:1, d17:1/24:1)*	9	4
TRF	RF029	5	sphingomyelin (d18:2/24:1, d18:1/24:2)*	9	4
TRF	RF029	5	sphingomyelin (d18:2/24:2)*	9	4
TRF	RF029	5	sphingosine	9	4
TRF	RF029	5	stachydrine	5	0
TRF	RF029	5	stearate (18:0)	9	4
TRF	RF029	5	stearoyl sphingomyelin (d18:1/18:0)	9	4
TRF	RF029	5	stearoyl-arachidonoyl-glycerol (18:0/20:4) [1]*	9	4
TRF	RF029	5	stearoyl-arachidonoyl-glycerol (18:0/20:4) [2]*	9	4
TRF	RF029	5	stearoyl-docosahexaenoyl-glycerol (18:0/22:6) [2]*	21	-8
TRF	RF029	5	stearoyl-linoleoyl-glycerol (18:0/18:2) [1]*	21	-8
TRF	RF029	5	stearoyl-linoleoyl-glycerol (18:0/18:2) [2]*	9	4
TRF	RF029	5	stearoylcarnitine (C18)	1	-4
TRF	RF029	5	succinate	13	8
TRF	RF029	5	succinylcarnitine (C4-DC)	13	8
TRF	RF029	5	sulfate*	17	12
TRF	RF029	5	taurine	9	4
TRF	RF029	5	taurocyamine	13	8
TRF	RF029	5	theobromine	1	-4
TRF	RF029	5	thioproline	21	-8
TRF	RF029	5	threonate	9	4
TRF	RF029	5	threonine	9	4
TRF	RF029	5	tiglylcarnitine (C5:1-DC)	13	8
TRF	RF029	5	trans-4-hydroxyproline	9	4
TRF	RF029	5	trans-urocanate	21	-8
TRF	RF029	5	tricosanoyl sphingomyelin (d18:1/23:0)*	9	4
TRF	RF029	5	trigonelline (N'-methylnicotinate)	9	4
TRF	RF029	5	trimethylamine N-oxide	9	4
TRF	RF029	5	tryptophan	9	4
TRF	RF029	5	tryptophan betaine	21	-8
TRF	RF029	5	tyrosine	9	4
TRF	RF029	5	UDP-galactose	9	4
TRF	RF029	5	UDP-glucose	9	4
TRF	RF029	5	UDP-glucuronate	9	4
TRF	RF029	5	UDP-N-acetylglucosamine/galactosamine	9	4
TRF	RF029	5	urate	21	-8
TRF	RF029	5	urea	9	4
TRF	RF029	5	uridine	1	-4
TRF	RF029	5	uridine 5'-diphosphate (UDP)	9	4
TRF	RF029	5	uridine 5'-triphosphate (UTP)	9	4
TRF	RF029	5	valine	9	4
TRF	RF029	5	xanthine	17	12
TRF	RF141	13	1,2-dilinoleoyl-GPC (18:2/18:2)	13	0
TRF	RF141	13	1,2-dilinoleoyl-GPE (18:2/18:2)*	21	8
TRF	RF141	13	1,2-dipalmitoyl-GPC (16:0/16:0)	9	-4
TRF	RF141	13	1,2-dipalmitoyl-GPE (16:0/16:0)*	9	-4
TRF	RF141	13	1,5-anhydroglucitol (1,5-AG)	13	0
TRF	RF141	13	1-(1-enyl-oleoyl)-GPE (P-18:1)*	9	-4
TRF	RF141	13	1-(1-enyl-palmitoyl)-2-arachidonoyl-GPC (P-16:0/20:4)*	1	-12
TRF	RF141	13	1-(1-enyl-palmitoyl)-2-arachidonoyl-GPE (P-16:0/20:4)*	1	-12
TRF	RF141	13	1-(1-enyl-palmitoyl)-2-linoleoyl-GPC (P-16:0/18:2)*	9	-4
TRF	RF141	13	1-(1-enyl-palmitoyl)-2-linoleoyl-GPE (P-16:0/18:2)*	9	-4
TRF	RF141	13	1-(1-enyl-palmitoyl)-2-oleoyl-GPC (P-16:0/18:1)*	1	-12
TRF	RF141	13	1-(1-enyl-palmitoyl)-2-oleoyl-GPE (P-16:0/18:1)*	1	-12
TRF	RF141	13	1-(1-enyl-palmitoyl)-2-palmitoleoyl-GPC (P-16:0/16:1)*	1	-12
TRF	RF141	13	1-(1-enyl-palmitoyl)-2-palmitoyl-GPC (P-16:0/16:0)*	17	4
TRF	RF141	13	1-(1-enyl-palmitoyl)-GPC (P-16:0)*	5	-8
TRF	RF141	13	1-(1-enyl-palmitoyl)-GPE (P-16:0)*	1	-12
TRF	RF141	13	1-(1-enyl-stearoyl)-2-arachidonoyl-GPE (P-18:0/20:4)*	1	-12
TRF	RF141	13	1-(1-enyl-stearoyl)-2-linoleoyl-GPE (P-18:0/18:2)*	1	-12
TRF	RF141	13	1-(1-enyl-stearoyl)-2-oleoyl-GPE (P-18:0/18:1)	9	-4
TRF	RF141	13	1-(1-enyl-stearoyl)-GPE (P-18:0)*	5	-8
TRF	RF141	13	1-arachidonoyl-GPC (20:4n6)*	13	0
TRF	RF141	13	1-arachidonoyl-GPE (20:4n6)*	13	0
TRF	RF141	13	1-arachidonoyl-GPI (20:4)*	5	-8
TRF	RF141	13	1-arachidonylglycerol (20:4)	9	-4
TRF	RF141	13	1-dihomo-linolenylglycerol (20:3)	5	-8
TRF	RF141	13	1-linoleoyl-2-arachidonoyl-GPC (18:2/20:4n6)*	13	0
TRF	RF141	13	1-linoleoyl-2-linolenoyl-GPC (18:2/18:3)*	9	-4
TRF	RF141	13	1-linoleoyl-GPC (18:2)	13	0
TRF	RF141	13	1-linoleoyl-GPE (18:2)*	13	0
TRF	RF141	13	1-linoleoyl-GPG (18:2)*	13	0
TRF	RF141	13	1-linoleoyl-GPI (18:2)*	17	4
TRF	RF141	13	1-linoleoyl-GPS (18:2)*	17	4
TRF	RF141	13	1-linoleoylglycerol (18:2)	9	-4
TRF	RF141	13	1-methyl-4-imidazoleacetate	5	-8
TRF	RF141	13	1-methylguanidine	1	-12
TRF	RF141	13	1-methylhistidine	9	-4
TRF	RF141	13	1-myristoyl-2-arachidonoyl-GPC (14:0/20:4)*	1	-12
TRF	RF141	13	1-myristoyl-2-palmitoyl-GPC (14:0/16:0)	1	-12
TRF	RF141	13	1-oleoyl-2-arachidonoyl-GPE (18:1/20:4)*	9	-4
TRF	RF141	13	1-oleoyl-2-arachidonoyl-GPI (18:1/20:4) *	1	-12
TRF	RF141	13	1-oleoyl-2-docosahexaenoyl-GPC (18:1/22:6)*	5	-8
TRF	RF141	13	1-oleoyl-2-docosahexaenoyl-GPE (18:1/22:6)*	9	-4
TRF	RF141	13	1-oleoyl-2-linoleoyl-GPE (18:1/18:2)*	9	-4
TRF	RF141	13	1-oleoyl-GPC (18:1)	13	0
TRF	RF141	13	1-oleoyl-GPE (18:1)	13	0
TRF	RF141	13	1-oleoyl-GPG (18:1)*	13	0
TRF	RF141	13	1-oleoyl-GPI (18:1)*	5	-8
TRF	RF141	13	1-oleoyl-GPS (18:1)	5	-8
TRF	RF141	13	1-oleoylglycerol (18:1)	13	0
TRF	RF141	13	1-palmitoleoyl-2-linolenoyl-GPC (16:1/18:3)*	9	-4
TRF	RF141	13	1-palmitoleoyl-GPC (16:1)*	9	-4
TRF	RF141	13	1-palmitoleoylglycerol (16:1)*	9	-4
TRF	RF141	13	1-palmitoyl-2-arachidonoyl-GPC (16:0/20:4n6)	1	-12
TRF	RF141	13	1-palmitoyl-2-arachidonoyl-GPE (16:0/20:4)*	9	-4
TRF	RF141	13	1-palmitoyl-2-arachidonoyl-GPI (16:0/20:4)*	1	-12
TRF	RF141	13	1-palmitoyl-2-docosahexaenoyl-GPC (16:0/22:6)	9	-4
TRF	RF141	13	1-palmitoyl-2-docosahexaenoyl-GPE (16:0/22:6)*	9	-4
TRF	RF141	13	1-palmitoyl-2-linoleoyl-GPC (16:0/18:2)	13	0
TRF	RF141	13	1-palmitoyl-2-linoleoyl-GPE (16:0/18:2)	9	-4
TRF	RF141	13	1-palmitoyl-2-oleoyl-GPC (16:0/18:1)	1	-12
TRF	RF141	13	1-palmitoyl-2-oleoyl-GPE (16:0/18:1)	9	-4
TRF	RF141	13	1-palmitoyl-2-oleoyl-GPG (16:0/18:1)	13	0
TRF	RF141	13	1-palmitoyl-2-oleoyl-GPI (16:0/18:1)*	9	-4
TRF	RF141	13	1-palmitoyl-2-palmitoleoyl-GPC (16:0/16:1)*	9	-4
TRF	RF141	13	1-palmitoyl-2-stearoyl-GPC (16:0/18:0)	9	-4
TRF	RF141	13	1-palmitoyl-GPC (16:0)	9	-4
TRF	RF141	13	1-palmitoyl-GPE (16:0)	9	-4
TRF	RF141	13	1-palmitoyl-GPG (16:0)*	13	0
TRF	RF141	13	1-palmitoylglycerol (16:0)	9	-4
TRF	RF141	13	1-stearoyl-2-arachidonoyl-GPC (18:0/20:4)	9	-4
TRF	RF141	13	1-stearoyl-2-arachidonoyl-GPE (18:0/20:4)	1	-12
TRF	RF141	13	1-stearoyl-2-arachidonoyl-GPI (18:0/20:4)	1	-12
TRF	RF141	13	1-stearoyl-2-arachidonoyl-GPS (18:0/20:4)	1	-12
TRF	RF141	13	1-stearoyl-2-docosahexaenoyl-GPC (18:0/22:6)	5	-8
TRF	RF141	13	1-stearoyl-2-docosahexaenoyl-GPE (18:0/22:6)*	1	-12
TRF	RF141	13	1-stearoyl-2-linoleoyl-GPC (18:0/18:2)*	9	-4
TRF	RF141	13	1-stearoyl-2-linoleoyl-GPE (18:0/18:2)*	9	-4
TRF	RF141	13	1-stearoyl-2-linoleoyl-GPI (18:0/18:2)	9	-4
TRF	RF141	13	1-stearoyl-2-linoleoyl-GPS (18:0/18:2)	13	0
TRF	RF141	13	1-stearoyl-2-oleoyl-GPC (18:0/18:1)	1	-12
TRF	RF141	13	1-stearoyl-2-oleoyl-GPE (18:0/18:1)	9	-4
TRF	RF141	13	1-stearoyl-2-oleoyl-GPG (18:0/18:1)	9	-4
TRF	RF141	13	1-stearoyl-2-oleoyl-GPS (18:0/18:1)	5	-8
TRF	RF141	13	1-stearoyl-GPC (18:0)	9	-4
TRF	RF141	13	1-stearoyl-GPE (18:0)	1	-12
TRF	RF141	13	1-stearoyl-GPI (18:0)	5	-8
TRF	RF141	13	1-stearoyl-GPS (18:0)*	5	-8
TRF	RF141	13	10-heptadecenoate (17:1n7)	17	4
TRF	RF141	13	10-nonadecenoate (19:1n9)	5	-8
TRF	RF141	13	2-aminoadipate	13	0
TRF	RF141	13	2-aminobutyrate	9	-4
TRF	RF141	13	2-arachidonoylglycerol (20:4)	9	-4
TRF	RF141	13	2-hydroxybutyrate/2-hydroxyisobutyrate	5	-8
TRF	RF141	13	2-hydroxyglutarate	5	-8
TRF	RF141	13	2-hydroxypalmitate	5	-8
TRF	RF141	13	2-hydroxystearate	5	-8
TRF	RF141	13	2-linoleoylglycerol (18:2)	9	-4
TRF	RF141	13	2-methylbutyrylcarnitine (C5)	9	-4
TRF	RF141	13	2-methylcitrate/homocitrate	9	-4
TRF	RF141	13	2-methylmalonylcarnitine (C4-DC)	1	-12
TRF	RF141	13	2-oxoarginine*	9	-4
TRF	RF141	13	2-palmitoyl-GPC (16:0)*	5	-8
TRF	RF141	13	2-stearoyl-GPE (18:0)*	5	-8
TRF	RF141	13	3-(4-hydroxyphenyl)lactate	21	8
TRF	RF141	13	3-aminoisobutyrate	13	0
TRF	RF141	13	3-carboxy-4-methyl-5-pentyl-2-furanpropionate (3-Cmpfp)**	9	-4
TRF	RF141	13	3-carboxy-4-methyl-5-propyl-2-furanpropanoate (CMPF)	5	-8
TRF	RF141	13	3-hydroxy-3-methylglutarate	1	-12
TRF	RF141	13	3-hydroxybutyrate (BHBA)	9	-4
TRF	RF141	13	3-hydroxybutyroylglycine**	13	0
TRF	RF141	13	3-hydroxybutyrylcarnitine (1)	5	-8
TRF	RF141	13	3-hydroxybutyrylcarnitine (2)	1	-12
TRF	RF141	13	3-hydroxydecanoate	13	0
TRF	RF141	13	3-hydroxyisobutyrate	9	-4
TRF	RF141	13	3-hydroxystachydrine*	13	0
TRF	RF141	13	3-indoxyl sulfate	5	-8
TRF	RF141	13	3-methyl-2-oxobutyrate	21	8
TRF	RF141	13	3-methyl-2-oxovalerate	21	8
TRF	RF141	13	3-methylhistidine	17	4
TRF	RF141	13	3-phosphoglycerate	13	0
TRF	RF141	13	3-ureidopropionate	1	-12
TRF	RF141	13	4-acetamidobutanoate	9	-4
TRF	RF141	13	4-cholesten-3-one	1	-12
TRF	RF141	13	4-guanidinobutanoate	13	0
TRF	RF141	13	4-hydroxy-nonenal-glutathione	13	0
TRF	RF141	13	4-hydroxyphenylpyruvate	5	-8
TRF	RF141	13	4-methyl-2-oxopentanoate	5	-8
TRF	RF141	13	4-vinylphenol sulfate	9	-4
TRF	RF141	13	5,6-dihydrouridine	13	0
TRF	RF141	13	5-dodecenoylcarnitine (C12:1)	1	-12
TRF	RF141	13	5-methylthioadenosine (MTA)	9	-4
TRF	RF141	13	5-methyluridine (ribothymidine)	5	-8
TRF	RF141	13	5-oxoproline	1	-12
TRF	RF141	13	6-phosphogluconate	5	-8
TRF	RF141	13	7-methylguanine	9	-4
TRF	RF141	13	acetylcarnitine (C2)	1	-12
TRF	RF141	13	acetylphosphate	13	0
TRF	RF141	13	adenine	9	-4
TRF	RF141	13	adenosine	9	-4
TRF	RF141	13	adenosine 3',5'-cyclic monophosphate (cAMP)	13	0
TRF	RF141	13	adenosine 5'-diphosphate (ADP)	1	-12
TRF	RF141	13	adenosine 5'-diphosphoribose (ADP-ribose)	1	-12
TRF	RF141	13	adenosine 5'-monophosphate (AMP)	5	-8
TRF	RF141	13	alanine	9	-4
TRF	RF141	13	allantoin	5	-8
TRF	RF141	13	alpha-hydroxyisovalerate	5	-8
TRF	RF141	13	alpha-ketoglutaramate**	1	-12
TRF	RF141	13	alpha-ketoglutarate	21	8
TRF	RF141	13	alpha-tocopherol	1	-12
TRF	RF141	13	androstenediol (3beta,17beta) disulfate (1)	5	-8
TRF	RF141	13	androstenediol (3beta,17beta) monosulfate (1)	5	-8
TRF	RF141	13	androsterone sulfate	9	-4
TRF	RF141	13	anserine	13	0
TRF	RF141	13	arabonate/xylonate	1	-12
TRF	RF141	13	arachidate (20:0)	17	4
TRF	RF141	13	arachidonate (20:4n6)	5	-8
TRF	RF141	13	arachidonoylcarnitine (C20:4)	9	-4
TRF	RF141	13	arachidoylcarnitine (C20)*	21	8
TRF	RF141	13	argininate*	13	0
TRF	RF141	13	arginine	9	-4
TRF	RF141	13	argininosuccinate	5	-8
TRF	RF141	13	asparagine	9	-4
TRF	RF141	13	aspartate	9	-4
TRF	RF141	13	behenoyl dihydrosphingomyelin (d18:0/22:0)*	9	-4
TRF	RF141	13	behenoyl sphingomyelin (d18:1/22:0)*	13	0
TRF	RF141	13	benzoate	5	-8
TRF	RF141	13	benzoylcarnitine*	9	-4
TRF	RF141	13	beta-alanine	9	-4
TRF	RF141	13	beta-citrylglutamate	1	-12
TRF	RF141	13	beta-guanidinopropanoate	1	-12
TRF	RF141	13	beta-hydroxyisovalerate	5	-8
TRF	RF141	13	betaine	1	-12
TRF	RF141	13	biliverdin	5	-8
TRF	RF141	13	butyrylcarnitine (C4)	1	-12
TRF	RF141	13	C-glycosyltryptophan	5	-8
TRF	RF141	13	caprate (10:0)	9	-4
TRF	RF141	13	caprylate (8:0)	9	-4
TRF	RF141	13	carnitine	9	-4
TRF	RF141	13	carnosine	9	-4
TRF	RF141	13	carotene diol (1)	5	-8
TRF	RF141	13	catechol sulfate	5	-8
TRF	RF141	13	ceramide (d16:1/24:1, d18:1/22:1)*	5	-8
TRF	RF141	13	ceramide (d18:1/14:0, d16:1/16:0)*	5	-8
TRF	RF141	13	ceramide (d18:1/17:0, d17:1/18:0)*	1	-12
TRF	RF141	13	ceramide (d18:1/20:0, d16:1/22:0, d20:1/18:0)*	1	-12
TRF	RF141	13	ceramide (d18:2/24:1, d18:1/24:2)*	1	-12
TRF	RF141	13	cerotoylcarnitine (C26)*	5	-8
TRF	RF141	13	chenodeoxycholate	17	4
TRF	RF141	13	cholate	17	4
TRF	RF141	13	cholesterol	5	-8
TRF	RF141	13	choline	9	-4
TRF	RF141	13	choline phosphate	1	-12
TRF	RF141	13	cis-4-decenoylcarnitine (C10:1)	1	-12
TRF	RF141	13	citrate	21	8
TRF	RF141	13	citrulline	17	4
TRF	RF141	13	creatine	1	-12
TRF	RF141	13	creatine phosphate	1	-12
TRF	RF141	13	creatinine	9	-4
TRF	RF141	13	cysteine	9	-4
TRF	RF141	13	cytidine	1	-12
TRF	RF141	13	cytidine 5'-diphosphocholine	1	-12
TRF	RF141	13	cytidine 5'-monophosphate (5'-CMP)	1	-12
TRF	RF141	13	cytidine 5'-monophospho-N-acetylneuraminic acid	9	-4
TRF	RF141	13	cytidine diphosphate	1	-12
TRF	RF141	13	cytidine triphosphate	13	0
TRF	RF141	13	cytidine-5'-diphosphoethanolamine	13	0
TRF	RF141	13	decanoylcarnitine (C10)	1	-12
TRF	RF141	13	dehydroisoandrosterone sulfate (DHEA-S)	5	-8
TRF	RF141	13	deoxycarnitine	13	0
TRF	RF141	13	deoxycholate	17	4
TRF	RF141	13	diacylglycerol (12:0/18:1, 14:0/16:1, 16:0/14:1) [1]*	5	-8
TRF	RF141	13	diacylglycerol (12:0/18:1, 14:0/16:1, 16:0/14:1) [2]*	9	-4
TRF	RF141	13	diacylglycerol (14:0/18:1, 16:0/16:1) [1]*	5	-8
TRF	RF141	13	diacylglycerol (14:0/18:1, 16:0/16:1) [2]*	9	-4
TRF	RF141	13	diacylglycerol (16:1/18:2 [2], 16:0/18:3 [1])*	5	-8
TRF	RF141	13	dihomo-linoleate (20:2n6)	5	-8
TRF	RF141	13	dihomo-linolenate (20:3n3 or n6)	5	-8
TRF	RF141	13	dihomo-linolenoylcarnitine (C20:3n3 or 6)*	9	-4
TRF	RF141	13	dihomo-linoleoylcarnitine (C20:2)*	21	8
TRF	RF141	13	dihydroxyacetone phosphate (DHAP)	9	-4
TRF	RF141	13	dimethylarginine (SDMA + ADMA)	9	-4
TRF	RF141	13	dimethylglycine	13	0
TRF	RF141	13	docosahexaenoate (DHA; 22:6n3)	5	-8
TRF	RF141	13	docosapentaenoate (n3 DPA; 22:5n3)	5	-8
TRF	RF141	13	docosapentaenoate (n6 DPA; 22:5n6)	5	-8
TRF	RF141	13	dodecadienoate (12:2)*	9	-4
TRF	RF141	13	eicosapentaenoate (EPA; 20:5n3)	5	-8
TRF	RF141	13	eicosenoate (20:1)	5	-8
TRF	RF141	13	eicosenoylcarnitine (C20:1)*	21	8
TRF	RF141	13	epiandrosterone sulfate	9	-4
TRF	RF141	13	ergothioneine	1	-12
TRF	RF141	13	erucate (22:1n9)	5	-8
TRF	RF141	13	erythronate*	9	-4
TRF	RF141	13	ethylmalonate	5	-8
TRF	RF141	13	flavin adenine dinucleotide (FAD)	9	-4
TRF	RF141	13	flavin mononucleotide (FMN)	5	-8
TRF	RF141	13	fructose 1,6-diphosphate/glucose 1,6-diphosphate/myo-inositol diphosphates	13	0
TRF	RF141	13	fumarate	13	0
TRF	RF141	13	galactonate	13	0
TRF	RF141	13	gamma-glutamylglutamine	5	-8
TRF	RF141	13	gamma-glutamylhistidine	13	0
TRF	RF141	13	gamma-glutamylleucine	5	-8
TRF	RF141	13	gamma-glutamylthreonine	13	0
TRF	RF141	13	gamma-tocopherol/beta-tocopherol	1	-12
TRF	RF141	13	glucose	5	-8
TRF	RF141	13	glucose 6-phosphate	13	0
TRF	RF141	13	glutamate	1	-12
TRF	RF141	13	glutamate, gamma-methyl ester	21	8
TRF	RF141	13	glutamine	1	-12
TRF	RF141	13	glutarate (C5-DC)	9	-4
TRF	RF141	13	glutarylcarnitine (C5-DC)	9	-4
TRF	RF141	13	glutathione, oxidized (GSSG)	1	-12
TRF	RF141	13	glutathione, reduced (GSH)	13	0
TRF	RF141	13	glycerate	13	0
TRF	RF141	13	glycerol	13	0
TRF	RF141	13	glycerol 3-phosphate	13	0
TRF	RF141	13	glycerophosphoethanolamine	1	-12
TRF	RF141	13	glycerophosphoglycerol	1	-12
TRF	RF141	13	glycerophosphoinositol*	1	-12
TRF	RF141	13	glycerophosphorylcholine (GPC)	13	0
TRF	RF141	13	glycine	1	-12
TRF	RF141	13	glycochenodeoxycholate	13	0
TRF	RF141	13	glycocholate	9	-4
TRF	RF141	13	glycocholenate sulfate*	1	-12
TRF	RF141	13	glycolithocholate sulfate*	21	8
TRF	RF141	13	glycosyl-N-palmitoyl-sphingosine (d18:1/16:0)	5	-8
TRF	RF141	13	glycosyl-N-stearoyl-sphingosine (d18:1/18:0)	1	-12
TRF	RF141	13	guanidinoacetate	9	-4
TRF	RF141	13	guanosine	21	8
TRF	RF141	13	heme	13	0
TRF	RF141	13	heptanoate (7:0)	9	-4
TRF	RF141	13	hexanoylcarnitine (C6)	1	-12
TRF	RF141	13	hippurate	13	0
TRF	RF141	13	histamine	9	-4
TRF	RF141	13	histidine	1	-12
TRF	RF141	13	homoarginine	1	-12
TRF	RF141	13	homocarnosine	13	0
TRF	RF141	13	homocitrulline	13	0
TRF	RF141	13	hypotaurine	1	-12
TRF	RF141	13	hypoxanthine	21	8
TRF	RF141	13	imidazole lactate	17	4
TRF	RF141	13	indoleacetate	5	-8
TRF	RF141	13	indolelactate	9	-4
TRF	RF141	13	inosine	21	8
TRF	RF141	13	inosine 5'-monophosphate (IMP)	5	-8
TRF	RF141	13	isobutyrylcarnitine (C4)	9	-4
TRF	RF141	13	isoleucine	9	-4
TRF	RF141	13	isovalerylcarnitine (C5)	9	-4
TRF	RF141	13	kynurenate	1	-12
TRF	RF141	13	kynurenine	9	-4
TRF	RF141	13	lactate	13	0
TRF	RF141	13	lactosyl-N-nervonoyl-sphingosine (d18:1/24:1)*	5	-8
TRF	RF141	13	lactosyl-N-palmitoyl-sphingosine (d18:1/16:0)	5	-8
TRF	RF141	13	laurylcarnitine (C12)	1	-12
TRF	RF141	13	leucine	9	-4
TRF	RF141	13	lidocaine	1	-12
TRF	RF141	13	lignoceroyl sphingomyelin (d18:1/24:0)	13	0
TRF	RF141	13	lignoceroylcarnitine (C24)*	13	0
TRF	RF141	13	linoleate (18:2n6)	5	-8
TRF	RF141	13	linolenate [alpha or gamma; (18:3n3 or 6)]	5	-8
TRF	RF141	13	linolenoylcarnitine (C18:3)*	1	-12
TRF	RF141	13	linoleoyl-linolenoyl-glycerol (18:2/18:3) [2]*	9	-4
TRF	RF141	13	linoleoyl-linoleoyl-glycerol (18:2/18:2) [1]*	9	-4
TRF	RF141	13	linoleoylcarnitine (C18:2)*	9	-4
TRF	RF141	13	lysine	9	-4
TRF	RF141	13	malate	13	0
TRF	RF141	13	malonylcarnitine	17	4
TRF	RF141	13	mannitol/sorbitol	1	-12
TRF	RF141	13	mannose	5	-8
TRF	RF141	13	mannose-6-phosphate	13	0
TRF	RF141	13	margarate (17:0)	17	4
TRF	RF141	13	margaroylcarnitine (C17)*	13	0
TRF	RF141	13	methionine	9	-4
TRF	RF141	13	methionine sulfone	13	0
TRF	RF141	13	methionine sulfoxide	9	-4
TRF	RF141	13	methyl glucopyranoside (alpha + beta)	5	-8
TRF	RF141	13	methylphosphate	13	0
TRF	RF141	13	methylsuccinate	1	-12
TRF	RF141	13	myo-inositol	1	-12
TRF	RF141	13	myristoleoylcarnitine (C14:1)*	1	-12
TRF	RF141	13	myristoyl dihydrosphingomyelin (d18:0/14:0)*	5	-8
TRF	RF141	13	myristoylcarnitine (C14)	13	0
TRF	RF141	13	N-acetyl-aspartyl-glutamate (NAAG)	1	-12
TRF	RF141	13	N-acetyl-isoputreanine*	13	0
TRF	RF141	13	N-acetylalanine	1	-12
TRF	RF141	13	N-acetylarginine	9	-4
TRF	RF141	13	N-acetylasparagine	17	4
TRF	RF141	13	N-acetylaspartate (NAA)	1	-12
TRF	RF141	13	N-acetylcarnosine	13	0
TRF	RF141	13	N-acetylglucosamine/N-acetylgalactosamine	5	-8
TRF	RF141	13	N-acetylglucosaminylasparagine	13	0
TRF	RF141	13	N-acetylglutamate	9	-4
TRF	RF141	13	N-acetylglutamine	1	-12
TRF	RF141	13	N-acetylglycine	5	-8
TRF	RF141	13	N-acetylmethionine	5	-8
TRF	RF141	13	N-acetylneuraminate	9	-4
TRF	RF141	13	N-acetylphenylalanine	21	8
TRF	RF141	13	N-acetylputrescine	9	-4
TRF	RF141	13	N-acetylserine	9	-4
TRF	RF141	13	N-acetyltaurine	1	-12
TRF	RF141	13	N-acetylthreonine	13	0
TRF	RF141	13	N-behenoyl-sphingadienine (d18:2/22:0)*	1	-12
TRF	RF141	13	N-delta-acetylornithine	13	0
TRF	RF141	13	N-ethylglycinexylidide	1	-12
TRF	RF141	13	N-formylmethionine	13	0
TRF	RF141	13	N-formylphenylalanine	5	-8
TRF	RF141	13	N-methylproline	5	-8
TRF	RF141	13	N-oleoyltaurine	5	-8
TRF	RF141	13	N-palmitoyl-sphingadienine (d18:2/16:0)*	5	-8
TRF	RF141	13	N-palmitoyl-sphingosine (d18:1/16:0)	5	-8
TRF	RF141	13	N-palmitoyltaurine	5	-8
TRF	RF141	13	N-stearoyl-sphingadienine (d18:2/18:0)*	1	-12
TRF	RF141	13	N-stearoyl-sphingosine (d18:1/18:0)*	1	-12
TRF	RF141	13	N-stearoyltaurine	5	-8
TRF	RF141	13	N-trimethyl 5-aminovalerate	13	0
TRF	RF141	13	N1-Methyl-2-pyridone-5-carboxamide	5	-8
TRF	RF141	13	N1-methyladenosine	13	0
TRF	RF141	13	N6,N6,N6-trimethyllysine	13	0
TRF	RF141	13	N6-acetyllysine	13	0
TRF	RF141	13	N6-carboxymethyllysine	13	0
TRF	RF141	13	nervonate (24:1n9)*	5	-8
TRF	RF141	13	nicotinamide	13	0
TRF	RF141	13	nicotinamide adenine dinucleotide (NAD+)	1	-12
TRF	RF141	13	nicotinamide adenine dinucleotide reduced (NADH)	9	-4
TRF	RF141	13	nicotinamide ribonucleotide (NMN)	13	0
TRF	RF141	13	nicotinate	9	-4
TRF	RF141	13	octanoylcarnitine (C8)	1	-12
TRF	RF141	13	oleate/vaccenate (18:1)	5	-8
TRF	RF141	13	oleoyl-arachidonoyl-glycerol (18:1/20:4) [2]*	5	-8
TRF	RF141	13	oleoyl-linolenoyl-glycerol (18:1/18:3) [2]*	5	-8
TRF	RF141	13	oleoyl-linoleoyl-glycerol (18:1/18:2) [1]	9	-4
TRF	RF141	13	oleoyl-linoleoyl-glycerol (18:1/18:2) [2]	9	-4
TRF	RF141	13	oleoyl-oleoyl-glycerol (18:1/18:1) [1]*	9	-4
TRF	RF141	13	oleoyl-oleoyl-glycerol (18:1/18:1) [2]*	9	-4
TRF	RF141	13	oleoylcarnitine (C18:1)	13	0
TRF	RF141	13	ophthalmate	13	0
TRF	RF141	13	ornithine	9	-4
TRF	RF141	13	orotate	5	-8
TRF	RF141	13	orotidine	13	0
TRF	RF141	13	oxalate (ethanedioate)	1	-12
TRF	RF141	13	p-cresol sulfate	5	-8
TRF	RF141	13	palmitate (16:0)	5	-8
TRF	RF141	13	palmitoleoyl-linoleoyl-glycerol (16:1/18:2) [1]*	5	-8
TRF	RF141	13	palmitoleoyl-oleoyl-glycerol (16:1/18:1) [2]*	9	-4
TRF	RF141	13	palmitoleoylcarnitine (C16:1)*	1	-12
TRF	RF141	13	palmitoyl dihydrosphingomyelin (d18:0/16:0)*	5	-8
TRF	RF141	13	palmitoyl sphingomyelin (d18:1/16:0)	5	-8
TRF	RF141	13	palmitoyl-arachidonoyl-glycerol (16:0/20:4) [1]*	5	-8
TRF	RF141	13	palmitoyl-arachidonoyl-glycerol (16:0/20:4) [2]*	5	-8
TRF	RF141	13	palmitoyl-docosahexaenoyl-glycerol (16:0/22:6) [1]*	5	-8
TRF	RF141	13	palmitoyl-linoleoyl-glycerol (16:0/18:2) [1]*	5	-8
TRF	RF141	13	palmitoyl-linoleoyl-glycerol (16:0/18:2) [2]*	5	-8
TRF	RF141	13	palmitoyl-myristoyl-glycerol (16:0/14:0) [1]*	9	-4
TRF	RF141	13	palmitoyl-myristoyl-glycerol (16:0/14:0) [2]	9	-4
TRF	RF141	13	palmitoyl-oleoyl-glycerol (16:0/18:1) [1]*	9	-4
TRF	RF141	13	palmitoyl-oleoyl-glycerol (16:0/18:1) [2]*	9	-4
TRF	RF141	13	palmitoyl-palmitoyl-glycerol (16:0/16:0) [1]*	9	-4
TRF	RF141	13	palmitoyl-palmitoyl-glycerol (16:0/16:0) [2]*	9	-4
TRF	RF141	13	palmitoylcarnitine (C16)	1	-12
TRF	RF141	13	pantothenate	1	-12
TRF	RF141	13	pentadecanoate (15:0)	5	-8
TRF	RF141	13	pentadecanoylcarnitine (C15)*	13	0
TRF	RF141	13	phenol sulfate	5	-8
TRF	RF141	13	phenylacetylglutamine	21	8
TRF	RF141	13	phenylalanine	9	-4
TRF	RF141	13	phenyllactate (PLA)	5	-8
TRF	RF141	13	phosphate	9	-4
TRF	RF141	13	phosphoenolpyruvate (PEP)	1	-12
TRF	RF141	13	phosphoethanolamine	1	-12
TRF	RF141	13	pipecolate	9	-4
TRF	RF141	13	pregnenediol disulfate (C21H34O8S2)*	5	-8
TRF	RF141	13	pregnenediol sulfate (C21H34O5S)*	5	-8
TRF	RF141	13	proline	9	-4
TRF	RF141	13	propionylcarnitine (C3)	9	-4
TRF	RF141	13	pseudouridine	13	0
TRF	RF141	13	pyridoxal phosphate	1	-12
TRF	RF141	13	pyridoxamine phosphate	1	-12
TRF	RF141	13	pyroglutamine*	9	-4
TRF	RF141	13	pyrraline	13	0
TRF	RF141	13	pyruvate	9	-4
TRF	RF141	13	quinate	9	-4
TRF	RF141	13	retinol (Vitamin A)	5	-8
TRF	RF141	13	ribonate	1	-12
TRF	RF141	13	ribulonate/xylulonate*	13	0
TRF	RF141	13	S-adenosylhomocysteine (SAH)	5	-8
TRF	RF141	13	S-adenosylmethionine (SAM)	1	-12
TRF	RF141	13	S-methylcysteine	1	-12
TRF	RF141	13	S-methylcysteine sulfoxide	13	0
TRF	RF141	13	S-methylglutathione	1	-12
TRF	RF141	13	saccharopine	9	-4
TRF	RF141	13	sebacate (C10-DC)	5	-8
TRF	RF141	13	serine	9	-4
TRF	RF141	13	spermidine	9	-4
TRF	RF141	13	sphingadienine	1	-12
TRF	RF141	13	sphinganine	9	-4
TRF	RF141	13	sphingomyelin (d17:1/16:0, d18:1/15:0, d16:1/17:0)*	5	-8
TRF	RF141	13	sphingomyelin (d18:0/18:0, d19:0/17:0)*	13	0
TRF	RF141	13	sphingomyelin (d18:0/20:0, d16:0/22:0)*	5	-8
TRF	RF141	13	sphingomyelin (d18:1/14:0, d16:1/16:0)*	5	-8
TRF	RF141	13	sphingomyelin (d18:1/17:0, d17:1/18:0, d19:1/16:0)	13	0
TRF	RF141	13	sphingomyelin (d18:1/18:1, d18:2/18:0)	13	0
TRF	RF141	13	sphingomyelin (d18:1/19:0, d19:1/18:0)*	13	0
TRF	RF141	13	sphingomyelin (d18:1/20:0, d16:1/22:0)*	1	-12
TRF	RF141	13	sphingomyelin (d18:1/20:1, d18:2/20:0)*	5	-8
TRF	RF141	13	sphingomyelin (d18:1/21:0, d17:1/22:0, d16:1/23:0)*	9	-4
TRF	RF141	13	sphingomyelin (d18:1/22:1, d18:2/22:0, d16:1/24:1)*	9	-4
TRF	RF141	13	sphingomyelin (d18:1/24:1, d18:2/24:0)*	5	-8
TRF	RF141	13	sphingomyelin (d18:1/25:0, d19:0/24:1, d20:1/23:0, d19:1/24:0)*	5	-8
TRF	RF141	13	sphingomyelin (d18:2/14:0, d18:1/14:1)*	5	-8
TRF	RF141	13	sphingomyelin (d18:2/16:0, d18:1/16:1)*	13	0
TRF	RF141	13	sphingomyelin (d18:2/18:1)*	13	0
TRF	RF141	13	sphingomyelin (d18:2/23:0, d18:1/23:1, d17:1/24:1)*	13	0
TRF	RF141	13	sphingomyelin (d18:2/24:1, d18:1/24:2)*	1	-12
TRF	RF141	13	sphingomyelin (d18:2/24:2)*	9	-4
TRF	RF141	13	sphingosine	5	-8
TRF	RF141	13	stachydrine	13	0
TRF	RF141	13	stearate (18:0)	17	4
TRF	RF141	13	stearoyl sphingomyelin (d18:1/18:0)	1	-12
TRF	RF141	13	stearoyl-arachidonoyl-glycerol (18:0/20:4) [1]*	21	8
TRF	RF141	13	stearoyl-arachidonoyl-glycerol (18:0/20:4) [2]*	21	8
TRF	RF141	13	stearoyl-docosahexaenoyl-glycerol (18:0/22:6) [2]*	9	-4
TRF	RF141	13	stearoyl-linoleoyl-glycerol (18:0/18:2) [1]*	21	8
TRF	RF141	13	stearoyl-linoleoyl-glycerol (18:0/18:2) [2]*	21	8
TRF	RF141	13	stearoylcarnitine (C18)	13	0
TRF	RF141	13	succinate	13	0
TRF	RF141	13	succinylcarnitine (C4-DC)	13	0
TRF	RF141	13	sulfate*	5	-8
TRF	RF141	13	taurine	1	-12
TRF	RF141	13	taurocyamine	1	-12
TRF	RF141	13	theobromine	1	-12
TRF	RF141	13	thioproline	5	-8
TRF	RF141	13	threonate	1	-12
TRF	RF141	13	threonine	9	-4
TRF	RF141	13	tiglylcarnitine (C5:1-DC)	9	-4
TRF	RF141	13	trans-4-hydroxyproline	17	4
TRF	RF141	13	trans-urocanate	13	0
TRF	RF141	13	tricosanoyl sphingomyelin (d18:1/23:0)*	9	-4
TRF	RF141	13	trigonelline (N'-methylnicotinate)	9	-4
TRF	RF141	13	trimethylamine N-oxide	9	-4
TRF	RF141	13	tryptophan	9	-4
TRF	RF141	13	tryptophan betaine	9	-4
TRF	RF141	13	tyrosine	9	-4
TRF	RF141	13	UDP-galactose	9	-4
TRF	RF141	13	UDP-glucose	9	-4
TRF	RF141	13	UDP-glucuronate	13	0
TRF	RF141	13	UDP-N-acetylglucosamine/galactosamine	9	-4
TRF	RF141	13	urate	5	-8
TRF	RF141	13	urea	13	0
TRF	RF141	13	uridine	5	-8
TRF	RF141	13	uridine 5'-diphosphate (UDP)	1	-12
TRF	RF141	13	uridine 5'-triphosphate (UTP)	1	-12
TRF	RF141	13	valine	9	-4
TRF	RF141	13	xanthine	5	-8
TRF	RF272	1	1,2-dilinoleoyl-GPC (18:2/18:2)	1	0
TRF	RF272	1	1,2-dilinoleoyl-GPE (18:2/18:2)*	1	0
TRF	RF272	1	1,2-dipalmitoyl-GPC (16:0/16:0)	1	0
TRF	RF272	1	1,2-dipalmitoyl-GPE (16:0/16:0)*	9	8
TRF	RF272	1	1,5-anhydroglucitol (1,5-AG)	1	0
TRF	RF272	1	1-(1-enyl-oleoyl)-GPE (P-18:1)*	1	0
TRF	RF272	1	1-(1-enyl-palmitoyl)-2-arachidonoyl-GPC (P-16:0/20:4)*	1	0
TRF	RF272	1	1-(1-enyl-palmitoyl)-2-arachidonoyl-GPE (P-16:0/20:4)*	1	0
TRF	RF272	1	1-(1-enyl-palmitoyl)-2-linoleoyl-GPC (P-16:0/18:2)*	1	0
TRF	RF272	1	1-(1-enyl-palmitoyl)-2-linoleoyl-GPE (P-16:0/18:2)*	1	0
TRF	RF272	1	1-(1-enyl-palmitoyl)-2-oleoyl-GPC (P-16:0/18:1)*	1	0
TRF	RF272	1	1-(1-enyl-palmitoyl)-2-oleoyl-GPE (P-16:0/18:1)*	1	0
TRF	RF272	1	1-(1-enyl-palmitoyl)-2-palmitoleoyl-GPC (P-16:0/16:1)*	1	0
TRF	RF272	1	1-(1-enyl-palmitoyl)-2-palmitoyl-GPC (P-16:0/16:0)*	1	0
TRF	RF272	1	1-(1-enyl-palmitoyl)-GPC (P-16:0)*	1	0
TRF	RF272	1	1-(1-enyl-palmitoyl)-GPE (P-16:0)*	1	0
TRF	RF272	1	1-(1-enyl-stearoyl)-2-arachidonoyl-GPE (P-18:0/20:4)*	1	0
TRF	RF272	1	1-(1-enyl-stearoyl)-2-linoleoyl-GPE (P-18:0/18:2)*	1	0
TRF	RF272	1	1-(1-enyl-stearoyl)-2-oleoyl-GPE (P-18:0/18:1)	1	0
TRF	RF272	1	1-(1-enyl-stearoyl)-GPE (P-18:0)*	1	0
TRF	RF272	1	1-arachidonoyl-GPC (20:4n6)*	1	0
TRF	RF272	1	1-arachidonoyl-GPE (20:4n6)*	5	4
TRF	RF272	1	1-arachidonoyl-GPI (20:4)*	1	0
TRF	RF272	1	1-arachidonylglycerol (20:4)	5	4
TRF	RF272	1	1-dihomo-linolenylglycerol (20:3)	5	4
TRF	RF272	1	1-linoleoyl-2-arachidonoyl-GPC (18:2/20:4n6)*	1	0
TRF	RF272	1	1-linoleoyl-2-linolenoyl-GPC (18:2/18:3)*	1	0
TRF	RF272	1	1-linoleoyl-GPC (18:2)	1	0
TRF	RF272	1	1-linoleoyl-GPE (18:2)*	13	12
TRF	RF272	1	1-linoleoyl-GPG (18:2)*	1	0
TRF	RF272	1	1-linoleoyl-GPI (18:2)*	1	0
TRF	RF272	1	1-linoleoyl-GPS (18:2)*	5	4
TRF	RF272	1	1-linoleoylglycerol (18:2)	5	4
TRF	RF272	1	1-methyl-4-imidazoleacetate	9	8
TRF	RF272	1	1-methylguanidine	1	0
TRF	RF272	1	1-methylhistidine	1	0
TRF	RF272	1	1-myristoyl-2-arachidonoyl-GPC (14:0/20:4)*	1	0
TRF	RF272	1	1-myristoyl-2-palmitoyl-GPC (14:0/16:0)	1	0
TRF	RF272	1	1-oleoyl-2-arachidonoyl-GPE (18:1/20:4)*	1	0
TRF	RF272	1	1-oleoyl-2-arachidonoyl-GPI (18:1/20:4) *	1	0
TRF	RF272	1	1-oleoyl-2-docosahexaenoyl-GPC (18:1/22:6)*	1	0
TRF	RF272	1	1-oleoyl-2-docosahexaenoyl-GPE (18:1/22:6)*	1	0
TRF	RF272	1	1-oleoyl-2-linoleoyl-GPE (18:1/18:2)*	1	0
TRF	RF272	1	1-oleoyl-GPC (18:1)	1	0
TRF	RF272	1	1-oleoyl-GPE (18:1)	13	12
TRF	RF272	1	1-oleoyl-GPG (18:1)*	1	0
TRF	RF272	1	1-oleoyl-GPI (18:1)*	5	4
TRF	RF272	1	1-oleoyl-GPS (18:1)	9	8
TRF	RF272	1	1-oleoylglycerol (18:1)	9	8
TRF	RF272	1	1-palmitoleoyl-2-linolenoyl-GPC (16:1/18:3)*	1	0
TRF	RF272	1	1-palmitoleoyl-GPC (16:1)*	1	0
TRF	RF272	1	1-palmitoleoylglycerol (16:1)*	1	0
TRF	RF272	1	1-palmitoyl-2-arachidonoyl-GPC (16:0/20:4n6)	1	0
TRF	RF272	1	1-palmitoyl-2-arachidonoyl-GPE (16:0/20:4)*	1	0
TRF	RF272	1	1-palmitoyl-2-arachidonoyl-GPI (16:0/20:4)*	1	0
TRF	RF272	1	1-palmitoyl-2-docosahexaenoyl-GPC (16:0/22:6)	1	0
TRF	RF272	1	1-palmitoyl-2-docosahexaenoyl-GPE (16:0/22:6)*	1	0
TRF	RF272	1	1-palmitoyl-2-linoleoyl-GPC (16:0/18:2)	1	0
TRF	RF272	1	1-palmitoyl-2-linoleoyl-GPE (16:0/18:2)	1	0
TRF	RF272	1	1-palmitoyl-2-oleoyl-GPC (16:0/18:1)	1	0
TRF	RF272	1	1-palmitoyl-2-oleoyl-GPE (16:0/18:1)	9	8
TRF	RF272	1	1-palmitoyl-2-oleoyl-GPG (16:0/18:1)	1	0
TRF	RF272	1	1-palmitoyl-2-oleoyl-GPI (16:0/18:1)*	1	0
TRF	RF272	1	1-palmitoyl-2-palmitoleoyl-GPC (16:0/16:1)*	1	0
TRF	RF272	1	1-palmitoyl-2-stearoyl-GPC (16:0/18:0)	9	8
TRF	RF272	1	1-palmitoyl-GPC (16:0)	1	0
TRF	RF272	1	1-palmitoyl-GPE (16:0)	9	8
TRF	RF272	1	1-palmitoyl-GPG (16:0)*	5	4
TRF	RF272	1	1-palmitoylglycerol (16:0)	5	4
TRF	RF272	1	1-stearoyl-2-arachidonoyl-GPC (18:0/20:4)	1	0
TRF	RF272	1	1-stearoyl-2-arachidonoyl-GPE (18:0/20:4)	1	0
TRF	RF272	1	1-stearoyl-2-arachidonoyl-GPI (18:0/20:4)	1	0
TRF	RF272	1	1-stearoyl-2-arachidonoyl-GPS (18:0/20:4)	9	8
TRF	RF272	1	1-stearoyl-2-docosahexaenoyl-GPC (18:0/22:6)	1	0
TRF	RF272	1	1-stearoyl-2-docosahexaenoyl-GPE (18:0/22:6)*	1	0
TRF	RF272	1	1-stearoyl-2-linoleoyl-GPC (18:0/18:2)*	1	0
TRF	RF272	1	1-stearoyl-2-linoleoyl-GPE (18:0/18:2)*	1	0
TRF	RF272	1	1-stearoyl-2-linoleoyl-GPI (18:0/18:2)	1	0
TRF	RF272	1	1-stearoyl-2-linoleoyl-GPS (18:0/18:2)	1	0
TRF	RF272	1	1-stearoyl-2-oleoyl-GPC (18:0/18:1)	1	0
TRF	RF272	1	1-stearoyl-2-oleoyl-GPE (18:0/18:1)	1	0
TRF	RF272	1	1-stearoyl-2-oleoyl-GPG (18:0/18:1)	1	0
TRF	RF272	1	1-stearoyl-2-oleoyl-GPS (18:0/18:1)	1	0
TRF	RF272	1	1-stearoyl-GPC (18:0)	1	0
TRF	RF272	1	1-stearoyl-GPE (18:0)	1	0
TRF	RF272	1	1-stearoyl-GPI (18:0)	5	4
TRF	RF272	1	1-stearoyl-GPS (18:0)*	1	0
TRF	RF272	1	10-heptadecenoate (17:1n7)	1	0
TRF	RF272	1	10-nonadecenoate (19:1n9)	5	4
TRF	RF272	1	2-aminoadipate	1	0
TRF	RF272	1	2-aminobutyrate	1	0
TRF	RF272	1	2-arachidonoylglycerol (20:4)	5	4
TRF	RF272	1	2-hydroxybutyrate/2-hydroxyisobutyrate	9	8
TRF	RF272	1	2-hydroxyglutarate	1	0
TRF	RF272	1	2-hydroxypalmitate	1	0
TRF	RF272	1	2-hydroxystearate	1	0
TRF	RF272	1	2-linoleoylglycerol (18:2)	5	4
TRF	RF272	1	2-methylbutyrylcarnitine (C5)	21	-4
TRF	RF272	1	2-methylcitrate/homocitrate	1	0
TRF	RF272	1	2-methylmalonylcarnitine (C4-DC)	1	0
TRF	RF272	1	2-oxoarginine*	1	0
TRF	RF272	1	2-palmitoyl-GPC (16:0)*	5	4
TRF	RF272	1	2-stearoyl-GPE (18:0)*	5	4
TRF	RF272	1	3-(4-hydroxyphenyl)lactate	21	-4
TRF	RF272	1	3-aminoisobutyrate	1	0
TRF	RF272	1	3-carboxy-4-methyl-5-pentyl-2-furanpropionate (3-Cmpfp)**	1	0
TRF	RF272	1	3-carboxy-4-methyl-5-propyl-2-furanpropanoate (CMPF)	1	0
TRF	RF272	1	3-hydroxy-3-methylglutarate	9	8
TRF	RF272	1	3-hydroxybutyrate (BHBA)	1	0
TRF	RF272	1	3-hydroxybutyroylglycine**	1	0
TRF	RF272	1	3-hydroxybutyrylcarnitine (1)	1	0
TRF	RF272	1	3-hydroxybutyrylcarnitine (2)	1	0
TRF	RF272	1	3-hydroxydecanoate	1	0
TRF	RF272	1	3-hydroxyisobutyrate	9	8
TRF	RF272	1	3-hydroxystachydrine*	1	0
TRF	RF272	1	3-indoxyl sulfate	1	0
TRF	RF272	1	3-methyl-2-oxobutyrate	9	8
TRF	RF272	1	3-methyl-2-oxovalerate	9	8
TRF	RF272	1	3-methylhistidine	1	0
TRF	RF272	1	3-phosphoglycerate	1	0
TRF	RF272	1	3-ureidopropionate	1	0
TRF	RF272	1	4-acetamidobutanoate	1	0
TRF	RF272	1	4-cholesten-3-one	1	0
TRF	RF272	1	4-guanidinobutanoate	1	0
TRF	RF272	1	4-hydroxy-nonenal-glutathione	9	8
TRF	RF272	1	4-hydroxyphenylpyruvate	9	8
TRF	RF272	1	4-methyl-2-oxopentanoate	9	8
TRF	RF272	1	4-vinylphenol sulfate	9	8
TRF	RF272	1	5,6-dihydrouridine	1	0
TRF	RF272	1	5-dodecenoylcarnitine (C12:1)	1	0
TRF	RF272	1	5-methylthioadenosine (MTA)	1	0
TRF	RF272	1	5-methyluridine (ribothymidine)	1	0
TRF	RF272	1	5-oxoproline	1	0
TRF	RF272	1	6-phosphogluconate	1	0
TRF	RF272	1	7-methylguanine	1	0
TRF	RF272	1	acetylcarnitine (C2)	1	0
TRF	RF272	1	acetylphosphate	1	0
TRF	RF272	1	adenine	1	0
TRF	RF272	1	adenosine	9	8
TRF	RF272	1	adenosine 3',5'-cyclic monophosphate (cAMP)	1	0
TRF	RF272	1	adenosine 5'-diphosphate (ADP)	1	0
TRF	RF272	1	adenosine 5'-diphosphoribose (ADP-ribose)	1	0
TRF	RF272	1	adenosine 5'-monophosphate (AMP)	1	0
TRF	RF272	1	alanine	1	0
TRF	RF272	1	allantoin	9	8
TRF	RF272	1	alpha-hydroxyisovalerate	1	0
TRF	RF272	1	alpha-ketoglutaramate**	1	0
TRF	RF272	1	alpha-ketoglutarate	1	0
TRF	RF272	1	alpha-tocopherol	1	0
TRF	RF272	1	androstenediol (3beta,17beta) disulfate (1)	9	8
TRF	RF272	1	androstenediol (3beta,17beta) monosulfate (1)	9	8
TRF	RF272	1	androsterone sulfate	1	0
TRF	RF272	1	anserine	1	0
TRF	RF272	1	arabonate/xylonate	1	0
TRF	RF272	1	arachidate (20:0)	1	0
TRF	RF272	1	arachidonate (20:4n6)	5	4
TRF	RF272	1	arachidonoylcarnitine (C20:4)	1	0
TRF	RF272	1	arachidoylcarnitine (C20)*	9	8
TRF	RF272	1	argininate*	1	0
TRF	RF272	1	arginine	1	0
TRF	RF272	1	argininosuccinate	1	0
TRF	RF272	1	asparagine	1	0
TRF	RF272	1	aspartate	1	0
TRF	RF272	1	behenoyl dihydrosphingomyelin (d18:0/22:0)*	1	0
TRF	RF272	1	behenoyl sphingomyelin (d18:1/22:0)*	1	0
TRF	RF272	1	benzoate	1	0
TRF	RF272	1	benzoylcarnitine*	1	0
TRF	RF272	1	beta-alanine	1	0
TRF	RF272	1	beta-citrylglutamate	1	0
TRF	RF272	1	beta-guanidinopropanoate	1	0
TRF	RF272	1	beta-hydroxyisovalerate	1	0
TRF	RF272	1	betaine	1	0
TRF	RF272	1	biliverdin	1	0
TRF	RF272	1	butyrylcarnitine (C4)	1	0
TRF	RF272	1	C-glycosyltryptophan	1	0
TRF	RF272	1	caprate (10:0)	1	0
TRF	RF272	1	caprylate (8:0)	1	0
TRF	RF272	1	carnitine	1	0
TRF	RF272	1	carnosine	1	0
TRF	RF272	1	carotene diol (1)	1	0
TRF	RF272	1	catechol sulfate	1	0
TRF	RF272	1	ceramide (d16:1/24:1, d18:1/22:1)*	1	0
TRF	RF272	1	ceramide (d18:1/14:0, d16:1/16:0)*	1	0
TRF	RF272	1	ceramide (d18:1/17:0, d17:1/18:0)*	1	0
TRF	RF272	1	ceramide (d18:1/20:0, d16:1/22:0, d20:1/18:0)*	1	0
TRF	RF272	1	ceramide (d18:2/24:1, d18:1/24:2)*	1	0
TRF	RF272	1	cerotoylcarnitine (C26)*	9	8
TRF	RF272	1	chenodeoxycholate	1	0
TRF	RF272	1	cholate	1	0
TRF	RF272	1	cholesterol	1	0
TRF	RF272	1	choline	1	0
TRF	RF272	1	choline phosphate	1	0
TRF	RF272	1	cis-4-decenoylcarnitine (C10:1)	1	0
TRF	RF272	1	citrate	1	0
TRF	RF272	1	citrulline	1	0
TRF	RF272	1	creatine	1	0
TRF	RF272	1	creatine phosphate	1	0
TRF	RF272	1	creatinine	1	0
TRF	RF272	1	cysteine	1	0
TRF	RF272	1	cytidine	1	0
TRF	RF272	1	cytidine 5'-diphosphocholine	1	0
TRF	RF272	1	cytidine 5'-monophosphate (5'-CMP)	1	0
TRF	RF272	1	cytidine 5'-monophospho-N-acetylneuraminic acid	1	0
TRF	RF272	1	cytidine diphosphate	21	-4
TRF	RF272	1	cytidine triphosphate	13	12
TRF	RF272	1	cytidine-5'-diphosphoethanolamine	21	-4
TRF	RF272	1	decanoylcarnitine (C10)	1	0
TRF	RF272	1	dehydroisoandrosterone sulfate (DHEA-S)	1	0
TRF	RF272	1	deoxycarnitine	1	0
TRF	RF272	1	deoxycholate	21	-4
TRF	RF272	1	diacylglycerol (12:0/18:1, 14:0/16:1, 16:0/14:1) [1]*	1	0
TRF	RF272	1	diacylglycerol (12:0/18:1, 14:0/16:1, 16:0/14:1) [2]*	1	0
TRF	RF272	1	diacylglycerol (14:0/18:1, 16:0/16:1) [1]*	1	0
TRF	RF272	1	diacylglycerol (14:0/18:1, 16:0/16:1) [2]*	1	0
TRF	RF272	1	diacylglycerol (16:1/18:2 [2], 16:0/18:3 [1])*	1	0
TRF	RF272	1	dihomo-linoleate (20:2n6)	1	0
TRF	RF272	1	dihomo-linolenate (20:3n3 or n6)	1	0
TRF	RF272	1	dihomo-linolenoylcarnitine (C20:3n3 or 6)*	1	0
TRF	RF272	1	dihomo-linoleoylcarnitine (C20:2)*	1	0
TRF	RF272	1	dihydroxyacetone phosphate (DHAP)	9	8
TRF	RF272	1	dimethylarginine (SDMA + ADMA)	1	0
TRF	RF272	1	dimethylglycine	1	0
TRF	RF272	1	docosahexaenoate (DHA; 22:6n3)	5	4
TRF	RF272	1	docosapentaenoate (n3 DPA; 22:5n3)	5	4
TRF	RF272	1	docosapentaenoate (n6 DPA; 22:5n6)	1	0
TRF	RF272	1	dodecadienoate (12:2)*	1	0
TRF	RF272	1	eicosapentaenoate (EPA; 20:5n3)	5	4
TRF	RF272	1	eicosenoate (20:1)	1	0
TRF	RF272	1	eicosenoylcarnitine (C20:1)*	1	0
TRF	RF272	1	epiandrosterone sulfate	1	0
TRF	RF272	1	ergothioneine	1	0
TRF	RF272	1	erucate (22:1n9)	1	0
TRF	RF272	1	erythronate*	9	8
TRF	RF272	1	ethylmalonate	1	0
TRF	RF272	1	flavin adenine dinucleotide (FAD)	1	0
TRF	RF272	1	flavin mononucleotide (FMN)	1	0
TRF	RF272	1	fructose 1,6-diphosphate/glucose 1,6-diphosphate/myo-inositol diphosphates	1	0
TRF	RF272	1	fumarate	1	0
TRF	RF272	1	galactonate	1	0
TRF	RF272	1	gamma-glutamylglutamine	1	0
TRF	RF272	1	gamma-glutamylhistidine	1	0
TRF	RF272	1	gamma-glutamylleucine	1	0
TRF	RF272	1	gamma-glutamylthreonine	1	0
TRF	RF272	1	gamma-tocopherol/beta-tocopherol	1	0
TRF	RF272	1	glucose	1	0
TRF	RF272	1	glucose 6-phosphate	1	0
TRF	RF272	1	glutamate	1	0
TRF	RF272	1	glutamate, gamma-methyl ester	9	8
TRF	RF272	1	glutamine	1	0
TRF	RF272	1	glutarate (C5-DC)	9	8
TRF	RF272	1	glutarylcarnitine (C5-DC)	1	0
TRF	RF272	1	glutathione, oxidized (GSSG)	1	0
TRF	RF272	1	glutathione, reduced (GSH)	1	0
TRF	RF272	1	glycerate	1	0
TRF	RF272	1	glycerol	9	8
TRF	RF272	1	glycerol 3-phosphate	1	0
TRF	RF272	1	glycerophosphoethanolamine	1	0
TRF	RF272	1	glycerophosphoglycerol	1	0
TRF	RF272	1	glycerophosphoinositol*	1	0
TRF	RF272	1	glycerophosphorylcholine (GPC)	1	0
TRF	RF272	1	glycine	1	0
TRF	RF272	1	glycochenodeoxycholate	9	8
TRF	RF272	1	glycocholate	9	8
TRF	RF272	1	glycocholenate sulfate*	1	0
TRF	RF272	1	glycolithocholate sulfate*	9	8
TRF	RF272	1	glycosyl-N-palmitoyl-sphingosine (d18:1/16:0)	9	8
TRF	RF272	1	glycosyl-N-stearoyl-sphingosine (d18:1/18:0)	1	0
TRF	RF272	1	guanidinoacetate	1	0
TRF	RF272	1	guanosine	1	0
TRF	RF272	1	heme	1	0
TRF	RF272	1	heptanoate (7:0)	9	8
TRF	RF272	1	hexanoylcarnitine (C6)	1	0
TRF	RF272	1	hippurate	1	0
TRF	RF272	1	histamine	1	0
TRF	RF272	1	histidine	1	0
TRF	RF272	1	homoarginine	1	0
TRF	RF272	1	homocarnosine	21	-4
TRF	RF272	1	homocitrulline	1	0
TRF	RF272	1	hypotaurine	1	0
TRF	RF272	1	hypoxanthine	9	8
TRF	RF272	1	imidazole lactate	1	0
TRF	RF272	1	indoleacetate	1	0
TRF	RF272	1	indolelactate	1	0
TRF	RF272	1	inosine	9	8
TRF	RF272	1	inosine 5'-monophosphate (IMP)	9	8
TRF	RF272	1	isobutyrylcarnitine (C4)	5	4
TRF	RF272	1	isoleucine	1	0
TRF	RF272	1	isovalerylcarnitine (C5)	5	4
TRF	RF272	1	kynurenate	1	0
TRF	RF272	1	kynurenine	1	0
TRF	RF272	1	lactate	1	0
TRF	RF272	1	lactosyl-N-nervonoyl-sphingosine (d18:1/24:1)*	9	8
TRF	RF272	1	lactosyl-N-palmitoyl-sphingosine (d18:1/16:0)	9	8
TRF	RF272	1	laurylcarnitine (C12)	1	0
TRF	RF272	1	leucine	1	0
TRF	RF272	1	lidocaine	1	0
TRF	RF272	1	lignoceroyl sphingomyelin (d18:1/24:0)	1	0
TRF	RF272	1	lignoceroylcarnitine (C24)*	1	0
TRF	RF272	1	linoleate (18:2n6)	1	0
TRF	RF272	1	linolenate [alpha or gamma; (18:3n3 or 6)]	1	0
TRF	RF272	1	linolenoylcarnitine (C18:3)*	1	0
TRF	RF272	1	linoleoyl-linolenoyl-glycerol (18:2/18:3) [2]*	9	8
TRF	RF272	1	linoleoyl-linoleoyl-glycerol (18:2/18:2) [1]*	9	8
TRF	RF272	1	linoleoylcarnitine (C18:2)*	1	0
TRF	RF272	1	lysine	1	0
TRF	RF272	1	malate	1	0
TRF	RF272	1	malonylcarnitine	1	0
TRF	RF272	1	mannitol/sorbitol	1	0
TRF	RF272	1	mannose	1	0
TRF	RF272	1	mannose-6-phosphate	21	-4
TRF	RF272	1	margarate (17:0)	1	0
TRF	RF272	1	margaroylcarnitine (C17)*	1	0
TRF	RF272	1	methionine	1	0
TRF	RF272	1	methionine sulfone	1	0
TRF	RF272	1	methionine sulfoxide	1	0
TRF	RF272	1	methyl glucopyranoside (alpha + beta)	1	0
TRF	RF272	1	methylphosphate	21	-4
TRF	RF272	1	methylsuccinate	1	0
TRF	RF272	1	myo-inositol	1	0
TRF	RF272	1	myristoleoylcarnitine (C14:1)*	1	0
TRF	RF272	1	myristoyl dihydrosphingomyelin (d18:0/14:0)*	9	8
TRF	RF272	1	myristoylcarnitine (C14)	1	0
TRF	RF272	1	N-acetyl-aspartyl-glutamate (NAAG)	1	0
TRF	RF272	1	N-acetyl-isoputreanine*	1	0
TRF	RF272	1	N-acetylalanine	1	0
TRF	RF272	1	N-acetylarginine	1	0
TRF	RF272	1	N-acetylasparagine	1	0
TRF	RF272	1	N-acetylaspartate (NAA)	1	0
TRF	RF272	1	N-acetylcarnosine	1	0
TRF	RF272	1	N-acetylglucosamine/N-acetylgalactosamine	9	8
TRF	RF272	1	N-acetylglucosaminylasparagine	1	0
TRF	RF272	1	N-acetylglutamate	21	-4
TRF	RF272	1	N-acetylglutamine	1	0
TRF	RF272	1	N-acetylglycine	1	0
TRF	RF272	1	N-acetylmethionine	9	8
TRF	RF272	1	N-acetylneuraminate	9	8
TRF	RF272	1	N-acetylphenylalanine	1	0
TRF	RF272	1	N-acetylputrescine	1	0
TRF	RF272	1	N-acetylserine	9	8
TRF	RF272	1	N-acetyltaurine	1	0
TRF	RF272	1	N-acetylthreonine	1	0
TRF	RF272	1	N-behenoyl-sphingadienine (d18:2/22:0)*	1	0
TRF	RF272	1	N-delta-acetylornithine	1	0
TRF	RF272	1	N-ethylglycinexylidide	1	0
TRF	RF272	1	N-formylmethionine	1	0
TRF	RF272	1	N-formylphenylalanine	9	8
TRF	RF272	1	N-methylproline	1	0
TRF	RF272	1	N-oleoyltaurine	5	4
TRF	RF272	1	N-palmitoyl-sphingadienine (d18:2/16:0)*	1	0
TRF	RF272	1	N-palmitoyl-sphingosine (d18:1/16:0)	9	8
TRF	RF272	1	N-palmitoyltaurine	5	4
TRF	RF272	1	N-stearoyl-sphingadienine (d18:2/18:0)*	1	0
TRF	RF272	1	N-stearoyl-sphingosine (d18:1/18:0)*	1	0
TRF	RF272	1	N-stearoyltaurine	5	4
TRF	RF272	1	N-trimethyl 5-aminovalerate	1	0
TRF	RF272	1	N1-Methyl-2-pyridone-5-carboxamide	1	0
TRF	RF272	1	N1-methyladenosine	1	0
TRF	RF272	1	N6,N6,N6-trimethyllysine	1	0
TRF	RF272	1	N6-acetyllysine	1	0
TRF	RF272	1	N6-carboxymethyllysine	1	0
TRF	RF272	1	nervonate (24:1n9)*	1	0
TRF	RF272	1	nicotinamide	1	0
TRF	RF272	1	nicotinamide adenine dinucleotide (NAD+)	1	0
TRF	RF272	1	nicotinamide adenine dinucleotide reduced (NADH)	1	0
TRF	RF272	1	nicotinamide ribonucleotide (NMN)	1	0
TRF	RF272	1	nicotinate	1	0
TRF	RF272	1	octanoylcarnitine (C8)	1	0
TRF	RF272	1	oleate/vaccenate (18:1)	1	0
TRF	RF272	1	oleoyl-arachidonoyl-glycerol (18:1/20:4) [2]*	9	8
TRF	RF272	1	oleoyl-linolenoyl-glycerol (18:1/18:3) [2]*	21	-4
TRF	RF272	1	oleoyl-linoleoyl-glycerol (18:1/18:2) [1]	9	8
TRF	RF272	1	oleoyl-linoleoyl-glycerol (18:1/18:2) [2]	9	8
TRF	RF272	1	oleoyl-oleoyl-glycerol (18:1/18:1) [1]*	9	8
TRF	RF272	1	oleoyl-oleoyl-glycerol (18:1/18:1) [2]*	9	8
TRF	RF272	1	oleoylcarnitine (C18:1)	1	0
TRF	RF272	1	ophthalmate	1	0
TRF	RF272	1	ornithine	1	0
TRF	RF272	1	orotate	9	8
TRF	RF272	1	orotidine	9	8
TRF	RF272	1	oxalate (ethanedioate)	1	0
TRF	RF272	1	p-cresol sulfate	1	0
TRF	RF272	1	palmitate (16:0)	1	0
TRF	RF272	1	palmitoleoyl-linoleoyl-glycerol (16:1/18:2) [1]*	1	0
TRF	RF272	1	palmitoleoyl-oleoyl-glycerol (16:1/18:1) [2]*	1	0
TRF	RF272	1	palmitoleoylcarnitine (C16:1)*	1	0
TRF	RF272	1	palmitoyl dihydrosphingomyelin (d18:0/16:0)*	9	8
TRF	RF272	1	palmitoyl sphingomyelin (d18:1/16:0)	1	0
TRF	RF272	1	palmitoyl-arachidonoyl-glycerol (16:0/20:4) [1]*	9	8
TRF	RF272	1	palmitoyl-arachidonoyl-glycerol (16:0/20:4) [2]*	9	8
TRF	RF272	1	palmitoyl-docosahexaenoyl-glycerol (16:0/22:6) [1]*	1	0
TRF	RF272	1	palmitoyl-linoleoyl-glycerol (16:0/18:2) [1]*	1	0
TRF	RF272	1	palmitoyl-linoleoyl-glycerol (16:0/18:2) [2]*	1	0
TRF	RF272	1	palmitoyl-myristoyl-glycerol (16:0/14:0) [1]*	1	0
TRF	RF272	1	palmitoyl-myristoyl-glycerol (16:0/14:0) [2]	1	0
TRF	RF272	1	palmitoyl-oleoyl-glycerol (16:0/18:1) [1]*	9	8
TRF	RF272	1	palmitoyl-oleoyl-glycerol (16:0/18:1) [2]*	9	8
TRF	RF272	1	palmitoyl-palmitoyl-glycerol (16:0/16:0) [1]*	9	8
TRF	RF272	1	palmitoyl-palmitoyl-glycerol (16:0/16:0) [2]*	9	8
TRF	RF272	1	palmitoylcarnitine (C16)	1	0
TRF	RF272	1	pantothenate	1	0
TRF	RF272	1	pentadecanoate (15:0)	1	0
TRF	RF272	1	pentadecanoylcarnitine (C15)*	1	0
TRF	RF272	1	phenol sulfate	1	0
TRF	RF272	1	phenylacetylglutamine	1	0
TRF	RF272	1	phenylalanine	1	0
TRF	RF272	1	phenyllactate (PLA)	1	0
TRF	RF272	1	phosphate	1	0
TRF	RF272	1	phosphoenolpyruvate (PEP)	1	0
TRF	RF272	1	phosphoethanolamine	1	0
TRF	RF272	1	pipecolate	1	0
TRF	RF272	1	pregnenediol disulfate (C21H34O8S2)*	1	0
TRF	RF272	1	pregnenediol sulfate (C21H34O5S)*	9	8
TRF	RF272	1	proline	1	0
TRF	RF272	1	propionylcarnitine (C3)	9	8
TRF	RF272	1	pseudouridine	1	0
TRF	RF272	1	pyridoxal phosphate	1	0
TRF	RF272	1	pyridoxamine phosphate	1	0
TRF	RF272	1	pyroglutamine*	1	0
TRF	RF272	1	pyrraline	1	0
TRF	RF272	1	pyruvate	1	0
TRF	RF272	1	quinate	1	0
TRF	RF272	1	retinol (Vitamin A)	1	0
TRF	RF272	1	ribonate	1	0
TRF	RF272	1	ribulonate/xylulonate*	1	0
TRF	RF272	1	S-adenosylhomocysteine (SAH)	1	0
TRF	RF272	1	S-adenosylmethionine (SAM)	1	0
TRF	RF272	1	S-methylcysteine	1	0
TRF	RF272	1	S-methylcysteine sulfoxide	1	0
TRF	RF272	1	S-methylglutathione	1	0
TRF	RF272	1	saccharopine	1	0
TRF	RF272	1	sebacate (C10-DC)	9	8
TRF	RF272	1	serine	1	0
TRF	RF272	1	spermidine	9	8
TRF	RF272	1	sphingadienine	1	0
TRF	RF272	1	sphinganine	9	8
TRF	RF272	1	sphingomyelin (d17:1/16:0, d18:1/15:0, d16:1/17:0)*	9	8
TRF	RF272	1	sphingomyelin (d18:0/18:0, d19:0/17:0)*	1	0
TRF	RF272	1	sphingomyelin (d18:0/20:0, d16:0/22:0)*	1	0
TRF	RF272	1	sphingomyelin (d18:1/14:0, d16:1/16:0)*	9	8
TRF	RF272	1	sphingomyelin (d18:1/17:0, d17:1/18:0, d19:1/16:0)	1	0
TRF	RF272	1	sphingomyelin (d18:1/18:1, d18:2/18:0)	1	0
TRF	RF272	1	sphingomyelin (d18:1/19:0, d19:1/18:0)*	1	0
TRF	RF272	1	sphingomyelin (d18:1/20:0, d16:1/22:0)*	1	0
TRF	RF272	1	sphingomyelin (d18:1/20:1, d18:2/20:0)*	1	0
TRF	RF272	1	sphingomyelin (d18:1/21:0, d17:1/22:0, d16:1/23:0)*	1	0
TRF	RF272	1	sphingomyelin (d18:1/22:1, d18:2/22:0, d16:1/24:1)*	1	0
TRF	RF272	1	sphingomyelin (d18:1/24:1, d18:2/24:0)*	9	8
TRF	RF272	1	sphingomyelin (d18:1/25:0, d19:0/24:1, d20:1/23:0, d19:1/24:0)*	1	0
TRF	RF272	1	sphingomyelin (d18:2/14:0, d18:1/14:1)*	1	0
TRF	RF272	1	sphingomyelin (d18:2/16:0, d18:1/16:1)*	9	8
TRF	RF272	1	sphingomyelin (d18:2/18:1)*	9	8
TRF	RF272	1	sphingomyelin (d18:2/23:0, d18:1/23:1, d17:1/24:1)*	1	0
TRF	RF272	1	sphingomyelin (d18:2/24:1, d18:1/24:2)*	1	0
TRF	RF272	1	sphingomyelin (d18:2/24:2)*	9	8
TRF	RF272	1	sphingosine	1	0
TRF	RF272	1	stachydrine	1	0
TRF	RF272	1	stearate (18:0)	1	0
TRF	RF272	1	stearoyl sphingomyelin (d18:1/18:0)	1	0
TRF	RF272	1	stearoyl-arachidonoyl-glycerol (18:0/20:4) [1]*	9	8
TRF	RF272	1	stearoyl-arachidonoyl-glycerol (18:0/20:4) [2]*	21	-4
TRF	RF272	1	stearoyl-docosahexaenoyl-glycerol (18:0/22:6) [2]*	9	8
TRF	RF272	1	stearoyl-linoleoyl-glycerol (18:0/18:2) [1]*	17	-8
TRF	RF272	1	stearoyl-linoleoyl-glycerol (18:0/18:2) [2]*	9	8
TRF	RF272	1	stearoylcarnitine (C18)	1	0
TRF	RF272	1	succinate	1	0
TRF	RF272	1	succinylcarnitine (C4-DC)	1	0
TRF	RF272	1	sulfate*	9	8
TRF	RF272	1	taurine	1	0
TRF	RF272	1	taurocyamine	1	0
TRF	RF272	1	theobromine	1	0
TRF	RF272	1	thioproline	5	4
TRF	RF272	1	threonate	1	0
TRF	RF272	1	threonine	1	0
TRF	RF272	1	tiglylcarnitine (C5:1-DC)	1	0
TRF	RF272	1	trans-4-hydroxyproline	1	0
TRF	RF272	1	trans-urocanate	1	0
TRF	RF272	1	tricosanoyl sphingomyelin (d18:1/23:0)*	1	0
TRF	RF272	1	trigonelline (N'-methylnicotinate)	1	0
TRF	RF272	1	trimethylamine N-oxide	1	0
TRF	RF272	1	tryptophan	1	0
TRF	RF272	1	tryptophan betaine	9	8
TRF	RF272	1	tyrosine	1	0
TRF	RF272	1	UDP-galactose	1	0
TRF	RF272	1	UDP-glucose	9	8
TRF	RF272	1	UDP-glucuronate	9	8
TRF	RF272	1	UDP-N-acetylglucosamine/galactosamine	1	0
TRF	RF272	1	urate	1	0
TRF	RF272	1	urea	1	0
TRF	RF272	1	uridine	1	0
TRF	RF272	1	uridine 5'-diphosphate (UDP)	1	0
TRF	RF272	1	uridine 5'-triphosphate (UTP)	1	0
TRF	RF272	1	valine	1	0
TRF	RF272	1	xanthine	5	4
TRF	RF287	21	1,2-dilinoleoyl-GPC (18:2/18:2)	21	0
TRF	RF287	21	1,2-dilinoleoyl-GPE (18:2/18:2)*	21	0
TRF	RF287	21	1,2-dipalmitoyl-GPC (16:0/16:0)	21	0
TRF	RF287	21	1,2-dipalmitoyl-GPE (16:0/16:0)*	21	0
TRF	RF287	21	1,5-anhydroglucitol (1,5-AG)	21	0
TRF	RF287	21	1-(1-enyl-oleoyl)-GPE (P-18:1)*	17	-4
TRF	RF287	21	1-(1-enyl-palmitoyl)-2-arachidonoyl-GPC (P-16:0/20:4)*	13	-8
TRF	RF287	21	1-(1-enyl-palmitoyl)-2-arachidonoyl-GPE (P-16:0/20:4)*	21	0
TRF	RF287	21	1-(1-enyl-palmitoyl)-2-linoleoyl-GPC (P-16:0/18:2)*	21	0
TRF	RF287	21	1-(1-enyl-palmitoyl)-2-linoleoyl-GPE (P-16:0/18:2)*	21	0
TRF	RF287	21	1-(1-enyl-palmitoyl)-2-oleoyl-GPC (P-16:0/18:1)*	21	0
TRF	RF287	21	1-(1-enyl-palmitoyl)-2-oleoyl-GPE (P-16:0/18:1)*	21	0
TRF	RF287	21	1-(1-enyl-palmitoyl)-2-palmitoleoyl-GPC (P-16:0/16:1)*	21	0
TRF	RF287	21	1-(1-enyl-palmitoyl)-2-palmitoyl-GPC (P-16:0/16:0)*	21	0
TRF	RF287	21	1-(1-enyl-palmitoyl)-GPC (P-16:0)*	17	-4
TRF	RF287	21	1-(1-enyl-palmitoyl)-GPE (P-16:0)*	17	-4
TRF	RF287	21	1-(1-enyl-stearoyl)-2-arachidonoyl-GPE (P-18:0/20:4)*	21	0
TRF	RF287	21	1-(1-enyl-stearoyl)-2-linoleoyl-GPE (P-18:0/18:2)*	21	0
TRF	RF287	21	1-(1-enyl-stearoyl)-2-oleoyl-GPE (P-18:0/18:1)	21	0
TRF	RF287	21	1-(1-enyl-stearoyl)-GPE (P-18:0)*	21	0
TRF	RF287	21	1-arachidonoyl-GPC (20:4n6)*	17	-4
TRF	RF287	21	1-arachidonoyl-GPE (20:4n6)*	17	-4
TRF	RF287	21	1-arachidonoyl-GPI (20:4)*	17	-4
TRF	RF287	21	1-arachidonylglycerol (20:4)	5	8
TRF	RF287	21	1-dihomo-linolenylglycerol (20:3)	5	8
TRF	RF287	21	1-linoleoyl-2-arachidonoyl-GPC (18:2/20:4n6)*	21	0
TRF	RF287	21	1-linoleoyl-2-linolenoyl-GPC (18:2/18:3)*	21	0
TRF	RF287	21	1-linoleoyl-GPC (18:2)	17	-4
TRF	RF287	21	1-linoleoyl-GPE (18:2)*	17	-4
TRF	RF287	21	1-linoleoyl-GPG (18:2)*	5	8
TRF	RF287	21	1-linoleoyl-GPI (18:2)*	17	-4
TRF	RF287	21	1-linoleoyl-GPS (18:2)*	17	-4
TRF	RF287	21	1-linoleoylglycerol (18:2)	13	-8
TRF	RF287	21	1-methyl-4-imidazoleacetate	21	0
TRF	RF287	21	1-methylguanidine	9	-12
TRF	RF287	21	1-methylhistidine	21	0
TRF	RF287	21	1-myristoyl-2-arachidonoyl-GPC (14:0/20:4)*	21	0
TRF	RF287	21	1-myristoyl-2-palmitoyl-GPC (14:0/16:0)	21	0
TRF	RF287	21	1-oleoyl-2-arachidonoyl-GPE (18:1/20:4)*	21	0
TRF	RF287	21	1-oleoyl-2-arachidonoyl-GPI (18:1/20:4) *	21	0
TRF	RF287	21	1-oleoyl-2-docosahexaenoyl-GPC (18:1/22:6)*	21	0
TRF	RF287	21	1-oleoyl-2-docosahexaenoyl-GPE (18:1/22:6)*	21	0
TRF	RF287	21	1-oleoyl-2-linoleoyl-GPE (18:1/18:2)*	21	0
TRF	RF287	21	1-oleoyl-GPC (18:1)	17	-4
TRF	RF287	21	1-oleoyl-GPE (18:1)	17	-4
TRF	RF287	21	1-oleoyl-GPG (18:1)*	17	-4
TRF	RF287	21	1-oleoyl-GPI (18:1)*	17	-4
TRF	RF287	21	1-oleoyl-GPS (18:1)	17	-4
TRF	RF287	21	1-oleoylglycerol (18:1)	17	-4
TRF	RF287	21	1-palmitoleoyl-2-linolenoyl-GPC (16:1/18:3)*	21	0
TRF	RF287	21	1-palmitoleoyl-GPC (16:1)*	17	-4
TRF	RF287	21	1-palmitoleoylglycerol (16:1)*	17	-4
TRF	RF287	21	1-palmitoyl-2-arachidonoyl-GPC (16:0/20:4n6)	21	0
TRF	RF287	21	1-palmitoyl-2-arachidonoyl-GPE (16:0/20:4)*	21	0
TRF	RF287	21	1-palmitoyl-2-arachidonoyl-GPI (16:0/20:4)*	21	0
TRF	RF287	21	1-palmitoyl-2-docosahexaenoyl-GPC (16:0/22:6)	21	0
TRF	RF287	21	1-palmitoyl-2-docosahexaenoyl-GPE (16:0/22:6)*	21	0
TRF	RF287	21	1-palmitoyl-2-linoleoyl-GPC (16:0/18:2)	21	0
TRF	RF287	21	1-palmitoyl-2-linoleoyl-GPE (16:0/18:2)	21	0
TRF	RF287	21	1-palmitoyl-2-oleoyl-GPC (16:0/18:1)	21	0
TRF	RF287	21	1-palmitoyl-2-oleoyl-GPE (16:0/18:1)	21	0
TRF	RF287	21	1-palmitoyl-2-oleoyl-GPG (16:0/18:1)	21	0
TRF	RF287	21	1-palmitoyl-2-oleoyl-GPI (16:0/18:1)*	21	0
TRF	RF287	21	1-palmitoyl-2-palmitoleoyl-GPC (16:0/16:1)*	21	0
TRF	RF287	21	1-palmitoyl-2-stearoyl-GPC (16:0/18:0)	21	0
TRF	RF287	21	1-palmitoyl-GPC (16:0)	17	-4
TRF	RF287	21	1-palmitoyl-GPE (16:0)	17	-4
TRF	RF287	21	1-palmitoyl-GPG (16:0)*	17	-4
TRF	RF287	21	1-palmitoylglycerol (16:0)	17	-4
TRF	RF287	21	1-stearoyl-2-arachidonoyl-GPC (18:0/20:4)	21	0
TRF	RF287	21	1-stearoyl-2-arachidonoyl-GPE (18:0/20:4)	21	0
TRF	RF287	21	1-stearoyl-2-arachidonoyl-GPI (18:0/20:4)	21	0
TRF	RF287	21	1-stearoyl-2-arachidonoyl-GPS (18:0/20:4)	21	0
TRF	RF287	21	1-stearoyl-2-docosahexaenoyl-GPC (18:0/22:6)	5	8
TRF	RF287	21	1-stearoyl-2-docosahexaenoyl-GPE (18:0/22:6)*	21	0
TRF	RF287	21	1-stearoyl-2-linoleoyl-GPC (18:0/18:2)*	21	0
TRF	RF287	21	1-stearoyl-2-linoleoyl-GPE (18:0/18:2)*	21	0
TRF	RF287	21	1-stearoyl-2-linoleoyl-GPI (18:0/18:2)	21	0
TRF	RF287	21	1-stearoyl-2-linoleoyl-GPS (18:0/18:2)	21	0
TRF	RF287	21	1-stearoyl-2-oleoyl-GPC (18:0/18:1)	21	0
TRF	RF287	21	1-stearoyl-2-oleoyl-GPE (18:0/18:1)	21	0
TRF	RF287	21	1-stearoyl-2-oleoyl-GPG (18:0/18:1)	21	0
TRF	RF287	21	1-stearoyl-2-oleoyl-GPS (18:0/18:1)	21	0
TRF	RF287	21	1-stearoyl-GPC (18:0)	21	0
TRF	RF287	21	1-stearoyl-GPE (18:0)	17	-4
TRF	RF287	21	1-stearoyl-GPI (18:0)	17	-4
TRF	RF287	21	1-stearoyl-GPS (18:0)*	21	0
TRF	RF287	21	10-heptadecenoate (17:1n7)	1	4
TRF	RF287	21	10-nonadecenoate (19:1n9)	17	-4
TRF	RF287	21	2-aminoadipate	21	0
TRF	RF287	21	2-aminobutyrate	21	0
TRF	RF287	21	2-arachidonoylglycerol (20:4)	13	-8
TRF	RF287	21	2-hydroxybutyrate/2-hydroxyisobutyrate	21	0
TRF	RF287	21	2-hydroxyglutarate	5	8
TRF	RF287	21	2-hydroxypalmitate	17	-4
TRF	RF287	21	2-hydroxystearate	17	-4
TRF	RF287	21	2-linoleoylglycerol (18:2)	13	-8
TRF	RF287	21	2-methylbutyrylcarnitine (C5)	21	0
TRF	RF287	21	2-methylcitrate/homocitrate	21	0
TRF	RF287	21	2-methylmalonylcarnitine (C4-DC)	9	-12
TRF	RF287	21	2-oxoarginine*	21	0
TRF	RF287	21	2-palmitoyl-GPC (16:0)*	17	-4
TRF	RF287	21	2-stearoyl-GPE (18:0)*	17	-4
TRF	RF287	21	3-(4-hydroxyphenyl)lactate	21	0
TRF	RF287	21	3-aminoisobutyrate	21	0
TRF	RF287	21	3-carboxy-4-methyl-5-pentyl-2-furanpropionate (3-Cmpfp)**	5	8
TRF	RF287	21	3-carboxy-4-methyl-5-propyl-2-furanpropanoate (CMPF)	21	0
TRF	RF287	21	3-hydroxy-3-methylglutarate	21	0
TRF	RF287	21	3-hydroxybutyrate (BHBA)	17	-4
TRF	RF287	21	3-hydroxybutyroylglycine**	21	0
TRF	RF287	21	3-hydroxybutyrylcarnitine (1)	21	0
TRF	RF287	21	3-hydroxybutyrylcarnitine (2)	17	-4
TRF	RF287	21	3-hydroxydecanoate	21	0
TRF	RF287	21	3-hydroxyisobutyrate	13	-8
TRF	RF287	21	3-hydroxystachydrine*	21	0
TRF	RF287	21	3-indoxyl sulfate	5	8
TRF	RF287	21	3-methyl-2-oxobutyrate	5	8
TRF	RF287	21	3-methyl-2-oxovalerate	5	8
TRF	RF287	21	3-methylhistidine	17	-4
TRF	RF287	21	3-phosphoglycerate	21	0
TRF	RF287	21	3-ureidopropionate	5	8
TRF	RF287	21	4-acetamidobutanoate	21	0
TRF	RF287	21	4-cholesten-3-one	21	0
TRF	RF287	21	4-guanidinobutanoate	13	-8
TRF	RF287	21	4-hydroxy-nonenal-glutathione	9	-12
TRF	RF287	21	4-hydroxyphenylpyruvate	9	-12
TRF	RF287	21	4-methyl-2-oxopentanoate	5	8
TRF	RF287	21	4-vinylphenol sulfate	9	-12
TRF	RF287	21	5,6-dihydrouridine	21	0
TRF	RF287	21	5-dodecenoylcarnitine (C12:1)	21	0
TRF	RF287	21	5-methylthioadenosine (MTA)	21	0
TRF	RF287	21	5-methyluridine (ribothymidine)	21	0
TRF	RF287	21	5-oxoproline	21	0
TRF	RF287	21	6-phosphogluconate	21	0
TRF	RF287	21	7-methylguanine	21	0
TRF	RF287	21	acetylcarnitine (C2)	17	-4
TRF	RF287	21	acetylphosphate	21	0
TRF	RF287	21	adenine	21	0
TRF	RF287	21	adenosine	5	8
TRF	RF287	21	adenosine 3',5'-cyclic monophosphate (cAMP)	21	0
TRF	RF287	21	adenosine 5'-diphosphate (ADP)	13	-8
TRF	RF287	21	adenosine 5'-diphosphoribose (ADP-ribose)	21	0
TRF	RF287	21	adenosine 5'-monophosphate (AMP)	21	0
TRF	RF287	21	alanine	21	0
TRF	RF287	21	allantoin	5	8
TRF	RF287	21	alpha-hydroxyisovalerate	21	0
TRF	RF287	21	alpha-ketoglutaramate**	21	0
TRF	RF287	21	alpha-ketoglutarate	17	-4
TRF	RF287	21	alpha-tocopherol	9	-12
TRF	RF287	21	androstenediol (3beta,17beta) disulfate (1)	21	0
TRF	RF287	21	androstenediol (3beta,17beta) monosulfate (1)	21	0
TRF	RF287	21	androsterone sulfate	5	8
TRF	RF287	21	anserine	21	0
TRF	RF287	21	arabonate/xylonate	9	-12
TRF	RF287	21	arachidate (20:0)	17	-4
TRF	RF287	21	arachidonate (20:4n6)	17	-4
TRF	RF287	21	arachidonoylcarnitine (C20:4)	9	-12
TRF	RF287	21	arachidoylcarnitine (C20)*	9	-12
TRF	RF287	21	argininate*	21	0
TRF	RF287	21	arginine	21	0
TRF	RF287	21	argininosuccinate	9	-12
TRF	RF287	21	asparagine	21	0
TRF	RF287	21	aspartate	21	0
TRF	RF287	21	behenoyl dihydrosphingomyelin (d18:0/22:0)*	21	0
TRF	RF287	21	behenoyl sphingomyelin (d18:1/22:0)*	21	0
TRF	RF287	21	benzoate	21	0
TRF	RF287	21	benzoylcarnitine*	13	-8
TRF	RF287	21	beta-alanine	21	0
TRF	RF287	21	beta-citrylglutamate	21	0
TRF	RF287	21	beta-guanidinopropanoate	13	-8
TRF	RF287	21	beta-hydroxyisovalerate	5	8
TRF	RF287	21	betaine	21	0
TRF	RF287	21	biliverdin	5	8
TRF	RF287	21	butyrylcarnitine (C4)	21	0
TRF	RF287	21	C-glycosyltryptophan	21	0
TRF	RF287	21	caprate (10:0)	17	-4
TRF	RF287	21	caprylate (8:0)	9	-12
TRF	RF287	21	carnitine	21	0
TRF	RF287	21	carnosine	21	0
TRF	RF287	21	carotene diol (1)	21	0
TRF	RF287	21	catechol sulfate	13	-8
TRF	RF287	21	ceramide (d16:1/24:1, d18:1/22:1)*	21	0
TRF	RF287	21	ceramide (d18:1/14:0, d16:1/16:0)*	21	0
TRF	RF287	21	ceramide (d18:1/17:0, d17:1/18:0)*	21	0
TRF	RF287	21	ceramide (d18:1/20:0, d16:1/22:0, d20:1/18:0)*	21	0
TRF	RF287	21	ceramide (d18:2/24:1, d18:1/24:2)*	21	0
TRF	RF287	21	cerotoylcarnitine (C26)*	21	0
TRF	RF287	21	chenodeoxycholate	21	0
TRF	RF287	21	cholate	21	0
TRF	RF287	21	cholesterol	17	-4
TRF	RF287	21	choline	21	0
TRF	RF287	21	choline phosphate	21	0
TRF	RF287	21	cis-4-decenoylcarnitine (C10:1)	21	0
TRF	RF287	21	citrate	21	0
TRF	RF287	21	citrulline	9	-12
TRF	RF287	21	creatine	21	0
TRF	RF287	21	creatine phosphate	21	0
TRF	RF287	21	creatinine	21	0
TRF	RF287	21	cysteine	21	0
TRF	RF287	21	cytidine	1	4
TRF	RF287	21	cytidine 5'-diphosphocholine	21	0
TRF	RF287	21	cytidine 5'-monophosphate (5'-CMP)	21	0
TRF	RF287	21	cytidine 5'-monophospho-N-acetylneuraminic acid	21	0
TRF	RF287	21	cytidine diphosphate	13	-8
TRF	RF287	21	cytidine triphosphate	13	-8
TRF	RF287	21	cytidine-5'-diphosphoethanolamine	21	0
TRF	RF287	21	decanoylcarnitine (C10)	21	0
TRF	RF287	21	dehydroisoandrosterone sulfate (DHEA-S)	5	8
TRF	RF287	21	deoxycarnitine	21	0
TRF	RF287	21	deoxycholate	17	-4
TRF	RF287	21	diacylglycerol (12:0/18:1, 14:0/16:1, 16:0/14:1) [1]*	17	-4
TRF	RF287	21	diacylglycerol (12:0/18:1, 14:0/16:1, 16:0/14:1) [2]*	21	0
TRF	RF287	21	diacylglycerol (14:0/18:1, 16:0/16:1) [1]*	5	8
TRF	RF287	21	diacylglycerol (14:0/18:1, 16:0/16:1) [2]*	21	0
TRF	RF287	21	diacylglycerol (16:1/18:2 [2], 16:0/18:3 [1])*	21	0
TRF	RF287	21	dihomo-linoleate (20:2n6)	5	8
TRF	RF287	21	dihomo-linolenate (20:3n3 or n6)	17	-4
TRF	RF287	21	dihomo-linolenoylcarnitine (C20:3n3 or 6)*	9	-12
TRF	RF287	21	dihomo-linoleoylcarnitine (C20:2)*	5	8
TRF	RF287	21	dihydroxyacetone phosphate (DHAP)	9	-12
TRF	RF287	21	dimethylarginine (SDMA + ADMA)	21	0
TRF	RF287	21	dimethylglycine	13	-8
TRF	RF287	21	docosahexaenoate (DHA; 22:6n3)	5	8
TRF	RF287	21	docosapentaenoate (n3 DPA; 22:5n3)	5	8
TRF	RF287	21	docosapentaenoate (n6 DPA; 22:5n6)	17	-4
TRF	RF287	21	dodecadienoate (12:2)*	21	0
TRF	RF287	21	eicosapentaenoate (EPA; 20:5n3)	5	8
TRF	RF287	21	eicosenoate (20:1)	17	-4
TRF	RF287	21	eicosenoylcarnitine (C20:1)*	9	-12
TRF	RF287	21	epiandrosterone sulfate	5	8
TRF	RF287	21	ergothioneine	5	8
TRF	RF287	21	erucate (22:1n9)	17	-4
TRF	RF287	21	erythronate*	17	-4
TRF	RF287	21	ethylmalonate	21	0
TRF	RF287	21	flavin adenine dinucleotide (FAD)	21	0
TRF	RF287	21	flavin mononucleotide (FMN)	21	0
TRF	RF287	21	fructose 1,6-diphosphate/glucose 1,6-diphosphate/myo-inositol diphosphates	21	0
TRF	RF287	21	fumarate	5	8
TRF	RF287	21	galactonate	13	-8
TRF	RF287	21	gamma-glutamylglutamine	5	8
TRF	RF287	21	gamma-glutamylhistidine	21	0
TRF	RF287	21	gamma-glutamylleucine	21	0
TRF	RF287	21	gamma-glutamylthreonine	21	0
TRF	RF287	21	gamma-tocopherol/beta-tocopherol	17	-4
TRF	RF287	21	glucose	5	8
TRF	RF287	21	glucose 6-phosphate	21	0
TRF	RF287	21	glutamate	21	0
TRF	RF287	21	glutamate, gamma-methyl ester	9	-12
TRF	RF287	21	glutamine	21	0
TRF	RF287	21	glutarate (C5-DC)	21	0
TRF	RF287	21	glutarylcarnitine (C5-DC)	13	-8
TRF	RF287	21	glutathione, oxidized (GSSG)	21	0
TRF	RF287	21	glutathione, reduced (GSH)	9	-12
TRF	RF287	21	glycerate	21	0
TRF	RF287	21	glycerol	21	0
TRF	RF287	21	glycerol 3-phosphate	9	-12
TRF	RF287	21	glycerophosphoethanolamine	21	0
TRF	RF287	21	glycerophosphoglycerol	9	-12
TRF	RF287	21	glycerophosphoinositol*	21	0
TRF	RF287	21	glycerophosphorylcholine (GPC)	21	0
TRF	RF287	21	glycine	21	0
TRF	RF287	21	glycochenodeoxycholate	17	-4
TRF	RF287	21	glycocholate	5	8
TRF	RF287	21	glycocholenate sulfate*	9	-12
TRF	RF287	21	glycolithocholate sulfate*	21	0
TRF	RF287	21	glycosyl-N-palmitoyl-sphingosine (d18:1/16:0)	5	8
TRF	RF287	21	glycosyl-N-stearoyl-sphingosine (d18:1/18:0)	21	0
TRF	RF287	21	guanidinoacetate	9	-12
TRF	RF287	21	guanosine	21	0
TRF	RF287	21	heme	5	8
TRF	RF287	21	heptanoate (7:0)	21	0
TRF	RF287	21	hexanoylcarnitine (C6)	21	0
TRF	RF287	21	hippurate	21	0
TRF	RF287	21	histamine	5	8
TRF	RF287	21	histidine	21	0
TRF	RF287	21	homoarginine	21	0
TRF	RF287	21	homocarnosine	13	-8
TRF	RF287	21	homocitrulline	21	0
TRF	RF287	21	hypotaurine	9	-12
TRF	RF287	21	hypoxanthine	5	8
TRF	RF287	21	imidazole lactate	21	0
TRF	RF287	21	indoleacetate	21	0
TRF	RF287	21	indolelactate	5	8
TRF	RF287	21	inosine	9	-12
TRF	RF287	21	inosine 5'-monophosphate (IMP)	9	-12
TRF	RF287	21	isobutyrylcarnitine (C4)	21	0
TRF	RF287	21	isoleucine	21	0
TRF	RF287	21	isovalerylcarnitine (C5)	5	8
TRF	RF287	21	kynurenate	21	0
TRF	RF287	21	kynurenine	21	0
TRF	RF287	21	lactate	9	-12
TRF	RF287	21	lactosyl-N-nervonoyl-sphingosine (d18:1/24:1)*	5	8
TRF	RF287	21	lactosyl-N-palmitoyl-sphingosine (d18:1/16:0)	5	8
TRF	RF287	21	laurylcarnitine (C12)	9	-12
TRF	RF287	21	leucine	21	0
TRF	RF287	21	lidocaine	21	0
TRF	RF287	21	lignoceroyl sphingomyelin (d18:1/24:0)	21	0
TRF	RF287	21	lignoceroylcarnitine (C24)*	9	-12
TRF	RF287	21	linoleate (18:2n6)	17	-4
TRF	RF287	21	linolenate [alpha or gamma; (18:3n3 or 6)]	17	-4
TRF	RF287	21	linolenoylcarnitine (C18:3)*	9	-12
TRF	RF287	21	linoleoyl-linolenoyl-glycerol (18:2/18:3) [2]*	17	-4
TRF	RF287	21	linoleoyl-linoleoyl-glycerol (18:2/18:2) [1]*	21	0
TRF	RF287	21	linoleoylcarnitine (C18:2)*	9	-12
TRF	RF287	21	lysine	21	0
TRF	RF287	21	malate	21	0
TRF	RF287	21	malonylcarnitine	21	0
TRF	RF287	21	mannitol/sorbitol	21	0
TRF	RF287	21	mannose	5	8
TRF	RF287	21	mannose-6-phosphate	21	0
TRF	RF287	21	margarate (17:0)	17	-4
TRF	RF287	21	margaroylcarnitine (C17)*	13	-8
TRF	RF287	21	methionine	21	0
TRF	RF287	21	methionine sulfone	13	-8
TRF	RF287	21	methionine sulfoxide	21	0
TRF	RF287	21	methyl glucopyranoside (alpha + beta)	9	-12
TRF	RF287	21	methylphosphate	9	-12
TRF	RF287	21	methylsuccinate	13	-8
TRF	RF287	21	myo-inositol	21	0
TRF	RF287	21	myristoleoylcarnitine (C14:1)*	21	0
TRF	RF287	21	myristoyl dihydrosphingomyelin (d18:0/14:0)*	21	0
TRF	RF287	21	myristoylcarnitine (C14)	21	0
TRF	RF287	21	N-acetyl-aspartyl-glutamate (NAAG)	13	-8
TRF	RF287	21	N-acetyl-isoputreanine*	13	-8
TRF	RF287	21	N-acetylalanine	21	0
TRF	RF287	21	N-acetylarginine	21	0
TRF	RF287	21	N-acetylasparagine	21	0
TRF	RF287	21	N-acetylaspartate (NAA)	21	0
TRF	RF287	21	N-acetylcarnosine	13	-8
TRF	RF287	21	N-acetylglucosamine/N-acetylgalactosamine	5	8
TRF	RF287	21	N-acetylglucosaminylasparagine	17	-4
TRF	RF287	21	N-acetylglutamate	17	-4
TRF	RF287	21	N-acetylglutamine	21	0
TRF	RF287	21	N-acetylglycine	21	0
TRF	RF287	21	N-acetylmethionine	21	0
TRF	RF287	21	N-acetylneuraminate	9	-12
TRF	RF287	21	N-acetylphenylalanine	21	0
TRF	RF287	21	N-acetylputrescine	21	0
TRF	RF287	21	N-acetylserine	21	0
TRF	RF287	21	N-acetyltaurine	17	-4
TRF	RF287	21	N-acetylthreonine	21	0
TRF	RF287	21	N-behenoyl-sphingadienine (d18:2/22:0)*	21	0
TRF	RF287	21	N-delta-acetylornithine	21	0
TRF	RF287	21	N-ethylglycinexylidide	21	0
TRF	RF287	21	N-formylmethionine	21	0
TRF	RF287	21	N-formylphenylalanine	21	0
TRF	RF287	21	N-methylproline	9	-12
TRF	RF287	21	N-oleoyltaurine	17	-4
TRF	RF287	21	N-palmitoyl-sphingadienine (d18:2/16:0)*	21	0
TRF	RF287	21	N-palmitoyl-sphingosine (d18:1/16:0)	21	0
TRF	RF287	21	N-palmitoyltaurine	17	-4
TRF	RF287	21	N-stearoyl-sphingadienine (d18:2/18:0)*	21	0
TRF	RF287	21	N-stearoyl-sphingosine (d18:1/18:0)*	21	0
TRF	RF287	21	N-stearoyltaurine	17	-4
TRF	RF287	21	N-trimethyl 5-aminovalerate	21	0
TRF	RF287	21	N1-Methyl-2-pyridone-5-carboxamide	21	0
TRF	RF287	21	N1-methyladenosine	21	0
TRF	RF287	21	N6,N6,N6-trimethyllysine	21	0
TRF	RF287	21	N6-acetyllysine	21	0
TRF	RF287	21	N6-carboxymethyllysine	21	0
TRF	RF287	21	nervonate (24:1n9)*	5	8
TRF	RF287	21	nicotinamide	21	0
TRF	RF287	21	nicotinamide adenine dinucleotide (NAD+)	21	0
TRF	RF287	21	nicotinamide adenine dinucleotide reduced (NADH)	21	0
TRF	RF287	21	nicotinamide ribonucleotide (NMN)	5	8
TRF	RF287	21	nicotinate	21	0
TRF	RF287	21	octanoylcarnitine (C8)	21	0
TRF	RF287	21	oleate/vaccenate (18:1)	17	-4
TRF	RF287	21	oleoyl-arachidonoyl-glycerol (18:1/20:4) [2]*	5	8
TRF	RF287	21	oleoyl-linolenoyl-glycerol (18:1/18:3) [2]*	21	0
TRF	RF287	21	oleoyl-linoleoyl-glycerol (18:1/18:2) [1]	17	-4
TRF	RF287	21	oleoyl-linoleoyl-glycerol (18:1/18:2) [2]	17	-4
TRF	RF287	21	oleoyl-oleoyl-glycerol (18:1/18:1) [1]*	5	8
TRF	RF287	21	oleoyl-oleoyl-glycerol (18:1/18:1) [2]*	21	0
TRF	RF287	21	oleoylcarnitine (C18:1)	9	-12
TRF	RF287	21	ophthalmate	21	0
TRF	RF287	21	ornithine	21	0
TRF	RF287	21	orotate	5	8
TRF	RF287	21	orotidine	17	-4
TRF	RF287	21	oxalate (ethanedioate)	17	-4
TRF	RF287	21	p-cresol sulfate	9	-12
TRF	RF287	21	palmitate (16:0)	17	-4
TRF	RF287	21	palmitoleoyl-linoleoyl-glycerol (16:1/18:2) [1]*	21	0
TRF	RF287	21	palmitoleoyl-oleoyl-glycerol (16:1/18:1) [2]*	21	0
TRF	RF287	21	palmitoleoylcarnitine (C16:1)*	9	-12
TRF	RF287	21	palmitoyl dihydrosphingomyelin (d18:0/16:0)*	21	0
TRF	RF287	21	palmitoyl sphingomyelin (d18:1/16:0)	21	0
TRF	RF287	21	palmitoyl-arachidonoyl-glycerol (16:0/20:4) [1]*	21	0
TRF	RF287	21	palmitoyl-arachidonoyl-glycerol (16:0/20:4) [2]*	21	0
TRF	RF287	21	palmitoyl-docosahexaenoyl-glycerol (16:0/22:6) [1]*	21	0
TRF	RF287	21	palmitoyl-linoleoyl-glycerol (16:0/18:2) [1]*	17	-4
TRF	RF287	21	palmitoyl-linoleoyl-glycerol (16:0/18:2) [2]*	21	0
TRF	RF287	21	palmitoyl-myristoyl-glycerol (16:0/14:0) [1]*	17	-4
TRF	RF287	21	palmitoyl-myristoyl-glycerol (16:0/14:0) [2]	21	0
TRF	RF287	21	palmitoyl-oleoyl-glycerol (16:0/18:1) [1]*	5	8
TRF	RF287	21	palmitoyl-oleoyl-glycerol (16:0/18:1) [2]*	21	0
TRF	RF287	21	palmitoyl-palmitoyl-glycerol (16:0/16:0) [1]*	5	8
TRF	RF287	21	palmitoyl-palmitoyl-glycerol (16:0/16:0) [2]*	13	-8
TRF	RF287	21	palmitoylcarnitine (C16)	9	-12
TRF	RF287	21	pantothenate	21	0
TRF	RF287	21	pentadecanoate (15:0)	17	-4
TRF	RF287	21	pentadecanoylcarnitine (C15)*	13	-8
TRF	RF287	21	phenol sulfate	21	0
TRF	RF287	21	phenylacetylglutamine	5	8
TRF	RF287	21	phenylalanine	21	0
TRF	RF287	21	phenyllactate (PLA)	9	-12
TRF	RF287	21	phosphate	21	0
TRF	RF287	21	phosphoenolpyruvate (PEP)	21	0
TRF	RF287	21	phosphoethanolamine	21	0
TRF	RF287	21	pipecolate	21	0
TRF	RF287	21	pregnenediol disulfate (C21H34O8S2)*	5	8
TRF	RF287	21	pregnenediol sulfate (C21H34O5S)*	21	0
TRF	RF287	21	proline	21	0
TRF	RF287	21	propionylcarnitine (C3)	21	0
TRF	RF287	21	pseudouridine	21	0
TRF	RF287	21	pyridoxal phosphate	21	0
TRF	RF287	21	pyridoxamine phosphate	21	0
TRF	RF287	21	pyroglutamine*	21	0
TRF	RF287	21	pyrraline	21	0
TRF	RF287	21	pyruvate	13	-8
TRF	RF287	21	quinate	21	0
TRF	RF287	21	retinol (Vitamin A)	21	0
TRF	RF287	21	ribonate	13	-8
TRF	RF287	21	ribulonate/xylulonate*	13	-8
TRF	RF287	21	S-adenosylhomocysteine (SAH)	21	0
TRF	RF287	21	S-adenosylmethionine (SAM)	21	0
TRF	RF287	21	S-methylcysteine	21	0
TRF	RF287	21	S-methylcysteine sulfoxide	21	0
TRF	RF287	21	S-methylglutathione	21	0
TRF	RF287	21	saccharopine	9	-12
TRF	RF287	21	sebacate (C10-DC)	21	0
TRF	RF287	21	serine	21	0
TRF	RF287	21	spermidine	21	0
TRF	RF287	21	sphingadienine	21	0
TRF	RF287	21	sphinganine	21	0
TRF	RF287	21	sphingomyelin (d17:1/16:0, d18:1/15:0, d16:1/17:0)*	21	0
TRF	RF287	21	sphingomyelin (d18:0/18:0, d19:0/17:0)*	21	0
TRF	RF287	21	sphingomyelin (d18:0/20:0, d16:0/22:0)*	21	0
TRF	RF287	21	sphingomyelin (d18:1/14:0, d16:1/16:0)*	21	0
TRF	RF287	21	sphingomyelin (d18:1/17:0, d17:1/18:0, d19:1/16:0)	21	0
TRF	RF287	21	sphingomyelin (d18:1/18:1, d18:2/18:0)	21	0
TRF	RF287	21	sphingomyelin (d18:1/19:0, d19:1/18:0)*	21	0
TRF	RF287	21	sphingomyelin (d18:1/20:0, d16:1/22:0)*	21	0
TRF	RF287	21	sphingomyelin (d18:1/20:1, d18:2/20:0)*	5	8
TRF	RF287	21	sphingomyelin (d18:1/21:0, d17:1/22:0, d16:1/23:0)*	21	0
TRF	RF287	21	sphingomyelin (d18:1/22:1, d18:2/22:0, d16:1/24:1)*	21	0
TRF	RF287	21	sphingomyelin (d18:1/24:1, d18:2/24:0)*	21	0
TRF	RF287	21	sphingomyelin (d18:1/25:0, d19:0/24:1, d20:1/23:0, d19:1/24:0)*	21	0
TRF	RF287	21	sphingomyelin (d18:2/14:0, d18:1/14:1)*	21	0
TRF	RF287	21	sphingomyelin (d18:2/16:0, d18:1/16:1)*	21	0
TRF	RF287	21	sphingomyelin (d18:2/18:1)*	21	0
TRF	RF287	21	sphingomyelin (d18:2/23:0, d18:1/23:1, d17:1/24:1)*	21	0
TRF	RF287	21	sphingomyelin (d18:2/24:1, d18:1/24:2)*	21	0
TRF	RF287	21	sphingomyelin (d18:2/24:2)*	21	0
TRF	RF287	21	sphingosine	21	0
TRF	RF287	21	stachydrine	21	0
TRF	RF287	21	stearate (18:0)	17	-4
TRF	RF287	21	stearoyl sphingomyelin (d18:1/18:0)	21	0
TRF	RF287	21	stearoyl-arachidonoyl-glycerol (18:0/20:4) [1]*	17	-4
TRF	RF287	21	stearoyl-arachidonoyl-glycerol (18:0/20:4) [2]*	13	-8
TRF	RF287	21	stearoyl-docosahexaenoyl-glycerol (18:0/22:6) [2]*	5	8
TRF	RF287	21	stearoyl-linoleoyl-glycerol (18:0/18:2) [1]*	21	0
TRF	RF287	21	stearoyl-linoleoyl-glycerol (18:0/18:2) [2]*	13	-8
TRF	RF287	21	stearoylcarnitine (C18)	9	-12
TRF	RF287	21	succinate	21	0
TRF	RF287	21	succinylcarnitine (C4-DC)	9	-12
TRF	RF287	21	sulfate*	5	8
TRF	RF287	21	taurine	21	0
TRF	RF287	21	taurocyamine	21	0
TRF	RF287	21	theobromine	1	4
TRF	RF287	21	thioproline	5	8
TRF	RF287	21	threonate	21	0
TRF	RF287	21	threonine	21	0
TRF	RF287	21	tiglylcarnitine (C5:1-DC)	21	0
TRF	RF287	21	trans-4-hydroxyproline	21	0
TRF	RF287	21	trans-urocanate	21	0
TRF	RF287	21	tricosanoyl sphingomyelin (d18:1/23:0)*	21	0
TRF	RF287	21	trigonelline (N'-methylnicotinate)	17	-4
TRF	RF287	21	trimethylamine N-oxide	13	-8
TRF	RF287	21	tryptophan	21	0
TRF	RF287	21	tryptophan betaine	21	0
TRF	RF287	21	tyrosine	21	0
TRF	RF287	21	UDP-galactose	21	0
TRF	RF287	21	UDP-glucose	21	0
TRF	RF287	21	UDP-glucuronate	5	8
TRF	RF287	21	UDP-N-acetylglucosamine/galactosamine	21	0
TRF	RF287	21	urate	5	8
TRF	RF287	21	urea	21	0
TRF	RF287	21	uridine	1	4
TRF	RF287	21	uridine 5'-diphosphate (UDP)	13	-8
TRF	RF287	21	uridine 5'-triphosphate (UTP)	21	0
TRF	RF287	21	valine	21	0
TRF	RF287	21	xanthine	5	8
TRF	RF312	21	1,2-dilinoleoyl-GPC (18:2/18:2)	5	8
TRF	RF312	21	1,2-dilinoleoyl-GPE (18:2/18:2)*	5	8
TRF	RF312	21	1,2-dipalmitoyl-GPC (16:0/16:0)	21	0
TRF	RF312	21	1,2-dipalmitoyl-GPE (16:0/16:0)*	17	-4
TRF	RF312	21	1,5-anhydroglucitol (1,5-AG)	5	8
TRF	RF312	21	1-(1-enyl-oleoyl)-GPE (P-18:1)*	13	-8
TRF	RF312	21	1-(1-enyl-palmitoyl)-2-arachidonoyl-GPC (P-16:0/20:4)*	13	-8
TRF	RF312	21	1-(1-enyl-palmitoyl)-2-arachidonoyl-GPE (P-16:0/20:4)*	5	8
TRF	RF312	21	1-(1-enyl-palmitoyl)-2-linoleoyl-GPC (P-16:0/18:2)*	5	8
TRF	RF312	21	1-(1-enyl-palmitoyl)-2-linoleoyl-GPE (P-16:0/18:2)*	5	8
TRF	RF312	21	1-(1-enyl-palmitoyl)-2-oleoyl-GPC (P-16:0/18:1)*	13	-8
TRF	RF312	21	1-(1-enyl-palmitoyl)-2-oleoyl-GPE (P-16:0/18:1)*	5	8
TRF	RF312	21	1-(1-enyl-palmitoyl)-2-palmitoleoyl-GPC (P-16:0/16:1)*	5	8
TRF	RF312	21	1-(1-enyl-palmitoyl)-2-palmitoyl-GPC (P-16:0/16:0)*	5	8
TRF	RF312	21	1-(1-enyl-palmitoyl)-GPC (P-16:0)*	5	8
TRF	RF312	21	1-(1-enyl-palmitoyl)-GPE (P-16:0)*	5	8
TRF	RF312	21	1-(1-enyl-stearoyl)-2-arachidonoyl-GPE (P-18:0/20:4)*	13	-8
TRF	RF312	21	1-(1-enyl-stearoyl)-2-linoleoyl-GPE (P-18:0/18:2)*	5	8
TRF	RF312	21	1-(1-enyl-stearoyl)-2-oleoyl-GPE (P-18:0/18:1)	17	-4
TRF	RF312	21	1-(1-enyl-stearoyl)-GPE (P-18:0)*	13	-8
TRF	RF312	21	1-arachidonoyl-GPC (20:4n6)*	17	-4
TRF	RF312	21	1-arachidonoyl-GPE (20:4n6)*	17	-4
TRF	RF312	21	1-arachidonoyl-GPI (20:4)*	17	-4
TRF	RF312	21	1-arachidonylglycerol (20:4)	5	8
TRF	RF312	21	1-dihomo-linolenylglycerol (20:3)	17	-4
TRF	RF312	21	1-linoleoyl-2-arachidonoyl-GPC (18:2/20:4n6)*	17	-4
TRF	RF312	21	1-linoleoyl-2-linolenoyl-GPC (18:2/18:3)*	5	8
[truncated: 8,847 more rows]

## Sheet: Fig4a Lower Panel
Diet	ID	TimepointCortisol	feature	TimepointFeature	phase
TRF	RF029	5	(N(1) + N(8))-acetylspermidine	9	4
TRF	RF029	5	1,2-dilinoleoyl-GPC (18:2/18:2)	17	12
TRF	RF029	5	1,2-dilinoleoyl-GPE (18:2/18:2)*	17	12
TRF	RF029	5	1,2-dipalmitoyl-GPC (16:0/16:0)	17	12
TRF	RF029	5	1,5-anhydroglucitol (1,5-AG)	9	4
TRF	RF029	5	1,7-dimethylurate	9	4
TRF	RF029	5	1-(1-enyl-oleoyl)-GPE (P-18:1)*	9	4
TRF	RF029	5	1-(1-enyl-palmitoyl)-2-arachidonoyl-GPC (P-16:0/20:4)*	17	12
TRF	RF029	5	1-(1-enyl-palmitoyl)-2-arachidonoyl-GPE (P-16:0/20:4)*	21	-8
TRF	RF029	5	1-(1-enyl-palmitoyl)-2-linoleoyl-GPC (P-16:0/18:2)*	9	4
TRF	RF029	5	1-(1-enyl-palmitoyl)-2-linoleoyl-GPE (P-16:0/18:2)*	21	-8
TRF	RF029	5	1-(1-enyl-palmitoyl)-2-oleoyl-GPC (P-16:0/18:1)*	9	4
TRF	RF029	5	1-(1-enyl-palmitoyl)-2-oleoyl-GPE (P-16:0/18:1)*	21	-8
TRF	RF029	5	1-(1-enyl-palmitoyl)-2-palmitoleoyl-GPC (P-16:0/16:1)*	9	4
TRF	RF029	5	1-(1-enyl-palmitoyl)-2-palmitoyl-GPC (P-16:0/16:0)*	9	4
TRF	RF029	5	1-(1-enyl-palmitoyl)-GPC (P-16:0)*	9	4
TRF	RF029	5	1-(1-enyl-palmitoyl)-GPE (P-16:0)*	9	4
TRF	RF029	5	1-(1-enyl-stearoyl)-2-arachidonoyl-GPE (P-18:0/20:4)*	21	-8
TRF	RF029	5	1-(1-enyl-stearoyl)-2-linoleoyl-GPE (P-18:0/18:2)*	21	-8
TRF	RF029	5	1-(1-enyl-stearoyl)-2-oleoyl-GPE (P-18:0/18:1)	21	-8
TRF	RF029	5	1-(1-enyl-stearoyl)-GPE (P-18:0)*	9	4
TRF	RF029	5	1-arachidonoyl-GPA (20:4)	9	4
TRF	RF029	5	1-arachidonoyl-GPC (20:4n6)*	9	4
TRF	RF029	5	1-arachidonoyl-GPE (20:4n6)*	9	4
TRF	RF029	5	1-arachidonoyl-GPI (20:4)*	9	4
TRF	RF029	5	1-arachidonylglycerol (20:4)	9	4
TRF	RF029	5	1-dihomo-linolenylglycerol (20:3)	9	4
TRF	RF029	5	1-dihomo-linoleoylglycerol (20:2)	9	4
TRF	RF029	5	1-docosahexaenoylglycerol (22:6)	9	4
TRF	RF029	5	1-lignoceroyl-GPC (24:0)	9	4
TRF	RF029	5	1-linolenoyl-GPC (18:3)*	21	-8
TRF	RF029	5	1-linoleoyl-2-arachidonoyl-GPC (18:2/20:4n6)*	17	12
TRF	RF029	5	1-linoleoyl-2-arachidonoyl-GPE (18:2/20:4)*	9	4
TRF	RF029	5	1-linoleoyl-2-linolenoyl-GPC (18:2/18:3)*	13	8
TRF	RF029	5	1-linoleoyl-GPC (18:2)	21	-8
TRF	RF029	5	1-linoleoyl-GPE (18:2)*	9	4
TRF	RF029	5	1-linoleoyl-GPG (18:2)*	9	4
TRF	RF029	5	1-linoleoyl-GPI (18:2)*	9	4
TRF	RF029	5	1-linoleoylglycerol (18:2)	9	4
TRF	RF029	5	1-margaroylglycerol (17:0)	9	4
TRF	RF029	5	1-methyl-4-imidazoleacetate	17	12
TRF	RF029	5	1-methylhistidine	17	12
TRF	RF029	5	1-methylnicotinamide	5	0
TRF	RF029	5	1-myristoyl-2-arachidonoyl-GPC (14:0/20:4)*	21	-8
TRF	RF029	5	1-myristoyl-2-palmitoyl-GPC (14:0/16:0)	21	-8
TRF	RF029	5	1-myristoylglycerol (14:0)	9	4
TRF	RF029	5	1-oleoyl-2-arachidonoyl-GPE (18:1/20:4)*	9	4
TRF	RF029	5	1-oleoyl-2-docosahexaenoyl-GPC (18:1/22:6)*	9	4
TRF	RF029	5	1-oleoyl-2-linoleoyl-GPE (18:1/18:2)*	17	12
TRF	RF029	5	1-oleoyl-GPC (18:1)	21	-8
TRF	RF029	5	1-oleoyl-GPE (18:1)	9	4
TRF	RF029	5	1-oleoyl-GPI (18:1)*	9	4
TRF	RF029	5	1-oleoylglycerol (18:1)	9	4
TRF	RF029	5	1-palmitoleoyl-2-linolenoyl-GPC (16:1/18:3)*	9	4
TRF	RF029	5	1-palmitoleoyl-GPC (16:1)*	9	4
TRF	RF029	5	1-palmitoleoylglycerol (16:1)*	9	4
TRF	RF029	5	1-palmitoyl-2-arachidonoyl-GPC (16:0/20:4n6)	9	4
TRF	RF029	5	1-palmitoyl-2-arachidonoyl-GPE (16:0/20:4)*	9	4
TRF	RF029	5	1-palmitoyl-2-arachidonoyl-GPI (16:0/20:4)*	9	4
TRF	RF029	5	1-palmitoyl-2-dihomo-linolenoyl-GPC (16:0/20:3n3 or 6)*	9	4
TRF	RF029	5	1-palmitoyl-2-docosahexaenoyl-GPC (16:0/22:6)	9	4
TRF	RF029	5	1-palmitoyl-2-docosahexaenoyl-GPE (16:0/22:6)*	9	4
TRF	RF029	5	1-palmitoyl-2-gamma-linolenoyl-GPC (16:0/18:3n6)*	9	4
TRF	RF029	5	1-palmitoyl-2-linoleoyl-GPC (16:0/18:2)	17	12
TRF	RF029	5	1-palmitoyl-2-linoleoyl-GPE (16:0/18:2)	17	12
TRF	RF029	5	1-palmitoyl-2-oleoyl-GPC (16:0/18:1)	9	4
TRF	RF029	5	1-palmitoyl-2-oleoyl-GPE (16:0/18:1)	17	12
TRF	RF029	5	1-palmitoyl-2-oleoyl-GPI (16:0/18:1)*	9	4
TRF	RF029	5	1-palmitoyl-2-palmitoleoyl-GPC (16:0/16:1)*	9	4
TRF	RF029	5	1-palmitoyl-2-stearoyl-GPC (16:0/18:0)	17	12
TRF	RF029	5	1-palmitoyl-GPA (16:0)	9	4
TRF	RF029	5	1-palmitoyl-GPC (16:0)	9	4
TRF	RF029	5	1-palmitoyl-GPE (16:0)	17	12
TRF	RF029	5	1-palmitoyl-GPG (16:0)*	9	4
TRF	RF029	5	1-palmitoyl-GPI (16:0)	9	4
TRF	RF029	5	1-palmitoylglycerol (16:0)	9	4
TRF	RF029	5	1-ribosyl-imidazoleacetate*	9	4
TRF	RF029	5	1-stearoyl-2-arachidonoyl-GPC (18:0/20:4)	9	4
TRF	RF029	5	1-stearoyl-2-arachidonoyl-GPE (18:0/20:4)	9	4
TRF	RF029	5	1-stearoyl-2-arachidonoyl-GPI (18:0/20:4)	9	4
TRF	RF029	5	1-stearoyl-2-docosahexaenoyl-GPC (18:0/22:6)	9	4
TRF	RF029	5	1-stearoyl-2-docosahexaenoyl-GPE (18:0/22:6)*	5	0
TRF	RF029	5	1-stearoyl-2-linoleoyl-GPC (18:0/18:2)*	17	12
TRF	RF029	5	1-stearoyl-2-linoleoyl-GPE (18:0/18:2)*	9	4
TRF	RF029	5	1-stearoyl-2-linoleoyl-GPI (18:0/18:2)	9	4
TRF	RF029	5	1-stearoyl-2-oleoyl-GPC (18:0/18:1)	9	4
TRF	RF029	5	1-stearoyl-2-oleoyl-GPE (18:0/18:1)	17	12
TRF	RF029	5	1-stearoyl-2-oleoyl-GPI (18:0/18:1)*	17	12
TRF	RF029	5	1-stearoyl-2-oleoyl-GPS (18:0/18:1)	9	4
TRF	RF029	5	1-stearoyl-GPC (18:0)	9	4
TRF	RF029	5	1-stearoyl-GPE (18:0)	9	4
TRF	RF029	5	1-stearoyl-GPI (18:0)	9	4
TRF	RF029	5	10-heptadecenoate (17:1n7)	5	0
TRF	RF029	5	10-nonadecenoate (19:1n9)	5	0
TRF	RF029	5	10-undecenoate (11:1n1)	5	0
TRF	RF029	5	11-ketoetiocholanolone glucuronide	9	4
TRF	RF029	5	12,13-DiHOME	9	4
TRF	RF029	5	12-HETE	13	8
TRF	RF029	5	12-HHTrE	13	8
TRF	RF029	5	13-HODE + 9-HODE	9	4
TRF	RF029	5	13-methylmyristate (i15:0)	9	4
TRF	RF029	5	15-methylpalmitate (i17:0)	9	4
TRF	RF029	5	16-hydroxypalmitate	21	-8
TRF	RF029	5	16a-hydroxy DHEA 3-sulfate	5	0
TRF	RF029	5	17-methylstearate (i19:0)	9	4
TRF	RF029	5	17alpha-hydroxypregnanolone glucuronide	5	0
TRF	RF029	5	1H-indole-7-acetic acid	9	4
TRF	RF029	5	2'-deoxyuridine	1	-4
TRF	RF029	5	2'-O-methylcytidine	5	0
TRF	RF029	5	2'-O-methyluridine	5	0
TRF	RF029	5	2,3-dihydroxy-2-methylbutyrate	21	-8
TRF	RF029	5	2,3-dihydroxyisovalerate	9	4
TRF	RF029	5	2-aminoadipate	17	12
TRF	RF029	5	2-aminobutyrate	9	4
TRF	RF029	5	2-aminoheptanoate	9	4
TRF	RF029	5	2-aminooctanoate	13	8
TRF	RF029	5	2-aminophenol sulfate	13	8
TRF	RF029	5	2-arachidonoylglycerol (20:4)	21	-8
TRF	RF029	5	2-hydroxy-3-methylvalerate	9	4
TRF	RF029	5	2-hydroxybehenate	9	4
TRF	RF029	5	2-hydroxybutyrate/2-hydroxyisobutyrate	21	-8
TRF	RF029	5	2-hydroxydecanoate	9	4
TRF	RF029	5	2-hydroxyglutarate	9	4
TRF	RF029	5	2-hydroxyhippurate (salicylurate)	21	-8
TRF	RF029	5	2-hydroxylaurate	5	0
TRF	RF029	5	2-hydroxynervonate*	9	4
TRF	RF029	5	2-hydroxyoctanoate	1	-4
TRF	RF029	5	2-hydroxypalmitate	9	4
TRF	RF029	5	2-hydroxyphenylacetate	5	0
TRF	RF029	5	2-hydroxystearate	9	4
TRF	RF029	5	2-isopropylmalate	9	4
TRF	RF029	5	2-keto-3-deoxy-gluconate	9	4
TRF	RF029	5	2-linoleoylglycerol (18:2)	21	-8
TRF	RF029	5	2-methylbutyrylcarnitine (C5)	9	4
TRF	RF029	5	2-methylbutyrylglycine	17	12
TRF	RF029	5	2-methylcitrate/homocitrate	1	-4
TRF	RF029	5	2-methylserine	9	4
TRF	RF029	5	2-oleoylglycerol (18:1)	9	4
TRF	RF029	5	2-oxoarginine*	9	4
TRF	RF029	5	2-palmitoyl-GPC (16:0)*	9	4
TRF	RF029	5	2-palmitoylglycerol (16:0)	9	4
TRF	RF029	5	2-piperidinone	9	4
TRF	RF029	5	2-pyrrolidinone	9	4
TRF	RF029	5	2-stearoyl-GPE (18:0)*	9	4
TRF	RF029	5	21-hydroxypregnenolone disulfate	5	0
TRF	RF029	5	3,7-dimethylurate	1	-4
TRF	RF029	5	3-(4-hydroxyphenyl)lactate	9	4
TRF	RF029	5	3-aminoisobutyrate	9	4
TRF	RF029	5	3-carboxy-4-methyl-5-pentyl-2-furanpropionate (3-Cmpfp)**	5	0
TRF	RF029	5	3-carboxy-4-methyl-5-propyl-2-furanpropanoate (CMPF)	9	4
TRF	RF029	5	3-hydroxy-2-ethylpropionate	9	4
TRF	RF029	5	3-hydroxy-3-methylglutarate	5	0
TRF	RF029	5	3-hydroxyadipate*	1	-4
TRF	RF029	5	3-hydroxybutyrate (BHBA)	21	-8
TRF	RF029	5	3-hydroxybutyroylglycine**	21	-8
TRF	RF029	5	3-hydroxybutyrylcarnitine (1)	1	-4
TRF	RF029	5	3-hydroxybutyrylcarnitine (2)	9	4
TRF	RF029	5	3-hydroxydecanoate	1	-4
TRF	RF029	5	3-hydroxyhexanoate	9	4
TRF	RF029	5	3-hydroxyhippurate	9	4
TRF	RF029	5	3-hydroxyisobutyrate	9	4
TRF	RF029	5	3-hydroxylaurate	1	-4
TRF	RF029	5	3-hydroxyoctanoate	9	4
TRF	RF029	5	3-hydroxyoleate*	9	4
TRF	RF029	5	3-hydroxypyridine sulfate	5	0
TRF	RF029	5	3-hydroxysebacate	21	-8
TRF	RF029	5	3-hydroxystearate	9	4
TRF	RF029	5	3-indoxyl sulfate	9	4
TRF	RF029	5	3-methoxytyrosine	9	4
TRF	RF029	5	3-methyl catechol sulfate (1)	9	4
TRF	RF029	5	3-methyl-2-oxobutyrate	9	4
TRF	RF029	5	3-methyl-2-oxovalerate	9	4
TRF	RF029	5	3-methyladipate	21	-8
TRF	RF029	5	3-methylcytidine	9	4
TRF	RF029	5	3-methylglutaconate	13	8
TRF	RF029	5	3-methylglutarylcarnitine (2)	9	4
TRF	RF029	5	3-methylhistidine	17	12
TRF	RF029	5	3-methylxanthine	1	-4
TRF	RF029	5	3-phenylpropionate (hydrocinnamate)	9	4
TRF	RF029	5	3-sulfo-L-alanine	17	12
TRF	RF029	5	3-ureidopropionate	9	4
TRF	RF029	5	3beta,7alpha-dihydroxy-5-cholestenoate	9	4
TRF	RF029	5	3beta-hydroxy-5-cholestenoate	9	4
TRF	RF029	5	4-acetamidobutanoate	9	4
TRF	RF029	5	4-allylphenol sulfate	9	4
TRF	RF029	5	4-cholesten-3-one	9	4
TRF	RF029	5	4-ethylphenylsulfate	13	8
TRF	RF029	5	4-guanidinobutanoate	9	4
TRF	RF029	5	4-hydroxybenzoate	5	0
TRF	RF029	5	4-hydroxychlorothalonil	9	4
TRF	RF029	5	4-hydroxycoumarin	5	0
TRF	RF029	5	4-hydroxyglutamate	13	8
TRF	RF029	5	4-hydroxyhippurate	9	4
TRF	RF029	5	4-hydroxyphenylacetylglutamine	1	-4
TRF	RF029	5	4-hydroxyphenylpyruvate	17	12
TRF	RF029	5	4-methyl-2-oxopentanoate	9	4
TRF	RF029	5	4-methylcatechol sulfate	1	-4
TRF	RF029	5	4-vinylphenol sulfate	9	4
TRF	RF029	5	5,6-dihydrothymine	13	8
TRF	RF029	5	5,6-dihydrouridine	21	-8
TRF	RF029	5	5-(galactosylhydroxy)-L-lysine	17	12
TRF	RF029	5	5-acetylamino-6-amino-3-methyluracil	13	8
TRF	RF029	5	5-aminovalerate	17	12
TRF	RF029	5	5-bromotryptophan	5	0
TRF	RF029	5	5-dodecenoate (12:1n7)	1	-4
TRF	RF029	5	5-dodecenoylcarnitine (C12:1)	1	-4
TRF	RF029	5	5-hydroxyhexanoate	9	4
TRF	RF029	5	5-hydroxyindoleacetate	21	-8
TRF	RF029	5	5-hydroxylysine	13	8
TRF	RF029	5	5-methylthioadenosine (MTA)	9	4
TRF	RF029	5	5-methylthioribose**	21	-8
TRF	RF029	5	5-methyluridine (ribothymidine)	17	12
TRF	RF029	5	5-oxoproline	9	4
TRF	RF029	5	5alpha-androstan-3alpha,17alpha-diol monosulfate	5	0
TRF	RF029	5	5alpha-androstan-3alpha,17beta-diol 17-glucuronide	5	0
TRF	RF029	5	5alpha-androstan-3alpha,17beta-diol disulfate	13	8
TRF	RF029	5	5alpha-androstan-3alpha,17beta-diol monosulfate (1)	5	0
TRF	RF029	5	5alpha-androstan-3alpha,17beta-diol monosulfate (2)	1	-4
TRF	RF029	5	5alpha-androstan-3beta,17alpha-diol disulfate	5	0
TRF	RF029	5	5alpha-androstan-3beta,17beta-diol disulfate	5	0
TRF	RF029	5	5alpha-androstan-3beta,17beta-diol monosulfate (2)	21	-8
TRF	RF029	5	5alpha-pregnan-3beta,20alpha-diol disulfate	21	-8
TRF	RF029	5	5alpha-pregnan-3beta,20alpha-diol monosulfate (2)	5	0
TRF	RF029	5	5alpha-pregnan-3beta,20beta-diol monosulfate (1)	13	8
TRF	RF029	5	6-hydroxyindole sulfate	9	4
TRF	RF029	5	6-oxopiperidine-2-carboxylate	9	4
TRF	RF029	5	7-alpha-hydroxy-3-oxo-4-cholestenoate (7-Hoca)	9	4
TRF	RF029	5	7-methylguanine	9	4
TRF	RF029	5	7-methylxanthine	1	-4
TRF	RF029	5	9,10-DiHOME	9	4
TRF	RF029	5	9-hydroxystearate	9	4
TRF	RF029	5	acetylcarnitine (C2)	9	4
TRF	RF029	5	acisoga	5	0
TRF	RF029	5	aconitate [cis or trans]	1	-4
TRF	RF029	5	adenine	9	4
TRF	RF029	5	adenosine	1	-4
TRF	RF029	5	adenosine 3',5'-cyclic monophosphate (cAMP)	5	0
TRF	RF029	5	adenosine 5'-monophosphate (AMP)	1	-4
TRF	RF029	5	adipoylcarnitine (C6-DC)	9	4
TRF	RF029	5	adrenate (22:4n6)	5	0
TRF	RF029	5	alanine	9	4
TRF	RF029	5	allantoin	9	4
TRF	RF029	5	alpha-hydroxyisocaproate	9	4
TRF	RF029	5	alpha-hydroxyisovalerate	21	-8
TRF	RF029	5	alpha-ketobutyrate	21	-8
TRF	RF029	5	alpha-ketoglutaramate**	5	0
TRF	RF029	5	alpha-ketoglutarate	9	4
TRF	RF029	5	alpha-tocopherol	9	4
TRF	RF029	5	andro steroid monosulfate C19H28O6S (1)*	5	0
TRF	RF029	5	androstenediol (3alpha, 17alpha) monosulfate (2)	5	0
TRF	RF029	5	androstenediol (3alpha, 17alpha) monosulfate (3)	9	4
TRF	RF029	5	androstenediol (3beta,17beta) disulfate (1)	5	0
TRF	RF029	5	androstenediol (3beta,17beta) disulfate (2)	5	0
TRF	RF029	5	androstenediol (3beta,17beta) monosulfate (1)	5	0
TRF	RF029	5	androstenediol (3beta,17beta) monosulfate (2)	5	0
TRF	RF029	5	androsterone glucuronide	5	0
TRF	RF029	5	androsterone sulfate	5	0
TRF	RF029	5	arabitol/xylitol	5	0
TRF	RF029	5	arabonate/xylonate	13	8
TRF	RF029	5	arachidate (20:0)	9	4
TRF	RF029	5	arachidonate (20:4n6)	9	4
TRF	RF029	5	arachidonoylcarnitine (C20:4)	9	4
TRF	RF029	5	arachidonoylcholine	9	4
TRF	RF029	5	arachidoylcarnitine (C20)*	9	4
TRF	RF029	5	argininate*	17	12
TRF	RF029	5	arginine	9	4
TRF	RF029	5	asparagine	9	4
TRF	RF029	5	aspartate	9	4
TRF	RF029	5	azelate (C9-DC)	5	0
TRF	RF029	5	behenoyl dihydrosphingomyelin (d18:0/22:0)*	9	4
TRF	RF029	5	behenoyl sphingomyelin (d18:1/22:0)*	9	4
TRF	RF029	5	behenoylcarnitine (C22)*	9	4
TRF	RF029	5	benzoate	1	-4
TRF	RF029	5	beta-alanine	13	8
TRF	RF029	5	beta-citrylglutamate	13	8
TRF	RF029	5	beta-cryptoxanthin	13	8
TRF	RF029	5	beta-hydroxyisovalerate	9	4
TRF	RF029	5	beta-sitosterol	9	4
TRF	RF029	5	betaine	9	4
TRF	RF029	5	betonicine	9	4
TRF	RF029	5	bilirubin (E,E)*	13	8
TRF	RF029	5	bilirubin (E,Z or Z,E)*	9	4
TRF	RF029	5	bilirubin (Z,Z)	9	4
TRF	RF029	5	biliverdin	9	4
TRF	RF029	5	bisphenol A	5	0
TRF	RF029	5	butyrylcarnitine (C4)	9	4
TRF	RF029	5	C-glycosyltryptophan	21	-8
TRF	RF029	5	campesterol	9	4
TRF	RF029	5	caprate (10:0)	9	4
TRF	RF029	5	caprylate (8:0)	9	4
TRF	RF029	5	carboxyethyl-GABA	21	-8
TRF	RF029	5	carnitine	9	4
TRF	RF029	5	carotene diol (1)	17	12
TRF	RF029	5	carotene diol (2)	17	12
TRF	RF029	5	carotene diol (3)	17	12
TRF	RF029	5	catechol sulfate	9	4
TRF	RF029	5	ceramide (d16:1/24:1, d18:1/22:1)*	9	4
TRF	RF029	5	ceramide (d18:1/14:0, d16:1/16:0)*	9	4
TRF	RF029	5	ceramide (d18:1/17:0, d17:1/18:0)*	9	4
TRF	RF029	5	ceramide (d18:1/20:0, d16:1/22:0, d20:1/18:0)*	9	4
TRF	RF029	5	ceramide (d18:2/24:1, d18:1/24:2)*	9	4
TRF	RF029	5	cerotoylcarnitine (C26)*	9	4
TRF	RF029	5	chenodeoxycholate	17	12
TRF	RF029	5	cholate	17	12
TRF	RF029	5	cholesterol	9	4
TRF	RF029	5	choline	9	4
TRF	RF029	5	choline phosphate	9	4
TRF	RF029	5	cinnamoylglycine	1	-4
TRF	RF029	5	cis-4-decenoylcarnitine (C10:1)	1	-4
TRF	RF029	5	citrate	1	-4
TRF	RF029	5	citrulline	9	4
TRF	RF029	5	corticosterone	9	4
TRF	RF029	5	cortisone	5	0
TRF	RF029	5	creatine	13	8
TRF	RF029	5	creatinine	9	4
TRF	RF029	5	cys-gly, oxidized	9	4
TRF	RF029	5	cystathionine	9	4
TRF	RF029	5	cysteine	1	-4
TRF	RF029	5	cysteine s-sulfate	5	0
TRF	RF029	5	cysteine sulfinic acid	9	4
TRF	RF029	5	cysteine-glutathione disulfide	9	4
TRF	RF029	5	cysteinylglycine	1	-4
TRF	RF029	5	cysteinylglycine disulfide*	9	4
TRF	RF029	5	cystine	9	4
TRF	RF029	5	cytidine	9	4
TRF	RF029	5	decanoylcarnitine (C10)	1	-4
TRF	RF029	5	dehydroisoandrosterone sulfate (DHEA-S)	5	0
TRF	RF029	5	deoxycarnitine	9	4
TRF	RF029	5	deoxycholate	17	12
TRF	RF029	5	diacylglycerol (14:0/18:1, 16:0/16:1) [1]*	9	4
TRF	RF029	5	diacylglycerol (14:0/18:1, 16:0/16:1) [2]*	9	4
TRF	RF029	5	diacylglycerol (16:1/18:2 [2], 16:0/18:3 [1])*	17	12
TRF	RF029	5	dihomo-linoleate (20:2n6)	9	4
TRF	RF029	5	dihomo-linolenate (20:3n3 or n6)	9	4
TRF	RF029	5	dihomo-linolenoyl-choline	9	4
TRF	RF029	5	dihomo-linolenoylcarnitine (C20:3n3 or 6)*	9	4
TRF	RF029	5	dihomo-linoleoylcarnitine (C20:2)*	9	4
TRF	RF029	5	dihydroorotate	5	0
TRF	RF029	5	dimethylarginine (SDMA + ADMA)	9	4
TRF	RF029	5	dimethylglycine	17	12
TRF	RF029	5	docosadienoate (22:2n6)	5	0
TRF	RF029	5	docosadioate (C22-DC)	9	4
TRF	RF029	5	docosahexaenoate (DHA; 22:6n3)	9	4
TRF	RF029	5	docosahexaenoylcholine	9	4
TRF	RF029	5	docosapentaenoate (n3 DPA; 22:5n3)	9	4
TRF	RF029	5	docosapentaenoate (n6 DPA; 22:5n6)	9	4
TRF	RF029	5	dodecadienoate (12:2)*	5	0
TRF	RF029	5	dodecanedioate (C12-DC)	9	4
TRF	RF029	5	dodecenedioate (C12:1-DC)*	5	0
TRF	RF029	5	dopamine 3-O-sulfate	9	4
TRF	RF029	5	ectoine	17	12
TRF	RF029	5	eicosanodioate (C20-DC)	21	-8
TRF	RF029	5	eicosapentaenoate (EPA; 20:5n3)	9	4
TRF	RF029	5	eicosenoate (20:1)	9	4
TRF	RF029	5	eicosenoylcarnitine (C20:1)*	9	4
TRF	RF029	5	epiandrosterone sulfate	5	0
TRF	RF029	5	ergothioneine	9	4
TRF	RF029	5	erucate (22:1n9)	9	4
TRF	RF029	5	erythritol	1	-4
TRF	RF029	5	erythronate*	1	-4
TRF	RF029	5	ethylmalonate	5	0
TRF	RF029	5	etiocholanolone glucuronide	5	0
TRF	RF029	5	Fibrinopeptide A (5-16)*	9	4
TRF	RF029	5	Fibrinopeptide A (7-16)*	9	4
TRF	RF029	5	Fibrinopeptide A*	1	-4
TRF	RF029	5	Fibrinopeptide A, des-ala(1)*	1	-4
TRF	RF029	5	Fibrinopeptide A, phosphono-ser(3)*	5	0
TRF	RF029	5	formiminoglutamate	9	4
TRF	RF029	5	fructose	13	8
TRF	RF029	5	fumarate	1	-4
TRF	RF029	5	galactonate	9	4
TRF	RF029	5	gamma-CEHC	9	4
TRF	RF029	5	gamma-glutamyl-2-aminobutyrate	9	4
TRF	RF029	5	gamma-glutamyl-alpha-lysine	9	4
TRF	RF029	5	gamma-glutamyl-epsilon-lysine	17	12
TRF	RF029	5	gamma-glutamylalanine	13	8
TRF	RF029	5	gamma-glutamylcitrulline*	9	4
TRF	RF029	5	gamma-glutamylglutamate	9	4
TRF	RF029	5	gamma-glutamylglutamine	9	4
TRF	RF029	5	gamma-glutamylglycine	9	4
TRF	RF029	5	gamma-glutamylhistidine	9	4
TRF	RF029	5	gamma-glutamylisoleucine*	9	4
TRF	RF029	5	gamma-glutamylleucine	9	4
TRF	RF029	5	gamma-glutamylmethionine	17	12
TRF	RF029	5	gamma-glutamylphenylalanine	9	4
TRF	RF029	5	gamma-glutamylserine	5	0
TRF	RF029	5	gamma-glutamylthreonine	9	4
TRF	RF029	5	gamma-glutamyltryptophan	9	4
TRF	RF029	5	gamma-glutamyltyrosine	17	12
TRF	RF029	5	gamma-glutamylvaline	9	4
TRF	RF029	5	gamma-tocopherol/beta-tocopherol	9	4
TRF	RF029	5	gentisate	9	4
TRF	RF029	5	gluconate	13	8
TRF	RF029	5	glucose	13	8
TRF	RF029	5	glucuronate	13	8
TRF	RF029	5	glucuronide of C10H18O2 (7)*	13	8
TRF	RF029	5	glucuronide of C12H22O4 (1)*	9	4
TRF	RF029	5	glutamate	9	4
TRF	RF029	5	glutamine	9	4
TRF	RF029	5	glutarate (C5-DC)	1	-4
TRF	RF029	5	glutarylcarnitine (C5-DC)	9	4
TRF	RF029	5	glycerate	9	4
TRF	RF029	5	glycerol	21	-8
TRF	RF029	5	glycerol 3-phosphate	9	4
TRF	RF029	5	glycerophosphoethanolamine	9	4
TRF	RF029	5	glycerophosphoinositol*	5	0
TRF	RF029	5	glycerophosphorylcholine (GPC)	9	4
TRF	RF029	5	glycerophosphoserine*	17	12
TRF	RF029	5	glycine	9	4
TRF	RF029	5	glyco-beta-muricholate**	21	-8
TRF	RF029	5	glycochenodeoxycholate	9	4
TRF	RF029	5	glycochenodeoxycholate glucuronide (1)	9	4
TRF	RF029	5	glycochenodeoxycholate sulfate	17	12
TRF	RF029	5	glycocholate	9	4
TRF	RF029	5	glycocholenate sulfate*	5	0
TRF	RF029	5	glycodeoxycholate	9	4
TRF	RF029	5	glycodeoxycholate sulfate	13	8
TRF	RF029	5	glycohyocholate	9	4
TRF	RF029	5	glycolithocholate	5	0
TRF	RF029	5	glycolithocholate sulfate*	9	4
TRF	RF029	5	glycosyl ceramide (d18:1/20:0, d16:1/22:0)*	9	4
TRF	RF029	5	glycosyl ceramide (d18:1/23:1, d17:1/24:1)*	9	4
TRF	RF029	5	glycosyl ceramide (d18:2/24:1, d18:1/24:2)*	9	4
TRF	RF029	5	glycosyl-N-(2-hydroxynervonoyl)-sphingosine (d18:1/24:1(2OH))*	9	4
TRF	RF029	5	glycosyl-N-behenoyl-sphingadienine (d18:2/22:0)*	9	4
TRF	RF029	5	glycosyl-N-nervonoyl-sphingosine (d18:1/24:1)*	9	4
TRF	RF029	5	glycosyl-N-palmitoyl-sphingosine (d18:1/16:0)	9	4
TRF	RF029	5	glycosyl-N-stearoyl-sphingosine (d18:1/18:0)	9	4
TRF	RF029	5	glycoursodeoxycholate	21	-8
TRF	RF029	5	guaiacol sulfate	9	4
TRF	RF029	5	guanidinoacetate	13	8
TRF	RF029	5	guanidinosuccinate	5	0
TRF	RF029	5	guanine	1	-4
TRF	RF029	5	guanosine	1	-4
TRF	RF029	5	gulonate*	13	8
TRF	RF029	5	heptanoate (7:0)	13	8
TRF	RF029	5	heptenedioate (C7:1-DC)*	5	0
TRF	RF029	5	hexadecadienoate (16:2n6)	21	-8
TRF	RF029	5	hexadecanedioate (C16-DC)	21	-8
TRF	RF029	5	hexadecenedioate (C16:1-DC)*	9	4
TRF	RF029	5	hexanoylcarnitine (C6)	5	0
TRF	RF029	5	hexanoylglutamine	21	-8
TRF	RF029	5	hippurate	5	0
TRF	RF029	5	histidine	9	4
TRF	RF029	5	homoarginine	9	4
TRF	RF029	5	homocitrulline	9	4
TRF	RF029	5	homostachydrine*	9	4
TRF	RF029	5	hydantoin-5-propionic acid	13	8
TRF	RF029	5	hydroquinone sulfate	9	4
TRF	RF029	5	hydroxy-CMPF*	5	0
TRF	RF029	5	hydroxyasparagine**	9	4
TRF	RF029	5	hyocholate	13	8
TRF	RF029	5	hypotaurine	9	4
TRF	RF029	5	hypoxanthine	9	4
TRF	RF029	5	imidazole lactate	9	4
TRF	RF029	5	imidazole propionate	17	12
TRF	RF029	5	indole-3-carboxylic acid	1	-4
TRF	RF029	5	indoleacetate	9	4
TRF	RF029	5	indoleacetylcarnitine*	9	4
TRF	RF029	5	indoleacetylglutamine	9	4
TRF	RF029	5	indolelactate	1	-4
TRF	RF029	5	indolepropionate	13	8
TRF	RF029	5	inosine	5	0
TRF	RF029	5	isobutyrylcarnitine (C4)	9	4
TRF	RF029	5	isobutyrylglycine	5	0
TRF	RF029	5	isocitrate	1	-4
TRF	RF029	5	isoleucine	9	4
TRF	RF029	5	isoleucylglycine	17	12
TRF	RF029	5	isoursodeoxycholate	17	12
TRF	RF029	5	isovalerate (i5:0)	9	4
TRF	RF029	5	isovalerylcarnitine (C5)	9	4
TRF	RF029	5	isovalerylglycine	5	0
TRF	RF029	5	kynurenate	5	0
TRF	RF029	5	kynurenine	9	4
TRF	RF029	5	L-urobilin	9	4
TRF	RF029	5	lactate	1	-4
TRF	RF029	5	lactosyl-N-behenoyl-sphingosine (d18:1/22:0)*	9	4
TRF	RF029	5	lactosyl-N-nervonoyl-sphingosine (d18:1/24:1)*	9	4
TRF	RF029	5	lactosyl-N-palmitoyl-sphingosine (d18:1/16:0)	17	12
TRF	RF029	5	laurate (12:0)	9	4
TRF	RF029	5	laurylcarnitine (C12)	1	-4
TRF	RF029	5	leucine	9	4
TRF	RF029	5	leucylalanine	9	4
TRF	RF029	5	leucylglycine	5	0
TRF	RF029	5	lidocaine	17	12
TRF	RF029	5	lignoceroyl sphingomyelin (d18:1/24:0)	9	4
TRF	RF029	5	lignoceroylcarnitine (C24)*	9	4
TRF	RF029	5	linoleate (18:2n6)	9	4
TRF	RF029	5	linolenate [alpha or gamma; (18:3n3 or 6)]	9	4
TRF	RF029	5	linoleoyl-arachidonoyl-glycerol (18:2/20:4) [1]*	21	-8
TRF	RF029	5	linoleoyl-arachidonoyl-glycerol (18:2/20:4) [2]*	9	4
TRF	RF029	5	linoleoyl-docosahexaenoyl-glycerol (18:2/22:6) [2]*	9	4
TRF	RF029	5	linoleoyl-linolenoyl-glycerol (18:2/18:3) [2]*	9	4
TRF	RF029	5	linoleoyl-linoleoyl-glycerol (18:2/18:2) [1]*	9	4
TRF	RF029	5	linoleoylcarnitine (C18:2)*	9	4
TRF	RF029	5	linoleoylcholine*	9	4
TRF	RF029	5	lysine	9	4
TRF	RF029	5	malate	9	4
TRF	RF029	5	maleate	9	4
TRF	RF029	5	malonate	1	-4
TRF	RF029	5	malonylcarnitine	13	8
TRF	RF029	5	mannitol/sorbitol	13	8
TRF	RF029	5	mannose	1	-4
TRF	RF029	5	margarate (17:0)	9	4
TRF	RF029	5	margaroylcarnitine (C17)*	9	4
TRF	RF029	5	mead acid (20:3n9)	9	4
TRF	RF029	5	methionine	9	4
TRF	RF029	5	methionine sulfone	9	4
TRF	RF029	5	methionine sulfoxide	13	8
TRF	RF029	5	methyl glucopyranoside (alpha + beta)	1	-4
TRF	RF029	5	methyl indole-3-acetate	9	4
TRF	RF029	5	methylmalonate (MMA)	9	4
TRF	RF029	5	methylsuccinate	9	4
TRF	RF029	5	myo-inositol	13	8
TRF	RF029	5	myristate (14:0)	9	4
TRF	RF029	5	myristoleate (14:1n5)	21	-8
TRF	RF029	5	myristoleoylcarnitine (C14:1)*	1	-4
TRF	RF029	5	myristoyl dihydrosphingomyelin (d18:0/14:0)*	21	-8
TRF	RF029	5	myristoylcarnitine (C14)	13	8
TRF	RF029	5	N-(2-furoyl)glycine	5	0
TRF	RF029	5	N-acetyl-1-methylhistidine*	5	0
TRF	RF029	5	N-acetyl-2-aminooctanoate*	1	-4
TRF	RF029	5	N-acetyl-3-methylhistidine*	1	-4
TRF	RF029	5	N-acetyl-aspartyl-glutamate (NAAG)	13	8
TRF	RF029	5	N-acetyl-beta-alanine	21	-8
TRF	RF029	5	N-acetyl-isoputreanine*	9	4
TRF	RF029	5	N-acetylalanine	1	-4
TRF	RF029	5	N-acetylalliin	17	12
TRF	RF029	5	N-acetylarginine	9	4
TRF	RF029	5	N-acetylasparagine	9	4
TRF	RF029	5	N-acetylaspartate (NAA)	17	12
TRF	RF029	5	N-acetylcarnosine	17	12
TRF	RF029	5	N-acetylcitrulline	17	12
TRF	RF029	5	N-acetylglucosamine/N-acetylgalactosamine	9	4
TRF	RF029	5	N-acetylglucosaminylasparagine	9	4
TRF	RF029	5	N-acetylglutamate	17	12
TRF	RF029	5	N-acetylglutamine	5	0
TRF	RF029	5	N-acetylglycine	9	4
TRF	RF029	5	N-acetylhistidine	5	0
TRF	RF029	5	N-acetylisoleucine	5	0
TRF	RF029	5	N-acetylkynurenine (2)	5	0
TRF	RF029	5	N-acetylleucine	5	0
TRF	RF029	5	N-acetylmethionine	17	12
TRF	RF029	5	N-acetylmethionine sulfoxide	9	4
TRF	RF029	5	N-acetylneuraminate	9	4
TRF	RF029	5	N-acetylphenylalanine	9	4
TRF	RF029	5	N-acetylproline	9	4
TRF	RF029	5	N-acetylputrescine	9	4
TRF	RF029	5	N-acetylserine	17	12
TRF	RF029	5	N-acetyltaurine	13	8
TRF	RF029	5	N-acetylthreonine	5	0
TRF	RF029	5	N-acetyltryptophan	17	12
TRF	RF029	5	N-acetyltyrosine	5	0
TRF	RF029	5	N-acetylvaline	9	4
TRF	RF029	5	N-alpha-acetylornithine	5	0
TRF	RF029	5	N-behenoyl-sphingadienine (d18:2/22:0)*	9	4
TRF	RF029	5	N-carbamoylalanine	1	-4
TRF	RF029	5	N-delta-acetylornithine	9	4
TRF	RF029	5	N-ethylglycinexylidide	17	12
TRF	RF029	5	N-formylanthranilic acid	9	4
TRF	RF029	5	N-formylmethionine	21	-8
TRF	RF029	5	N-formylphenylalanine	5	0
TRF	RF029	5	N-linoleoylserine*	9	4
TRF	RF029	5	N-methylalanine	21	-8
TRF	RF029	5	N-methylpipecolate	9	4
TRF	RF029	5	N-methylproline	9	4
TRF	RF029	5	N-oleoylserine	9	4
TRF	RF029	5	N-oleoyltaurine	9	4
TRF	RF029	5	N-palmitoyl-heptadecasphingosine (d17:1/16:0)*	13	8
TRF	RF029	5	N-palmitoyl-sphingadienine (d18:2/16:0)*	13	8
TRF	RF029	5	N-palmitoyl-sphinganine (d18:0/16:0)	13	8
TRF	RF029	5	N-palmitoyl-sphingosine (d18:1/16:0)	9	4
TRF	RF029	5	N-palmitoylglycine	9	4
TRF	RF029	5	N-palmitoylserine	9	4
TRF	RF029	5	N-palmitoyltaurine	5	0
TRF	RF029	5	N-stearoyl-sphingadienine (d18:2/18:0)*	9	4
TRF	RF029	5	N-stearoyl-sphinganine (d18:0/18:0)*	13	8
TRF	RF029	5	N-stearoyl-sphingosine (d18:1/18:0)*	9	4
TRF	RF029	5	N-stearoylserine*	9	4
TRF	RF029	5	N-stearoyltaurine	5	0
TRF	RF029	5	N-trimethyl 5-aminovalerate	9	4
TRF	RF029	5	N1-Methyl-2-pyridone-5-carboxamide	1	-4
TRF	RF029	5	N1-methyladenosine	9	4
TRF	RF029	5	N1-methylinosine	9	4
TRF	RF029	5	N2,N2-dimethylguanosine	9	4
TRF	RF029	5	N6,N6,N6-trimethyllysine	17	12
TRF	RF029	5	N6-acetyllysine	17	12
TRF	RF029	5	N6-carbamoylthreonyladenosine	5	0
TRF	RF029	5	N6-carboxymethyllysine	17	12
TRF	RF029	5	nicotinamide	5	0
TRF	RF029	5	nisinate (24:6n3)	9	4
TRF	RF029	5	nonadecanoate (19:0)	9	4
TRF	RF029	5	O-sulfo-L-tyrosine	21	-8
TRF	RF029	5	octadecadienedioate (C18:2-DC)*	9	4
TRF	RF029	5	octadecanedioate (C18-DC)	21	-8
TRF	RF029	5	octadecanedioylcarnitine (C18-DC)*	13	8
TRF	RF029	5	octadecenedioate (C18:1-DC)*	9	4
TRF	RF029	5	octadecenedioylcarnitine (C18:1-DC)*	9	4
TRF	RF029	5	octanoylcarnitine (C8)	1	-4
TRF	RF029	5	oleate/vaccenate (18:1)	5	0
TRF	RF029	5	oleoyl ethanolamide	5	0
TRF	RF029	5	oleoyl-arachidonoyl-glycerol (18:1/20:4) [1]*	9	4
TRF	RF029	5	oleoyl-arachidonoyl-glycerol (18:1/20:4) [2]*	9	4
TRF	RF029	5	oleoyl-linolenoyl-glycerol (18:1/18:3) [2]*	9	4
TRF	RF029	5	oleoyl-linoleoyl-glycerol (18:1/18:2) [1]	9	4
TRF	RF029	5	oleoyl-linoleoyl-glycerol (18:1/18:2) [2]	9	4
TRF	RF029	5	oleoyl-oleoyl-glycerol (18:1/18:1) [1]*	9	4
TRF	RF029	5	oleoyl-oleoyl-glycerol (18:1/18:1) [2]*	9	4
TRF	RF029	5	oleoylcarnitine (C18:1)	9	4
TRF	RF029	5	oleoylcholine	9	4
TRF	RF029	5	ornithine	9	4
TRF	RF029	5	orotate	9	4
TRF	RF029	5	orotidine	13	8
TRF	RF029	5	oxalate (ethanedioate)	1	-4
TRF	RF029	5	p-cresol sulfate	9	4
TRF	RF029	5	p-cresol-glucuronide*	1	-4
TRF	RF029	5	palmitate (16:0)	5	0
TRF	RF029	5	palmitoleate (16:1n7)	5	0
TRF	RF029	5	palmitoleoyl-arachidonoyl-glycerol (16:1/20:4) [2]*	9	4
TRF	RF029	5	palmitoleoyl-linoleoyl-glycerol (16:1/18:2) [1]*	9	4
TRF	RF029	5	palmitoleoyl-oleoyl-glycerol (16:1/18:1) [2]*	9	4
TRF	RF029	5	palmitoleoylcarnitine (C16:1)*	9	4
TRF	RF029	5	palmitoloelycholine	9	4
TRF	RF029	5	palmitoyl dihydrosphingomyelin (d18:0/16:0)*	9	4
TRF	RF029	5	palmitoyl ethanolamide	5	0
TRF	RF029	5	palmitoyl sphingomyelin (d18:1/16:0)	9	4
TRF	RF029	5	palmitoyl-arachidonoyl-glycerol (16:0/20:4) [1]*	9	4
TRF	RF029	5	palmitoyl-arachidonoyl-glycerol (16:0/20:4) [2]*	9	4
TRF	RF029	5	palmitoyl-linoleoyl-glycerol (16:0/18:2) [1]*	9	4
TRF	RF029	5	palmitoyl-linoleoyl-glycerol (16:0/18:2) [2]*	9	4
TRF	RF029	5	palmitoyl-oleoyl-glycerol (16:0/18:1) [1]*	9	4
TRF	RF029	5	palmitoyl-oleoyl-glycerol (16:0/18:1) [2]*	9	4
TRF	RF029	5	palmitoyl-palmitoyl-glycerol (16:0/16:0) [2]*	9	4
TRF	RF029	5	palmitoylcarnitine (C16)	9	4
TRF	RF029	5	palmitoylcholine	9	4
TRF	RF029	5	pantothenate	5	0
TRF	RF029	5	paraxanthine	9	4
TRF	RF029	5	pelargonate (9:0)	5	0
TRF	RF029	5	pentadecanoate (15:0)	9	4
TRF	RF029	5	perfluorooctanesulfonic acid (PFOS)	5	0
TRF	RF029	5	perfluorooctanoate (PFOA)*	9	4
TRF	RF029	5	phenol sulfate	17	12
TRF	RF029	5	phenylacetylcarnitine	9	4
TRF	RF029	5	phenylacetylglutamine	9	4
TRF	RF029	5	phenylalanine	9	4
TRF	RF029	5	phenylalanylglycine	9	4
TRF	RF029	5	phenyllactate (PLA)	9	4
TRF	RF029	5	phenylpyruvate	9	4
TRF	RF029	5	phosphate	1	-4
TRF	RF029	5	phosphoethanolamine	9	4
TRF	RF029	5	phytanate	9	4
TRF	RF029	5	picolinate	9	4
TRF	RF029	5	pimelate (C7-DC)	5	0
TRF	RF029	5	pimeloylcarnitine/3-methyladipoylcarnitine (C7-DC)	9	4
TRF	RF029	5	pipecolate	9	4
TRF	RF029	5	piperine	21	-8
TRF	RF029	5	pregnanediol-3-glucuronide	5	0
TRF	RF029	5	pregnanolone/allopregnanolone sulfate	1	-4
TRF	RF029	5	pregnenediol disulfate (C21H34O8S2)*	5	0
TRF	RF029	5	pregnenediol sulfate (C21H34O5S)*	5	0
TRF	RF029	5	pregnenolone sulfate	9	4
TRF	RF029	5	pristanate	9	4
TRF	RF029	5	pro-hydroxy-pro	13	8
TRF	RF029	5	proline	9	4
TRF	RF029	5	prolylglycine	17	12
TRF	RF029	5	propionylcarnitine (C3)	9	4
TRF	RF029	5	propionylglycine	13	8
TRF	RF029	5	propyl 4-hydroxybenzoate	9	4
TRF	RF029	5	propyl 4-hydroxybenzoate sulfate	9	4
TRF	RF029	5	pseudouridine	5	0
TRF	RF029	5	pyridoxate	9	4
TRF	RF029	5	pyroglutamine*	9	4
TRF	RF029	5	pyrraline	9	4
TRF	RF029	5	pyruvate	5	0
TRF	RF029	5	quinate	9	4
TRF	RF029	5	quinolinate	9	4
TRF	RF029	5	retinol (Vitamin A)	9	4
TRF	RF029	5	ribitol	13	8
TRF	RF029	5	ribonate	13	8
TRF	RF029	5	ribulonate/xylulonate*	13	8
TRF	RF029	5	S-1-pyrroline-5-carboxylate	17	12
TRF	RF029	5	S-adenosylhomocysteine (SAH)	9	4
TRF	RF029	5	S-allylcysteine	17	12
TRF	RF029	5	S-carboxymethyl-L-cysteine	13	8
TRF	RF029	5	S-methylcysteine	21	-8
TRF	RF029	5	S-methylcysteine sulfoxide	13	8
TRF	RF029	5	S-methylmethionine	9	4
TRF	RF029	5	salicylate	17	12
TRF	RF029	5	sarcosine	9	4
TRF	RF029	5	sebacate (C10-DC)	9	4
TRF	RF029	5	serine	9	4
TRF	RF029	5	serotonin	9	4
TRF	RF029	5	spermidine	9	4
TRF	RF029	5	sphinganine	9	4
TRF	RF029	5	sphinganine-1-phosphate	9	4
TRF	RF029	5	sphingomyelin (d17:1/14:0, d16:1/15:0)*	9	4
TRF	RF029	5	sphingomyelin (d17:1/16:0, d18:1/15:0, d16:1/17:0)*	9	4
TRF	RF029	5	sphingomyelin (d17:2/16:0, d18:2/15:0)*	9	4
TRF	RF029	5	sphingomyelin (d18:0/18:0, d19:0/17:0)*	9	4
TRF	RF029	5	sphingomyelin (d18:0/20:0, d16:0/22:0)*	9	4
TRF	RF029	5	sphingomyelin (d18:1/14:0, d16:1/16:0)*	9	4
TRF	RF029	5	sphingomyelin (d18:1/17:0, d17:1/18:0, d19:1/16:0)	9	4
TRF	RF029	5	sphingomyelin (d18:1/18:1, d18:2/18:0)	9	4
TRF	RF029	5	sphingomyelin (d18:1/19:0, d19:1/18:0)*	9	4
TRF	RF029	5	sphingomyelin (d18:1/20:0, d16:1/22:0)*	9	4
TRF	RF029	5	sphingomyelin (d18:1/20:1, d18:2/20:0)*	9	4
TRF	RF029	5	sphingomyelin (d18:1/20:2, d18:2/20:1, d16:1/22:2)*	9	4
TRF	RF029	5	sphingomyelin (d18:1/21:0, d17:1/22:0, d16:1/23:0)*	9	4
TRF	RF029	5	sphingomyelin (d18:1/22:1, d18:2/22:0, d16:1/24:1)*	9	4
TRF	RF029	5	sphingomyelin (d18:1/22:2, d18:2/22:1, d16:1/24:2)*	9	4
TRF	RF029	5	sphingomyelin (d18:1/24:1, d18:2/24:0)*	9	4
TRF	RF029	5	sphingomyelin (d18:1/25:0, d19:0/24:1, d20:1/23:0, d19:1/24:0)*	9	4
TRF	RF029	5	sphingomyelin (d18:2/14:0, d18:1/14:1)*	9	4
TRF	RF029	5	sphingomyelin (d18:2/16:0, d18:1/16:1)*	17	12
TRF	RF029	5	sphingomyelin (d18:2/18:1)*	17	12
TRF	RF029	5	sphingomyelin (d18:2/21:0, d16:2/23:0)*	9	4
TRF	RF029	5	sphingomyelin (d18:2/23:0, d18:1/23:1, d17:1/24:1)*	9	4
TRF	RF029	5	sphingomyelin (d18:2/23:1)*	9	4
TRF	RF029	5	sphingomyelin (d18:2/24:1, d18:1/24:2)*	9	4
TRF	RF029	5	sphingomyelin (d18:2/24:2)*	9	4
TRF	RF029	5	sphingosine 1-phosphate	9	4
TRF	RF029	5	stachydrine	1	-4
TRF	RF029	5	stearate (18:0)	5	0
TRF	RF029	5	stearidonate (18:4n3)	21	-8
TRF	RF029	5	stearoyl sphingomyelin (d18:1/18:0)	17	12
TRF	RF029	5	stearoyl-arachidonoyl-glycerol (18:0/20:4) [1]*	9	4
TRF	RF029	5	stearoyl-arachidonoyl-glycerol (18:0/20:4) [2]*	9	4
TRF	RF029	5	stearoylcarnitine (C18)	9	4
TRF	RF029	5	stearoylcholine*	9	4
TRF	RF029	5	suberate (C8-DC)	5	0
TRF	RF029	5	suberoylcarnitine (C8-DC)	9	4
TRF	RF029	5	succinate	9	4
TRF	RF029	5	succinimide	9	4
TRF	RF029	5	succinylcarnitine (C4-DC)	9	4
TRF	RF029	5	sulfate*	17	12
TRF	RF029	5	tartarate	17	12
TRF	RF029	5	tartronate (hydroxymalonate)	1	-4
TRF	RF029	5	taurine	9	4
TRF	RF029	5	taurochenodeoxycholate	9	4
TRF	RF029	5	taurocholate	9	4
TRF	RF029	5	taurocholenate sulfate	9	4
TRF	RF029	5	taurodeoxycholate	9	4
TRF	RF029	5	taurolithocholate 3-sulfate	9	4
TRF	RF029	5	tetradecanedioate (C14-DC)	21	-8
TRF	RF029	5	theobromine	1	-4
TRF	RF029	5	theophylline	9	4
TRF	RF029	5	thioproline	17	12
TRF	RF029	5	threonate	13	8
TRF	RF029	5	threonine	9	4
TRF	RF029	5	threonylphenylalanine	9	4
TRF	RF029	5	thymol sulfate	13	8
TRF	RF029	5	thyroxine	9	4
TRF	RF029	5	tiglylcarnitine (C5:1-DC)	9	4
TRF	RF029	5	trans-4-hydroxyproline	17	12
TRF	RF029	5	trans-urocanate	21	-8
TRF	RF029	5	tricosanoyl sphingomyelin (d18:1/23:0)*	9	4
TRF	RF029	5	trigonelline (N'-methylnicotinate)	9	4
TRF	RF029	5	trimethylamine N-oxide	9	4
TRF	RF029	5	tryptophan	9	4
TRF	RF029	5	tryptophan betaine	9	4
TRF	RF029	5	tyramine O-sulfate	1	-4
TRF	RF029	5	tyrosine	9	4
TRF	RF029	5	undecanoate (11:0)	9	4
TRF	RF029	5	uracil	1	-4
TRF	RF029	5	urate	5	0
TRF	RF029	5	urea	9	4
TRF	RF029	5	uridine	5	0
TRF	RF029	5	ursodeoxycholate	17	12
TRF	RF029	5	valine	9	4
TRF	RF029	5	vanillactate	9	4
TRF	RF029	5	vanillylmandelate (VMA)	5	0
TRF	RF029	5	xanthine	9	4
TRF	RF029	5	xanthurenate	5	0
TRF	RF029	5	ximenoylcarnitine (C26:1)*	9	4
TRF	RF141	13	(N(1) + N(8))-acetylspermidine	21	8
TRF	RF141	13	1,2-dilinoleoyl-GPC (18:2/18:2)	13	0
TRF	RF141	13	1,2-dilinoleoyl-GPE (18:2/18:2)*	9	-4
TRF	RF141	13	1,2-dipalmitoyl-GPC (16:0/16:0)	13	0
TRF	RF141	13	1,5-anhydroglucitol (1,5-AG)	13	0
TRF	RF141	13	1,7-dimethylurate	9	-4
TRF	RF141	13	1-(1-enyl-oleoyl)-GPE (P-18:1)*	9	-4
TRF	RF141	13	1-(1-enyl-palmitoyl)-2-arachidonoyl-GPC (P-16:0/20:4)*	1	-12
TRF	RF141	13	1-(1-enyl-palmitoyl)-2-arachidonoyl-GPE (P-16:0/20:4)*	21	8
TRF	RF141	13	1-(1-enyl-palmitoyl)-2-linoleoyl-GPC (P-16:0/18:2)*	1	-12
TRF	RF141	13	1-(1-enyl-palmitoyl)-2-linoleoyl-GPE (P-16:0/18:2)*	17	4
TRF	RF141	13	1-(1-enyl-palmitoyl)-2-oleoyl-GPC (P-16:0/18:1)*	1	-12
TRF	RF141	13	1-(1-enyl-palmitoyl)-2-oleoyl-GPE (P-16:0/18:1)*	17	4
TRF	RF141	13	1-(1-enyl-palmitoyl)-2-palmitoleoyl-GPC (P-16:0/16:1)*	1	-12
TRF	RF141	13	1-(1-enyl-palmitoyl)-2-palmitoyl-GPC (P-16:0/16:0)*	1	-12
TRF	RF141	13	1-(1-enyl-palmitoyl)-GPC (P-16:0)*	9	-4
TRF	RF141	13	1-(1-enyl-palmitoyl)-GPE (P-16:0)*	9	-4
TRF	RF141	13	1-(1-enyl-stearoyl)-2-arachidonoyl-GPE (P-18:0/20:4)*	13	0
TRF	RF141	13	1-(1-enyl-stearoyl)-2-linoleoyl-GPE (P-18:0/18:2)*	13	0
TRF	RF141	13	1-(1-enyl-stearoyl)-2-oleoyl-GPE (P-18:0/18:1)	13	0
TRF	RF141	13	1-(1-enyl-stearoyl)-GPE (P-18:0)*	9	-4
TRF	RF141	13	1-arachidonoyl-GPA (20:4)	13	0
TRF	RF141	13	1-arachidonoyl-GPC (20:4n6)*	9	-4
TRF	RF141	13	1-arachidonoyl-GPE (20:4n6)*	9	-4
TRF	RF141	13	1-arachidonoyl-GPI (20:4)*	13	0
TRF	RF141	13	1-arachidonylglycerol (20:4)	13	0
TRF	RF141	13	1-dihomo-linolenylglycerol (20:3)	13	0
TRF	RF141	13	1-dihomo-linoleoylglycerol (20:2)	13	0
TRF	RF141	13	1-docosahexaenoylglycerol (22:6)	13	0
TRF	RF141	13	1-lignoceroyl-GPC (24:0)	9	-4
TRF	RF141	13	1-linolenoyl-GPC (18:3)*	13	0
TRF	RF141	13	1-linoleoyl-2-arachidonoyl-GPC (18:2/20:4n6)*	13	0
TRF	RF141	13	1-linoleoyl-2-arachidonoyl-GPE (18:2/20:4)*	9	-4
TRF	RF141	13	1-linoleoyl-2-linolenoyl-GPC (18:2/18:3)*	13	0
TRF	RF141	13	1-linoleoyl-GPC (18:2)	13	0
TRF	RF141	13	1-linoleoyl-GPE (18:2)*	9	-4
TRF	RF141	13	1-linoleoyl-GPG (18:2)*	13	0
TRF	RF141	13	1-linoleoyl-GPI (18:2)*	13	0
TRF	RF141	13	1-linoleoylglycerol (18:2)	13	0
TRF	RF141	13	1-margaroylglycerol (17:0)	13	0
TRF	RF141	13	1-methyl-4-imidazoleacetate	17	4
TRF	RF141	13	1-methylhistidine	17	4
TRF	RF141	13	1-methylnicotinamide	21	8
TRF	RF141	13	1-myristoyl-2-arachidonoyl-GPC (14:0/20:4)*	21	8
TRF	RF141	13	1-myristoyl-2-palmitoyl-GPC (14:0/16:0)	17	4
TRF	RF141	13	1-myristoylglycerol (14:0)	13	0
TRF	RF141	13	1-oleoyl-2-arachidonoyl-GPE (18:1/20:4)*	9	-4
TRF	RF141	13	1-oleoyl-2-docosahexaenoyl-GPC (18:1/22:6)*	9	-4
TRF	RF141	13	1-oleoyl-2-linoleoyl-GPE (18:1/18:2)*	9	-4
TRF	RF141	13	1-oleoyl-GPC (18:1)	13	0
TRF	RF141	13	1-oleoyl-GPE (18:1)	9	-4
TRF	RF141	13	1-oleoyl-GPI (18:1)*	13	0
TRF	RF141	13	1-oleoylglycerol (18:1)	13	0
TRF	RF141	13	1-palmitoleoyl-2-linolenoyl-GPC (16:1/18:3)*	13	0
TRF	RF141	13	1-palmitoleoyl-GPC (16:1)*	9	-4
TRF	RF141	13	1-palmitoleoylglycerol (16:1)*	13	0
TRF	RF141	13	1-palmitoyl-2-arachidonoyl-GPC (16:0/20:4n6)	9	-4
TRF	RF141	13	1-palmitoyl-2-arachidonoyl-GPE (16:0/20:4)*	9	-4
TRF	RF141	13	1-palmitoyl-2-arachidonoyl-GPI (16:0/20:4)*	9	-4
TRF	RF141	13	1-palmitoyl-2-dihomo-linolenoyl-GPC (16:0/20:3n3 or 6)*	9	-4
TRF	RF141	13	1-palmitoyl-2-docosahexaenoyl-GPC (16:0/22:6)	9	-4
TRF	RF141	13	1-palmitoyl-2-docosahexaenoyl-GPE (16:0/22:6)*	5	-8
TRF	RF141	13	1-palmitoyl-2-gamma-linolenoyl-GPC (16:0/18:3n6)*	9	-4
TRF	RF141	13	1-palmitoyl-2-linoleoyl-GPC (16:0/18:2)	13	0
TRF	RF141	13	1-palmitoyl-2-linoleoyl-GPE (16:0/18:2)	9	-4
TRF	RF141	13	1-palmitoyl-2-oleoyl-GPC (16:0/18:1)	9	-4
TRF	RF141	13	1-palmitoyl-2-oleoyl-GPE (16:0/18:1)	9	-4
TRF	RF141	13	1-palmitoyl-2-oleoyl-GPI (16:0/18:1)*	9	-4
TRF	RF141	13	1-palmitoyl-2-palmitoleoyl-GPC (16:0/16:1)*	9	-4
TRF	RF141	13	1-palmitoyl-2-stearoyl-GPC (16:0/18:0)	9	-4
TRF	RF141	13	1-palmitoyl-GPA (16:0)	13	0
TRF	RF141	13	1-palmitoyl-GPC (16:0)	9	-4
TRF	RF141	13	1-palmitoyl-GPE (16:0)	9	-4
TRF	RF141	13	1-palmitoyl-GPG (16:0)*	13	0
TRF	RF141	13	1-palmitoyl-GPI (16:0)	13	0
TRF	RF141	13	1-palmitoylglycerol (16:0)	13	0
TRF	RF141	13	1-ribosyl-imidazoleacetate*	17	4
TRF	RF141	13	1-stearoyl-2-arachidonoyl-GPC (18:0/20:4)	9	-4
TRF	RF141	13	1-stearoyl-2-arachidonoyl-GPE (18:0/20:4)	9	-4
TRF	RF141	13	1-stearoyl-2-arachidonoyl-GPI (18:0/20:4)	9	-4
TRF	RF141	13	1-stearoyl-2-docosahexaenoyl-GPC (18:0/22:6)	9	-4
TRF	RF141	13	1-stearoyl-2-docosahexaenoyl-GPE (18:0/22:6)*	9	-4
TRF	RF141	13	1-stearoyl-2-linoleoyl-GPC (18:0/18:2)*	9	-4
TRF	RF141	13	1-stearoyl-2-linoleoyl-GPE (18:0/18:2)*	9	-4
TRF	RF141	13	1-stearoyl-2-linoleoyl-GPI (18:0/18:2)	9	-4
TRF	RF141	13	1-stearoyl-2-oleoyl-GPC (18:0/18:1)	9	-4
TRF	RF141	13	1-stearoyl-2-oleoyl-GPE (18:0/18:1)	9	-4
TRF	RF141	13	1-stearoyl-2-oleoyl-GPI (18:0/18:1)*	13	0
TRF	RF141	13	1-stearoyl-2-oleoyl-GPS (18:0/18:1)	9	-4
TRF	RF141	13	1-stearoyl-GPC (18:0)	9	-4
TRF	RF141	13	1-stearoyl-GPE (18:0)	9	-4
TRF	RF141	13	1-stearoyl-GPI (18:0)	13	0
TRF	RF141	13	10-heptadecenoate (17:1n7)	13	0
TRF	RF141	13	10-nonadecenoate (19:1n9)	17	4
TRF	RF141	13	10-undecenoate (11:1n1)	1	-12
TRF	RF141	13	11-ketoetiocholanolone glucuronide	9	-4
TRF	RF141	13	12,13-DiHOME	9	-4
TRF	RF141	13	12-HETE	9	-4
TRF	RF141	13	12-HHTrE	9	-4
TRF	RF141	13	13-HODE + 9-HODE	9	-4
TRF	RF141	13	13-methylmyristate (i15:0)	13	0
TRF	RF141	13	15-methylpalmitate (i17:0)	13	0
TRF	RF141	13	16-hydroxypalmitate	9	-4
TRF	RF141	13	16a-hydroxy DHEA 3-sulfate	9	-4
TRF	RF141	13	17-methylstearate (i19:0)	13	0
TRF	RF141	13	17alpha-hydroxypregnanolone glucuronide	1	-12
TRF	RF141	13	1H-indole-7-acetic acid	21	8
TRF	RF141	13	2'-deoxyuridine	1	-12
TRF	RF141	13	2'-O-methylcytidine	21	8
TRF	RF141	13	2'-O-methyluridine	21	8
TRF	RF141	13	2,3-dihydroxy-2-methylbutyrate	17	4
TRF	RF141	13	2,3-dihydroxyisovalerate	9	-4
TRF	RF141	13	2-aminoadipate	9	-4
TRF	RF141	13	2-aminobutyrate	21	8
TRF	RF141	13	2-aminoheptanoate	17	4
TRF	RF141	13	2-aminooctanoate	17	4
TRF	RF141	13	2-aminophenol sulfate	17	4
TRF	RF141	13	2-arachidonoylglycerol (20:4)	13	0
TRF	RF141	13	2-hydroxy-3-methylvalerate	9	-4
TRF	RF141	13	2-hydroxybehenate	9	-4
TRF	RF141	13	2-hydroxybutyrate/2-hydroxyisobutyrate	9	-4
TRF	RF141	13	2-hydroxydecanoate	9	-4
TRF	RF141	13	2-hydroxyglutarate	9	-4
TRF	RF141	13	2-hydroxyhippurate (salicylurate)	1	-12
TRF	RF141	13	2-hydroxylaurate	9	-4
TRF	RF141	13	2-hydroxynervonate*	13	0
TRF	RF141	13	2-hydroxyoctanoate	9	-4
TRF	RF141	13	2-hydroxypalmitate	13	0
TRF	RF141	13	2-hydroxyphenylacetate	17	4
TRF	RF141	13	2-hydroxystearate	13	0
TRF	RF141	13	2-isopropylmalate	9	-4
TRF	RF141	13	2-keto-3-deoxy-gluconate	17	4
TRF	RF141	13	2-linoleoylglycerol (18:2)	13	0
TRF	RF141	13	2-methylbutyrylcarnitine (C5)	13	0
TRF	RF141	13	2-methylbutyrylglycine	13	0
TRF	RF141	13	2-methylcitrate/homocitrate	9	-4
TRF	RF141	13	2-methylserine	21	8
TRF	RF141	13	2-oleoylglycerol (18:1)	9	-4
TRF	RF141	13	2-oxoarginine*	13	0
TRF	RF141	13	2-palmitoyl-GPC (16:0)*	13	0
TRF	RF141	13	2-palmitoylglycerol (16:0)	13	0
TRF	RF141	13	2-piperidinone	21	8
TRF	RF141	13	2-pyrrolidinone	21	8
TRF	RF141	13	2-stearoyl-GPE (18:0)*	13	0
TRF	RF141	13	21-hydroxypregnenolone disulfate	1	-12
TRF	RF141	13	3,7-dimethylurate	1	-12
TRF	RF141	13	3-(4-hydroxyphenyl)lactate	21	8
TRF	RF141	13	3-aminoisobutyrate	9	-4
TRF	RF141	13	3-carboxy-4-methyl-5-pentyl-2-furanpropionate (3-Cmpfp)**	13	0
TRF	RF141	13	3-carboxy-4-methyl-5-propyl-2-furanpropanoate (CMPF)	9	-4
TRF	RF141	13	3-hydroxy-2-ethylpropionate	21	8
TRF	RF141	13	3-hydroxy-3-methylglutarate	13	0
TRF	RF141	13	3-hydroxyadipate*	1	-12
TRF	RF141	13	3-hydroxybutyrate (BHBA)	9	-4
TRF	RF141	13	3-hydroxybutyroylglycine**	5	-8
TRF	RF141	13	3-hydroxybutyrylcarnitine (1)	5	-8
TRF	RF141	13	3-hydroxybutyrylcarnitine (2)	1	-12
TRF	RF141	13	3-hydroxydecanoate	1	-12
TRF	RF141	13	3-hydroxyhexanoate	9	-4
TRF	RF141	13	3-hydroxyhippurate	9	-4
TRF	RF141	13	3-hydroxyisobutyrate	13	0
TRF	RF141	13	3-hydroxylaurate	1	-12
TRF	RF141	13	3-hydroxyoctanoate	9	-4
TRF	RF141	13	3-hydroxyoleate*	1	-12
TRF	RF141	13	3-hydroxypyridine sulfate	1	-12
TRF	RF141	13	3-hydroxysebacate	9	-4
TRF	RF141	13	3-hydroxystearate	13	0
TRF	RF141	13	3-indoxyl sulfate	21	8
TRF	RF141	13	3-methoxytyrosine	5	-8
TRF	RF141	13	3-methyl catechol sulfate (1)	1	-12
TRF	RF141	13	3-methyl-2-oxobutyrate	17	4
TRF	RF141	13	3-methyl-2-oxovalerate	9	-4
TRF	RF141	13	3-methyladipate	9	-4
TRF	RF141	13	3-methylcytidine	13	0
TRF	RF141	13	3-methylglutaconate	17	4
TRF	RF141	13	3-methylglutarylcarnitine (2)	1	-12
TRF	RF141	13	3-methylhistidine	17	4
TRF	RF141	13	3-methylxanthine	1	-12
TRF	RF141	13	3-phenylpropionate (hydrocinnamate)	13	0
TRF	RF141	13	3-sulfo-L-alanine	5	-8
TRF	RF141	13	3-ureidopropionate	9	-4
TRF	RF141	13	3beta,7alpha-dihydroxy-5-cholestenoate	13	0
TRF	RF141	13	3beta-hydroxy-5-cholestenoate	13	0
TRF	RF141	13	4-acetamidobutanoate	9	-4
TRF	RF141	13	4-allylphenol sulfate	1	-12
TRF	RF141	13	4-cholesten-3-one	9	-4
TRF	RF141	13	4-ethylphenylsulfate	17	4
TRF	RF141	13	4-guanidinobutanoate	13	0
TRF	RF141	13	4-hydroxybenzoate	1	-12
TRF	RF141	13	4-hydroxychlorothalonil	13	0
TRF	RF141	13	4-hydroxycoumarin	1	-12
TRF	RF141	13	4-hydroxyglutamate	13	0
TRF	RF141	13	4-hydroxyhippurate	9	-4
TRF	RF141	13	4-hydroxyphenylacetylglutamine	13	0
TRF	RF141	13	4-hydroxyphenylpyruvate	21	8
TRF	RF141	13	4-methyl-2-oxopentanoate	9	-4
TRF	RF141	13	4-methylcatechol sulfate	9	-4
TRF	RF141	13	4-vinylphenol sulfate	9	-4
TRF	RF141	13	5,6-dihydrothymine	21	8
TRF	RF141	13	5,6-dihydrouridine	1	-12
TRF	RF141	13	5-(galactosylhydroxy)-L-lysine	17	4
TRF	RF141	13	5-acetylamino-6-amino-3-methyluracil	9	-4
TRF	RF141	13	5-aminovalerate	17	4
TRF	RF141	13	5-bromotryptophan	13	0
TRF	RF141	13	5-dodecenoate (12:1n7)	1	-12
TRF	RF141	13	5-dodecenoylcarnitine (C12:1)	1	-12
TRF	RF141	13	5-hydroxyhexanoate	17	4
TRF	RF141	13	5-hydroxyindoleacetate	17	4
TRF	RF141	13	5-hydroxylysine	13	0
TRF	RF141	13	5-methylthioadenosine (MTA)	13	0
TRF	RF141	13	5-methylthioribose**	17	4
TRF	RF141	13	5-methyluridine (ribothymidine)	17	4
TRF	RF141	13	5-oxoproline	5	-8
TRF	RF141	13	5alpha-androstan-3alpha,17alpha-diol monosulfate	13	0
TRF	RF141	13	5alpha-androstan-3alpha,17beta-diol 17-glucuronide	5	-8
TRF	RF141	13	5alpha-androstan-3alpha,17beta-diol disulfate	1	-12
TRF	RF141	13	5alpha-androstan-3alpha,17beta-diol monosulfate (1)	13	0
TRF	RF141	13	5alpha-androstan-3alpha,17beta-diol monosulfate (2)	9	-4
TRF	RF141	13	5alpha-androstan-3beta,17alpha-diol disulfate	9	-4
TRF	RF141	13	5alpha-androstan-3beta,17beta-diol disulfate	21	8
TRF	RF141	13	5alpha-androstan-3beta,17beta-diol monosulfate (2)	9	-4
TRF	RF141	13	5alpha-pregnan-3beta,20alpha-diol disulfate	9	-4
TRF	RF141	13	5alpha-pregnan-3beta,20alpha-diol monosulfate (2)	13	0
TRF	RF141	13	5alpha-pregnan-3beta,20beta-diol monosulfate (1)	13	0
TRF	RF141	13	6-hydroxyindole sulfate	17	4
TRF	RF141	13	6-oxopiperidine-2-carboxylate	9	-4
TRF	RF141	13	7-alpha-hydroxy-3-oxo-4-cholestenoate (7-Hoca)	21	8
TRF	RF141	13	7-methylguanine	9	-4
TRF	RF141	13	7-methylxanthine	1	-12
TRF	RF141	13	9,10-DiHOME	9	-4
TRF	RF141	13	9-hydroxystearate	17	4
TRF	RF141	13	acetylcarnitine (C2)	1	-12
TRF	RF141	13	acisoga	1	-12
TRF	RF141	13	aconitate [cis or trans]	13	0
TRF	RF141	13	adenine	13	0
TRF	RF141	13	adenosine	9	-4
TRF	RF141	13	adenosine 3',5'-cyclic monophosphate (cAMP)	13	0
TRF	RF141	13	adenosine 5'-monophosphate (AMP)	9	-4
TRF	RF141	13	adipoylcarnitine (C6-DC)	13	0
TRF	RF141	13	adrenate (22:4n6)	13	0
TRF	RF141	13	alanine	21	8
TRF	RF141	13	allantoin	17	4
TRF	RF141	13	alpha-hydroxyisocaproate	21	8
TRF	RF141	13	alpha-hydroxyisovalerate	1	-12
TRF	RF141	13	alpha-ketobutyrate	9	-4
TRF	RF141	13	alpha-ketoglutaramate**	5	-8
TRF	RF141	13	alpha-ketoglutarate	13	0
TRF	RF141	13	alpha-tocopherol	9	-4
TRF	RF141	13	andro steroid monosulfate C19H28O6S (1)*	5	-8
TRF	RF141	13	androstenediol (3alpha, 17alpha) monosulfate (2)	1	-12
TRF	RF141	13	androstenediol (3alpha, 17alpha) monosulfate (3)	13	0
TRF	RF141	13	androstenediol (3beta,17beta) disulfate (1)	1	-12
TRF	RF141	13	androstenediol (3beta,17beta) disulfate (2)	13	0
TRF	RF141	13	androstenediol (3beta,17beta) monosulfate (1)	13	0
TRF	RF141	13	androstenediol (3beta,17beta) monosulfate (2)	13	0
TRF	RF141	13	androsterone glucuronide	1	-12
TRF	RF141	13	androsterone sulfate	13	0
TRF	RF141	13	arabitol/xylitol	1	-12
TRF	RF141	13	arabonate/xylonate	13	0
TRF	RF141	13	arachidate (20:0)	13	0
TRF	RF141	13	arachidonate (20:4n6)	13	0
TRF	RF141	13	arachidonoylcarnitine (C20:4)	1	-12
TRF	RF141	13	arachidonoylcholine	9	-4
TRF	RF141	13	arachidoylcarnitine (C20)*	9	-4
TRF	RF141	13	argininate*	21	8
TRF	RF141	13	arginine	5	-8
TRF	RF141	13	asparagine	5	-8
TRF	RF141	13	aspartate	9	-4
TRF	RF141	13	azelate (C9-DC)	9	-4
TRF	RF141	13	behenoyl dihydrosphingomyelin (d18:0/22:0)*	9	-4
TRF	RF141	13	behenoyl sphingomyelin (d18:1/22:0)*	9	-4
TRF	RF141	13	behenoylcarnitine (C22)*	9	-4
TRF	RF141	13	benzoate	21	8
TRF	RF141	13	beta-alanine	13	0
TRF	RF141	13	beta-citrylglutamate	13	0
TRF	RF141	13	beta-cryptoxanthin	21	8
TRF	RF141	13	beta-hydroxyisovalerate	13	0
TRF	RF141	13	beta-sitosterol	21	8
TRF	RF141	13	betaine	21	8
TRF	RF141	13	betonicine	9	-4
TRF	RF141	13	bilirubin (E,E)*	1	-12
TRF	RF141	13	bilirubin (E,Z or Z,E)*	1	-12
TRF	RF141	13	bilirubin (Z,Z)	1	-12
TRF	RF141	13	biliverdin	1	-12
TRF	RF141	13	bisphenol A	13	0
TRF	RF141	13	butyrylcarnitine (C4)	13	0
TRF	RF141	13	C-glycosyltryptophan	1	-12
TRF	RF141	13	campesterol	9	-4
TRF	RF141	13	caprate (10:0)	9	-4
TRF	RF141	13	caprylate (8:0)	9	-4
TRF	RF141	13	carboxyethyl-GABA	13	0
TRF	RF141	13	carnitine	21	8
TRF	RF141	13	carotene diol (1)	17	4
TRF	RF141	13	carotene diol (2)	17	4
TRF	RF141	13	carotene diol (3)	21	8
TRF	RF141	13	catechol sulfate	1	-12
TRF	RF141	13	ceramide (d16:1/24:1, d18:1/22:1)*	1	-12
TRF	RF141	13	ceramide (d18:1/14:0, d16:1/16:0)*	17	4
TRF	RF141	13	ceramide (d18:1/17:0, d17:1/18:0)*	13	0
TRF	RF141	13	ceramide (d18:1/20:0, d16:1/22:0, d20:1/18:0)*	9	-4
TRF	RF141	13	ceramide (d18:2/24:1, d18:1/24:2)*	1	-12
TRF	RF141	13	cerotoylcarnitine (C26)*	9	-4
TRF	RF141	13	chenodeoxycholate	17	4
TRF	RF141	13	cholate	17	4
TRF	RF141	13	cholesterol	9	-4
TRF	RF141	13	choline	21	8
TRF	RF141	13	choline phosphate	9	-4
TRF	RF141	13	cinnamoylglycine	17	4
TRF	RF141	13	cis-4-decenoylcarnitine (C10:1)	1	-12
TRF	RF141	13	citrate	1	-12
TRF	RF141	13	citrulline	17	4
TRF	RF141	13	corticosterone	13	0
TRF	RF141	13	cortisone	1	-12
TRF	RF141	13	creatine	13	0
TRF	RF141	13	creatinine	21	8
TRF	RF141	13	cys-gly, oxidized	21	8
TRF	RF141	13	cystathionine	13	0
TRF	RF141	13	cysteine	13	0
TRF	RF141	13	cysteine s-sulfate	5	-8
TRF	RF141	13	cysteine sulfinic acid	9	-4
TRF	RF141	13	cysteine-glutathione disulfide	5	-8
TRF	RF141	13	cysteinylglycine	13	0
TRF	RF141	13	cysteinylglycine disulfide*	5	-8
TRF	RF141	13	cystine	9	-4
TRF	RF141	13	cytidine	5	-8
TRF	RF141	13	decanoylcarnitine (C10)	1	-12
TRF	RF141	13	dehydroisoandrosterone sulfate (DHEA-S)	13	0
TRF	RF141	13	deoxycarnitine	21	8
TRF	RF141	13	deoxycholate	17	4
TRF	RF141	13	diacylglycerol (14:0/18:1, 16:0/16:1) [1]*	9	-4
TRF	RF141	13	diacylglycerol (14:0/18:1, 16:0/16:1) [2]*	9	-4
TRF	RF141	13	diacylglycerol (16:1/18:2 [2], 16:0/18:3 [1])*	9	-4
TRF	RF141	13	dihomo-linoleate (20:2n6)	13	0
TRF	RF141	13	dihomo-linolenate (20:3n3 or n6)	13	0
TRF	RF141	13	dihomo-linolenoyl-choline	9	-4
TRF	RF141	13	dihomo-linolenoylcarnitine (C20:3n3 or 6)*	1	-12
TRF	RF141	13	dihomo-linoleoylcarnitine (C20:2)*	1	-12
TRF	RF141	13	dihydroorotate	17	4
TRF	RF141	13	dimethylarginine (SDMA + ADMA)	21	8
TRF	RF141	13	dimethylglycine	13	0
TRF	RF141	13	docosadienoate (22:2n6)	13	0
TRF	RF141	13	docosadioate (C22-DC)	13	0
TRF	RF141	13	docosahexaenoate (DHA; 22:6n3)	13	0
TRF	RF141	13	docosahexaenoylcholine	9	-4
TRF	RF141	13	docosapentaenoate (n3 DPA; 22:5n3)	13	0
TRF	RF141	13	docosapentaenoate (n6 DPA; 22:5n6)	13	0
TRF	RF141	13	dodecadienoate (12:2)*	1	-12
TRF	RF141	13	dodecanedioate (C12-DC)	9	-4
TRF	RF141	13	dodecenedioate (C12:1-DC)*	17	4
TRF	RF141	13	dopamine 3-O-sulfate	9	-4
TRF	RF141	13	ectoine	17	4
TRF	RF141	13	eicosanodioate (C20-DC)	9	-4
TRF	RF141	13	eicosapentaenoate (EPA; 20:5n3)	13	0
TRF	RF141	13	eicosenoate (20:1)	9	-4
TRF	RF141	13	eicosenoylcarnitine (C20:1)*	9	-4
TRF	RF141	13	epiandrosterone sulfate	13	0
TRF	RF141	13	ergothioneine	9	-4
TRF	RF141	13	erucate (22:1n9)	9	-4
TRF	RF141	13	erythritol	1	-12
TRF	RF141	13	erythronate*	13	0
TRF	RF141	13	ethylmalonate	1	-12
TRF	RF141	13	etiocholanolone glucuronide	1	-12
TRF	RF141	13	Fibrinopeptide A (5-16)*	17	4
TRF	RF141	13	Fibrinopeptide A (7-16)*	17	4
TRF	RF141	13	Fibrinopeptide A*	1	-12
TRF	RF141	13	Fibrinopeptide A, des-ala(1)*	9	-4
TRF	RF141	13	Fibrinopeptide A, phosphono-ser(3)*	1	-12
TRF	RF141	13	formiminoglutamate	9	-4
TRF	RF141	13	fructose	21	8
TRF	RF141	13	fumarate	13	0
TRF	RF141	13	galactonate	9	-4
TRF	RF141	13	gamma-CEHC	9	-4
TRF	RF141	13	gamma-glutamyl-2-aminobutyrate	17	4
TRF	RF141	13	gamma-glutamyl-alpha-lysine	5	-8
TRF	RF141	13	gamma-glutamyl-epsilon-lysine	9	-4
TRF	RF141	13	gamma-glutamylalanine	1	-12
TRF	RF141	13	gamma-glutamylcitrulline*	17	4
TRF	RF141	13	gamma-glutamylglutamate	9	-4
TRF	RF141	13	gamma-glutamylglutamine	21	8
TRF	RF141	13	gamma-glutamylglycine	17	4
TRF	RF141	13	gamma-glutamylhistidine	9	-4
TRF	RF141	13	gamma-glutamylisoleucine*	9	-4
TRF	RF141	13	gamma-glutamylleucine	9	-4
TRF	RF141	13	gamma-glutamylmethionine	5	-8
TRF	RF141	13	gamma-glutamylphenylalanine	9	-4
TRF	RF141	13	gamma-glutamylserine	5	-8
TRF	RF141	13	gamma-glutamylthreonine	17	4
TRF	RF141	13	gamma-glutamyltryptophan	21	8
TRF	RF141	13	gamma-glutamyltyrosine	9	-4
TRF	RF141	13	gamma-glutamylvaline	17	4
TRF	RF141	13	gamma-tocopherol/beta-tocopherol	9	-4
TRF	RF141	13	gentisate	1	-12
TRF	RF141	13	gluconate	13	0
TRF	RF141	13	glucose	21	8
TRF	RF141	13	glucuronate	13	0
TRF	RF141	13	glucuronide of C10H18O2 (7)*	13	0
TRF	RF141	13	glucuronide of C12H22O4 (1)*	9	-4
TRF	RF141	13	glutamate	9	-4
TRF	RF141	13	glutamine	21	8
TRF	RF141	13	glutarate (C5-DC)	1	-12
TRF	RF141	13	glutarylcarnitine (C5-DC)	21	8
TRF	RF141	13	glycerate	13	0
TRF	RF141	13	glycerol	13	0
TRF	RF141	13	glycerol 3-phosphate	9	-4
TRF	RF141	13	glycerophosphoethanolamine	13	0
TRF	RF141	13	glycerophosphoinositol*	13	0
TRF	RF141	13	glycerophosphorylcholine (GPC)	9	-4
TRF	RF141	13	glycerophosphoserine*	9	-4
TRF	RF141	13	glycine	13	0
TRF	RF141	13	glyco-beta-muricholate**	9	-4
TRF	RF141	13	glycochenodeoxycholate	13	0
TRF	RF141	13	glycochenodeoxycholate glucuronide (1)	9	-4
TRF	RF141	13	glycochenodeoxycholate sulfate	9	-4
TRF	RF141	13	glycocholate	9	-4
TRF	RF141	13	glycocholenate sulfate*	21	8
TRF	RF141	13	glycodeoxycholate	13	0
TRF	RF141	13	glycodeoxycholate sulfate	13	0
TRF	RF141	13	glycohyocholate	9	-4
TRF	RF141	13	glycolithocholate	13	0
TRF	RF141	13	glycolithocholate sulfate*	9	-4
TRF	RF141	13	glycosyl ceramide (d18:1/20:0, d16:1/22:0)*	9	-4
TRF	RF141	13	glycosyl ceramide (d18:1/23:1, d17:1/24:1)*	9	-4
TRF	RF141	13	glycosyl ceramide (d18:2/24:1, d18:1/24:2)*	9	-4
TRF	RF141	13	glycosyl-N-(2-hydroxynervonoyl)-sphingosine (d18:1/24:1(2OH))*	9	-4
TRF	RF141	13	glycosyl-N-behenoyl-sphingadienine (d18:2/22:0)*	13	0
TRF	RF141	13	glycosyl-N-nervonoyl-sphingosine (d18:1/24:1)*	9	-4
TRF	RF141	13	glycosyl-N-palmitoyl-sphingosine (d18:1/16:0)	9	-4
TRF	RF141	13	glycosyl-N-stearoyl-sphingosine (d18:1/18:0)	9	-4
TRF	RF141	13	glycoursodeoxycholate	9	-4
TRF	RF141	13	guaiacol sulfate	1	-12
TRF	RF141	13	guanidinoacetate	17	4
TRF	RF141	13	guanidinosuccinate	5	-8
TRF	RF141	13	guanine	9	-4
TRF	RF141	13	guanosine	1	-12
TRF	RF141	13	gulonate*	13	0
TRF	RF141	13	heptanoate (7:0)	5	-8
TRF	RF141	13	heptenedioate (C7:1-DC)*	1	-12
TRF	RF141	13	hexadecadienoate (16:2n6)	17	4
TRF	RF141	13	hexadecanedioate (C16-DC)	9	-4
TRF	RF141	13	hexadecenedioate (C16:1-DC)*	9	-4
TRF	RF141	13	hexanoylcarnitine (C6)	13	0
TRF	RF141	13	hexanoylglutamine	9	-4
TRF	RF141	13	hippurate	13	0
TRF	RF141	13	histidine	5	-8
TRF	RF141	13	homoarginine	21	8
TRF	RF141	13	homocitrulline	13	0
TRF	RF141	13	homostachydrine*	9	-4
TRF	RF141	13	hydantoin-5-propionic acid	13	0
TRF	RF141	13	hydroquinone sulfate	9	-4
TRF	RF141	13	hydroxy-CMPF*	9	-4
TRF	RF141	13	hydroxyasparagine**	21	8
TRF	RF141	13	hyocholate	17	4
TRF	RF141	13	hypotaurine	13	0
TRF	RF141	13	hypoxanthine	21	8
TRF	RF141	13	imidazole lactate	13	0
TRF	RF141	13	imidazole propionate	13	0
TRF	RF141	13	indole-3-carboxylic acid	1	-12
TRF	RF141	13	indoleacetate	13	0
TRF	RF141	13	indoleacetylcarnitine*	21	8
TRF	RF141	13	indoleacetylglutamine	21	8
TRF	RF141	13	indolelactate	1	-12
TRF	RF141	13	indolepropionate	21	8
TRF	RF141	13	inosine	1	-12
TRF	RF141	13	isobutyrylcarnitine (C4)	13	0
TRF	RF141	13	isobutyrylglycine	13	0
TRF	RF141	13	isocitrate	13	0
TRF	RF141	13	isoleucine	9	-4
TRF	RF141	13	isoleucylglycine	17	4
TRF	RF141	13	isoursodeoxycholate	1	-12
TRF	RF141	13	isovalerate (i5:0)	9	-4
TRF	RF141	13	isovalerylcarnitine (C5)	13	0
TRF	RF141	13	isovalerylglycine	13	0
TRF	RF141	13	kynurenate	1	-12
TRF	RF141	13	kynurenine	9	-4
TRF	RF141	13	L-urobilin	17	4
TRF	RF141	13	lactate	13	0
TRF	RF141	13	lactosyl-N-behenoyl-sphingosine (d18:1/22:0)*	9	-4
TRF	RF141	13	lactosyl-N-nervonoyl-sphingosine (d18:1/24:1)*	9	-4
TRF	RF141	13	lactosyl-N-palmitoyl-sphingosine (d18:1/16:0)	9	-4
TRF	RF141	13	laurate (12:0)	9	-4
TRF	RF141	13	laurylcarnitine (C12)	1	-12
TRF	RF141	13	leucine	9	-4
TRF	RF141	13	leucylalanine	17	4
TRF	RF141	13	leucylglycine	17	4
TRF	RF141	13	lidocaine	13	0
TRF	RF141	13	lignoceroyl sphingomyelin (d18:1/24:0)	9	-4
TRF	RF141	13	lignoceroylcarnitine (C24)*	13	0
TRF	RF141	13	linoleate (18:2n6)	13	0
TRF	RF141	13	linolenate [alpha or gamma; (18:3n3 or 6)]	17	4
TRF	RF141	13	linoleoyl-arachidonoyl-glycerol (18:2/20:4) [1]*	9	-4
TRF	RF141	13	linoleoyl-arachidonoyl-glycerol (18:2/20:4) [2]*	9	-4
TRF	RF141	13	linoleoyl-docosahexaenoyl-glycerol (18:2/22:6) [2]*	9	-4
TRF	RF141	13	linoleoyl-linolenoyl-glycerol (18:2/18:3) [2]*	9	-4
TRF	RF141	13	linoleoyl-linoleoyl-glycerol (18:2/18:2) [1]*	9	-4
TRF	RF141	13	linoleoylcarnitine (C18:2)*	1	-12
TRF	RF141	13	linoleoylcholine*	9	-4
TRF	RF141	13	lysine	5	-8
TRF	RF141	13	malate	13	0
TRF	RF141	13	maleate	1	-12
TRF	RF141	13	malonate	17	4
TRF	RF141	13	malonylcarnitine	21	8
TRF	RF141	13	mannitol/sorbitol	13	0
TRF	RF141	13	mannose	21	8
TRF	RF141	13	margarate (17:0)	13	0
TRF	RF141	13	margaroylcarnitine (C17)*	1	-12
TRF	RF141	13	mead acid (20:3n9)	13	0
TRF	RF141	13	methionine	5	-8
TRF	RF141	13	methionine sulfone	9	-4
TRF	RF141	13	methionine sulfoxide	13	0
TRF	RF141	13	methyl glucopyranoside (alpha + beta)	17	4
TRF	RF141	13	methyl indole-3-acetate	9	-4
TRF	RF141	13	methylmalonate (MMA)	13	0
TRF	RF141	13	methylsuccinate	13	0
TRF	RF141	13	myo-inositol	13	0
TRF	RF141	13	myristate (14:0)	13	0
TRF	RF141	13	myristoleate (14:1n5)	17	4
TRF	RF141	13	myristoleoylcarnitine (C14:1)*	1	-12
TRF	RF141	13	myristoyl dihydrosphingomyelin (d18:0/14:0)*	13	0
TRF	RF141	13	myristoylcarnitine (C14)	1	-12
TRF	RF141	13	N-(2-furoyl)glycine	1	-12
TRF	RF141	13	N-acetyl-1-methylhistidine*	1	-12
TRF	RF141	13	N-acetyl-2-aminooctanoate*	1	-12
TRF	RF141	13	N-acetyl-3-methylhistidine*	21	8
TRF	RF141	13	N-acetyl-aspartyl-glutamate (NAAG)	9	-4
TRF	RF141	13	N-acetyl-beta-alanine	1	-12
TRF	RF141	13	N-acetyl-isoputreanine*	5	-8
TRF	RF141	13	N-acetylalanine	21	8
TRF	RF141	13	N-acetylalliin	21	8
TRF	RF141	13	N-acetylarginine	9	-4
TRF	RF141	13	N-acetylasparagine	21	8
TRF	RF141	13	N-acetylaspartate (NAA)	17	4
TRF	RF141	13	N-acetylcarnosine	17	4
TRF	RF141	13	N-acetylcitrulline	13	0
TRF	RF141	13	N-acetylglucosamine/N-acetylgalactosamine	13	0
TRF	RF141	13	N-acetylglucosaminylasparagine	1	-12
TRF	RF141	13	N-acetylglutamate	17	4
TRF	RF141	13	N-acetylglutamine	9	-4
TRF	RF141	13	N-acetylglycine	9	-4
TRF	RF141	13	N-acetylhistidine	5	-8
TRF	RF141	13	N-acetylisoleucine	17	4
TRF	RF141	13	N-acetylkynurenine (2)	1	-12
TRF	RF141	13	N-acetylleucine	9	-4
TRF	RF141	13	N-acetylmethionine	17	4
TRF	RF141	13	N-acetylmethionine sulfoxide	13	0
TRF	RF141	13	N-acetylneuraminate	9	-4
TRF	RF141	13	N-acetylphenylalanine	1	-12
TRF	RF141	13	N-acetylproline	13	0
TRF	RF141	13	N-acetylputrescine	9	-4
TRF	RF141	13	N-acetylserine	1	-12
TRF	RF141	13	N-acetyltaurine	17	4
TRF	RF141	13	N-acetylthreonine	13	0
TRF	RF141	13	N-acetyltryptophan	1	-12
TRF	RF141	13	N-acetyltyrosine	1	-12
TRF	RF141	13	N-acetylvaline	17	4
TRF	RF141	13	N-alpha-acetylornithine	5	-8
TRF	RF141	13	N-behenoyl-sphingadienine (d18:2/22:0)*	9	-4
TRF	RF141	13	N-carbamoylalanine	21	8
TRF	RF141	13	N-delta-acetylornithine	9	-4
TRF	RF141	13	N-ethylglycinexylidide	21	8
TRF	RF141	13	N-formylanthranilic acid	17	4
TRF	RF141	13	N-formylmethionine	17	4
TRF	RF141	13	N-formylphenylalanine	1	-12
TRF	RF141	13	N-linoleoylserine*	13	0
TRF	RF141	13	N-methylalanine	21	8
TRF	RF141	13	N-methylpipecolate	1	-12
TRF	RF141	13	N-methylproline	13	0
TRF	RF141	13	N-oleoylserine	13	0
TRF	RF141	13	N-oleoyltaurine	13	0
TRF	RF141	13	N-palmitoyl-heptadecasphingosine (d17:1/16:0)*	9	-4
TRF	RF141	13	N-palmitoyl-sphingadienine (d18:2/16:0)*	17	4
TRF	RF141	13	N-palmitoyl-sphinganine (d18:0/16:0)	13	0
TRF	RF141	13	N-palmitoyl-sphingosine (d18:1/16:0)	9	-4
TRF	RF141	13	N-palmitoylglycine	13	0
TRF	RF141	13	N-palmitoylserine	13	0
TRF	RF141	13	N-palmitoyltaurine	13	0
TRF	RF141	13	N-stearoyl-sphingadienine (d18:2/18:0)*	1	-12
TRF	RF141	13	N-stearoyl-sphinganine (d18:0/18:0)*	13	0
TRF	RF141	13	N-stearoyl-sphingosine (d18:1/18:0)*	9	-4
TRF	RF141	13	N-stearoylserine*	13	0
TRF	RF141	13	N-stearoyltaurine	13	0
TRF	RF141	13	N-trimethyl 5-aminovalerate	13	0
TRF	RF141	13	N1-Methyl-2-pyridone-5-carboxamide	5	-8
TRF	RF141	13	N1-methyladenosine	21	8
TRF	RF141	13	N1-methylinosine	17	4
TRF	RF141	13	N2,N2-dimethylguanosine	21	8
TRF	RF141	13	N6,N6,N6-trimethyllysine	21	8
TRF	RF141	13	N6-acetyllysine	9	-4
TRF	RF141	13	N6-carbamoylthreonyladenosine	17	4
TRF	RF141	13	N6-carboxymethyllysine	13	0
TRF	RF141	13	nicotinamide	21	8
TRF	RF141	13	nisinate (24:6n3)	1	-12
TRF	RF141	13	nonadecanoate (19:0)	13	0
TRF	RF141	13	O-sulfo-L-tyrosine	1	-12
TRF	RF141	13	octadecadienedioate (C18:2-DC)*	9	-4
TRF	RF141	13	octadecanedioate (C18-DC)	13	0
TRF	RF141	13	octadecanedioylcarnitine (C18-DC)*	13	0
TRF	RF141	13	octadecenedioate (C18:1-DC)*	9	-4
TRF	RF141	13	octadecenedioylcarnitine (C18:1-DC)*	9	-4
TRF	RF141	13	octanoylcarnitine (C8)	1	-12
TRF	RF141	13	oleate/vaccenate (18:1)	9	-4
TRF	RF141	13	oleoyl ethanolamide	13	0
TRF	RF141	13	oleoyl-arachidonoyl-glycerol (18:1/20:4) [1]*	9	-4
TRF	RF141	13	oleoyl-arachidonoyl-glycerol (18:1/20:4) [2]*	9	-4
TRF	RF141	13	oleoyl-linolenoyl-glycerol (18:1/18:3) [2]*	1	-12
TRF	RF141	13	oleoyl-linoleoyl-glycerol (18:1/18:2) [1]	9	-4
TRF	RF141	13	oleoyl-linoleoyl-glycerol (18:1/18:2) [2]	9	-4
TRF	RF141	13	oleoyl-oleoyl-glycerol (18:1/18:1) [1]*	9	-4
TRF	RF141	13	oleoyl-oleoyl-glycerol (18:1/18:1) [2]*	9	-4
TRF	RF141	13	oleoylcarnitine (C18:1)	1	-12
TRF	RF141	13	oleoylcholine	9	-4
TRF	RF141	13	ornithine	9	-4
TRF	RF141	13	orotate	5	-8
TRF	RF141	13	orotidine	17	4
TRF	RF141	13	oxalate (ethanedioate)	1	-12
TRF	RF141	13	p-cresol sulfate	21	8
TRF	RF141	13	p-cresol-glucuronide*	17	4
TRF	RF141	13	palmitate (16:0)	13	0
TRF	RF141	13	palmitoleate (16:1n7)	1	-12
TRF	RF141	13	palmitoleoyl-arachidonoyl-glycerol (16:1/20:4) [2]*	1	-12
TRF	RF141	13	palmitoleoyl-linoleoyl-glycerol (16:1/18:2) [1]*	9	-4
TRF	RF141	13	palmitoleoyl-oleoyl-glycerol (16:1/18:1) [2]*	9	-4
TRF	RF141	13	palmitoleoylcarnitine (C16:1)*	1	-12
TRF	RF141	13	palmitoloelycholine	9	-4
TRF	RF141	13	palmitoyl dihydrosphingomyelin (d18:0/16:0)*	13	0
TRF	RF141	13	palmitoyl ethanolamide	13	0
TRF	RF141	13	palmitoyl sphingomyelin (d18:1/16:0)	9	-4
TRF	RF141	13	palmitoyl-arachidonoyl-glycerol (16:0/20:4) [1]*	13	0
TRF	RF141	13	palmitoyl-arachidonoyl-glycerol (16:0/20:4) [2]*	13	0
TRF	RF141	13	palmitoyl-linoleoyl-glycerol (16:0/18:2) [1]*	9	-4
TRF	RF141	13	palmitoyl-linoleoyl-glycerol (16:0/18:2) [2]*	9	-4
TRF	RF141	13	palmitoyl-oleoyl-glycerol (16:0/18:1) [1]*	9	-4
TRF	RF141	13	palmitoyl-oleoyl-glycerol (16:0/18:1) [2]*	9	-4
TRF	RF141	13	palmitoyl-palmitoyl-glycerol (16:0/16:0) [2]*	9	-4
TRF	RF141	13	palmitoylcarnitine (C16)	1	-12
TRF	RF141	13	palmitoylcholine	9	-4
TRF	RF141	13	pantothenate	1	-12
TRF	RF141	13	paraxanthine	9	-4
TRF	RF141	13	pelargonate (9:0)	9	-4
TRF	RF141	13	pentadecanoate (15:0)	13	0
TRF	RF141	13	perfluorooctanesulfonic acid (PFOS)	9	-4
TRF	RF141	13	perfluorooctanoate (PFOA)*	13	0
TRF	RF141	13	phenol sulfate	1	-12
TRF	RF141	13	phenylacetylcarnitine	13	0
TRF	RF141	13	phenylacetylglutamine	21	8
TRF	RF141	13	phenylalanine	21	8
TRF	RF141	13	phenylalanylglycine	13	0
TRF	RF141	13	phenyllactate (PLA)	5	-8
TRF	RF141	13	phenylpyruvate	13	0
TRF	RF141	13	phosphate	21	8
TRF	RF141	13	phosphoethanolamine	5	-8
TRF	RF141	13	phytanate	13	0
TRF	RF141	13	picolinate	17	4
TRF	RF141	13	pimelate (C7-DC)	9	-4
TRF	RF141	13	pimeloylcarnitine/3-methyladipoylcarnitine (C7-DC)	21	8
TRF	RF141	13	pipecolate	9	-4
TRF	RF141	13	piperine	17	4
TRF	RF141	13	pregnanediol-3-glucuronide	13	0
TRF	RF141	13	pregnanolone/allopregnanolone sulfate	13	0
TRF	RF141	13	pregnenediol disulfate (C21H34O8S2)*	21	8
TRF	RF141	13	pregnenediol sulfate (C21H34O5S)*	13	0
TRF	RF141	13	pregnenolone sulfate	13	0
TRF	RF141	13	pristanate	13	0
TRF	RF141	13	pro-hydroxy-pro	13	0
TRF	RF141	13	proline	13	0
TRF	RF141	13	prolylglycine	13	0
TRF	RF141	13	propionylcarnitine (C3)	13	0
TRF	RF141	13	propionylglycine	17	4
TRF	RF141	13	propyl 4-hydroxybenzoate	13	0
TRF	RF141	13	propyl 4-hydroxybenzoate sulfate	17	4
TRF	RF141	13	pseudouridine	1	-12
TRF	RF141	13	pyridoxate	13	0
TRF	RF141	13	pyroglutamine*	21	8
TRF	RF141	13	pyrraline	9	-4
TRF	RF141	13	pyruvate	13	0
TRF	RF141	13	quinate	5	-8
TRF	RF141	13	quinolinate	1	-12
TRF	RF141	13	retinol (Vitamin A)	9	-4
TRF	RF141	13	ribitol	21	8
TRF	RF141	13	ribonate	1	-12
TRF	RF141	13	ribulonate/xylulonate*	13	0
TRF	RF141	13	S-1-pyrroline-5-carboxylate	17	4
TRF	RF141	13	S-adenosylhomocysteine (SAH)	17	4
TRF	RF141	13	S-allylcysteine	9	-4
TRF	RF141	13	S-carboxymethyl-L-cysteine	9	-4
TRF	RF141	13	S-methylcysteine	5	-8
TRF	RF141	13	S-methylcysteine sulfoxide	13	0
TRF	RF141	13	S-methylmethionine	9	-4
TRF	RF141	13	salicylate	17	4
TRF	RF141	13	sarcosine	17	4
TRF	RF141	13	sebacate (C10-DC)	9	-4
TRF	RF141	13	serine	5	-8
TRF	RF141	13	serotonin	9	-4
TRF	RF141	13	spermidine	21	8
TRF	RF141	13	sphinganine	17	4
TRF	RF141	13	sphinganine-1-phosphate	17	4
TRF	RF141	13	sphingomyelin (d17:1/14:0, d16:1/15:0)*	9	-4
TRF	RF141	13	sphingomyelin (d17:1/16:0, d18:1/15:0, d16:1/17:0)*	9	-4
TRF	RF141	13	sphingomyelin (d17:2/16:0, d18:2/15:0)*	9	-4
TRF	RF141	13	sphingomyelin (d18:0/18:0, d19:0/17:0)*	9	-4
TRF	RF141	13	sphingomyelin (d18:0/20:0, d16:0/22:0)*	9	-4
TRF	RF141	13	sphingomyelin (d18:1/14:0, d16:1/16:0)*	9	-4
TRF	RF141	13	sphingomyelin (d18:1/17:0, d17:1/18:0, d19:1/16:0)	1	-12
TRF	RF141	13	sphingomyelin (d18:1/18:1, d18:2/18:0)	9	-4
TRF	RF141	13	sphingomyelin (d18:1/19:0, d19:1/18:0)*	9	-4
TRF	RF141	13	sphingomyelin (d18:1/20:0, d16:1/22:0)*	1	-12
TRF	RF141	13	sphingomyelin (d18:1/20:1, d18:2/20:0)*	9	-4
TRF	RF141	13	sphingomyelin (d18:1/20:2, d18:2/20:1, d16:1/22:2)*	17	4
TRF	RF141	13	sphingomyelin (d18:1/21:0, d17:1/22:0, d16:1/23:0)*	9	-4
TRF	RF141	13	sphingomyelin (d18:1/22:1, d18:2/22:0, d16:1/24:1)*	9	-4
TRF	RF141	13	sphingomyelin (d18:1/22:2, d18:2/22:1, d16:1/24:2)*	9	-4
TRF	RF141	13	sphingomyelin (d18:1/24:1, d18:2/24:0)*	9	-4
TRF	RF141	13	sphingomyelin (d18:1/25:0, d19:0/24:1, d20:1/23:0, d19:1/24:0)*	9	-4
TRF	RF141	13	sphingomyelin (d18:2/14:0, d18:1/14:1)*	9	-4
TRF	RF141	13	sphingomyelin (d18:2/16:0, d18:1/16:1)*	1	-12
TRF	RF141	13	sphingomyelin (d18:2/18:1)*	21	8
TRF	RF141	13	sphingomyelin (d18:2/21:0, d16:2/23:0)*	9	-4
TRF	RF141	13	sphingomyelin (d18:2/23:0, d18:1/23:1, d17:1/24:1)*	9	-4
TRF	RF141	13	sphingomyelin (d18:2/23:1)*	9	-4
TRF	RF141	13	sphingomyelin (d18:2/24:1, d18:1/24:2)*	9	-4
TRF	RF141	13	sphingomyelin (d18:2/24:2)*	9	-4
TRF	RF141	13	sphingosine 1-phosphate	9	-4
TRF	RF141	13	stachydrine	13	0
TRF	RF141	13	stearate (18:0)	13	0
TRF	RF141	13	stearidonate (18:4n3)	17	4
TRF	RF141	13	stearoyl sphingomyelin (d18:1/18:0)	1	-12
TRF	RF141	13	stearoyl-arachidonoyl-glycerol (18:0/20:4) [1]*	9	-4
TRF	RF141	13	stearoyl-arachidonoyl-glycerol (18:0/20:4) [2]*	9	-4
TRF	RF141	13	stearoylcarnitine (C18)	9	-4
TRF	RF141	13	stearoylcholine*	1	-12
TRF	RF141	13	suberate (C8-DC)	9	-4
TRF	RF141	13	suberoylcarnitine (C8-DC)	9	-4
TRF	RF141	13	succinate	5	-8
TRF	RF141	13	succinimide	1	-12
TRF	RF141	13	succinylcarnitine (C4-DC)	13	0
TRF	RF141	13	sulfate*	17	4
TRF	RF141	13	tartarate	21	8
TRF	RF141	13	tartronate (hydroxymalonate)	1	-12
TRF	RF141	13	taurine	17	4
TRF	RF141	13	taurochenodeoxycholate	13	0
TRF	RF141	13	taurocholate	13	0
TRF	RF141	13	taurocholenate sulfate	9	-4
TRF	RF141	13	taurodeoxycholate	13	0
TRF	RF141	13	taurolithocholate 3-sulfate	13	0
TRF	RF141	13	tetradecanedioate (C14-DC)	9	-4
TRF	RF141	13	theobromine	1	-12
TRF	RF141	13	theophylline	9	-4
TRF	RF141	13	thioproline	5	-8
TRF	RF141	13	threonate	21	8
TRF	RF141	13	threonine	5	-8
TRF	RF141	13	threonylphenylalanine	17	4
TRF	RF141	13	thymol sulfate	13	0
TRF	RF141	13	thyroxine	13	0
TRF	RF141	13	tiglylcarnitine (C5:1-DC)	17	4
TRF	RF141	13	trans-4-hydroxyproline	13	0
TRF	RF141	13	trans-urocanate	5	-8
TRF	RF141	13	tricosanoyl sphingomyelin (d18:1/23:0)*	9	-4
TRF	RF141	13	trigonelline (N'-methylnicotinate)	5	-8
TRF	RF141	13	trimethylamine N-oxide	13	0
TRF	RF141	13	tryptophan	21	8
TRF	RF141	13	tryptophan betaine	9	-4
TRF	RF141	13	tyramine O-sulfate	13	0
TRF	RF141	13	tyrosine	9	-4
TRF	RF141	13	undecanoate (11:0)	9	-4
TRF	RF141	13	uracil	21	8
TRF	RF141	13	urate	1	-12
TRF	RF141	13	urea	13	0
TRF	RF141	13	uridine	5	-8
TRF	RF141	13	ursodeoxycholate	17	4
TRF	RF141	13	valine	9	-4
TRF	RF141	13	vanillactate	13	0
TRF	RF141	13	vanillylmandelate (VMA)	9	-4
TRF	RF141	13	xanthine	21	8
TRF	RF141	13	xanthurenate	5	-8
TRF	RF141	13	ximenoylcarnitine (C26:1)*	9	-4
TRF	RF272	1	(N(1) + N(8))-acetylspermidine	1	0
TRF	RF272	1	1,2-dilinoleoyl-GPC (18:2/18:2)	13	12
TRF	RF272	1	1,2-dilinoleoyl-GPE (18:2/18:2)*	9	8
TRF	RF272	1	1,2-dipalmitoyl-GPC (16:0/16:0)	13	12
TRF	RF272	1	1,5-anhydroglucitol (1,5-AG)	5	4
TRF	RF272	1	1,7-dimethylurate	13	12
TRF	RF272	1	1-(1-enyl-oleoyl)-GPE (P-18:1)*	9	8
TRF	RF272	1	1-(1-enyl-palmitoyl)-2-arachidonoyl-GPC (P-16:0/20:4)*	1	0
TRF	RF272	1	1-(1-enyl-palmitoyl)-2-arachidonoyl-GPE (P-16:0/20:4)*	1	0
TRF	RF272	1	1-(1-enyl-palmitoyl)-2-linoleoyl-GPC (P-16:0/18:2)*	1	0
TRF	RF272	1	1-(1-enyl-palmitoyl)-2-linoleoyl-GPE (P-16:0/18:2)*	1	0
TRF	RF272	1	1-(1-enyl-palmitoyl)-2-oleoyl-GPC (P-16:0/18:1)*	9	8
TRF	RF272	1	1-(1-enyl-palmitoyl)-2-oleoyl-GPE (P-16:0/18:1)*	9	8
TRF	RF272	1	1-(1-enyl-palmitoyl)-2-palmitoleoyl-GPC (P-16:0/16:1)*	1	0
TRF	RF272	1	1-(1-enyl-palmitoyl)-2-palmitoyl-GPC (P-16:0/16:0)*	9	8
TRF	RF272	1	1-(1-enyl-palmitoyl)-GPC (P-16:0)*	1	0
TRF	RF272	1	1-(1-enyl-palmitoyl)-GPE (P-16:0)*	9	8
TRF	RF272	1	1-(1-enyl-stearoyl)-2-arachidonoyl-GPE (P-18:0/20:4)*	13	12
TRF	RF272	1	1-(1-enyl-stearoyl)-2-linoleoyl-GPE (P-18:0/18:2)*	9	8
TRF	RF272	1	1-(1-enyl-stearoyl)-2-oleoyl-GPE (P-18:0/18:1)	1	0
TRF	RF272	1	1-(1-enyl-stearoyl)-GPE (P-18:0)*	1	0
TRF	RF272	1	1-arachidonoyl-GPA (20:4)	13	12
TRF	RF272	1	1-arachidonoyl-GPC (20:4n6)*	13	12
TRF	RF272	1	1-arachidonoyl-GPE (20:4n6)*	9	8
TRF	RF272	1	1-arachidonoyl-GPI (20:4)*	5	4
TRF	RF272	1	1-arachidonylglycerol (20:4)	5	4
TRF	RF272	1	1-dihomo-linolenylglycerol (20:3)	5	4
TRF	RF272	1	1-dihomo-linoleoylglycerol (20:2)	5	4
TRF	RF272	1	1-docosahexaenoylglycerol (22:6)	5	4
TRF	RF272	1	1-lignoceroyl-GPC (24:0)	1	0
TRF	RF272	1	1-linolenoyl-GPC (18:3)*	1	0
TRF	RF272	1	1-linoleoyl-2-arachidonoyl-GPC (18:2/20:4n6)*	13	12
TRF	RF272	1	1-linoleoyl-2-arachidonoyl-GPE (18:2/20:4)*	13	12
TRF	RF272	1	1-linoleoyl-2-linolenoyl-GPC (18:2/18:3)*	13	12
TRF	RF272	1	1-linoleoyl-GPC (18:2)	13	12
TRF	RF272	1	1-linoleoyl-GPE (18:2)*	9	8
TRF	RF272	1	1-linoleoyl-GPG (18:2)*	13	12
TRF	RF272	1	1-linoleoyl-GPI (18:2)*	13	12
TRF	RF272	1	1-linoleoylglycerol (18:2)	5	4
TRF	RF272	1	1-margaroylglycerol (17:0)	5	4
TRF	RF272	1	1-methyl-4-imidazoleacetate	13	12
TRF	RF272	1	1-methylhistidine	1	0
TRF	RF272	1	1-methylnicotinamide	5	4
TRF	RF272	1	1-myristoyl-2-arachidonoyl-GPC (14:0/20:4)*	13	12
TRF	RF272	1	1-myristoyl-2-palmitoyl-GPC (14:0/16:0)	13	12
TRF	RF272	1	1-myristoylglycerol (14:0)	13	12
TRF	RF272	1	1-oleoyl-2-arachidonoyl-GPE (18:1/20:4)*	9	8
TRF	RF272	1	1-oleoyl-2-docosahexaenoyl-GPC (18:1/22:6)*	9	8
TRF	RF272	1	1-oleoyl-2-linoleoyl-GPE (18:1/18:2)*	9	8
TRF	RF272	1	1-oleoyl-GPC (18:1)	13	12
TRF	RF272	1	1-oleoyl-GPE (18:1)	13	12
TRF	RF272	1	1-oleoyl-GPI (18:1)*	13	12
TRF	RF272	1	1-oleoylglycerol (18:1)	5	4
TRF	RF272	1	1-palmitoleoyl-2-linolenoyl-GPC (16:1/18:3)*	9	8
TRF	RF272	1	1-palmitoleoyl-GPC (16:1)*	9	8
TRF	RF272	1	1-palmitoleoylglycerol (16:1)*	9	8
TRF	RF272	1	1-palmitoyl-2-arachidonoyl-GPC (16:0/20:4n6)	9	8
TRF	RF272	1	1-palmitoyl-2-arachidonoyl-GPE (16:0/20:4)*	9	8
TRF	RF272	1	1-palmitoyl-2-arachidonoyl-GPI (16:0/20:4)*	13	12
TRF	RF272	1	1-palmitoyl-2-dihomo-linolenoyl-GPC (16:0/20:3n3 or 6)*	9	8
TRF	RF272	1	1-palmitoyl-2-docosahexaenoyl-GPC (16:0/22:6)	9	8
TRF	RF272	1	1-palmitoyl-2-docosahexaenoyl-GPE (16:0/22:6)*	9	8
TRF	RF272	1	1-palmitoyl-2-gamma-linolenoyl-GPC (16:0/18:3n6)*	9	8
TRF	RF272	1	1-palmitoyl-2-linoleoyl-GPC (16:0/18:2)	13	12
TRF	RF272	1	1-palmitoyl-2-linoleoyl-GPE (16:0/18:2)	9	8
TRF	RF272	1	1-palmitoyl-2-oleoyl-GPC (16:0/18:1)	9	8
TRF	RF272	1	1-palmitoyl-2-oleoyl-GPE (16:0/18:1)	9	8
TRF	RF272	1	1-palmitoyl-2-oleoyl-GPI (16:0/18:1)*	9	8
TRF	RF272	1	1-palmitoyl-2-palmitoleoyl-GPC (16:0/16:1)*	9	8
TRF	RF272	1	1-palmitoyl-2-stearoyl-GPC (16:0/18:0)	13	12
TRF	RF272	1	1-palmitoyl-GPA (16:0)	5	4
TRF	RF272	1	1-palmitoyl-GPC (16:0)	9	8
TRF	RF272	1	1-palmitoyl-GPE (16:0)	9	8
TRF	RF272	1	1-palmitoyl-GPG (16:0)*	13	12
TRF	RF272	1	1-palmitoyl-GPI (16:0)	5	4
TRF	RF272	1	1-palmitoylglycerol (16:0)	5	4
TRF	RF272	1	1-ribosyl-imidazoleacetate*	13	12
TRF	RF272	1	1-stearoyl-2-arachidonoyl-GPC (18:0/20:4)	9	8
TRF	RF272	1	1-stearoyl-2-arachidonoyl-GPE (18:0/20:4)	9	8
TRF	RF272	1	1-stearoyl-2-arachidonoyl-GPI (18:0/20:4)	9	8
TRF	RF272	1	1-stearoyl-2-docosahexaenoyl-GPC (18:0/22:6)	9	8
TRF	RF272	1	1-stearoyl-2-docosahexaenoyl-GPE (18:0/22:6)*	13	12
TRF	RF272	1	1-stearoyl-2-linoleoyl-GPC (18:0/18:2)*	13	12
TRF	RF272	1	1-stearoyl-2-linoleoyl-GPE (18:0/18:2)*	9	8
TRF	RF272	1	1-stearoyl-2-linoleoyl-GPI (18:0/18:2)	13	12
TRF	RF272	1	1-stearoyl-2-oleoyl-GPC (18:0/18:1)	9	8
TRF	RF272	1	1-stearoyl-2-oleoyl-GPE (18:0/18:1)	9	8
TRF	RF272	1	1-stearoyl-2-oleoyl-GPI (18:0/18:1)*	9	8
TRF	RF272	1	1-stearoyl-2-oleoyl-GPS (18:0/18:1)	9	8
TRF	RF272	1	1-stearoyl-GPC (18:0)	9	8
TRF	RF272	1	1-stearoyl-GPE (18:0)	9	8
TRF	RF272	1	1-stearoyl-GPI (18:0)	5	4
TRF	RF272	1	10-heptadecenoate (17:1n7)	5	4
TRF	RF272	1	10-nonadecenoate (19:1n9)	5	4
TRF	RF272	1	10-undecenoate (11:1n1)	5	4
TRF	RF272	1	11-ketoetiocholanolone glucuronide	5	4
TRF	RF272	1	12,13-DiHOME	13	12
TRF	RF272	1	12-HETE	13	12
TRF	RF272	1	12-HHTrE	13	12
TRF	RF272	1	13-HODE + 9-HODE	13	12
TRF	RF272	1	13-methylmyristate (i15:0)	13	12
TRF	RF272	1	15-methylpalmitate (i17:0)	5	4
TRF	RF272	1	16-hydroxypalmitate	13	12
TRF	RF272	1	16a-hydroxy DHEA 3-sulfate	5	4
TRF	RF272	1	17-methylstearate (i19:0)	5	4
TRF	RF272	1	17alpha-hydroxypregnanolone glucuronide	5	4
TRF	RF272	1	1H-indole-7-acetic acid	5	4
TRF	RF272	1	2'-deoxyuridine	13	12
TRF	RF272	1	2'-O-methylcytidine	1	0
TRF	RF272	1	2'-O-methyluridine	1	0
TRF	RF272	1	2,3-dihydroxy-2-methylbutyrate	13	12
TRF	RF272	1	2,3-dihydroxyisovalerate	9	8
TRF	RF272	1	2-aminoadipate	13	12
TRF	RF272	1	2-aminobutyrate	5	4
TRF	RF272	1	2-aminoheptanoate	13	12
TRF	RF272	1	2-aminooctanoate	13	12
TRF	RF272	1	2-aminophenol sulfate	13	12
TRF	RF272	1	2-arachidonoylglycerol (20:4)	5	4
TRF	RF272	1	2-hydroxy-3-methylvalerate	9	8
TRF	RF272	1	2-hydroxybehenate	13	12
TRF	RF272	1	2-hydroxybutyrate/2-hydroxyisobutyrate	5	4
TRF	RF272	1	2-hydroxydecanoate	13	12
TRF	RF272	1	2-hydroxyglutarate	9	8
TRF	RF272	1	2-hydroxyhippurate (salicylurate)	1	0
TRF	RF272	1	2-hydroxylaurate	13	12
TRF	RF272	1	2-hydroxynervonate*	5	4
TRF	RF272	1	2-hydroxyoctanoate	13	12
TRF	RF272	1	2-hydroxypalmitate	5	4
TRF	RF272	1	2-hydroxyphenylacetate	9	8
TRF	RF272	1	2-hydroxystearate	5	4
TRF	RF272	1	2-isopropylmalate	9	8
TRF	RF272	1	2-keto-3-deoxy-gluconate	1	0
TRF	RF272	1	2-linoleoylglycerol (18:2)	5	4
TRF	RF272	1	2-methylbutyrylcarnitine (C5)	13	12
TRF	RF272	1	2-methylbutyrylglycine	13	12
TRF	RF272	1	2-methylcitrate/homocitrate	9	8
TRF	RF272	1	2-methylserine	1	0
TRF	RF272	1	2-oleoylglycerol (18:1)	5	4
TRF	RF272	1	2-oxoarginine*	13	12
TRF	RF272	1	2-palmitoyl-GPC (16:0)*	5	4
TRF	RF272	1	2-palmitoylglycerol (16:0)	5	4
TRF	RF272	1	2-piperidinone	1	0
TRF	RF272	1	2-pyrrolidinone	1	0
TRF	RF272	1	2-stearoyl-GPE (18:0)*	5	4
TRF	RF272	1	21-hydroxypregnenolone disulfate	9	8
TRF	RF272	1	3,7-dimethylurate	1	0
TRF	RF272	1	3-(4-hydroxyphenyl)lactate	5	4
TRF	RF272	1	3-aminoisobutyrate	5	4
TRF	RF272	1	3-carboxy-4-methyl-5-pentyl-2-furanpropionate (3-Cmpfp)**	1	0
TRF	RF272	1	3-carboxy-4-methyl-5-propyl-2-furanpropanoate (CMPF)	5	4
TRF	RF272	1	3-hydroxy-2-ethylpropionate	13	12
TRF	RF272	1	3-hydroxy-3-methylglutarate	5	4
TRF	RF272	1	3-hydroxyadipate*	13	12
TRF	RF272	1	3-hydroxybutyrate (BHBA)	1	0
TRF	RF272	1	3-hydroxybutyroylglycine**	5	4
TRF	RF272	1	3-hydroxybutyrylcarnitine (1)	5	4
TRF	RF272	1	3-hydroxybutyrylcarnitine (2)	1	0
TRF	RF272	1	3-hydroxydecanoate	1	0
TRF	RF272	1	3-hydroxyhexanoate	13	12
TRF	RF272	1	3-hydroxyhippurate	13	12
TRF	RF272	1	3-hydroxyisobutyrate	13	12
TRF	RF272	1	3-hydroxylaurate	1	0
TRF	RF272	1	3-hydroxyoctanoate	13	12
TRF	RF272	1	3-hydroxyoleate*	5	4
TRF	RF272	1	3-hydroxypyridine sulfate	9	8
TRF	RF272	1	3-hydroxysebacate	9	8
TRF	RF272	1	3-hydroxystearate	5	4
TRF	RF272	1	3-indoxyl sulfate	9	8
TRF	RF272	1	3-methoxytyrosine	1	0
TRF	RF272	1	3-methyl catechol sulfate (1)	9	8
TRF	RF272	1	3-methyl-2-oxobutyrate	5	4
TRF	RF272	1	3-methyl-2-oxovalerate	5	4
TRF	RF272	1	3-methyladipate	13	12
TRF	RF272	1	3-methylcytidine	1	0
TRF	RF272	1	3-methylglutaconate	9	8
TRF	RF272	1	3-methylglutarylcarnitine (2)	1	0
TRF	RF272	1	3-methylhistidine	13	12
TRF	RF272	1	3-methylxanthine	1	0
TRF	RF272	1	3-phenylpropionate (hydrocinnamate)	5	4
TRF	RF272	1	3-sulfo-L-alanine	1	0
TRF	RF272	1	3-ureidopropionate	9	8
TRF	RF272	1	3beta,7alpha-dihydroxy-5-cholestenoate	5	4
TRF	RF272	1	3beta-hydroxy-5-cholestenoate	5	4
TRF	RF272	1	4-acetamidobutanoate	1	0
TRF	RF272	1	4-allylphenol sulfate	1	0
TRF	RF272	1	4-cholesten-3-one	9	8
TRF	RF272	1	4-ethylphenylsulfate	9	8
TRF	RF272	1	4-guanidinobutanoate	9	8
TRF	RF272	1	4-hydroxybenzoate	9	8
TRF	RF272	1	4-hydroxychlorothalonil	5	4
TRF	RF272	1	4-hydroxycoumarin	1	0
TRF	RF272	1	4-hydroxyglutamate	13	12
TRF	RF272	1	4-hydroxyhippurate	13	12
TRF	RF272	1	4-hydroxyphenylacetylglutamine	13	12
TRF	RF272	1	4-hydroxyphenylpyruvate	9	8
TRF	RF272	1	4-methyl-2-oxopentanoate	5	4
TRF	RF272	1	4-methylcatechol sulfate	1	0
TRF	RF272	1	4-vinylphenol sulfate	9	8
TRF	RF272	1	5,6-dihydrothymine	9	8
TRF	RF272	1	5,6-dihydrouridine	5	4
TRF	RF272	1	5-(galactosylhydroxy)-L-lysine	13	12
TRF	RF272	1	5-acetylamino-6-amino-3-methyluracil	13	12
TRF	RF272	1	5-aminovalerate	9	8
TRF	RF272	1	5-bromotryptophan	5	4
TRF	RF272	1	5-dodecenoate (12:1n7)	13	12
TRF	RF272	1	5-dodecenoylcarnitine (C12:1)	1	0
TRF	RF272	1	5-hydroxyhexanoate	13	12
TRF	RF272	1	5-hydroxyindoleacetate	5	4
TRF	RF272	1	5-hydroxylysine	13	12
TRF	RF272	1	5-methylthioadenosine (MTA)	13	12
TRF	RF272	1	5-methylthioribose**	9	8
TRF	RF272	1	5-methyluridine (ribothymidine)	1	0
TRF	RF272	1	5-oxoproline	9	8
TRF	RF272	1	5alpha-androstan-3alpha,17alpha-diol monosulfate	9	8
TRF	RF272	1	5alpha-androstan-3alpha,17beta-diol 17-glucuronide	13	12
TRF	RF272	1	5alpha-androstan-3alpha,17beta-diol disulfate	9	8
TRF	RF272	1	5alpha-androstan-3alpha,17beta-diol monosulfate (1)	5	4
TRF	RF272	1	5alpha-androstan-3alpha,17beta-diol monosulfate (2)	5	4
TRF	RF272	1	5alpha-androstan-3beta,17alpha-diol disulfate	5	4
TRF	RF272	1	5alpha-androstan-3beta,17beta-diol disulfate	1	0
TRF	RF272	1	5alpha-androstan-3beta,17beta-diol monosulfate (2)	5	4
TRF	RF272	1	5alpha-pregnan-3beta,20alpha-diol disulfate	9	8
TRF	RF272	1	5alpha-pregnan-3beta,20alpha-diol monosulfate (2)	5	4
TRF	RF272	1	5alpha-pregnan-3beta,20beta-diol monosulfate (1)	5	4
TRF	RF272	1	6-hydroxyindole sulfate	5	4
TRF	RF272	1	6-oxopiperidine-2-carboxylate	9	8
TRF	RF272	1	7-alpha-hydroxy-3-oxo-4-cholestenoate (7-Hoca)	9	8
TRF	RF272	1	7-methylguanine	5	4
TRF	RF272	1	7-methylxanthine	1	0
TRF	RF272	1	9,10-DiHOME	9	8
TRF	RF272	1	9-hydroxystearate	13	12
TRF	RF272	1	acetylcarnitine (C2)	1	0
TRF	RF272	1	acisoga	1	0
TRF	RF272	1	aconitate [cis or trans]	9	8
TRF	RF272	1	adenine	13	12
TRF	RF272	1	adenosine	13	12
TRF	RF272	1	adenosine 3',5'-cyclic monophosphate (cAMP)	5	4
TRF	RF272	1	adenosine 5'-monophosphate (AMP)	13	12
TRF	RF272	1	adipoylcarnitine (C6-DC)	13	12
TRF	RF272	1	adrenate (22:4n6)	5	4
TRF	RF272	1	alanine	9	8
TRF	RF272	1	allantoin	9	8
TRF	RF272	1	alpha-hydroxyisocaproate	5	4
TRF	RF272	1	alpha-hydroxyisovalerate	5	4
TRF	RF272	1	alpha-ketobutyrate	5	4
TRF	RF272	1	alpha-ketoglutaramate**	5	4
TRF	RF272	1	alpha-ketoglutarate	9	8
TRF	RF272	1	alpha-tocopherol	1	0
TRF	RF272	1	andro steroid monosulfate C19H28O6S (1)*	5	4
TRF	RF272	1	androstenediol (3alpha, 17alpha) monosulfate (2)	1	0
TRF	RF272	1	androstenediol (3alpha, 17alpha) monosulfate (3)	5	4
TRF	RF272	1	androstenediol (3beta,17beta) disulfate (1)	9	8
TRF	RF272	1	androstenediol (3beta,17beta) disulfate (2)	1	0
TRF	RF272	1	androstenediol (3beta,17beta) monosulfate (1)	5	4
TRF	RF272	1	androstenediol (3beta,17beta) monosulfate (2)	5	4
TRF	RF272	1	androsterone glucuronide	5	4
TRF	RF272	1	androsterone sulfate	5	4
TRF	RF272	1	arabitol/xylitol	9	8
TRF	RF272	1	arabonate/xylonate	1	0
TRF	RF272	1	arachidate (20:0)	5	4
TRF	RF272	1	arachidonate (20:4n6)	5	4
TRF	RF272	1	arachidonoylcarnitine (C20:4)	1	0
TRF	RF272	1	arachidonoylcholine	9	8
TRF	RF272	1	arachidoylcarnitine (C20)*	9	8
TRF	RF272	1	argininate*	1	0
TRF	RF272	1	arginine	5	4
TRF	RF272	1	asparagine	5	4
TRF	RF272	1	aspartate	9	8
TRF	RF272	1	azelate (C9-DC)	9	8
TRF	RF272	1	behenoyl dihydrosphingomyelin (d18:0/22:0)*	9	8
TRF	RF272	1	behenoyl sphingomyelin (d18:1/22:0)*	5	4
TRF	RF272	1	behenoylcarnitine (C22)*	13	12
TRF	RF272	1	benzoate	13	12
TRF	RF272	1	beta-alanine	13	12
TRF	RF272	1	beta-citrylglutamate	9	8
TRF	RF272	1	beta-cryptoxanthin	5	4
TRF	RF272	1	beta-hydroxyisovalerate	13	12
TRF	RF272	1	beta-sitosterol	5	4
TRF	RF272	1	betaine	9	8
TRF	RF272	1	betonicine	9	8
TRF	RF272	1	bilirubin (E,E)*	1	0
TRF	RF272	1	bilirubin (E,Z or Z,E)*	1	0
TRF	RF272	1	bilirubin (Z,Z)	1	0
TRF	RF272	1	biliverdin	1	0
TRF	RF272	1	bisphenol A	5	4
TRF	RF272	1	butyrylcarnitine (C4)	1	0
TRF	RF272	1	C-glycosyltryptophan	1	0
TRF	RF272	1	campesterol	13	12
TRF	RF272	1	caprate (10:0)	13	12
TRF	RF272	1	caprylate (8:0)	13	12
TRF	RF272	1	carboxyethyl-GABA	13	12
TRF	RF272	1	carnitine	1	0
TRF	RF272	1	carotene diol (1)	9	8
TRF	RF272	1	carotene diol (2)	1	0
TRF	RF272	1	carotene diol (3)	13	12
TRF	RF272	1	catechol sulfate	1	0
TRF	RF272	1	ceramide (d16:1/24:1, d18:1/22:1)*	5	4
TRF	RF272	1	ceramide (d18:1/14:0, d16:1/16:0)*	5	4
TRF	RF272	1	ceramide (d18:1/17:0, d17:1/18:0)*	5	4
TRF	RF272	1	ceramide (d18:1/20:0, d16:1/22:0, d20:1/18:0)*	5	4
TRF	RF272	1	ceramide (d18:2/24:1, d18:1/24:2)*	5	4
TRF	RF272	1	cerotoylcarnitine (C26)*	9	8
TRF	RF272	1	chenodeoxycholate	1	0
TRF	RF272	1	cholate	1	0
TRF	RF272	1	cholesterol	5	4
TRF	RF272	1	choline	9	8
TRF	RF272	1	choline phosphate	13	12
TRF	RF272	1	cinnamoylglycine	1	0
TRF	RF272	1	cis-4-decenoylcarnitine (C10:1)	1	0
TRF	RF272	1	citrate	5	4
TRF	RF272	1	citrulline	1	0
TRF	RF272	1	corticosterone	1	0
TRF	RF272	1	cortisone	1	0
TRF	RF272	1	creatine	13	12
TRF	RF272	1	creatinine	1	0
TRF	RF272	1	cys-gly, oxidized	9	8
TRF	RF272	1	cystathionine	13	12
TRF	RF272	1	cysteine	9	8
TRF	RF272	1	cysteine s-sulfate	5	4
TRF	RF272	1	cysteine sulfinic acid	1	0
TRF	RF272	1	cysteine-glutathione disulfide	5	4
TRF	RF272	1	cysteinylglycine	9	8
TRF	RF272	1	cysteinylglycine disulfide*	5	4
TRF	RF272	1	cystine	5	4
TRF	RF272	1	cytidine	1	0
TRF	RF272	1	decanoylcarnitine (C10)	1	0
TRF	RF272	1	dehydroisoandrosterone sulfate (DHEA-S)	5	4
TRF	RF272	1	deoxycarnitine	1	0
TRF	RF272	1	deoxycholate	5	4
TRF	RF272	1	diacylglycerol (14:0/18:1, 16:0/16:1) [1]*	9	8
TRF	RF272	1	diacylglycerol (14:0/18:1, 16:0/16:1) [2]*	9	8
TRF	RF272	1	diacylglycerol (16:1/18:2 [2], 16:0/18:3 [1])*	5	4
TRF	RF272	1	dihomo-linoleate (20:2n6)	5	4
TRF	RF272	1	dihomo-linolenate (20:3n3 or n6)	5	4
TRF	RF272	1	dihomo-linolenoyl-choline	9	8
TRF	RF272	1	dihomo-linolenoylcarnitine (C20:3n3 or 6)*	1	0
TRF	RF272	1	dihomo-linoleoylcarnitine (C20:2)*	1	0
TRF	RF272	1	dihydroorotate	9	8
TRF	RF272	1	dimethylarginine (SDMA + ADMA)	1	0
TRF	RF272	1	dimethylglycine	13	12
TRF	RF272	1	docosadienoate (22:2n6)	5	4
TRF	RF272	1	docosadioate (C22-DC)	13	12
TRF	RF272	1	docosahexaenoate (DHA; 22:6n3)	5	4
TRF	RF272	1	docosahexaenoylcholine	9	8
TRF	RF272	1	docosapentaenoate (n3 DPA; 22:5n3)	5	4
TRF	RF272	1	docosapentaenoate (n6 DPA; 22:5n6)	5	4
TRF	RF272	1	dodecadienoate (12:2)*	1	0
TRF	RF272	1	dodecanedioate (C12-DC)	9	8
TRF	RF272	1	dodecenedioate (C12:1-DC)*	9	8
TRF	RF272	1	dopamine 3-O-sulfate	9	8
TRF	RF272	1	ectoine	13	12
TRF	RF272	1	eicosanodioate (C20-DC)	1	0
TRF	RF272	1	eicosapentaenoate (EPA; 20:5n3)	5	4
TRF	RF272	1	eicosenoate (20:1)	5	4
TRF	RF272	1	eicosenoylcarnitine (C20:1)*	9	8
TRF	RF272	1	epiandrosterone sulfate	5	4
TRF	RF272	1	ergothioneine	9	8
TRF	RF272	1	erucate (22:1n9)	5	4
TRF	RF272	1	erythritol	1	0
TRF	RF272	1	erythronate*	9	8
TRF	RF272	1	ethylmalonate	9	8
TRF	RF272	1	etiocholanolone glucuronide	5	4
TRF	RF272	1	Fibrinopeptide A (5-16)*	5	4
TRF	RF272	1	Fibrinopeptide A (7-16)*	9	8
TRF	RF272	1	Fibrinopeptide A*	1	0
TRF	RF272	1	Fibrinopeptide A, des-ala(1)*	5	4
TRF	RF272	1	Fibrinopeptide A, phosphono-ser(3)*	5	4
TRF	RF272	1	formiminoglutamate	13	12
TRF	RF272	1	fructose	1	0
TRF	RF272	1	fumarate	5	4
TRF	RF272	1	galactonate	9	8
TRF	RF272	1	gamma-CEHC	1	0
TRF	RF272	1	gamma-glutamyl-2-aminobutyrate	5	4
TRF	RF272	1	gamma-glutamyl-alpha-lysine	5	4
TRF	RF272	1	gamma-glutamyl-epsilon-lysine	5	4
TRF	RF272	1	gamma-glutamylalanine	5	4
TRF	RF272	1	gamma-glutamylcitrulline*	1	0
TRF	RF272	1	gamma-glutamylglutamate	1	0
TRF	RF272	1	gamma-glutamylglutamine	9	8
TRF	RF272	1	gamma-glutamylglycine	1	0
TRF	RF272	1	gamma-glutamylhistidine	13	12
TRF	RF272	1	gamma-glutamylisoleucine*	13	12
TRF	RF272	1	gamma-glutamylleucine	13	12
TRF	RF272	1	gamma-glutamylmethionine	5	4
TRF	RF272	1	gamma-glutamylphenylalanine	13	12
TRF	RF272	1	gamma-glutamylserine	1	0
TRF	RF272	1	gamma-glutamylthreonine	1	0
TRF	RF272	1	gamma-glutamyltryptophan	1	0
TRF	RF272	1	gamma-glutamyltyrosine	5	4
TRF	RF272	1	gamma-glutamylvaline	1	0
TRF	RF272	1	gamma-tocopherol/beta-tocopherol	13	12
TRF	RF272	1	gentisate	1	0
TRF	RF272	1	gluconate	9	8
TRF	RF272	1	glucose	13	12
TRF	RF272	1	glucuronate	9	8
TRF	RF272	1	glucuronide of C10H18O2 (7)*	13	12
TRF	RF272	1	glucuronide of C12H22O4 (1)*	13	12
TRF	RF272	1	glutamate	1	0
TRF	RF272	1	glutamine	5	4
TRF	RF272	1	glutarate (C5-DC)	9	8
TRF	RF272	1	glutarylcarnitine (C5-DC)	1	0
TRF	RF272	1	glycerate	1	0
TRF	RF272	1	glycerol	9	8
TRF	RF272	1	glycerol 3-phosphate	9	8
TRF	RF272	1	glycerophosphoethanolamine	9	8
TRF	RF272	1	glycerophosphoinositol*	5	4
TRF	RF272	1	glycerophosphorylcholine (GPC)	13	12
TRF	RF272	1	glycerophosphoserine*	5	4
TRF	RF272	1	glycine	1	0
TRF	RF272	1	glyco-beta-muricholate**	13	12
TRF	RF272	1	glycochenodeoxycholate	13	12
TRF	RF272	1	glycochenodeoxycholate glucuronide (1)	9	8
TRF	RF272	1	glycochenodeoxycholate sulfate	13	12
TRF	RF272	1	glycocholate	13	12
TRF	RF272	1	glycocholenate sulfate*	5	4
TRF	RF272	1	glycodeoxycholate	13	12
TRF	RF272	1	glycodeoxycholate sulfate	13	12
TRF	RF272	1	glycohyocholate	13	12
TRF	RF272	1	glycolithocholate	5	4
TRF	RF272	1	glycolithocholate sulfate*	9	8
TRF	RF272	1	glycosyl ceramide (d18:1/20:0, d16:1/22:0)*	9	8
TRF	RF272	1	glycosyl ceramide (d18:1/23:1, d17:1/24:1)*	5	4
TRF	RF272	1	glycosyl ceramide (d18:2/24:1, d18:1/24:2)*	9	8
TRF	RF272	1	glycosyl-N-(2-hydroxynervonoyl)-sphingosine (d18:1/24:1(2OH))*	5	4
TRF	RF272	1	glycosyl-N-behenoyl-sphingadienine (d18:2/22:0)*	5	4
TRF	RF272	1	glycosyl-N-nervonoyl-sphingosine (d18:1/24:1)*	5	4
TRF	RF272	1	glycosyl-N-palmitoyl-sphingosine (d18:1/16:0)	9	8
TRF	RF272	1	glycosyl-N-stearoyl-sphingosine (d18:1/18:0)	9	8
TRF	RF272	1	glycoursodeoxycholate	13	12
TRF	RF272	1	guaiacol sulfate	1	0
TRF	RF272	1	guanidinoacetate	9	8
TRF	RF272	1	guanidinosuccinate	1	0
TRF	RF272	1	guanine	13	12
TRF	RF272	1	guanosine	5	4
TRF	RF272	1	gulonate*	1	0
TRF	RF272	1	heptanoate (7:0)	1	0
TRF	RF272	1	heptenedioate (C7:1-DC)*	5	4
TRF	RF272	1	hexadecadienoate (16:2n6)	5	4
TRF	RF272	1	hexadecanedioate (C16-DC)	13	12
TRF	RF272	1	hexadecenedioate (C16:1-DC)*	13	12
TRF	RF272	1	hexanoylcarnitine (C6)	1	0
TRF	RF272	1	hexanoylglutamine	5	4
TRF	RF272	1	hippurate	1	0
TRF	RF272	1	histidine	5	4
TRF	RF272	1	homoarginine	5	4
TRF	RF272	1	homocitrulline	1	0
TRF	RF272	1	homostachydrine*	1	0
TRF	RF272	1	hydantoin-5-propionic acid	13	12
TRF	RF272	1	hydroquinone sulfate	13	12
TRF	RF272	1	hydroxy-CMPF*	5	4
TRF	RF272	1	hydroxyasparagine**	1	0
[truncated: 15,029 more rows]

[truncated: 15 more sheets: Fig4b, Fig5a, Fig5b, Fig6a, Fig6b, Fig6c, Fig7a, Fig7b, Fig7c, Fig7d Upper Panel, Fig7d Lower Panel, Fig7e, S2, S3a, S3b]
